# Supplementary material for: Genome-wide maps of CPD deamination in yeast reveal the impact of DNA sequence context and nucleosome architecture on cytosine deamination rates
Source: Genome Res. 2026 Jan;36(1):183–96. doi: 10.1101/gr.280384.124 (PMC12887450; doi:10.1101/gr.280384.124)
Supplement: Supplement 18 [file Supplemental_Code.zip]

Archive with 74 entries (71 files):
- Supplemental_Code/
- Supplemental_Code/.DS_Store
- Supplemental_Code/ChromInfo.txt
- Supplemental_Code/chrom_len_saccer3.txt
- Supplemental_Code/count_nucleotides_MMS.pl
- Supplemental_Code/CPDNucReads.pm
- Supplemental_Code/cpdudeamin_alltfbs.sh
- Supplemental_Code/cpdu_deamin_telprofile.sh
- Supplemental_Code/CPDU_finddamagecoord.pl
- Supplemental_Code/cpd_orf_bins.pl
- Supplemental_Code/cpd_telprofile.pl
- Supplemental_Code/expand9nuc.pl
- Supplemental_Code/extract_Cdipy_reads.txt
- Supplemental_Code/extract_TCG_reads.pl
- Supplemental_Code/format_trinuc_context.pl
- Supplemental_Code/initialize_CPDU_Cdipy.pl
- Supplemental_Code/initialize_CPDU_TCG.pl
- Supplemental_Code/initial_minus_CPDU_Cdipy.wig
- Supplemental_Code/initial_minus_CPDU_TCG.wig
- Supplemental_Code/initial_plus_CPDU_Cdipy.wig
- Supplemental_Code/initial_plus_CPDU_TCG.wig
- Supplemental_Code/make_wig_mutations.pl
- Supplemental_Code/newendcdipy-CPDU-seq-pipeline.sh
- Supplemental_Code/notelcpdu_deamin_nucprofile.sh
- Supplemental_Code/NoTelGeneCoord.pm
- Supplemental_Code/NoTelNucCoord.pm
- Supplemental_Code/notel_cpd_orf_bins.pl
- Supplemental_Code/notel_useq_genetcr.sh
- Supplemental_Code/notel_uvpp_nucprofiles.pl
- Supplemental_Code/NucCoord.pm
- Supplemental_Code/PAS_Iyer_NAR2014_saccer3_1based.txt
- Supplemental_Code/saccer3_genome.fa
- Supplemental_Code/set_background.pl
- Supplemental_Code/simpleseqformat.pl
- Supplemental_Code/split_strands.pl
- Supplemental_Code/tcguseq_genetcr.sh
- Supplemental_Code/tcg_newendcdipy-CPDU-seq-pipeline.sh
- Supplemental_Code/tcr_bins_allgenes.pl
- Supplemental_Code/TfbsYeastCoord.pm
- Supplemental_Code/tfPugh_chipexo_datafixed_final.bed
- Supplemental_Code/TSS_Iyer_NAR2014_saccer3_1based.txt
- Supplemental_Code/useq_genetcr.sh
- Supplemental_Code/utcg_deamin_nucprofile.sh
- Supplemental_Code/uvpp_nucprofiles.pl
- Supplemental_Code/uvpp_offset_yeastbsall_mutations.pl
- Supplemental_Code/widom_sac3_nucscore5_dyads.txt
- __MACOSX/
- __MACOSX/._Supplemental_Code
- __MACOSX/Supplemental_Code/
- __MACOSX/Supplemental_Code/._.DS_Store
- __MACOSX/Supplemental_Code/._ChromInfo.txt
- __MACOSX/Supplemental_Code/._CPDNucReads.pm
- __MACOSX/Supplemental_Code/._cpdudeamin_alltfbs.sh
- __MACOSX/Supplemental_Code/._cpdu_deamin_telprofile.sh
- __MACOSX/Supplemental_Code/._cpd_telprofile.pl
- __MACOSX/Supplemental_Code/._extract_Cdipy_reads.txt
- __MACOSX/Supplemental_Code/._extract_TCG_reads.pl
- __MACOSX/Supplemental_Code/._newendcdipy-CPDU-seq-pipeline.sh
- __MACOSX/Supplemental_Code/._notelcpdu_deamin_nucprofile.sh
- __MACOSX/Supplemental_Code/._NoTelGeneCoord.pm
- __MACOSX/Supplemental_Code/._NoTelNucCoord.pm
- __MACOSX/Supplemental_Code/._notel_uvpp_nucprofiles.pl
- __MACOSX/Supplemental_Code/._NucCoord.pm
- __MACOSX/Supplemental_Code/._PAS_Iyer_NAR2014_saccer3_1based.txt
- __MACOSX/Supplemental_Code/._saccer3_genome.fa
- __MACOSX/Supplemental_Code/._split_strands.pl
- __MACOSX/Supplemental_Code/._tcguseq_genetcr.sh
- __MACOSX/Supplemental_Code/._tcg_newendcdipy-CPDU-seq-pipeline.sh
- __MACOSX/Supplemental_Code/._TfbsYeastCoord.pm
- __MACOSX/Supplemental_Code/._TSS_Iyer_NAR2014_saccer3_1based.txt
- __MACOSX/Supplemental_Code/._utcg_deamin_nucprofile.sh
- __MACOSX/Supplemental_Code/._uvpp_nucprofiles.pl
- __MACOSX/Supplemental_Code/._uvpp_offset_yeastbsall_mutations.pl
- __MACOSX/Supplemental_Code/._widom_sac3_nucscore5_dyads.txt
