# Supplementary material for: Genome-wide maps of CPD deamination in yeast reveal the impact of DNA sequence context and nucleosome architecture on cytosine deamination rates
Source: Genome Res. 2026 Jan;36(1):183–96. doi: 10.1101/gr.280384.124 (PMC12887450; doi:10.1101/gr.280384.124)
Supplement: Supplement 18 [file Supplemental_Code.zip › Supplemental_Code/count_nucleotides_MMS.pl]

#!/usr/bin/perl

use strict;
use warnings;

my %count;
while (<STDIN>)
{
	chomp $_;
	if ( $_ =~ /^>/ )
	{	next;	}
	else
	{	$count{$_}++;	}

}

foreach (sort keys %count )
{
	print "$_\t$count{$_}\n";
}
