# Supplementary material for: Genome-wide maps of CPD deamination in yeast reveal the impact of DNA sequence context and nucleosome architecture on cytosine deamination rates
Source: Genome Res. 2026 Jan;36(1):183–96. doi: 10.1101/gr.280384.124 (PMC12887450; doi:10.1101/gr.280384.124)
Supplement: Supplement 18 [file Supplemental_Code.zip › Supplemental_Code/CPDU_finddamagecoord.pl]

#!/usr/bin/perl

use strict;
use warnings;

# code adapted from Nature protocols paper by Ding, Tayor, Reijns 2015

while ( my $line = <STDIN> )
{
	my @field = split /\t/, $line;
	if ( $field[5] =~ s/\+/-/ )
	{
		$field[2] = $field[1];
		$field[1] -= 1;
	}
	else
	{
		$field[5] =~ s/-/\+/;
		$field[1] = $field[2];
		$field[2] += 1;
	}
	if ( $field[1] >= 0 )
	{
		print join "\t", @field;
	}
}
