# Supplementary material for: Genome-wide maps of CPD deamination in yeast reveal the impact of DNA sequence context and nucleosome architecture on cytosine deamination rates
Source: Genome Res. 2026 Jan;36(1):183–96. doi: 10.1101/gr.280384.124 (PMC12887450; doi:10.1101/gr.280384.124)
Supplement: Supplement 18 [file Supplemental_Code.zip › Supplemental_Code/format_trinuc_context.pl]

#!/usr/bin/perl

use strict;
use warnings;

while ( my $line = <STDIN> )
{
	chomp $line;
	my @fields = split /\t/, $line;

	# expand to trinuc context
	my $start = $fields[1] - 1;
	my $end = $fields[2] + 1;

	if ($start<0)
	{ next;	}	
	print "$fields[0]\t$start\t$end\t$fields[3]\t$fields[4]\t$fields[5]\n";
}
