# Supplementary material for: Genome-wide maps of CPD deamination in yeast reveal the impact of DNA sequence context and nucleosome architecture on cytosine deamination rates
Source: Genome Res. 2026 Jan;36(1):183–96. doi: 10.1101/gr.280384.124 (PMC12887450; doi:10.1101/gr.280384.124)
Supplement: Supplement 18 [file Supplemental_Code.zip › Supplemental_Code/initial_minus_CPDU_Cdipy.wig]

variableStep chrom=chrI span=1
84	0.0
100	0.0
101	0.0
177	0.0
285	0.0
322	0.0
337	0.0
416	0.0
434	0.0
435	0.0
444	0.0
476	0.0
494	0.0
495	0.0
509	0.0
515	0.0
544	0.0
545	0.0
557	0.0
559	0.0
560	0.0
610	0.0
628	0.0
629	0.0
631	0.0
632	0.0
730	0.0
800	0.0
801	0.0
807	0.0
808	0.0
811	0.0
824	0.0
825	0.0
842	0.0
866	0.0
870	0.0
871	0.0
883	0.0
903	0.0
904	0.0
915	0.0
957	0.0
959	0.0
969	0.0
970	0.0
973	0.0
975	0.0
976	0.0
990	0.0
991	0.0
992	0.0
999	0.0
1052	0.0
1060	0.0
1083	0.0
1097	0.0
1100	0.0
1101	0.0
1102	0.0
1113	0.0
1118	0.0
1121	0.0
1129	0.0
1133	0.0
1134	0.0
1149	0.0
1150	0.0
1160	0.0
1180	0.0
1181	0.0
1197	0.0
1199	0.0
1200	0.0
1214	0.0
1215	0.0
1223	0.0
1265	0.0
1269	0.0
1285	0.0
1297	0.0
1303	0.0
1329	0.0
1337	0.0
1359	0.0
1361	0.0
1362	0.0
1363	0.0
1373	0.0
1375	0.0
1377	0.0
1381	0.0
1382	0.0
1389	0.0
1411	0.0
1431	0.0
1434	0.0
1436	0.0
1452	0.0
1453	0.0
1457	0.0
1462	0.0
1477	0.0
1484	0.0
1487	0.0
1490	0.0
1492	0.0
1509	0.0
1510	0.0
1516	0.0
1517	0.0
1522	0.0
1525	0.0
1557	0.0
1558	0.0
1572	0.0
1604	0.0
1609	0.0
1612	0.0
1652	0.0
1665	0.0
1674	0.0
1675	0.0
1709	0.0
1710	0.0
1732	0.0
1735	0.0
1776	0.0
1777	0.0
1796	0.0
1797	0.0
1810	0.0
1816	0.0
1820	0.0
1825	0.0
1837	0.0
1838	0.0
1842	0.0
1844	0.0
1849	0.0
1850	0.0
1852	0.0
1855	0.0
1856	0.0
1859	0.0
1860	0.0
1873	0.0
1874	0.0
1876	0.0
1883	0.0
1884	0.0
1891	0.0
1892	0.0
1894	0.0
1903	0.0
1904	0.0
1911	0.0
1912	0.0
1916	0.0
1917	0.0
1919	0.0
1927	0.0
1928	0.0
1936	0.0
1937	0.0
1939	0.0
1940	0.0
1942	0.0
1945	0.0
1954	0.0
1957	0.0
1963	0.0
1964	0.0
1970	0.0
1978	0.0
1982	0.0
1983	0.0
1984	0.0
1987	0.0
1988	0.0
1994	0.0
1997	0.0
1998	0.0
1999	0.0
2001	0.0
2002	0.0
2003	0.0
2005	0.0
2006	0.0
2010	0.0
2011	0.0
2020	0.0
2025	0.0
2026	0.0
2027	0.0
2032	0.0
2034	0.0
2036	0.0
2041	0.0
2048	0.0
2050	0.0
2056	0.0
2074	0.0
2077	0.0
2090	0.0
2094	0.0
2096	0.0
2100	0.0
2102	0.0
2104	0.0
2105	0.0
2107	0.0
2108	0.0
2114	0.0
2117	0.0
2120	0.0
2123	0.0
2126	0.0
2128	0.0
2131	0.0
2132	0.0
2135	0.0
2137	0.0
2144	0.0
2146	0.0
2147	0.0
2149	0.0
2153	0.0
2156	0.0
2164	0.0
2190	0.0
2195	0.0
2202	0.0
2210	0.0
2211	0.0
2215	0.0
2216	0.0
2220	0.0
2227	0.0
2241	0.0
2242	0.0
2249	0.0
2252	0.0
2255	0.0
2258	0.0
2283	0.0
2284	0.0
2285	0.0
2302	0.0
2309	0.0
2313	0.0
2314	0.0
2320	0.0
2376	0.0
2377	0.0
2379	0.0
2394	0.0
2398	0.0
2417	0.0
2418	0.0
2429	0.0
2430	0.0
2432	0.0
2444	0.0
2445	0.0
2470	0.0
2476	0.0
2477	0.0
2478	0.0
2492	0.0
2493	0.0
2494	0.0
2495	0.0
2500	0.0
2502	0.0
2503	0.0
2533	0.0
2548	0.0
2549	0.0
2557	0.0
2565	0.0
2573	0.0
2578	0.0
2579	0.0
2591	0.0
2594	0.0
2607	0.0
2611	0.0
2618	0.0
2631	0.0
2632	0.0
2640	0.0
2641	0.0
2643	0.0
2644	0.0
2662	0.0
2689	0.0
2690	0.0
2691	0.0
2693	0.0
2707	0.0
2708	0.0
2709	0.0
2723	0.0
2731	0.0
2732	0.0
2743	0.0
2744	0.0
2763	0.0
2769	0.0
2771	0.0
2774	0.0
2776	0.0
2777	0.0
2780	0.0
2781	0.0
2786	0.0
2788	0.0
2793	0.0
2796	0.0
2807	0.0
2822	0.0
2824	0.0
2825	0.0
2826	0.0
2840	0.0
2843	0.0
2844	0.0
2845	0.0
2848	0.0
2859	0.0
2863	0.0
2872	0.0
2873	0.0
2880	0.0
2888	0.0
2891	0.0
2892	0.0
2893	0.0
2898	0.0
2900	0.0
2902	0.0
2906	0.0
2914	0.0
2915	0.0
2932	0.0
2934	0.0
2935	0.0
2936	0.0
2953	0.0
2954	0.0
2965	0.0
2966	0.0
2975	0.0
2987	0.0
2995	0.0
2996	0.0
3014	0.0
3046	0.0
3052	0.0
3055	0.0
3073	0.0
3086	0.0
3117	0.0
3121	0.0
3126	0.0
3153	0.0
3165	0.0
3166	0.0
3197	0.0
3200	0.0
3208	0.0
3215	0.0
3220	0.0
3226	0.0
3227	0.0
3228	0.0
3229	0.0
3232	0.0
3243	0.0
3247	0.0
3250	0.0
3256	0.0
3265	0.0
3266	0.0
3270	0.0
3274	0.0
3275	0.0
3277	0.0
3278	0.0
3279	0.0
3285	0.0
3292	0.0
3294	0.0
3306	0.0
3308	0.0
3316	0.0
3329	0.0
3332	0.0
3334	0.0
3352	0.0
3369	0.0
3370	0.0
3371	0.0
3388	0.0
3410	0.0
3437	0.0
3438	0.0
3439	0.0
3440	0.0
3450	0.0
3455	0.0
3467	0.0
3470	0.0
3488	0.0
3490	0.0
3494	0.0
3495	0.0
3498	0.0
3501	0.0
3504	0.0
3514	0.0
3515	0.0
3525	0.0
3541	0.0
3547	0.0
3562	0.0
3580	0.0
3591	0.0
3592	0.0
3599	0.0
3612	0.0
3619	0.0
3620	0.0
3632	0.0
3644	0.0
3664	0.0
3665	0.0
3666	0.0
3668	0.0
3676	0.0
3680	0.0
3686	0.0
3688	0.0
3699	0.0
3703	0.0
3707	0.0
3708	0.0
3719	0.0
3720	0.0
3724	0.0
3730	0.0
3732	0.0
3733	0.0
3741	0.0
3743	0.0
3755	0.0
3757	0.0
3772	0.0
3773	0.0
3784	0.0
3789	0.0
3790	0.0
3794	0.0
3795	0.0
3798	0.0
3817	0.0
3818	0.0
3822	0.0
3832	0.0
3838	0.0
3842	0.0
3859	0.0
3860	0.0
3865	0.0
3874	0.0
3885	0.0
3887	0.0
3888	0.0
3894	0.0
3902	0.0
3903	0.0
3908	0.0
3917	0.0
3918	0.0
3919	0.0
3955	0.0
3970	0.0
3976	0.0
3978	0.0
3982	0.0
3984	0.0
3989	0.0
3990	0.0
3994	0.0
4004	0.0
4014	0.0
4015	0.0
4019	0.0
4022	0.0
4026	0.0
4039	0.0
4066	0.0
4069	0.0
4071	0.0
4072	0.0
4081	0.0
4096	0.0
4102	0.0
4111	0.0
4140	0.0
4142	0.0
4144	0.0
4155	0.0
4156	0.0
4159	0.0
4163	0.0
4167	0.0
4173	0.0
4196	0.0
4197	0.0
4198	0.0
4211	0.0
4214	0.0
4225	0.0
4235	0.0
4236	0.0
4262	0.0
4263	0.0
4269	0.0
4287	0.0
4288	0.0
4293	0.0
4294	0.0
4298	0.0
4301	0.0
4314	0.0
4324	0.0
4334	0.0
4339	0.0
4355	0.0
4357	0.0
4358	0.0
4362	0.0
4368	0.0
4376	0.0
4392	0.0
4401	0.0
4406	0.0
4417	0.0
4423	0.0
4433	0.0
4436	0.0
4442	0.0
4470	0.0
4471	0.0
4478	0.0
4479	0.0
4494	0.0
4496	0.0
4497	0.0
4498	0.0
4524	0.0
4553	0.0
4569	0.0
4570	0.0
4572	0.0
4581	0.0
4597	0.0
4601	0.0
4605	0.0
4610	0.0
4616	0.0
4627	0.0
4628	0.0
4631	0.0
4633	0.0
4656	0.0
4662	0.0
4673	0.0
4674	0.0
4676	0.0
4677	0.0
4680	0.0
4695	0.0
4696	0.0
4704	0.0
4718	0.0
4761	0.0
4763	0.0
4771	0.0
4789	0.0
4791	0.0
4805	0.0
4811	0.0
4820	0.0
4822	0.0
4827	0.0
4830	0.0
4832	0.0
4845	0.0
4846	0.0
4849	0.0
4868	0.0
4869	0.0
4870	0.0
4873	0.0
4893	0.0
4907	0.0
4908	0.0
4910	0.0
4922	0.0
4930	0.0
4947	0.0
4951	0.0
4969	0.0
4983	0.0
4985	0.0
4990	0.0
5033	0.0
5037	0.0
5038	0.0
5041	0.0
5042	0.0
5047	0.0
5089	0.0
5092	0.0
5103	0.0
5107	0.0
5130	0.0
5137	0.0
5182	0.0
5183	0.0
5188	0.0
5190	0.0
5191	0.0
5194	0.0
5203	0.0
5204	0.0
5213	0.0
5215	0.0
5226	0.0
5239	0.0
5240	0.0
5242	0.0
5278	0.0
5281	0.0
5288	0.0
5296	0.0
5297	0.0
5305	0.0
5308	0.0
5327	0.0
5337	0.0
5374	0.0
5409	0.0
5413	0.0
5414	0.0
5443	0.0
5447	0.0
5450	0.0
5464	0.0
5472	0.0
5502	0.0
5503	0.0
5506	0.0
5511	0.0
5519	0.0
5532	0.0
5533	0.0
5556	0.0
5569	0.0
5575	0.0
5576	0.0
5577	0.0
5579	0.0
5580	0.0
5582	0.0
5600	0.0
5605	0.0
5610	0.0
5611	0.0
5619	0.0
5620	0.0
5621	0.0
5644	0.0
5645	0.0
5648	0.0
5694	0.0
5695	0.0
5696	0.0
5699	0.0
5707	0.0
5709	0.0
5729	0.0
5750	0.0
5775	0.0
5799	0.0
5800	0.0
5809	0.0
5812	0.0
5847	0.0
5865	0.0
5873	0.0
5877	0.0
5890	0.0
5891	0.0
5897	0.0
5901	0.0
5909	0.0
5910	0.0
5913	0.0
5916	0.0
5921	0.0
5922	0.0
5926	0.0
5927	0.0
5957	0.0
5959	0.0
5960	0.0
5989	0.0
6015	0.0
6017	0.0
6025	0.0
6030	0.0
6037	0.0
6038	0.0
6039	0.0
6043	0.0
6045	0.0
6052	0.0
6058	0.0
6061	0.0
6063	0.0
6064	0.0
6065	0.0
6071	0.0
6072	0.0
6073	0.0
6108	0.0
6117	0.0
6123	0.0
6125	0.0
6139	0.0
6144	0.0
6152	0.0
6153	0.0
6163	0.0
6175	0.0
6201	0.0
6217	0.0
6228	0.0
6231	0.0
6237	0.0
6254	0.0
6257	0.0
6284	0.0
6287	0.0
6296	0.0
6317	0.0
6326	0.0
6329	0.0
6330	0.0
6346	0.0
6364	0.0
6365	0.0
6373	0.0
6396	0.0
6419	0.0
6422	0.0
6438	0.0
6439	0.0
6443	0.0
6444	0.0
6448	0.0
6449	0.0
6454	0.0
6463	0.0
6464	0.0
6475	0.0
6477	0.0
6478	0.0
6484	0.0
6487	0.0
6495	0.0
6507	0.0
6512	0.0
6524	0.0
6552	0.0
6565	0.0
6572	0.0
6579	0.0
6594	0.0
6608	0.0
6618	0.0
6644	0.0
6645	0.0
6699	0.0
6700	0.0
6704	0.0
6709	0.0
6710	0.0
6717	0.0
6730	0.0
6732	0.0
6760	0.0
6770	0.0
6771	0.0
6778	0.0
6779	0.0
6787	0.0
6788	0.0
6789	0.0
6800	0.0
6804	0.0
6805	0.0
6807	0.0
6817	0.0
6819	0.0
6820	0.0
6821	0.0
6825	0.0
6827	0.0
6832	0.0
6840	0.0
6844	0.0
6852	0.0
6863	0.0
6866	0.0
6872	0.0
6873	0.0
6874	0.0
6877	0.0
6885	0.0
6886	0.0
6888	0.0
6919	0.0
6920	0.0
6944	0.0
6961	0.0
6964	0.0
6967	0.0
6971	0.0
6984	0.0
6985	0.0
6997	0.0
7007	0.0
7014	0.0
7015	0.0
7018	0.0
7020	0.0
7029	0.0
7062	0.0
7064	0.0
7077	0.0
7078	0.0
7080	0.0
7084	0.0
7100	0.0
7101	0.0
7106	0.0
7107	0.0
7126	0.0
7127	0.0
7160	0.0
7171	0.0
7182	0.0
7193	0.0
7208	0.0
7211	0.0
7212	0.0
7215	0.0
7218	0.0
7220	0.0
7248	0.0
7254	0.0
7259	0.0
7260	0.0
7275	0.0
7281	0.0
7282	0.0
7302	0.0
7304	0.0
7312	0.0
7331	0.0
7332	0.0
7358	0.0
7361	0.0
7364	0.0
7366	0.0
7377	0.0
7385	0.0
7386	0.0
7388	0.0
7390	0.0
7398	0.0
7401	0.0
7410	0.0
7412	0.0
7416	0.0
7436	0.0
7437	0.0
7438	0.0
7440	0.0
7478	0.0
7479	0.0
7482	0.0
7485	0.0
7489	0.0
7491	0.0
7515	0.0
7521	0.0
7527	0.0
7531	0.0
7533	0.0
7540	0.0
7541	0.0
7543	0.0
7563	0.0
7565	0.0
7575	0.0
7576	0.0
7578	0.0
7584	0.0
7603	0.0
7622	0.0
7623	0.0
7634	0.0
7644	0.0
7646	0.0
7647	0.0
7655	0.0
7656	0.0
7658	0.0
7667	0.0
7673	0.0
7681	0.0
7683	0.0
7705	0.0
7707	0.0
7709	0.0
7734	0.0
7738	0.0
7764	0.0
7765	0.0
7767	0.0
7775	0.0
7776	0.0
7783	0.0
7787	0.0
7789	0.0
7794	0.0
7795	0.0
7800	0.0
7802	0.0
7815	0.0
7828	0.0
7831	0.0
7832	0.0
7842	0.0
7845	0.0
7868	0.0
7884	0.0
7910	0.0
7927	0.0
7937	0.0
7972	0.0
7973	0.0
8016	0.0
8021	0.0
8028	0.0
8036	0.0
8043	0.0
8044	0.0
8045	0.0
8052	0.0
8053	0.0
8056	0.0
8057	0.0
8058	0.0
8060	0.0
8074	0.0
8075	0.0
8084	0.0
8088	0.0
8097	0.0
8111	0.0
8151	0.0
8154	0.0
8162	0.0
8163	0.0
8166	0.0
8170	0.0
8171	0.0
8181	0.0
8183	0.0
8184	0.0
8188	0.0
8195	0.0
8203	0.0
8204	0.0
8213	0.0
8220	0.0
8223	0.0
8227	0.0
8255	0.0
8256	0.0
8272	0.0
8273	0.0
8289	0.0
8290	0.0
8301	0.0
8309	0.0
8330	0.0
8334	0.0
8335	0.0
8340	0.0
8345	0.0
8355	0.0
8363	0.0
8364	0.0
8371	0.0
8373	0.0
8384	0.0
8387	0.0
8389	0.0
8390	0.0
8394	0.0
8395	0.0
8405	0.0
8412	0.0
8413	0.0
8414	0.0
8416	0.0
8425	0.0
8426	0.0
8439	0.0
8440	0.0
8446	0.0
8479	0.0
8481	0.0
8503	0.0
8507	0.0
8529	0.0
8538	0.0
8563	0.0
8580	0.0
8589	0.0
8597	0.0
8598	0.0
8605	0.0
8606	0.0
8639	0.0
8643	0.0
8645	0.0
8646	0.0
8657	0.0
8680	0.0
8682	0.0
8699	0.0
8704	0.0
8720	0.0
8736	0.0
8737	0.0
8744	0.0
8745	0.0
8772	0.0
8804	0.0
8811	0.0
8824	0.0
8827	0.0
8844	0.0
8849	0.0
8852	0.0
8862	0.0
8872	0.0
8878	0.0
8879	0.0
8888	0.0
8889	0.0
8891	0.0
8895	0.0
8897	0.0
8910	0.0
8918	0.0
8925	0.0
8926	0.0
8929	0.0
8930	0.0
8952	0.0
8953	0.0
8971	0.0
8982	0.0
8983	0.0
9009	0.0
9037	0.0
9040	0.0
9069	0.0
9071	0.0
9073	0.0
9077	0.0
9085	0.0
9087	0.0
9108	0.0
9109	0.0
9117	0.0
9133	0.0
9137	0.0
9138	0.0
9184	0.0
9185	0.0
9202	0.0
9203	0.0
9205	0.0
9206	0.0
9215	0.0
9256	0.0
9259	0.0
9270	0.0
9272	0.0
9295	0.0
9313	0.0
9322	0.0
9323	0.0
9330	0.0
9331	0.0
9349	0.0
9350	0.0
9362	0.0
9368	0.0
9373	0.0
9385	0.0
9386	0.0
9395	0.0
9396	0.0
9400	0.0
9401	0.0
9413	0.0
9414	0.0
9440	0.0
9463	0.0
9464	0.0
9465	0.0
9466	0.0
9470	0.0
9476	0.0
9477	0.0
9479	0.0
9480	0.0
9492	0.0
9497	0.0
9512	0.0
9545	0.0
9570	0.0
9580	0.0
9586	0.0
9594	0.0
9597	0.0
9600	0.0
9601	0.0
9609	0.0
9616	0.0
9625	0.0
9630	0.0
9634	0.0
9636	0.0
9639	0.0
9653	0.0
9660	0.0
9669	0.0
9675	0.0
9687	0.0
9699	0.0
9701	0.0
9704	0.0
9705	0.0
9719	0.0
9720	0.0
9727	0.0
9747	0.0
9748	0.0
9754	0.0
9755	0.0
9763	0.0
9787	0.0
9788	0.0
9793	0.0
9798	0.0
9802	0.0
9803	0.0
9819	0.0
9820	0.0
9828	0.0
9833	0.0
9839	0.0
9843	0.0
9849	0.0
9851	0.0
9866	0.0
9871	0.0
9873	0.0
9874	0.0
9914	0.0
9923	0.0
9930	0.0
9945	0.0
9959	0.0
9960	0.0
9970	0.0
9972	0.0
9989	0.0
9990	0.0
9998	0.0
10001	0.0
10005	0.0
10010	0.0
10011	0.0
10025	0.0
10034	0.0
10037	0.0
10038	0.0
10046	0.0
10064	0.0
10065	0.0
10083	0.0
10110	0.0
10113	0.0
10168	0.0
10169	0.0
10177	0.0
10194	0.0
10226	0.0
10227	0.0
10243	0.0
10278	0.0
10279	0.0
10284	0.0
10296	0.0
10297	0.0
10343	0.0
10364	0.0
10369	0.0
10376	0.0
10382	0.0
10399	0.0
10409	0.0
10422	0.0
10447	0.0
10458	0.0
10460	0.0
10466	0.0
10473	0.0
10474	0.0
10479	0.0
10483	0.0
10484	0.0
10485	0.0
10492	0.0
10493	0.0
10494	0.0
10496	0.0
10497	0.0
10503	0.0
10506	0.0
10509	0.0
10510	0.0
10512	0.0
10525	0.0
10526	0.0
10538	0.0
10563	0.0
10577	0.0
10583	0.0
10587	0.0
10597	0.0
10610	0.0
10614	0.0
10617	0.0
10620	0.0
10627	0.0
10629	0.0
10649	0.0
10666	0.0
10673	0.0
10675	0.0
10691	0.0
10695	0.0
10698	0.0
10707	0.0
10720	0.0
10721	0.0
10727	0.0
10745	0.0
10748	0.0
10753	0.0
10760	0.0
10763	0.0
10769	0.0
10778	0.0
10779	0.0
10780	0.0
10783	0.0
10784	0.0
10790	0.0
10801	0.0
10812	0.0
10813	0.0
10819	0.0
10821	0.0
10864	0.0
10867	0.0
10872	0.0
10885	0.0
10896	0.0
10918	0.0
10923	0.0
10932	0.0
10936	0.0
10938	0.0
10941	0.0
10942	0.0
10949	0.0
10955	0.0
10957	0.0
10970	0.0
10985	0.0
10986	0.0
10990	0.0
10991	0.0
11008	0.0
11010	0.0
11032	0.0
11039	0.0
11055	0.0
11061	0.0
11063	0.0
11070	0.0
11072	0.0
11073	0.0
11085	0.0
11093	0.0
11094	0.0
11095	0.0
11107	0.0
11132	0.0
11133	0.0
11141	0.0
11152	0.0
11153	0.0
11177	0.0
11178	0.0
11189	0.0
11199	0.0
11200	0.0
11201	0.0
11208	0.0
11215	0.0
11223	0.0
11224	0.0
11231	0.0
11253	0.0
11259	0.0
11269	0.0
11277	0.0
11281	0.0
11282	0.0
11297	0.0
11299	0.0
11321	0.0
11329	0.0
11363	0.0
11364	0.0
11376	0.0
11391	0.0
11409	0.0
11412	0.0
11417	0.0
11421	0.0
11422	0.0
11440	0.0
11452	0.0
11453	0.0
11459	0.0
11468	0.0
11469	0.0
11486	0.0
11490	0.0
11493	0.0
11499	0.0
11500	0.0
11501	0.0
11524	0.0
11528	0.0
11531	0.0
11535	0.0
11550	0.0
11553	0.0
11574	0.0
11582	0.0
11589	0.0
11590	0.0
11592	0.0
11593	0.0
11619	0.0
11620	0.0
11627	0.0
11634	0.0
11635	0.0
11649	0.0
11650	0.0
11653	0.0
11655	0.0
11665	0.0
11667	0.0
11668	0.0
11671	0.0
11677	0.0
11698	0.0
11699	0.0
11708	0.0
11710	0.0
11711	0.0
11719	0.0
11725	0.0
11736	0.0
11737	0.0
11740	0.0
11747	0.0
11754	0.0
11755	0.0
11764	0.0
11769	0.0
11770	0.0
11776	0.0
11795	0.0
11808	0.0
11809	0.0
11814	0.0
11815	0.0
11818	0.0
11833	0.0
11837	0.0
11841	0.0
11848	0.0
11854	0.0
11857	0.0
11859	0.0
11860	0.0
11862	0.0
11881	0.0
11884	0.0
11890	0.0
11895	0.0
11896	0.0
11899	0.0
11908	0.0
11911	0.0
11917	0.0
11922	0.0
11923	0.0
11937	0.0
11938	0.0
11941	0.0
11956	0.0
11958	0.0
11961	0.0
11965	0.0
11980	0.0
11986	0.0
11987	0.0
11998	0.0
11999	0.0
12003	0.0
12025	0.0
12028	0.0
12033	0.0
12034	0.0
12040	0.0
12048	0.0
12049	0.0
12052	0.0
12053	0.0
12055	0.0
12058	0.0
12061	0.0
12066	0.0
12067	0.0
12079	0.0
12087	0.0
12088	0.0
12091	0.0
12097	0.0
12104	0.0
12109	0.0
12121	0.0
12129	0.0
12130	0.0
12132	0.0
12133	0.0
12139	0.0
12140	0.0
12162	0.0
12163	0.0
12178	0.0
12181	0.0
12184	0.0
12193	0.0
12201	0.0
12202	0.0
12205	0.0
12206	0.0
12208	0.0
12211	0.0
12214	0.0
12220	0.0
12222	0.0
12232	0.0
12241	0.0
12244	0.0
12261	0.0
12262	0.0
12282	0.0
12283	0.0
12304	0.0
12324	0.0
12325	0.0
12328	0.0
12334	0.0
12335	0.0
12336	0.0
12345	0.0
12346	0.0
12360	0.0
12361	0.0
12373	0.0
12378	0.0
12379	0.0
12381	0.0
12382	0.0
12387	0.0
12388	0.0
12400	0.0
12402	0.0
12403	0.0
12405	0.0
12408	0.0
12409	0.0
12415	0.0
12425	0.0
12427	0.0
12435	0.0
12436	0.0
12444	0.0
12445	0.0
12454	0.0
12456	0.0
12457	0.0
12478	0.0
12480	0.0
12481	0.0
12484	0.0
12487	0.0
12488	0.0
12490	0.0
12491	0.0
12496	0.0
12499	0.0
12502	0.0
12505	0.0
12512	0.0
12513	0.0
12528	0.0
12535	0.0
12536	0.0
12538	0.0
12539	0.0
12544	0.0
12547	0.0
12550	0.0
12560	0.0
12576	0.0
12577	0.0
12583	0.0
12584	0.0
12586	0.0
12587	0.0
12592	0.0
12595	0.0
12598	0.0
12608	0.0
12624	0.0
12625	0.0
12631	0.0
12632	0.0
12634	0.0
12635	0.0
12640	0.0
12643	0.0
12646	0.0
12656	0.0
12672	0.0
12673	0.0
12679	0.0
12680	0.0
12682	0.0
12683	0.0
12688	0.0
12691	0.0
12694	0.0
12704	0.0
12720	0.0
12721	0.0
12727	0.0
12728	0.0
12730	0.0
12731	0.0
12736	0.0
12739	0.0
12742	0.0
12752	0.0
12768	0.0
12769	0.0
12775	0.0
12776	0.0
12778	0.0
12779	0.0
12784	0.0
12787	0.0
12790	0.0
12793	0.0
12800	0.0
12801	0.0
12814	0.0
12816	0.0
12817	0.0
12823	0.0
12824	0.0
12826	0.0
12827	0.0
12832	0.0
12835	0.0
12838	0.0
12841	0.0
12850	0.0
12856	0.0
12857	0.0
12859	0.0
12865	0.0
12868	0.0
12870	0.0
12874	0.0
12877	0.0
12879	0.0
12880	0.0
12883	0.0
12886	0.0
12888	0.0
12892	0.0
12898	0.0
12901	0.0
12907	0.0
12919	0.0
12922	0.0
12928	0.0
12930	0.0
12931	0.0
12933	0.0
12934	0.0
12942	0.0
12943	0.0
12946	0.0
12947	0.0
12951	0.0
12954	0.0
12955	0.0
12958	0.0
12967	0.0
12973	0.0
12975	0.0
12982	0.0
12985	0.0
12987	0.0
12988	0.0
12990	0.0
12991	0.0
13000	0.0
13003	0.0
13008	0.0
13012	0.0
13013	0.0
13014	0.0
13015	0.0
13018	0.0
13023	0.0
13027	0.0
13030	0.0
13033	0.0
13038	0.0
13042	0.0
13043	0.0
13045	0.0
13048	0.0
13051	0.0
13053	0.0
13058	0.0
13060	0.0
13063	0.0
13066	0.0
13068	0.0
13072	0.0
13074	0.0
13075	0.0
13078	0.0
13083	0.0
13088	0.0
13090	0.0
13093	0.0
13096	0.0
13102	0.0
13104	0.0
13105	0.0
13108	0.0
13117	0.0
13119	0.0
13120	0.0
13122	0.0
13123	0.0
13132	0.0
13135	0.0
13147	0.0
13148	0.0
13152	0.0
13156	0.0
13157	0.0
13158	0.0
13159	0.0
13168	0.0
13169	0.0
13177	0.0
13182	0.0
13186	0.0
13188	0.0
13191	0.0
13192	0.0
13204	0.0
13207	0.0
13210	0.0
13213	0.0
13216	0.0
13224	0.0
13225	0.0
13228	0.0
13230	0.0
13231	0.0
13233	0.0
13234	0.0
13237	0.0
13239	0.0
13240	0.0
13243	0.0
13244	0.0
13252	0.0
13263	0.0
13264	0.0
13273	0.0
13276	0.0
13277	0.0
13280	0.0
13288	0.0
13294	0.0
13296	0.0
13300	0.0
13303	0.0
13312	0.0
13315	0.0
13318	0.0
13321	0.0
13324	0.0
13326	0.0
13327	0.0
13330	0.0
13335	0.0
13338	0.0
13339	0.0
13345	0.0
13348	0.0
13357	0.0
13360	0.0
13361	0.0
13366	0.0
13367	0.0
13368	0.0
13372	0.0
13380	0.0
13381	0.0
13382	0.0
13389	0.0
13390	0.0
13403	0.0
13405	0.0
13436	0.0
13439	0.0
13448	0.0
13449	0.0
13466	0.0
13467	0.0
13470	0.0
13481	0.0
13487	0.0
13493	0.0
13495	0.0
13498	0.0
13511	0.0
13512	0.0
13516	0.0
13519	0.0
13526	0.0
13541	0.0
13558	0.0
13559	0.0
13560	0.0
13577	0.0
13578	0.0
13582	0.0
13600	0.0
13606	0.0
13607	0.0
13616	0.0
13617	0.0
13619	0.0
13620	0.0
13636	0.0
13642	0.0
13660	0.0
13664	0.0
13668	0.0
13676	0.0
13678	0.0
13684	0.0
13691	0.0
13699	0.0
13709	0.0
13721	0.0
13722	0.0
13724	0.0
13725	0.0
13732	0.0
13749	0.0
13751	0.0
13754	0.0
13763	0.0
13764	0.0
13765	0.0
13769	0.0
13774	0.0
13782	0.0
13790	0.0
13801	0.0
13802	0.0
13811	0.0
13812	0.0
13820	0.0
13833	0.0
13849	0.0
13859	0.0
13865	0.0
13869	0.0
13871	0.0
13883	0.0
13889	0.0
13892	0.0
13894	0.0
13904	0.0
13908	0.0
13915	0.0
13922	0.0
13924	0.0
13945	0.0
13946	0.0
13963	0.0
13965	0.0
13966	0.0
13975	0.0
13978	0.0
13990	0.0
13991	0.0
13992	0.0
13995	0.0
13996	0.0
14008	0.0
14015	0.0
14020	0.0
14022	0.0
14030	0.0
14033	0.0
14055	0.0
14056	0.0
14057	0.0
14064	0.0
14065	0.0
14069	0.0
14088	0.0
14099	0.0
14100	0.0
14105	0.0
14106	0.0
14110	0.0
14111	0.0
14114	0.0
14115	0.0
14117	0.0
14120	0.0
14122	0.0
14138	0.0
14140	0.0
14143	0.0
14145	0.0
14146	0.0
14155	0.0
14156	0.0
14168	0.0
14169	0.0
14173	0.0
14174	0.0
14175	0.0
14197	0.0
14211	0.0
14214	0.0
14223	0.0
14229	0.0
14230	0.0
14253	0.0
14254	0.0
14255	0.0
14270	0.0
14275	0.0
14289	0.0
14299	0.0
14304	0.0
14306	0.0
14320	0.0
14327	0.0
14328	0.0
14336	0.0
14337	0.0
14342	0.0
14371	0.0
14386	0.0
14388	0.0
14396	0.0
14428	0.0
14433	0.0
14443	0.0
14453	0.0
14459	0.0
14474	0.0
14475	0.0
14498	0.0
14499	0.0
14504	0.0
14506	0.0
14508	0.0
14518	0.0
14524	0.0
14532	0.0
14533	0.0
14534	0.0
14542	0.0
14544	0.0
14545	0.0
14553	0.0
14584	0.0
14585	0.0
14586	0.0
14589	0.0
14592	0.0
14598	0.0
14603	0.0
14605	0.0
14606	0.0
14614	0.0
14615	0.0
14617	0.0
14620	0.0
14625	0.0
14630	0.0
14635	0.0
14638	0.0
14674	0.0
14676	0.0
14678	0.0
14679	0.0
14684	0.0
14685	0.0
14717	0.0
14719	0.0
14720	0.0
14729	0.0
14758	0.0
[truncated: 998,000+ more rows]
