# Supplementary material for: Genome-wide maps of CPD deamination in yeast reveal the impact of DNA sequence context and nucleosome architecture on cytosine deamination rates
Source: Genome Res. 2026 Jan;36(1):183–96. doi: 10.1101/gr.280384.124 (PMC12887450; doi:10.1101/gr.280384.124)
Supplement: Supplement 18 [file Supplemental_Code.zip › Supplemental_Code/initial_minus_CPDU_TCG.wig]

variableStep chrom=chrI span=1
177	0.0
957	0.0
1097	0.0
1121	0.0
1160	0.0
1223	0.0
1457	0.0
1462	0.0
1484	0.0
1492	0.0
1522	0.0
1652	0.0
1816	0.0
1978	0.0
2128	0.0
2137	0.0
2149	0.0
2302	0.0
2398	0.0
2500	0.0
2565	0.0
3046	0.0
3073	0.0
3220	0.0
3612	0.0
3676	0.0
3724	0.0
3822	0.0
4081	0.0
4096	0.0
4225	0.0
4269	0.0
4298	0.0
4401	0.0
4656	0.0
4789	0.0
4811	0.0
4820	0.0
4849	0.0
4990	0.0
5374	0.0
5582	0.0
5648	0.0
6058	0.0
6117	0.0
6231	0.0
6284	0.0
6346	0.0
6844	0.0
7029	0.0
7064	0.0
7182	0.0
7193	0.0
7543	0.0
7634	0.0
7705	0.0
7937	0.0
8084	0.0
8151	0.0
8195	0.0
8227	0.0
8373	0.0
8387	0.0
8529	0.0
8704	0.0
8720	0.0
9087	0.0
9497	0.0
9512	0.0
9545	0.0
9570	0.0
9660	0.0
9914	0.0
9972	0.0
10284	0.0
10382	0.0
10617	0.0
10627	0.0
10936	0.0
10949	0.0
11329	0.0
11412	0.0
11490	0.0
11574	0.0
11708	0.0
11719	0.0
12040	0.0
12121	0.0
12841	0.0
13321	0.0
13335	0.0
13642	0.0
13660	0.0
13684	0.0
13963	0.0
14270	0.0
14289	0.0
14342	0.0
14433	0.0
14443	0.0
14506	0.0
14553	0.0
14625	0.0
14635	0.0
14674	0.0
14810	0.0
14982	0.0
15037	0.0
15109	0.0
15239	0.0
15359	0.0
15552	0.0
15645	0.0
15882	0.0
15901	0.0
15979	0.0
16281	0.0
16486	0.0
16561	0.0
16743	0.0
17323	0.0
17573	0.0
17676	0.0
17964	0.0
18031	0.0
18105	0.0
18385	0.0
18443	0.0
18619	0.0
18780	0.0
18874	0.0
18906	0.0
19500	0.0
19764	0.0
19993	0.0
20388	0.0
20490	0.0
20507	0.0
20593	0.0
20768	0.0
20803	0.0
20862	0.0
20959	0.0
21155	0.0
21366	0.0
21492	0.0
21527	0.0
21558	0.0
21719	0.0
21842	0.0
21854	0.0
22041	0.0
22106	0.0
22132	0.0
22179	0.0
22252	0.0
22260	0.0
22306	0.0
22623	0.0
22676	0.0
22735	0.0
22739	0.0
22830	0.0
22899	0.0
22952	0.0
22985	0.0
23205	0.0
23286	0.0
23384	0.0
23508	0.0
23573	0.0
23676	0.0
23687	0.0
23771	0.0
23992	0.0
24140	0.0
24151	0.0
24472	0.0
24553	0.0
25006	0.0
27415	0.0
27450	0.0
27468	0.0
27730	0.0
27750	0.0
27805	0.0
27933	0.0
28077	0.0
28145	0.0
28204	0.0
28243	0.0
28370	0.0
28494	0.0
28503	0.0
28579	0.0
28679	0.0
28729	0.0
28913	0.0
29773	0.0
29822	0.0
29855	0.0
30043	0.0
30096	0.0
30125	0.0
30310	0.0
30424	0.0
30452	0.0
30493	0.0
30602	0.0
30725	0.0
31307	0.0
31452	0.0
31542	0.0
31576	0.0
31600	0.0
31732	0.0
31939	0.0
32185	0.0
32281	0.0
32311	0.0
32316	0.0
32365	0.0
32434	0.0
32491	0.0
32521	0.0
32536	0.0
32578	0.0
32605	0.0
32623	0.0
32758	0.0
32767	0.0
32806	0.0
33229	0.0
33526	0.0
33547	0.0
33657	0.0
33667	0.0
33739	0.0
33907	0.0
34003	0.0
34062	0.0
34162	0.0
34209	0.0
34234	0.0
34356	0.0
34414	0.0
34540	0.0
34606	0.0
34630	0.0
34664	0.0
34678	0.0
34820	0.0
34829	0.0
34890	0.0
35002	0.0
35099	0.0
35230	0.0
35233	0.0
35248	0.0
35287	0.0
35431	0.0
35977	0.0
36099	0.0
36115	0.0
36124	0.0
36412	0.0
36463	0.0
36525	0.0
36683	0.0
37133	0.0
37181	0.0
37669	0.0
37684	0.0
37723	0.0
37809	0.0
37905	0.0
37920	0.0
38154	0.0
38225	0.0
38254	0.0
38299	0.0
38364	0.0
38529	0.0
38604	0.0
38628	0.0
38655	0.0
38778	0.0
38844	0.0
38939	0.0
39099	0.0
39163	0.0
39187	0.0
39286	0.0
39355	0.0
39362	0.0
39377	0.0
39420	0.0
39542	0.0
39571	0.0
39701	0.0
39739	0.0
39927	0.0
39931	0.0
39995	0.0
40185	0.0
40195	0.0
40385	0.0
40498	0.0
40566	0.0
40578	0.0
40651	0.0
40807	0.0
40896	0.0
40915	0.0
40939	0.0
41196	0.0
41209	0.0
41218	0.0
41280	0.0
41442	0.0
41446	0.0
41516	0.0
41594	0.0
41608	0.0
41704	0.0
41725	0.0
41865	0.0
42028	0.0
42085	0.0
42310	0.0
42383	0.0
42449	0.0
42503	0.0
42510	0.0
42531	0.0
42624	0.0
42681	0.0
42838	0.0
42894	0.0
43064	0.0
43202	0.0
43235	0.0
43303	0.0
43526	0.0
43596	0.0
43697	0.0
43701	0.0
43739	0.0
44332	0.0
44387	0.0
44464	0.0
44564	0.0
44708	0.0
44750	0.0
44879	0.0
44889	0.0
45018	0.0
45190	0.0
45377	0.0
45387	0.0
45447	0.0
45656	0.0
45865	0.0
45983	0.0
46088	0.0
46123	0.0
46126	0.0
46277	0.0
46379	0.0
46826	0.0
46831	0.0
47155	0.0
47188	0.0
47804	0.0
47897	0.0
47996	0.0
48118	0.0
48218	0.0
48386	0.0
48570	0.0
48711	0.0
48720	0.0
48817	0.0
48874	0.0
48881	0.0
48998	0.0
49268	0.0
49295	0.0
49374	0.0
49398	0.0
49524	0.0
49584	0.0
49647	0.0
49835	0.0
49880	0.0
49884	0.0
50019	0.0
50031	0.0
50069	0.0
50225	0.0
50290	0.0
50301	0.0
50310	0.0
50402	0.0
50596	0.0
50773	0.0
50924	0.0
50961	0.0
50991	0.0
51078	0.0
51131	0.0
51251	0.0
51360	0.0
51576	0.0
51612	0.0
51626	0.0
51769	0.0
51787	0.0
51865	0.0
51894	0.0
52116	0.0
52125	0.0
52322	0.0
52339	0.0
52356	0.0
52512	0.0
52526	0.0
52529	0.0
52861	0.0
52906	0.0
53165	0.0
53369	0.0
53653	0.0
53721	0.0
53758	0.0
54076	0.0
54316	0.0
54373	0.0
54400	0.0
54425	0.0
54521	0.0
54593	0.0
54771	0.0
54921	0.0
55023	0.0
55063	0.0
55085	0.0
55278	0.0
55577	0.0
55755	0.0
55760	0.0
55896	0.0
55904	0.0
55999	0.0
56006	0.0
56215	0.0
56295	0.0
56417	0.0
56427	0.0
56450	0.0
56474	0.0
56531	0.0
56538	0.0
56568	0.0
56602	0.0
56772	0.0
56821	0.0
56848	0.0
56925	0.0
57006	0.0
57465	0.0
57500	0.0
57626	0.0
57716	0.0
57770	0.0
57784	0.0
57844	0.0
58004	0.0
58182	0.0
58271	0.0
58467	0.0
58549	0.0
58598	0.0
58775	0.0
58968	0.0
59017	0.0
59076	0.0
59111	0.0
59139	0.0
59182	0.0
59221	0.0
59249	0.0
59340	0.0
59575	0.0
59623	0.0
59631	0.0
59740	0.0
60039	0.0
60121	0.0
60267	0.0
60330	0.0
60367	0.0
60517	0.0
60525	0.0
60564	0.0
60597	0.0
60652	0.0
60660	0.0
60759	0.0
60871	0.0
60966	0.0
61089	0.0
61134	0.0
61177	0.0
61197	0.0
61361	0.0
61374	0.0
61445	0.0
61503	0.0
61546	0.0
61571	0.0
61583	0.0
61627	0.0
61646	0.0
61697	0.0
61721	0.0
61859	0.0
61874	0.0
61913	0.0
62042	0.0
62053	0.0
62101	0.0
62132	0.0
62313	0.0
62396	0.0
62539	0.0
62671	0.0
62680	0.0
62687	0.0
62832	0.0
62845	0.0
62882	0.0
63049	0.0
63053	0.0
63143	0.0
63199	0.0
63220	0.0
63226	0.0
63305	0.0
63410	0.0
63479	0.0
63503	0.0
63636	0.0
63658	0.0
63671	0.0
63725	0.0
63971	0.0
64123	0.0
64130	0.0
64141	0.0
64183	0.0
64196	0.0
64304	0.0
64474	0.0
64579	0.0
64661	0.0
64686	0.0
64891	0.0
64894	0.0
64903	0.0
64954	0.0
64982	0.0
65066	0.0
65174	0.0
65216	0.0
65230	0.0
65248	0.0
65300	0.0
65330	0.0
65579	0.0
65783	0.0
66052	0.0
66217	0.0
66641	0.0
66663	0.0
66748	0.0
66841	0.0
66876	0.0
66888	0.0
66898	0.0
66918	0.0
67039	0.0
67099	0.0
67141	0.0
67147	0.0
67347	0.0
67555	0.0
67628	0.0
67675	0.0
67933	0.0
68044	0.0
68184	0.0
68263	0.0
68276	0.0
68365	0.0
68370	0.0
68377	0.0
68404	0.0
68450	0.0
68453	0.0
68586	0.0
68732	0.0
68747	0.0
68956	0.0
69015	0.0
69021	0.0
69106	0.0
69178	0.0
69297	0.0
69419	0.0
69422	0.0
69425	0.0
69428	0.0
69431	0.0
69660	0.0
69686	0.0
69703	0.0
70109	0.0
70142	0.0
70160	0.0
70167	0.0
70225	0.0
70465	0.0
70616	0.0
70688	0.0
70754	0.0
71059	0.0
71285	0.0
71560	0.0
71957	0.0
71996	0.0
72077	0.0
72107	0.0
72125	0.0
72152	0.0
72263	0.0
72338	0.0
72344	0.0
72443	0.0
72536	0.0
72539	0.0
72734	0.0
72881	0.0
72923	0.0
72959	0.0
73118	0.0
73483	0.0
73508	0.0
73598	0.0
73836	0.0
73921	0.0
74035	0.0
74297	0.0
74386	0.0
74421	0.0
74467	0.0
74653	0.0
74662	0.0
74730	0.0
74775	0.0
74779	0.0
74810	0.0
74859	0.0
74938	0.0
74952	0.0
74966	0.0
75038	0.0
75335	0.0
75440	0.0
75639	0.0
75784	0.0
75831	0.0
75929	0.0
75940	0.0
76120	0.0
76275	0.0
76432	0.0
76478	0.0
76499	0.0
76607	0.0
76633	0.0
77048	0.0
77115	0.0
77309	0.0
77360	0.0
77375	0.0
77426	0.0
77441	0.0
77495	0.0
77669	0.0
77774	0.0
77867	0.0
78445	0.0
78614	0.0
78632	0.0
79133	0.0
79301	0.0
79388	0.0
79430	0.0
79705	0.0
79877	0.0
79995	0.0
80100	0.0
80114	0.0
80188	0.0
80216	0.0
80237	0.0
80421	0.0
80429	0.0
80440	0.0
80454	0.0
80486	0.0
80512	0.0
80635	0.0
80732	0.0
80758	0.0
80794	0.0
80923	0.0
80998	0.0
81168	0.0
81556	0.0
81644	0.0
81659	0.0
81671	0.0
81767	0.0
81884	0.0
81972	0.0
81979	0.0
81995	0.0
82248	0.0
82320	0.0
82523	0.0
82530	0.0
82701	0.0
82786	0.0
82846	0.0
82863	0.0
82889	0.0
82965	0.0
82974	0.0
82985	0.0
83017	0.0
83027	0.0
83033	0.0
83156	0.0
83204	0.0
83210	0.0
83216	0.0
83222	0.0
83354	0.0
83488	0.0
84046	0.0
84097	0.0
84314	0.0
84322	0.0
84355	0.0
84373	0.0
84405	0.0
84425	0.0
84795	0.0
84809	0.0
84874	0.0
84886	0.0
84957	0.0
85218	0.0
85286	0.0
85530	0.0
85781	0.0
85994	0.0
86265	0.0
86316	0.0
86488	0.0
86574	0.0
86616	0.0
86725	0.0
86807	0.0
86940	0.0
87325	0.0
87331	0.0
87341	0.0
87591	0.0
87748	0.0
88140	0.0
88223	0.0
88266	0.0
88452	0.0
88503	0.0
88512	0.0
88569	0.0
88780	0.0
88985	0.0
89025	0.0
89439	0.0
89802	0.0
89813	0.0
90060	0.0
90141	0.0
90223	0.0
90243	0.0
90284	0.0
90330	0.0
90334	0.0
90600	0.0
90613	0.0
90888	0.0
91110	0.0
91173	0.0
91195	0.0
91233	0.0
91340	0.0
91587	0.0
91592	0.0
91671	0.0
91700	0.0
91904	0.0
91920	0.0
92115	0.0
92533	0.0
92574	0.0
92585	0.0
93110	0.0
93196	0.0
93212	0.0
93246	0.0
93259	0.0
93356	0.0
93446	0.0
93581	0.0
93621	0.0
93761	0.0
93877	0.0
93946	0.0
94208	0.0
94409	0.0
94800	0.0
94912	0.0
94945	0.0
95050	0.0
95143	0.0
95451	0.0
95479	0.0
95658	0.0
95775	0.0
96068	0.0
96668	0.0
96757	0.0
96791	0.0
96864	0.0
97013	0.0
97307	0.0
97554	0.0
97724	0.0
98071	0.0
98190	0.0
98265	0.0
98330	0.0
98527	0.0
98649	0.0
98721	0.0
98791	0.0
98853	0.0
98897	0.0
98970	0.0
99110	0.0
99125	0.0
99237	0.0
99296	0.0
99419	0.0
99521	0.0
99638	0.0
100279	0.0
100285	0.0
100660	0.0
100867	0.0
101437	0.0
101712	0.0
101782	0.0
101793	0.0
101796	0.0
101872	0.0
102346	0.0
102369	0.0
102526	0.0
102729	0.0
102784	0.0
102837	0.0
103158	0.0
103189	0.0
103366	0.0
103635	0.0
103824	0.0
103948	0.0
103984	0.0
104230	0.0
104251	0.0
104420	0.0
104464	0.0
104717	0.0
104762	0.0
104836	0.0
104943	0.0
105088	0.0
105227	0.0
105319	0.0
105480	0.0
105488	0.0
105570	0.0
105641	0.0
105886	0.0
105944	0.0
105948	0.0
105957	0.0
106058	0.0
106164	0.0
106260	0.0
106419	0.0
106473	0.0
106554	0.0
106677	0.0
106695	0.0
106974	0.0
107331	0.0
107547	0.0
107614	0.0
107667	0.0
107772	0.0
107914	0.0
107919	0.0
107977	0.0
108189	0.0
108303	0.0
108406	0.0
108439	0.0
108469	0.0
108538	0.0
108544	0.0
108571	0.0
108590	0.0
108633	0.0
108692	0.0
108765	0.0
108802	0.0
108838	0.0
108907	0.0
108952	0.0
109057	0.0
109093	0.0
109372	0.0
109429	0.0
109476	0.0
109623	0.0
109669	0.0
109729	0.0
109816	0.0
110000	0.0
110048	0.0
110135	0.0
110185	0.0
110680	0.0
110939	0.0
111023	0.0
111071	0.0
111123	0.0
111134	0.0
111273	0.0
111723	0.0
111777	0.0
111938	0.0
112197	0.0
112374	0.0
112421	0.0
113144	0.0
113157	0.0
113503	0.0
113549	0.0
113623	0.0
113655	0.0
113680	0.0
113824	0.0
113885	0.0
113924	0.0
113980	0.0
113997	0.0
114220	0.0
114617	0.0
114720	0.0
114832	0.0
114858	0.0
114967	0.0
115090	0.0
115107	0.0
115155	0.0
115168	0.0
115635	0.0
115663	0.0
115669	0.0
115702	0.0
115708	0.0
115720	0.0
115723	0.0
115798	0.0
115824	0.0
115926	0.0
115981	0.0
116101	0.0
116140	0.0
116146	0.0
116149	0.0
116170	0.0
116324	0.0
116356	0.0
116371	0.0
116392	0.0
116398	0.0
116446	0.0
116458	0.0
116494	0.0
116503	0.0
116512	0.0
116559	0.0
116710	0.0
116773	0.0
116808	0.0
116980	0.0
117238	0.0
117294	0.0
117460	0.0
117533	0.0
117714	0.0
117748	0.0
118048	0.0
118290	0.0
118296	0.0
118801	0.0
118925	0.0
118985	0.0
119252	0.0
119471	0.0
119617	0.0
120290	0.0
120308	0.0
120341	0.0
120348	0.0
120387	0.0
120416	0.0
120441	0.0
120467	0.0
120527	0.0
120605	0.0
121062	0.0
121232	0.0
121263	0.0
121287	0.0
121374	0.0
121463	0.0
121523	0.0
121529	0.0
121655	0.0
121734	0.0
121800	0.0
121902	0.0
121917	0.0
121959	0.0
122139	0.0
122204	0.0
122310	0.0
122316	0.0
122846	0.0
123034	0.0
123038	0.0
123099	0.0
123126	0.0
123141	0.0
123162	0.0
123246	0.0
123357	0.0
123399	0.0
123427	0.0
123465	0.0
123744	0.0
123747	0.0
123762	0.0
123804	0.0
123834	0.0
123891	0.0
124164	0.0
124244	0.0
124263	0.0
124275	0.0
124688	0.0
124723	0.0
124772	0.0
124815	0.0
124818	0.0
124845	0.0
124874	0.0
124978	0.0
125089	0.0
125104	0.0
125170	0.0
125542	0.0
125578	0.0
125623	0.0
125752	0.0
125782	0.0
125833	0.0
125875	0.0
125992	0.0
126084	0.0
126316	0.0
126480	0.0
126652	0.0
126718	0.0
127156	0.0
127432	0.0
127642	0.0
127705	0.0
127761	0.0
127837	0.0
127858	0.0
127920	0.0
127942	0.0
127956	0.0
128228	0.0
128356	0.0
128418	0.0
128435	0.0
128457	0.0
128604	0.0
128640	0.0
128652	0.0
128933	0.0
128946	0.0
128969	0.0
129259	0.0
129311	0.0
129438	0.0
129441	0.0
129522	0.0
129543	0.0
129560	0.0
129600	0.0
129606	0.0
129672	0.0
129684	0.0
129696	0.0
129723	0.0
129741	0.0
129747	0.0
129789	0.0
129831	0.0
129837	0.0
129953	0.0
129965	0.0
129988	0.0
130000	0.0
130011	0.0
130086	0.0
130093	0.0
130131	0.0
130152	0.0
130266	0.0
130293	0.0
130302	0.0
130338	0.0
130354	0.0
130371	0.0
130380	0.0
130386	0.0
130452	0.0
130461	0.0
130464	0.0
130636	0.0
130880	0.0
130943	0.0
131177	0.0
131189	0.0
131234	0.0
131267	0.0
131333	0.0
131474	0.0
131525	0.0
131678	0.0
131798	0.0
131816	0.0
131897	0.0
131936	0.0
132009	0.0
132029	0.0
132164	0.0
132270	0.0
132301	0.0
132316	0.0
132319	0.0
132331	0.0
132343	0.0
132367	0.0
132384	0.0
132409	0.0
132505	0.0
132566	0.0
132606	0.0
132630	0.0
132644	0.0
132667	0.0
132736	0.0
132791	0.0
132799	0.0
133205	0.0
133240	0.0
133260	0.0
133324	0.0
133369	0.0
133374	0.0
133470	0.0
133590	0.0
133729	0.0
133810	0.0
133886	0.0
133993	0.0
134011	0.0
134026	0.0
134466	0.0
134487	0.0
134503	0.0
134506	0.0
134761	0.0
134818	0.0
134841	0.0
134920	0.0
134971	0.0
134977	0.0
135265	0.0
135294	0.0
135574	0.0
135782	0.0
135792	0.0
135875	0.0
135958	0.0
135997	0.0
136052	0.0
136127	0.0
136337	0.0
136371	0.0
136427	0.0
136462	0.0
136477	0.0
136565	0.0
136610	0.0
136617	0.0
136658	0.0
137193	0.0
137536	0.0
137637	0.0
137718	0.0
138059	0.0
138424	0.0
138445	0.0
138671	0.0
138799	0.0
138828	0.0
138889	0.0
138916	0.0
138965	0.0
139077	0.0
139128	0.0
139189	0.0
139222	0.0
139255	0.0
139318	0.0
139671	0.0
139896	0.0
139968	0.0
140001	0.0
140007	0.0
140064	0.0
140253	0.0
140430	0.0
140448	0.0
140535	0.0
140568	0.0
140577	0.0
140826	0.0
140847	0.0
141009	0.0
141153	0.0
141216	0.0
141234	0.0
141247	0.0
141312	0.0
141365	0.0
141391	0.0
141417	0.0
141546	0.0
141570	0.0
141612	0.0
141617	0.0
141676	0.0
141819	0.0
141996	0.0
142003	0.0
142157	0.0
142186	0.0
142263	0.0
142422	0.0
142468	0.0
142717	0.0
142726	0.0
142759	0.0
142777	0.0
142783	0.0
142798	0.0
142801	0.0
142978	0.0
143062	0.0
143113	0.0
143134	0.0
143244	0.0
143291	0.0
143303	0.0
143313	0.0
143445	0.0
143488	0.0
143539	0.0
143604	0.0
143682	0.0
143731	0.0
143749	0.0
143754	0.0
143857	0.0
143902	0.0
143982	0.0
144069	0.0
144136	0.0
144163	0.0
144277	0.0
144877	0.0
145009	0.0
145180	0.0
145516	0.0
145647	0.0
145791	0.0
145819	0.0
145872	0.0
145878	0.0
145930	0.0
146119	0.0
146341	0.0
146377	0.0
146440	0.0
146445	0.0
146479	0.0
146611	0.0
146638	0.0
146776	0.0
146917	0.0
146986	0.0
147292	0.0
147295	0.0
147301	0.0
147457	0.0
147478	0.0
147712	0.0
147725	0.0
147783	0.0
147848	0.0
147986	0.0
148033	0.0
148318	0.0
148355	0.0
148381	0.0
148665	0.0
148686	0.0
148905	0.0
148975	0.0
149048	0.0
149451	0.0
149569	0.0
149736	0.0
149739	0.0
149774	0.0
149900	0.0
150005	0.0
150089	0.0
150189	0.0
150207	0.0
150274	0.0
150467	0.0
150588	0.0
150732	0.0
150826	0.0
150933	0.0
151070	0.0
151137	0.0
151263	0.0
151380	0.0
151572	0.0
151638	0.0
151917	0.0
151947	0.0
152249	0.0
152312	0.0
152557	0.0
152746	0.0
152761	0.0
152820	0.0
152865	0.0
152958	0.0
152971	0.0
153274	0.0
153505	0.0
153558	0.0
153586	0.0
153601	0.0
153654	0.0
153715	0.0
153754	0.0
154131	0.0
154169	0.0
154211	0.0
154248	0.0
154417	0.0
154842	0.0
154923	0.0
154958	0.0
154964	0.0
155070	0.0
155164	0.0
155222	0.0
155339	0.0
155344	0.0
155403	0.0
155479	0.0
155496	0.0
155643	0.0
155707	0.0
155728	0.0
155842	0.0
155901	0.0
156091	0.0
156127	0.0
156178	0.0
156189	0.0
156258	0.0
156354	0.0
156412	0.0
156684	0.0
157313	0.0
157479	0.0
157593	0.0
157596	0.0
157600	0.0
157660	0.0
157750	0.0
158059	0.0
158087	0.0
158107	0.0
158297	0.0
158379	0.0
158600	0.0
158821	0.0
158852	0.0
158954	0.0
159137	0.0
159224	0.0
159455	0.0
159628	0.0
159640	0.0
159661	0.0
159703	0.0
160003	0.0
160114	0.0
160158	0.0
160223	0.0
160332	0.0
160385	0.0
160684	0.0
161030	0.0
161047	0.0
161590	0.0
161640	0.0
161819	0.0
162112	0.0
162239	0.0
162481	0.0
162548	0.0
162577	0.0
162707	0.0
162746	0.0
162749	0.0
162815	0.0
162829	0.0
162918	0.0
162944	0.0
163109	0.0
163147	0.0
163272	0.0
163305	0.0
163342	0.0
163357	0.0
163465	0.0
163555	0.0
163729	0.0
163746	0.0
163939	0.0
163984	0.0
164034	0.0
164068	0.0
164195	0.0
164486	0.0
164683	0.0
164689	0.0
164714	0.0
164753	0.0
164809	0.0
164859	0.0
164879	0.0
164943	0.0
164985	0.0
165276	0.0
165283	0.0
165514	0.0
165808	0.0
165920	0.0
165973	0.0
166323	0.0
166434	0.0
166449	0.0
166593	0.0
166654	0.0
166750	0.0
166836	0.0
166962	0.0
167124	0.0
167232	0.0
167235	0.0
167311	0.0
167389	0.0
167424	0.0
167467	0.0
167637	0.0
167679	0.0
167723	0.0
167844	0.0
167862	0.0
167902	0.0
167951	0.0
168111	0.0
168237	0.0
168347	0.0
168393	0.0
168420	0.0
168570	0.0
168582	0.0
168594	0.0
168633	0.0
168735	0.0
168756	0.0
168762	0.0
168774	0.0
168928	0.0
168993	0.0
169074	0.0
169136	0.0
169149	0.0
169168	0.0
169198	0.0
169325	0.0
169360	0.0
169371	0.0
169386	0.0
169585	0.0
169606	0.0
169633	0.0
169657	0.0
169860	0.0
169888	0.0
170029	0.0
170044	0.0
170074	0.0
170149	0.0
170230	0.0
170401	0.0
170585	0.0
170658	0.0
170822	0.0
170856	0.0
170937	0.0
170957	0.0
171187	0.0
171197	0.0
171428	0.0
171474	0.0
171494	0.0
171620	0.0
172486	0.0
172513	0.0
172516	0.0
172578	0.0
172616	0.0
173096	0.0
173424	0.0
173643	0.0
173708	0.0
173728	0.0
173771	0.0
173802	0.0
173858	0.0
173864	0.0
173885	0.0
173918	0.0
174015	0.0
174026	0.0
174041	0.0
174050	0.0
174296	0.0
174768	0.0
174839	0.0
174968	0.0
174986	0.0
175190	0.0
175388	0.0
175439	0.0
175451	0.0
175511	0.0
175620	0.0
175654	0.0
175679	0.0
175884	0.0
175914	0.0
175921	0.0
175990	0.0
176023	0.0
176054	0.0
176097	0.0
176284	0.0
176313	0.0
176350	0.0
176374	0.0
176426	0.0
176664	0.0
176991	0.0
177003	0.0
177216	0.0
177257	0.0
177679	0.0
177714	0.0
177800	0.0
177842	0.0
177946	0.0
177969	0.0
177990	0.0
178003	0.0
178009	0.0
178111	0.0
178134	0.0
178278	0.0
178365	0.0
178376	0.0
178555	0.0
178618	0.0
178911	0.0
178980	0.0
179007	0.0
179023	0.0
179109	0.0
179615	0.0
179893	0.0
180014	0.0
180089	0.0
180328	0.0
180332	0.0
180482	0.0
180685	0.0
180712	0.0
180782	0.0
180858	0.0
180880	0.0
180958	0.0
181075	0.0
181153	0.0
181238	0.0
181464	0.0
181614	0.0
181695	0.0
181701	0.0
181977	0.0
182047	0.0
182402	0.0
182435	0.0
182466	0.0
182523	0.0
182539	0.0
182709	0.0
182730	0.0
182787	0.0
182943	0.0
183248	0.0
183380	0.0
183481	0.0
183706	0.0
183794	0.0
183815	0.0
183818	0.0
183839	0.0
184270	0.0
184294	0.0
184482	0.0
184525	0.0
184552	0.0
184604	0.0
184731	0.0
184740	0.0
184916	0.0
184937	0.0
184940	0.0
184961	0.0
184982	0.0
185041	0.0
185105	0.0
185191	0.0
185413	0.0
185423	0.0
185643	0.0
185656	0.0
185673	0.0
185700	0.0
186104	0.0
186124	0.0
186177	0.0
186231	0.0
186378	0.0
186429	0.0
186480	0.0
186790	0.0
186903	0.0
187046	0.0
187067	0.0
187070	0.0
187318	0.0
187577	0.0
187598	0.0
187633	0.0
187664	0.0
187670	0.0
187698	0.0
187718	0.0
187971	0.0
188131	0.0
188155	0.0
188320	0.0
188417	0.0
188431	0.0
188560	0.0
188674	0.0
188737	0.0
188741	0.0
188765	0.0
188785	0.0
188838	0.0
188892	0.0
188904	0.0
188912	0.0
189124	0.0
189196	0.0
189215	0.0
189353	0.0
189600	0.0
189666	0.0
189861	0.0
190139	0.0
190153	0.0
190277	0.0
190349	0.0
190367	0.0
190409	0.0
190490	0.0
190572	0.0
190660	0.0
190715	0.0
190765	0.0
190793	0.0
190814	0.0
190861	0.0
190973	0.0
191006	0.0
191033	0.0
191036	0.0
191054	0.0
191066	0.0
191080	0.0
191111	0.0
191174	0.0
191225	0.0
191287	0.0
191327	0.0
191339	0.0
191342	0.0
191345	0.0
191465	0.0
191498	0.0
191624	0.0
191636	0.0
191704	0.0
191771	0.0
191906	0.0
192119	0.0
192227	0.0
192236	0.0
192399	0.0
192449	0.0
192453	0.0
192682	0.0
192751	0.0
192892	0.0
192988	0.0
193024	0.0
193163	0.0
193180	0.0
193210	0.0
193225	0.0
193321	0.0
193348	0.0
193378	0.0
193384	0.0
193432	0.0
193456	0.0
193540	0.0
193564	0.0
193573	0.0
193654	0.0
193714	0.0
193921	0.0
193927	0.0
193936	0.0
193984	0.0
194011	0.0
194095	0.0
194152	0.0
194188	0.0
194200	0.0
194242	0.0
194248	0.0
194251	0.0
194320	0.0
194338	0.0
194365	0.0
194410	0.0
194419	0.0
194548	0.0
194653	0.0
194725	0.0
194761	0.0
194764	0.0
194773	0.0
194794	0.0
194853	0.0
194881	0.0
194992	0.0
195299	0.0
195310	0.0
195481	0.0
195592	0.0
195676	0.0
195949	0.0
195979	0.0
196233	0.0
196400	0.0
196507	0.0
196675	0.0
196707	0.0
196735	0.0
196779	0.0
197138	0.0
197392	0.0
197573	0.0
197891	0.0
197904	0.0
197933	0.0
198061	0.0
198118	0.0
198235	0.0
198403	0.0
198543	0.0
198669	0.0
198687	0.0
198870	0.0
198958	0.0
199083	0.0
199155	0.0
199367	0.0
199631	0.0
199665	0.0
199741	0.0
199795	0.0
199901	0.0
200083	0.0
200527	0.0
200552	0.0
200567	0.0
200647	0.0
200744	0.0
200751	0.0
201044	0.0
201227	0.0
201249	0.0
201774	0.0
201960	0.0
202123	0.0
202127	0.0
202145	0.0
202150	0.0
202209	0.0
202255	0.0
202374	0.0
202399	0.0
202470	0.0
202510	0.0
202567	0.0
202637	0.0
202650	0.0
202795	0.0
203253	0.0
203291	0.0
203567	0.0
203642	0.0
203883	0.0
203948	0.0
203960	0.0
204015	0.0
204071	0.0
204144	0.0
204168	0.0
204321	0.0
204414	0.0
204448	0.0
204456	0.0
204549	0.0
204660	0.0
204684	0.0
204795	0.0
204819	0.0
204930	0.0
205065	0.0
205335	0.0
205470	0.0
205605	0.0
205671	0.0
205806	0.0
205941	0.0
206076	0.0
206211	0.0
206294	0.0
206346	0.0
206481	0.0
206564	0.0
206931	0.0
206936	0.0
207035	0.0
207089	0.0
207093	0.0
207126	0.0
207161	0.0
207437	0.0
207474	0.0
207492	0.0
207518	0.0
207581	0.0
207656	0.0
207683	0.0
207710	0.0
207773	0.0
207777	0.0
207816	0.0
208245	0.0
208318	0.0
208329	0.0
208366	0.0
208390	0.0
208512	0.0
208621	0.0
208771	0.0
208857	0.0
208908	0.0
208984	0.0
209102	0.0
209113	0.0
209171	0.0
209262	0.0
[truncated: 108,612 more rows]
