# Supplementary material for: Genome-wide maps of CPD deamination in yeast reveal the impact of DNA sequence context and nucleosome architecture on cytosine deamination rates
Source: Genome Res. 2026 Jan;36(1):183–96. doi: 10.1101/gr.280384.124 (PMC12887450; doi:10.1101/gr.280384.124)
Supplement: Supplement 18 [file Supplemental_Code.zip › Supplemental_Code/initial_plus_CPDU_Cdipy.wig]

variableStep chrom=chrI span=1
2	0.0
6	0.0
7	0.0
11	0.0
12	0.0
13	0.0
19	0.0
20	0.0
21	0.0
27	0.0
28	0.0
32	0.0
33	0.0
39	0.0
40	0.0
44	0.0
45	0.0
49	0.0
50	0.0
51	0.0
64	0.0
65	0.0
71	0.0
74	0.0
75	0.0
76	0.0
85	0.0
86	0.0
87	0.0
92	0.0
96	0.0
97	0.0
98	0.0
102	0.0
103	0.0
106	0.0
107	0.0
111	0.0
113	0.0
115	0.0
118	0.0
122	0.0
123	0.0
124	0.0
126	0.0
127	0.0
132	0.0
133	0.0
134	0.0
137	0.0
138	0.0
140	0.0
141	0.0
143	0.0
145	0.0
150	0.0
151	0.0
152	0.0
156	0.0
157	0.0
158	0.0
162	0.0
165	0.0
166	0.0
170	0.0
171	0.0
173	0.0
175	0.0
176	0.0
180	0.0
181	0.0
183	0.0
184	0.0
187	0.0
188	0.0
191	0.0
192	0.0
193	0.0
195	0.0
198	0.0
202	0.0
205	0.0
206	0.0
208	0.0
210	0.0
212	0.0
213	0.0
214	0.0
216	0.0
217	0.0
222	0.0
223	0.0
224	0.0
226	0.0
227	0.0
233	0.0
234	0.0
235	0.0
240	0.0
241	0.0
244	0.0
245	0.0
246	0.0
248	0.0
251	0.0
252	0.0
254	0.0
258	0.0
259	0.0
260	0.0
263	0.0
264	0.0
269	0.0
270	0.0
271	0.0
274	0.0
275	0.0
278	0.0
279	0.0
281	0.0
282	0.0
287	0.0
288	0.0
291	0.0
293	0.0
295	0.0
296	0.0
300	0.0
305	0.0
308	0.0
311	0.0
312	0.0
313	0.0
315	0.0
316	0.0
328	0.0
340	0.0
359	0.0
363	0.0
364	0.0
365	0.0
368	0.0
369	0.0
371	0.0
378	0.0
379	0.0
381	0.0
382	0.0
384	0.0
385	0.0
391	0.0
392	0.0
396	0.0
398	0.0
400	0.0
401	0.0
402	0.0
404	0.0
406	0.0
414	0.0
439	0.0
451	0.0
452	0.0
455	0.0
457	0.0
461	0.0
465	0.0
466	0.0
467	0.0
470	0.0
472	0.0
474	0.0
480	0.0
481	0.0
483	0.0
486	0.0
488	0.0
490	0.0
491	0.0
496	0.0
497	0.0
498	0.0
501	0.0
503	0.0
505	0.0
507	0.0
513	0.0
518	0.0
519	0.0
527	0.0
529	0.0
534	0.0
548	0.0
552	0.0
553	0.0
555	0.0
562	0.0
567	0.0
568	0.0
569	0.0
574	0.0
575	0.0
581	0.0
582	0.0
583	0.0
590	0.0
591	0.0
592	0.0
595	0.0
601	0.0
602	0.0
615	0.0
621	0.0
623	0.0
627	0.0
634	0.0
635	0.0
636	0.0
650	0.0
653	0.0
654	0.0
655	0.0
673	0.0
674	0.0
676	0.0
684	0.0
685	0.0
691	0.0
695	0.0
696	0.0
698	0.0
700	0.0
701	0.0
713	0.0
720	0.0
737	0.0
738	0.0
739	0.0
740	0.0
749	0.0
751	0.0
752	0.0
769	0.0
772	0.0
777	0.0
802	0.0
817	0.0
821	0.0
829	0.0
831	0.0
845	0.0
846	0.0
848	0.0
863	0.0
875	0.0
881	0.0
891	0.0
895	0.0
905	0.0
906	0.0
926	0.0
931	0.0
933	0.0
937	0.0
944	0.0
946	0.0
953	0.0
955	0.0
956	0.0
977	0.0
979	0.0
983	0.0
985	0.0
995	0.0
1012	0.0
1019	0.0
1020	0.0
1024	0.0
1025	0.0
1026	0.0
1032	0.0
1036	0.0
1037	0.0
1045	0.0
1046	0.0
1058	0.0
1067	0.0
1074	0.0
1087	0.0
1090	0.0
1092	0.0
1104	0.0
1110	0.0
1115	0.0
1125	0.0
1153	0.0
1167	0.0
1190	0.0
1195	0.0
1207	0.0
1231	0.0
1233	0.0
1235	0.0
1238	0.0
1241	0.0
1245	0.0
1246	0.0
1248	0.0
1249	0.0
1250	0.0
1252	0.0
1256	0.0
1263	0.0
1274	0.0
1278	0.0
1279	0.0
1280	0.0
1281	0.0
1283	0.0
1286	0.0
1294	0.0
1316	0.0
1321	0.0
1322	0.0
1325	0.0
1326	0.0
1327	0.0
1334	0.0
1351	0.0
1365	0.0
1367	0.0
1385	0.0
1386	0.0
1391	0.0
1398	0.0
1400	0.0
1404	0.0
1407	0.0
1408	0.0
1409	0.0
1414	0.0
1421	0.0
1427	0.0
1446	0.0
1454	0.0
1455	0.0
1456	0.0
1468	0.0
1469	0.0
1494	0.0
1496	0.0
1526	0.0
1527	0.0
1536	0.0
1537	0.0
1543	0.0
1566	0.0
1573	0.0
1581	0.0
1582	0.0
1585	0.0
1586	0.0
1596	0.0
1616	0.0
1620	0.0
1628	0.0
1631	0.0
1637	0.0
1646	0.0
1649	0.0
1657	0.0
1658	0.0
1661	0.0
1668	0.0
1677	0.0
1705	0.0
1720	0.0
1723	0.0
1756	0.0
1766	0.0
1772	0.0
1781	0.0
1782	0.0
1783	0.0
1787	0.0
1805	0.0
1807	0.0
1829	0.0
1830	0.0
1833	0.0
1834	0.0
1847	0.0
1857	0.0
1861	0.0
1868	0.0
1871	0.0
1879	0.0
1880	0.0
1889	0.0
1890	0.0
1897	0.0
1901	0.0
1906	0.0
1908	0.0
1914	0.0
1925	0.0
1926	0.0
1930	0.0
1947	0.0
1949	0.0
1950	0.0
1965	0.0
1968	0.0
1974	0.0
1977	0.0
1980	0.0
1992	0.0
2007	0.0
2028	0.0
2037	0.0
2039	0.0
2046	0.0
2060	0.0
2061	0.0
2062	0.0
2067	0.0
2068	0.0
2070	0.0
2071	0.0
2079	0.0
2081	0.0
2085	0.0
2088	0.0
2097	0.0
2141	0.0
2142	0.0
2166	0.0
2167	0.0
2193	0.0
2203	0.0
2235	0.0
2237	0.0
2259	0.0
2261	0.0
2270	0.0
2271	0.0
2272	0.0
2276	0.0
2277	0.0
2278	0.0
2280	0.0
2292	0.0
2305	0.0
2307	0.0
2311	0.0
2317	0.0
2318	0.0
2323	0.0
2324	0.0
2326	0.0
2329	0.0
2337	0.0
2339	0.0
2345	0.0
2347	0.0
2350	0.0
2354	0.0
2362	0.0
2364	0.0
2370	0.0
2372	0.0
2383	0.0
2385	0.0
2392	0.0
2402	0.0
2409	0.0
2413	0.0
2422	0.0
2435	0.0
2448	0.0
2460	0.0
2483	0.0
2484	0.0
2498	0.0
2499	0.0
2506	0.0
2507	0.0
2516	0.0
2517	0.0
2518	0.0
2523	0.0
2528	0.0
2529	0.0
2540	0.0
2541	0.0
2547	0.0
2551	0.0
2563	0.0
2564	0.0
2581	0.0
2582	0.0
2583	0.0
2585	0.0
2595	0.0
2603	0.0
2608	0.0
2609	0.0
2616	0.0
2620	0.0
2623	0.0
2633	0.0
2636	0.0
2637	0.0
2653	0.0
2654	0.0
2657	0.0
2659	0.0
2667	0.0
2695	0.0
2701	0.0
2711	0.0
2718	0.0
2726	0.0
2728	0.0
2730	0.0
2739	0.0
2740	0.0
2764	0.0
2765	0.0
2767	0.0
2801	0.0
2829	0.0
2830	0.0
2832	0.0
2874	0.0
2878	0.0
2883	0.0
2884	0.0
2913	0.0
2916	0.0
2919	0.0
2921	0.0
2924	0.0
2928	0.0
2943	0.0
2949	0.0
2950	0.0
2958	0.0
2978	0.0
2979	0.0
2992	0.0
3001	0.0
3007	0.0
3010	0.0
3020	0.0
3022	0.0
3025	0.0
3031	0.0
3032	0.0
3040	0.0
3043	0.0
3044	0.0
3045	0.0
3056	0.0
3057	0.0
3061	0.0
3066	0.0
3067	0.0
3068	0.0
3071	0.0
3072	0.0
3078	0.0
3082	0.0
3083	0.0
3088	0.0
3091	0.0
3092	0.0
3101	0.0
3105	0.0
3107	0.0
3141	0.0
3142	0.0
3143	0.0
3147	0.0
3149	0.0
3162	0.0
3188	0.0
3191	0.0
3201	0.0
3205	0.0
3251	0.0
3259	0.0
3301	0.0
3303	0.0
3311	0.0
3312	0.0
3321	0.0
3322	0.0
3325	0.0
3335	0.0
3338	0.0
3339	0.0
3356	0.0
3358	0.0
3359	0.0
3360	0.0
3365	0.0
3375	0.0
3376	0.0
3380	0.0
3381	0.0
3383	0.0
3384	0.0
3385	0.0
3386	0.0
3392	0.0
3399	0.0
3406	0.0
3414	0.0
3417	0.0
3423	0.0
3424	0.0
3426	0.0
3447	0.0
3448	0.0
3457	0.0
3463	0.0
3474	0.0
3477	0.0
3484	0.0
3519	0.0
3531	0.0
3550	0.0
3551	0.0
3554	0.0
3558	0.0
3559	0.0
3560	0.0
3564	0.0
3606	0.0
3610	0.0
3611	0.0
3615	0.0
3623	0.0
3624	0.0
3625	0.0
3630	0.0
3651	0.0
3675	0.0
3681	0.0
3721	0.0
3723	0.0
3748	0.0
3762	0.0
3763	0.0
3764	0.0
3766	0.0
3770	0.0
3781	0.0
3782	0.0
3791	0.0
3802	0.0
3803	0.0
3813	0.0
3814	0.0
3815	0.0
3828	0.0
3835	0.0
3844	0.0
3846	0.0
3853	0.0
3856	0.0
3857	0.0
3866	0.0
3883	0.0
3895	0.0
3896	0.0
3905	0.0
3906	0.0
3913	0.0
3914	0.0
3928	0.0
3929	0.0
3934	0.0
3939	0.0
3944	0.0
3947	0.0
3953	0.0
3959	0.0
3963	0.0
3964	0.0
3979	0.0
3987	0.0
3988	0.0
3995	0.0
3998	0.0
4011	0.0
4016	0.0
4017	0.0
4042	0.0
4048	0.0
4057	0.0
4076	0.0
4077	0.0
4080	0.0
4086	0.0
4087	0.0
4095	0.0
4114	0.0
4120	0.0
4127	0.0
4129	0.0
4131	0.0
4137	0.0
4147	0.0
4175	0.0
4181	0.0
4184	0.0
4188	0.0
4189	0.0
4191	0.0
4237	0.0
4238	0.0
4239	0.0
4249	0.0
4251	0.0
4258	0.0
4265	0.0
4273	0.0
4276	0.0
4280	0.0
4282	0.0
4315	0.0
4317	0.0
4325	0.0
4326	0.0
4328	0.0
4343	0.0
4345	0.0
4363	0.0
4383	0.0
4385	0.0
4395	0.0
4399	0.0
4400	0.0
4410	0.0
4427	0.0
4447	0.0
4451	0.0
4453	0.0
4463	0.0
4472	0.0
4476	0.0
4486	0.0
4490	0.0
4511	0.0
4528	0.0
4535	0.0
4542	0.0
4555	0.0
4556	0.0
4559	0.0
4561	0.0
4576	0.0
4586	0.0
4588	0.0
4594	0.0
4637	0.0
4638	0.0
4655	0.0
4684	0.0
4686	0.0
4693	0.0
4701	0.0
4702	0.0
4707	0.0
4714	0.0
4716	0.0
4728	0.0
4733	0.0
4734	0.0
4736	0.0
4739	0.0
4745	0.0
4746	0.0
4766	0.0
4769	0.0
4773	0.0
4808	0.0
4809	0.0
4810	0.0
4813	0.0
4814	0.0
4818	0.0
4819	0.0
4833	0.0
4848	0.0
4851	0.0
4852	0.0
4853	0.0
4856	0.0
4860	0.0
4862	0.0
4866	0.0
4879	0.0
4885	0.0
4889	0.0
4897	0.0
4901	0.0
4918	0.0
4936	0.0
4943	0.0
4944	0.0
4945	0.0
4948	0.0
4949	0.0
4963	0.0
4980	0.0
4986	0.0
4987	0.0
4992	0.0
4993	0.0
4996	0.0
4999	0.0
5007	0.0
5020	0.0
5021	0.0
5022	0.0
5028	0.0
5031	0.0
5082	0.0
5120	0.0
5126	0.0
5138	0.0
5139	0.0
5142	0.0
5150	0.0
5156	0.0
5160	0.0
5161	0.0
5162	0.0
5164	0.0
5165	0.0
5168	0.0
5170	0.0
5171	0.0
5177	0.0
5185	0.0
5195	0.0
5206	0.0
5208	0.0
5218	0.0
5231	0.0
5234	0.0
5237	0.0
5249	0.0
5263	0.0
5268	0.0
5269	0.0
5283	0.0
5284	0.0
5317	0.0
5318	0.0
5320	0.0
5325	0.0
5330	0.0
5331	0.0
5342	0.0
5345	0.0
5350	0.0
5352	0.0
5353	0.0
5355	0.0
5356	0.0
5364	0.0
5367	0.0
5368	0.0
5369	0.0
5378	0.0
5379	0.0
5390	0.0
5396	0.0
5403	0.0
5404	0.0
5418	0.0
5419	0.0
5421	0.0
5424	0.0
5429	0.0
5482	0.0
5484	0.0
5485	0.0
5490	0.0
5496	0.0
5529	0.0
5531	0.0
5535	0.0
5536	0.0
5537	0.0
5545	0.0
5548	0.0
5559	0.0
5560	0.0
5591	0.0
5592	0.0
5617	0.0
5633	0.0
5646	0.0
5647	0.0
5652	0.0
5662	0.0
5670	0.0
5686	0.0
5704	0.0
5712	0.0
5716	0.0
5743	0.0
5747	0.0
5755	0.0
5761	0.0
5762	0.0
5764	0.0
5767	0.0
5787	0.0
5789	0.0
5814	0.0
5815	0.0
5816	0.0
5817	0.0
5818	0.0
5824	0.0
5825	0.0
5833	0.0
5834	0.0
5838	0.0
5850	0.0
5851	0.0
5852	0.0
5870	0.0
5882	0.0
5889	0.0
5893	0.0
5931	0.0
5933	0.0
5934	0.0
5942	0.0
5945	0.0
5954	0.0
5955	0.0
5968	0.0
5970	0.0
5984	0.0
5991	0.0
5992	0.0
6000	0.0
6003	0.0
6010	0.0
6013	0.0
6036	0.0
6046	0.0
6054	0.0
6068	0.0
6082	0.0
6091	0.0
6092	0.0
6093	0.0
6105	0.0
6116	0.0
6131	0.0
6147	0.0
6155	0.0
6157	0.0
6159	0.0
6179	0.0
6180	0.0
6183	0.0
6190	0.0
6193	0.0
6194	0.0
6204	0.0
6220	0.0
6230	0.0
6233	0.0
6234	0.0
6238	0.0
6241	0.0
6263	0.0
6272	0.0
6279	0.0
6283	0.0
6298	0.0
6301	0.0
6307	0.0
6312	0.0
6314	0.0
6333	0.0
6336	0.0
6345	0.0
6349	0.0
6350	0.0
6366	0.0
6367	0.0
6368	0.0
6377	0.0
6378	0.0
6385	0.0
6389	0.0
6390	0.0
6417	0.0
6426	0.0
6435	0.0
6436	0.0
6437	0.0
6452	0.0
6455	0.0
6456	0.0
6460	0.0
6461	0.0
6490	0.0
6491	0.0
6508	0.0
6518	0.0
6519	0.0
6532	0.0
6546	0.0
6547	0.0
6550	0.0
6553	0.0
6555	0.0
6560	0.0
6561	0.0
6568	0.0
6576	0.0
6577	0.0
6597	0.0
6621	0.0
6635	0.0
6639	0.0
6647	0.0
6648	0.0
6649	0.0
6651	0.0
6653	0.0
6660	0.0
6661	0.0
6663	0.0
6664	0.0
6665	0.0
6681	0.0
6686	0.0
6689	0.0
6690	0.0
6694	0.0
6727	0.0
6735	0.0
6736	0.0
6758	0.0
6763	0.0
6764	0.0
6808	0.0
6843	0.0
6857	0.0
6869	0.0
6900	0.0
6901	0.0
6905	0.0
6914	0.0
6935	0.0
6936	0.0
6979	0.0
6982	0.0
6987	0.0
7001	0.0
7005	0.0
7010	0.0
7013	0.0
7021	0.0
7022	0.0
7028	0.0
7041	0.0
7042	0.0
7054	0.0
7116	0.0
7117	0.0
7143	0.0
7146	0.0
7155	0.0
7174	0.0
7176	0.0
7187	0.0
7209	0.0
7229	0.0
7231	0.0
7243	0.0
7246	0.0
7252	0.0
7264	0.0
7270	0.0
7283	0.0
7288	0.0
7289	0.0
7293	0.0
7294	0.0
7320	0.0
7321	0.0
7325	0.0
7328	0.0
7340	0.0
7341	0.0
7345	0.0
7348	0.0
7379	0.0
7380	0.0
7421	0.0
7422	0.0
7423	0.0
7424	0.0
7433	0.0
7434	0.0
7441	0.0
7444	0.0
7447	0.0
7454	0.0
7455	0.0
7459	0.0
7460	0.0
7467	0.0
7472	0.0
7473	0.0
7492	0.0
7493	0.0
7502	0.0
7510	0.0
7522	0.0
7524	0.0
7537	0.0
7539	0.0
7552	0.0
7559	0.0
7560	0.0
7579	0.0
7580	0.0
7585	0.0
7586	0.0
7587	0.0
7590	0.0
7591	0.0
7616	0.0
7617	0.0
7624	0.0
7626	0.0
7627	0.0
7630	0.0
7639	0.0
7640	0.0
7641	0.0
7648	0.0
7662	0.0
7663	0.0
7678	0.0
7679	0.0
7694	0.0
7700	0.0
7701	0.0
7720	0.0
7731	0.0
7732	0.0
7742	0.0
7750	0.0
7751	0.0
7755	0.0
7756	0.0
7761	0.0
7762	0.0
7763	0.0
7772	0.0
7781	0.0
7790	0.0
7806	0.0
7811	0.0
7820	0.0
7823	0.0
7824	0.0
7837	0.0
7838	0.0
7839	0.0
7840	0.0
7854	0.0
7858	0.0
7862	0.0
7863	0.0
7877	0.0
7878	0.0
7901	0.0
7902	0.0
7906	0.0
7908	0.0
7922	0.0
7923	0.0
7936	0.0
7942	0.0
7951	0.0
7957	0.0
7959	0.0
7965	0.0
7966	0.0
7978	0.0
7986	0.0
7991	0.0
7992	0.0
7994	0.0
7996	0.0
7997	0.0
8000	0.0
8001	0.0
8008	0.0
8011	0.0
8014	0.0
8047	0.0
8049	0.0
8050	0.0
8067	0.0
8068	0.0
8076	0.0
8077	0.0
8078	0.0
8080	0.0
8101	0.0
8114	0.0
8115	0.0
8118	0.0
8120	0.0
8121	0.0
8124	0.0
8125	0.0
8126	0.0
8128	0.0
8133	0.0
8134	0.0
8142	0.0
8143	0.0
8164	0.0
8168	0.0
8174	0.0
8175	0.0
8176	0.0
8178	0.0
8179	0.0
8193	0.0
8194	0.0
8201	0.0
8205	0.0
8206	0.0
8207	0.0
8233	0.0
8234	0.0
8239	0.0
8242	0.0
8259	0.0
8260	0.0
8278	0.0
8279	0.0
8286	0.0
8293	0.0
8296	0.0
8302	0.0
8303	0.0
8304	0.0
8305	0.0
8315	0.0
8316	0.0
8323	0.0
8327	0.0
8358	0.0
8359	0.0
8375	0.0
8376	0.0
8386	0.0
8391	0.0
8417	0.0
8423	0.0
8432	0.0
8460	0.0
8461	0.0
8464	0.0
8476	0.0
8488	0.0
8489	0.0
8494	0.0
8499	0.0
8500	0.0
8508	0.0
8509	0.0
8515	0.0
8518	0.0
8519	0.0
8522	0.0
8526	0.0
8527	0.0
8528	0.0
8554	0.0
8555	0.0
8560	0.0
8561	0.0
8570	0.0
8572	0.0
8573	0.0
8574	0.0
8599	0.0
8611	0.0
8612	0.0
8635	0.0
8649	0.0
8650	0.0
8651	0.0
8660	0.0
8661	0.0
8664	0.0
8669	0.0
8670	0.0
8685	0.0
8689	0.0
8690	0.0
8695	0.0
8702	0.0
8703	0.0
8708	0.0
8710	0.0
8716	0.0
8719	0.0
8727	0.0
8729	0.0
8730	0.0
8732	0.0
8733	0.0
8738	0.0
8739	0.0
8743	0.0
8746	0.0
8749	0.0
8752	0.0
8754	0.0
8761	0.0
8766	0.0
8769	0.0
8780	0.0
8788	0.0
8797	0.0
8799	0.0
8805	0.0
8808	0.0
8813	0.0
8815	0.0
8830	0.0
8836	0.0
8838	0.0
8846	0.0
8860	0.0
8863	0.0
8869	0.0
8874	0.0
8876	0.0
8883	0.0
8905	0.0
8920	0.0
8923	0.0
8932	0.0
8935	0.0
8936	0.0
8938	0.0
8939	0.0
8942	0.0
8943	0.0
8945	0.0
8950	0.0
8961	0.0
8962	0.0
8963	0.0
8964	0.0
8973	0.0
8986	0.0
8996	0.0
8998	0.0
9043	0.0
9045	0.0
9093	0.0
9094	0.0
9098	0.0
9101	0.0
9114	0.0
9121	0.0
9123	0.0
9135	0.0
9158	0.0
9159	0.0
9161	0.0
9164	0.0
9176	0.0
9178	0.0
9179	0.0
9181	0.0
9189	0.0
9194	0.0
9209	0.0
9210	0.0
9211	0.0
9218	0.0
9223	0.0
9227	0.0
9267	0.0
9268	0.0
9280	0.0
9285	0.0
9286	0.0
9302	0.0
9308	0.0
9325	0.0
9326	0.0
9329	0.0
9336	0.0
9341	0.0
9345	0.0
9357	0.0
9358	0.0
9371	0.0
9375	0.0
9390	0.0
9394	0.0
9406	0.0
9407	0.0
9410	0.0
9418	0.0
9419	0.0
9423	0.0
9424	0.0
9430	0.0
9431	0.0
9447	0.0
9449	0.0
9486	0.0
9495	0.0
9496	0.0
9501	0.0
9502	0.0
9504	0.0
9505	0.0
9510	0.0
9511	0.0
9517	0.0
9529	0.0
9531	0.0
9541	0.0
9556	0.0
9557	0.0
9569	0.0
9574	0.0
9575	0.0
9618	0.0
9619	0.0
9645	0.0
9647	0.0
9649	0.0
9650	0.0
9654	0.0
9659	0.0
9683	0.0
9709	0.0
9711	0.0
9714	0.0
9716	0.0
9724	0.0
9725	0.0
9729	0.0
9731	0.0
9734	0.0
9743	0.0
9749	0.0
9750	0.0
9759	0.0
9760	0.0
9770	0.0
9775	0.0
9809	0.0
9813	0.0
9814	0.0
9826	0.0
9847	0.0
9858	0.0
9862	0.0
9867	0.0
9869	0.0
9913	0.0
9946	0.0
9954	0.0
9956	0.0
9978	0.0
9986	0.0
9991	0.0
10009	0.0
10017	0.0
10028	0.0
10043	0.0
10070	0.0
10078	0.0
10086	0.0
10087	0.0
10090	0.0
10098	0.0
10100	0.0
10118	0.0
10121	0.0
10125	0.0
10130	0.0
10131	0.0
10137	0.0
10139	0.0
10142	0.0
10148	0.0
10151	0.0
10152	0.0
10156	0.0
10157	0.0
10180	0.0
10181	0.0
10192	0.0
10211	0.0
10213	0.0
10221	0.0
10231	0.0
10235	0.0
10244	0.0
10248	0.0
10252	0.0
10256	0.0
10258	0.0
10264	0.0
10273	0.0
10280	0.0
10289	0.0
10298	0.0
10302	0.0
10307	0.0
10309	0.0
10317	0.0
10322	0.0
10323	0.0
10348	0.0
10349	0.0
10361	0.0
10377	0.0
10380	0.0
10381	0.0
10389	0.0
10405	0.0
10436	0.0
10437	0.0
10442	0.0
10444	0.0
10445	0.0
10461	0.0
10463	0.0
10472	0.0
10482	0.0
10490	0.0
10500	0.0
10507	0.0
10520	0.0
10529	0.0
10536	0.0
10540	0.0
10542	0.0
10544	0.0
10545	0.0
10546	0.0
10547	0.0
10553	0.0
10554	0.0
10569	0.0
10572	0.0
10584	0.0
10585	0.0
10589	0.0
10606	0.0
10607	0.0
10615	0.0
10616	0.0
10651	0.0
10652	0.0
10669	0.0
10680	0.0
10681	0.0
10712	0.0
10713	0.0
10750	0.0
10764	0.0
10767	0.0
10781	0.0
10802	0.0
10804	0.0
10805	0.0
10807	0.0
10808	0.0
10809	0.0
10815	0.0
10825	0.0
10827	0.0
10828	0.0
10834	0.0
10835	0.0
10889	0.0
10899	0.0
10904	0.0
10911	0.0
10912	0.0
10925	0.0
10926	0.0
10939	0.0
10953	0.0
10958	0.0
10975	0.0
10980	0.0
10981	0.0
10987	0.0
11004	0.0
11006	0.0
11014	0.0
11017	0.0
11019	0.0
11057	0.0
11059	0.0
11087	0.0
11102	0.0
11103	0.0
11113	0.0
11118	0.0
11149	0.0
11164	0.0
11192	0.0
11193	0.0
11210	0.0
11216	0.0
11240	0.0
11241	0.0
11242	0.0
11243	0.0
11245	0.0
11250	0.0
11251	0.0
11283	0.0
11284	0.0
11290	0.0
11325	0.0
11326	0.0
11328	0.0
11337	0.0
11339	0.0
11350	0.0
11389	0.0
11410	0.0
11411	0.0
11423	0.0
11434	0.0
11436	0.0
11463	0.0
11464	0.0
11518	0.0
11557	0.0
11558	0.0
11568	0.0
11569	0.0
11579	0.0
11580	0.0
11605	0.0
11611	0.0
11612	0.0
11622	0.0
11629	0.0
11630	0.0
11641	0.0
11642	0.0
11660	0.0
11674	0.0
11680	0.0
11681	0.0
11689	0.0
11692	0.0
11696	0.0
11704	0.0
11712	0.0
11728	0.0
11733	0.0
11734	0.0
11735	0.0
11749	0.0
11751	0.0
11761	0.0
11762	0.0
11768	0.0
11785	0.0
11788	0.0
11791	0.0
11797	0.0
11798	0.0
11802	0.0
11807	0.0
11811	0.0
11819	0.0
11820	0.0
11823	0.0
11831	0.0
11845	0.0
11864	0.0
11867	0.0
11874	0.0
11877	0.0
11879	0.0
11885	0.0
11887	0.0
11888	0.0
11893	0.0
11904	0.0
11906	0.0
11912	0.0
11914	0.0
11915	0.0
11931	0.0
11933	0.0
11935	0.0
11944	0.0
11949	0.0
11959	0.0
11967	0.0
11969	0.0
11972	0.0
11976	0.0
11982	0.0
11988	0.0
11989	0.0
11991	0.0
11992	0.0
12005	0.0
12006	0.0
12017	0.0
12021	0.0
12029	0.0
12030	0.0
12035	0.0
12036	0.0
12039	0.0
12065	0.0
12076	0.0
12077	0.0
12083	0.0
12101	0.0
12117	0.0
12118	0.0
12120	0.0
12125	0.0
12144	0.0
12145	0.0
12150	0.0
12158	0.0
12169	0.0
12170	0.0
12187	0.0
12203	0.0
12216	0.0
12230	0.0
12236	0.0
12254	0.0
12257	0.0
12267	0.0
12269	0.0
12276	0.0
12277	0.0
12278	0.0
12279	0.0
12288	0.0
12297	0.0
12299	0.0
12300	0.0
12309	0.0
12318	0.0
12320	0.0
12339	0.0
12340	0.0
12351	0.0
12353	0.0
12364	0.0
12365	0.0
12367	0.0
12383	0.0
12384	0.0
12413	0.0
12431	0.0
12441	0.0
12449	0.0
12450	0.0
12464	0.0
12466	0.0
12468	0.0
12509	0.0
12510	0.0
12514	0.0
12526	0.0
12557	0.0
12558	0.0
12562	0.0
12566	0.0
12570	0.0
12574	0.0
12605	0.0
12606	0.0
12610	0.0
12622	0.0
12653	0.0
12654	0.0
12658	0.0
12670	0.0
12701	0.0
12702	0.0
12706	0.0
12718	0.0
12749	0.0
12750	0.0
12754	0.0
12766	0.0
12797	0.0
12798	0.0
12802	0.0
12852	0.0
12863	0.0
12895	0.0
12899	0.0
12904	0.0
12911	0.0
12913	0.0
12915	0.0
12917	0.0
12925	0.0
12926	0.0
12937	0.0
12940	0.0
12971	0.0
13040	0.0
13055	0.0
13070	0.0
13085	0.0
13100	0.0
13115	0.0
13128	0.0
13138	0.0
13139	0.0
13144	0.0
13173	0.0
13189	0.0
13202	0.0
13222	0.0
13246	0.0
13268	0.0
13271	0.0
13282	0.0
13283	0.0
13291	0.0
13292	0.0
13305	0.0
13308	0.0
13310	0.0
13320	0.0
13342	0.0
13364	0.0
13383	0.0
13392	0.0
13395	0.0
13398	0.0
13414	0.0
13415	0.0
13416	0.0
13425	0.0
13428	0.0
13430	0.0
13446	0.0
13455	0.0
13456	0.0
13460	0.0
13464	0.0
13477	0.0
13478	0.0
13504	0.0
13507	0.0
13523	0.0
13524	0.0
13543	0.0
13544	0.0
13545	0.0
13557	0.0
13565	0.0
13568	0.0
13569	0.0
13573	0.0
13574	0.0
13579	0.0
13586	0.0
13587	0.0
13594	0.0
13624	0.0
13626	0.0
13640	0.0
13641	0.0
13653	0.0
13655	0.0
13656	0.0
13658	0.0
13659	0.0
13662	0.0
13680	0.0
13683	0.0
13686	0.0
13687	0.0
13696	0.0
13697	0.0
13712	0.0
13736	0.0
13737	0.0
13741	0.0
13746	0.0
13778	0.0
13779	0.0
13788	0.0
13793	0.0
13795	0.0
13796	0.0
13804	0.0
13808	0.0
13809	0.0
13813	0.0
13827	0.0
13829	0.0
13835	0.0
13836	0.0
13838	0.0
13844	0.0
13845	0.0
13846	0.0
13847	0.0
13853	0.0
13854	0.0
13863	0.0
13886	0.0
13887	0.0
13911	0.0
13917	0.0
13929	0.0
13930	0.0
13933	0.0
13937	0.0
13938	0.0
13940	0.0
13941	0.0
13949	0.0
13950	0.0
13956	0.0
13957	0.0
13962	0.0
13972	0.0
13973	0.0
13980	0.0
14013	0.0
14039	0.0
14042	0.0
14043	0.0
14044	0.0
14051	0.0
14052	0.0
14054	0.0
14059	0.0
14060	0.0
14074	0.0
14082	0.0
14085	0.0
14086	0.0
14107	0.0
14108	0.0
14125	0.0
14126	0.0
14152	0.0
14159	0.0
14162	0.0
14166	0.0
14191	0.0
14198	0.0
14199	0.0
14203	0.0
14221	0.0
14227	0.0
14232	0.0
14234	0.0
14237	0.0
14244	0.0
[truncated: 998,000+ more rows]
