# Supplementary material for: Genome-wide maps of CPD deamination in yeast reveal the impact of DNA sequence context and nucleosome architecture on cytosine deamination rates
Source: Genome Res. 2026 Jan;36(1):183–96. doi: 10.1101/gr.280384.124 (PMC12887450; doi:10.1101/gr.280384.124)
Supplement: Supplement 18 [file Supplemental_Code.zip › Supplemental_Code/initial_plus_CPDU_TCG.wig]

variableStep chrom=chrI span=1
145	0.0
340	0.0
627	0.0
891	0.0
937	0.0
1400	0.0
1631	0.0
1756	0.0
1787	0.0
1977	0.0
2085	0.0
2305	0.0
2422	0.0
2460	0.0
2547	0.0
2585	0.0
2667	0.0
2695	0.0
2730	0.0
2913	0.0
3001	0.0
3025	0.0
3149	0.0
3474	0.0
3675	0.0
3723	0.0
4080	0.0
4095	0.0
4273	0.0
4280	0.0
4535	0.0
4655	0.0
4707	0.0
4848	0.0
4860	0.0
4918	0.0
5531	0.0
5755	0.0
5767	0.0
5889	0.0
5931	0.0
6036	0.0
6116	0.0
6230	0.0
6263	0.0
6283	0.0
6314	0.0
6345	0.0
6843	0.0
7013	0.0
7028	0.0
7231	0.0
7539	0.0
7552	0.0
7694	0.0
7936	0.0
7994	0.0
8386	0.0
8719	0.0
8743	0.0
8846	0.0
9227	0.0
9329	0.0
9394	0.0
9569	0.0
9659	0.0
9716	0.0
9913	0.0
10009	0.0
10139	0.0
10442	0.0
10472	0.0
10482	0.0
11004	0.0
11328	0.0
11768	0.0
11807	0.0
11811	0.0
11874	0.0
11976	0.0
12039	0.0
12065	0.0
12083	0.0
12120	0.0
12150	0.0
12431	0.0
12464	0.0
12468	0.0
12570	0.0
12911	0.0
13268	0.0
13320	0.0
13395	0.0
13428	0.0
13557	0.0
13594	0.0
13653	0.0
13683	0.0
13911	0.0
13962	0.0
14054	0.0
14159	0.0
14269	0.0
14341	0.0
14367	0.0
14734	0.0
14757	0.0
14809	0.0
14825	0.0
14926	0.0
14976	0.0
15091	0.0
15108	0.0
15305	0.0
15369	0.0
15720	0.0
15978	0.0
16071	0.0
16121	0.0
16378	0.0
16518	0.0
16604	0.0
16970	0.0
16977	0.0
17011	0.0
17372	0.0
17638	0.0
17679	0.0
17926	0.0
17963	0.0
18030	0.0
18442	0.0
18603	0.0
18618	0.0
18730	0.0
18873	0.0
18889	0.0
18905	0.0
19142	0.0
19430	0.0
20009	0.0
20136	0.0
20579	0.0
20592	0.0
20628	0.0
20677	0.0
20767	0.0
20914	0.0
20928	0.0
20945	0.0
21012	0.0
21079	0.0
21154	0.0
21424	0.0
21491	0.0
21545	0.0
21582	0.0
21718	0.0
21740	0.0
21853	0.0
21934	0.0
22259	0.0
22548	0.0
22734	0.0
22738	0.0
22829	0.0
22887	0.0
22898	0.0
23016	0.0
23092	0.0
23143	0.0
23285	0.0
23383	0.0
23614	0.0
23675	0.0
23686	0.0
23770	0.0
24200	0.0
24239	0.0
24243	0.0
24306	0.0
24408	0.0
24471	0.0
24497	0.0
24552	0.0
24849	0.0
24884	0.0
24917	0.0
24921	0.0
25076	0.0
25508	0.0
25565	0.0
25700	0.0
25766	0.0
25901	0.0
26036	0.0
26306	0.0
26441	0.0
26552	0.0
26576	0.0
26687	0.0
26711	0.0
26822	0.0
26915	0.0
26923	0.0
26957	0.0
27050	0.0
27414	0.0
27449	0.0
27488	0.0
27729	0.0
27804	0.0
27897	0.0
28076	0.0
28144	0.0
28316	0.0
28403	0.0
28441	0.0
28468	0.0
28774	0.0
28823	0.0
28847	0.0
28912	0.0
29118	0.0
29459	0.0
29552	0.0
29701	0.0
29772	0.0
29854	0.0
29894	0.0
29923	0.0
29926	0.0
30095	0.0
30124	0.0
30233	0.0
30287	0.0
30451	0.0
30470	0.0
30542	0.0
30557	0.0
30589	0.0
31306	0.0
31342	0.0
31451	0.0
31608	0.0
32028	0.0
32055	0.0
32154	0.0
32184	0.0
32210	0.0
32280	0.0
32315	0.0
32370	0.0
32396	0.0
32409	0.0
32490	0.0
32571	0.0
32622	0.0
32766	0.0
32895	0.0
32966	0.0
33104	0.0
33283	0.0
33361	0.0
33468	0.0
33546	0.0
33738	0.0
33769	0.0
33782	0.0
33936	0.0
34050	0.0
34098	0.0
34101	0.0
34208	0.0
34233	0.0
34642	0.0
34725	0.0
34819	0.0
34828	0.0
34884	0.0
34889	0.0
35001	0.0
35028	0.0
35247	0.0
35276	0.0
35442	0.0
35604	0.0
35976	0.0
36098	0.0
36102	0.0
36114	0.0
36123	0.0
36136	0.0
36159	0.0
36329	0.0
36566	0.0
36624	0.0
36842	0.0
36872	0.0
36905	0.0
37117	0.0
37391	0.0
37683	0.0
37715	0.0
37722	0.0
37919	0.0
38059	0.0
38153	0.0
38247	0.0
38289	0.0
38398	0.0
38627	0.0
38654	0.0
38883	0.0
38927	0.0
38944	0.0
39239	0.0
39321	0.0
39376	0.0
39438	0.0
39634	0.0
39700	0.0
39776	0.0
39896	0.0
39930	0.0
39994	0.0
40290	0.0
40497	0.0
40508	0.0
40577	0.0
40801	0.0
40852	0.0
40928	0.0
40979	0.0
41068	0.0
41156	0.0
41174	0.0
41258	0.0
41441	0.0
41487	0.0
41570	0.0
41593	0.0
41607	0.0
41763	0.0
42016	0.0
42084	0.0
42382	0.0
42495	0.0
42635	0.0
42813	0.0
42852	0.0
42943	0.0
43192	0.0
43216	0.0
43234	0.0
43294	0.0
43738	0.0
44323	0.0
44455	0.0
44554	0.0
44563	0.0
44707	0.0
45233	0.0
45241	0.0
45252	0.0
45376	0.0
45442	0.0
45553	0.0
45651	0.0
45919	0.0
45943	0.0
46047	0.0
46224	0.0
46276	0.0
46378	0.0
46474	0.0
46507	0.0
46791	0.0
46830	0.0
46885	0.0
46990	0.0
47128	0.0
47494	0.0
47631	0.0
47656	0.0
47803	0.0
47905	0.0
47995	0.0
48003	0.0
48101	0.0
48192	0.0
48410	0.0
48569	0.0
48634	0.0
48700	0.0
48816	0.0
49389	0.0
49451	0.0
49484	0.0
49531	0.0
49646	0.0
49834	0.0
49918	0.0
50018	0.0
50068	0.0
50171	0.0
50185	0.0
50383	0.0
50507	0.0
50595	0.0
50772	0.0
50917	0.0
50960	0.0
50990	0.0
51025	0.0
51077	0.0
51368	0.0
51436	0.0
51575	0.0
51611	0.0
51864	0.0
51893	0.0
51912	0.0
51941	0.0
52115	0.0
52169	0.0
52352	0.0
52367	0.0
52406	0.0
52547	0.0
52720	0.0
52905	0.0
53049	0.0
53193	0.0
53202	0.0
53353	0.0
53596	0.0
53674	0.0
53757	0.0
53845	0.0
53919	0.0
54021	0.0
54066	0.0
54075	0.0
54117	0.0
54150	0.0
54315	0.0
54372	0.0
54424	0.0
54525	0.0
54531	0.0
54555	0.0
54694	0.0
54775	0.0
54920	0.0
55022	0.0
55062	0.0
55084	0.0
55105	0.0
55137	0.0
55576	0.0
55759	0.0
55903	0.0
56005	0.0
56083	0.0
56214	0.0
56408	0.0
56473	0.0
56483	0.0
56530	0.0
56537	0.0
56680	0.0
56707	0.0
56723	0.0
56771	0.0
56785	0.0
56791	0.0
56847	0.0
56922	0.0
57100	0.0
57256	0.0
57409	0.0
57486	0.0
57715	0.0
57743	0.0
57976	0.0
58003	0.0
58072	0.0
58129	0.0
58147	0.0
58466	0.0
58721	0.0
58772	0.0
58886	0.0
58907	0.0
58930	0.0
58967	0.0
59075	0.0
59138	0.0
59148	0.0
59189	0.0
59195	0.0
59425	0.0
59432	0.0
59438	0.0
59510	0.0
59531	0.0
59540	0.0
59549	0.0
59552	0.0
59622	0.0
59655	0.0
59739	0.0
59879	0.0
60038	0.0
60071	0.0
60120	0.0
60266	0.0
60428	0.0
60491	0.0
60549	0.0
60596	0.0
60611	0.0
60852	0.0
60870	0.0
60965	0.0
61133	0.0
61258	0.0
61338	0.0
61351	0.0
61410	0.0
61545	0.0
61570	0.0
61652	0.0
61764	0.0
61858	0.0
61873	0.0
62052	0.0
62223	0.0
62386	0.0
62395	0.0
62448	0.0
62538	0.0
62677	0.0
62865	0.0
63048	0.0
63198	0.0
63225	0.0
63234	0.0
63657	0.0
63697	0.0
63895	0.0
63970	0.0
64014	0.0
64122	0.0
64285	0.0
64303	0.0
64338	0.0
64473	0.0
64563	0.0
64685	0.0
64821	0.0
64890	0.0
64902	0.0
65025	0.0
65065	0.0
65247	0.0
65393	0.0
65588	0.0
65774	0.0
66090	0.0
66296	0.0
66662	0.0
66683	0.0
66713	0.0
66875	0.0
66887	0.0
66917	0.0
66948	0.0
67140	0.0
67146	0.0
67206	0.0
67307	0.0
67314	0.0
67521	0.0
67685	0.0
67769	0.0
67786	0.0
67795	0.0
67932	0.0
68260	0.0
68296	0.0
68311	0.0
68449	0.0
68530	0.0
68548	0.0
68847	0.0
68850	0.0
68853	0.0
68925	0.0
68930	0.0
68946	0.0
68955	0.0
69105	0.0
69174	0.0
69183	0.0
69258	0.0
69378	0.0
69435	0.0
69562	0.0
69571	0.0
69621	0.0
69685	0.0
69863	0.0
69878	0.0
70284	0.0
70325	0.0
70402	0.0
70488	0.0
70575	0.0
70587	0.0
70687	0.0
70949	0.0
70952	0.0
71051	0.0
71144	0.0
71160	0.0
71183	0.0
71273	0.0
71284	0.0
71382	0.0
71548	0.0
71566	0.0
71866	0.0
72256	0.0
72343	0.0
72388	0.0
72418	0.0
72535	0.0
72739	0.0
72862	0.0
72931	0.0
72946	0.0
72958	0.0
73111	0.0
73117	0.0
73171	0.0
73195	0.0
73474	0.0
73553	0.0
73642	0.0
73724	0.0
73794	0.0
73920	0.0
74034	0.0
74189	0.0
74222	0.0
74229	0.0
74325	0.0
74420	0.0
74661	0.0
74778	0.0
74815	0.0
74832	0.0
74965	0.0
75037	0.0
75072	0.0
75153	0.0
75228	0.0
75309	0.0
75359	0.0
75519	0.0
75540	0.0
75783	0.0
75867	0.0
76119	0.0
76274	0.0
76294	0.0
76297	0.0
76477	0.0
76632	0.0
77340	0.0
77636	0.0
77668	0.0
77773	0.0
77914	0.0
78004	0.0
78162	0.0
78343	0.0
78598	0.0
78772	0.0
78989	0.0
79289	0.0
79417	0.0
79423	0.0
79429	0.0
79782	0.0
79873	0.0
79994	0.0
80099	0.0
80265	0.0
80428	0.0
80722	0.0
80731	0.0
80757	0.0
80793	0.0
80817	0.0
80949	0.0
80997	0.0
81106	0.0
81187	0.0
81240	0.0
81316	0.0
81643	0.0
81762	0.0
81828	0.0
81994	0.0
82190	0.0
82211	0.0
82234	0.0
82247	0.0
82404	0.0
82483	0.0
82522	0.0
82700	0.0
82785	0.0
82806	0.0
82821	0.0
82845	0.0
82869	0.0
82875	0.0
82973	0.0
83016	0.0
83032	0.0
83044	0.0
83364	0.0
83436	0.0
83448	0.0
83565	0.0
83619	0.0
83674	0.0
83735	0.0
83859	0.0
83880	0.0
83898	0.0
84051	0.0
84054	0.0
84082	0.0
84169	0.0
84189	0.0
84235	0.0
84298	0.0
84321	0.0
84354	0.0
84424	0.0
84431	0.0
84504	0.0
84584	0.0
84794	0.0
84808	0.0
84835	0.0
84847	0.0
84873	0.0
84885	0.0
85490	0.0
85700	0.0
85780	0.0
85859	0.0
85948	0.0
85993	0.0
86059	0.0
86077	0.0
86120	0.0
86315	0.0
86644	0.0
86701	0.0
86724	0.0
86830	0.0
87101	0.0
87216	0.0
87290	0.0
87449	0.0
87486	0.0
87722	0.0
87747	0.0
87762	0.0
88049	0.0
88053	0.0
88067	0.0
88139	0.0
88157	0.0
88265	0.0
88283	0.0
88364	0.0
88487	0.0
88502	0.0
88511	0.0
88568	0.0
88644	0.0
88730	0.0
88779	0.0
89004	0.0
89316	0.0
89321	0.0
89438	0.0
89521	0.0
89760	0.0
89801	0.0
90146	0.0
90242	0.0
90428	0.0
90480	0.0
90591	0.0
90612	0.0
90764	0.0
90864	0.0
90887	0.0
90977	0.0
91038	0.0
91211	0.0
91232	0.0
91289	0.0
91339	0.0
91365	0.0
91644	0.0
91670	0.0
91901	0.0
91919	0.0
92021	0.0
92077	0.0
92114	0.0
92207	0.0
92355	0.0
92376	0.0
92532	0.0
92573	0.0
92584	0.0
92615	0.0
92957	0.0
93149	0.0
93164	0.0
93195	0.0
93279	0.0
93304	0.0
93355	0.0
93428	0.0
93481	0.0
93537	0.0
93558	0.0
93580	0.0
93636	0.0
93678	0.0
93732	0.0
93798	0.0
93822	0.0
93828	0.0
93834	0.0
93846	0.0
93864	0.0
93876	0.0
93945	0.0
93954	0.0
93994	0.0
94102	0.0
94390	0.0
94444	0.0
94476	0.0
94799	0.0
94883	0.0
95142	0.0
95172	0.0
95450	0.0
95657	0.0
95734	0.0
95771	0.0
95956	0.0
96224	0.0
96319	0.0
96826	0.0
96838	0.0
96944	0.0
97054	0.0
97111	0.0
97306	0.0
97324	0.0
97336	0.0
97418	0.0
97553	0.0
97642	0.0
97771	0.0
97879	0.0
98098	0.0
98189	0.0
98573	0.0
98581	0.0
98648	0.0
98805	0.0
98852	0.0
98896	0.0
99065	0.0
99133	0.0
99175	0.0
99236	0.0
99253	0.0
99262	0.0
99295	0.0
99304	0.0
99387	0.0
99418	0.0
99448	0.0
99520	0.0
99532	0.0
99563	0.0
99569	0.0
99614	0.0
99619	0.0
99637	0.0
99649	0.0
99688	0.0
100260	0.0
100272	0.0
100278	0.0
100284	0.0
100362	0.0
100368	0.0
100374	0.0
100386	0.0
100392	0.0
100473	0.0
100542	0.0
100596	0.0
100659	0.0
100863	0.0
100866	0.0
100885	0.0
101136	0.0
101139	0.0
101151	0.0
101269	0.0
101436	0.0
101633	0.0
101706	0.0
101711	0.0
101909	0.0
102152	0.0
102293	0.0
102345	0.0
102350	0.0
102464	0.0
102609	0.0
102656	0.0
102668	0.0
102710	0.0
102728	0.0
102836	0.0
102842	0.0
102890	0.0
102990	0.0
103028	0.0
103157	0.0
103188	0.0
103341	0.0
103634	0.0
103851	0.0
103889	0.0
103895	0.0
103934	0.0
104046	0.0
104102	0.0
104190	0.0
104212	0.0
104250	0.0
104370	0.0
104452	0.0
104463	0.0
104832	0.0
104835	0.0
104942	0.0
105044	0.0
105072	0.0
105079	0.0
105087	0.0
105110	0.0
105271	0.0
105467	0.0
105479	0.0
105507	0.0
105589	0.0
105640	0.0
105662	0.0
105806	0.0
105840	0.0
105931	0.0
106055	0.0
106107	0.0
106112	0.0
106163	0.0
106289	0.0
106472	0.0
106937	0.0
106964	0.0
106973	0.0
107051	0.0
107330	0.0
107342	0.0
107390	0.0
108221	0.0
108233	0.0
108405	0.0
108438	0.0
108570	0.0
108632	0.0
108718	0.0
108731	0.0
108792	0.0
108830	0.0
108858	0.0
108987	0.0
108990	0.0
108993	0.0
109119	0.0
109242	0.0
109266	0.0
109428	0.0
109461	0.0
109464	0.0
109470	0.0
109473	0.0
109611	0.0
109728	0.0
109809	0.0
109999	0.0
110118	0.0
110247	0.0
110283	0.0
110304	0.0
110361	0.0
110474	0.0
110536	0.0
110589	0.0
110781	0.0
110926	0.0
111022	0.0
111190	0.0
111391	0.0
111718	0.0
111865	0.0
111901	0.0
111925	0.0
111937	0.0
112280	0.0
112291	0.0
112363	0.0
112366	0.0
112373	0.0
112408	0.0
112417	0.0
112420	0.0
112471	0.0
112594	0.0
112606	0.0
112684	0.0
112895	0.0
113120	0.0
113143	0.0
113185	0.0
113353	0.0
113389	0.0
113472	0.0
113490	0.0
113923	0.0
113979	0.0
114027	0.0
114090	0.0
114119	0.0
114173	0.0
114231	0.0
114267	0.0
114322	0.0
114558	0.0
114616	0.0
114714	0.0
114775	0.0
114831	0.0
114929	0.0
114995	0.0
114998	0.0
115019	0.0
115106	0.0
115502	0.0
115651	0.0
115797	0.0
115805	0.0
115925	0.0
115980	0.0
116066	0.0
116355	0.0
116391	0.0
116523	0.0
116751	0.0
116807	0.0
116844	0.0
116943	0.0
116987	0.0
117085	0.0
117149	0.0
117426	0.0
118008	0.0
118047	0.0
118099	0.0
118202	0.0
118289	0.0
118573	0.0
118800	0.0
118825	0.0
118984	0.0
119251	0.0
119272	0.0
119605	0.0
119736	0.0
119854	0.0
119875	0.0
119959	0.0
120013	0.0
120107	0.0
120236	0.0
120440	0.0
120474	0.0
120526	0.0
120562	0.0
120628	0.0
120643	0.0
120793	0.0
120988	0.0
121056	0.0
121297	0.0
121315	0.0
121466	0.0
121679	0.0
121701	0.0
121858	0.0
121901	0.0
122026	0.0
122074	0.0
122130	0.0
122179	0.0
122191	0.0
122203	0.0
122222	0.0
122260	0.0
122491	0.0
122724	0.0
122743	0.0
122845	0.0
122965	0.0
123059	0.0
123476	0.0
123505	0.0
123512	0.0
123761	0.0
123803	0.0
123935	0.0
124378	0.0
124814	0.0
124844	0.0
124919	0.0
125070	0.0
125082	0.0
125343	0.0
125481	0.0
125517	0.0
125541	0.0
125804	0.0
125832	0.0
126124	0.0
126418	0.0
126479	0.0
126527	0.0
126537	0.0
126741	0.0
126971	0.0
127155	0.0
127413	0.0
127431	0.0
127514	0.0
127568	0.0
127580	0.0
127686	0.0
127704	0.0
127760	0.0
127792	0.0
127833	0.0
127836	0.0
127857	0.0
127919	0.0
127955	0.0
128221	0.0
128227	0.0
128422	0.0
128639	0.0
128659	0.0
128671	0.0
128698	0.0
128835	0.0
128917	0.0
128927	0.0
128968	0.0
129050	0.0
129076	0.0
129135	0.0
129149	0.0
129258	0.0
129262	0.0
129391	0.0
129451	0.0
129788	0.0
129836	0.0
129848	0.0
129952	0.0
130040	0.0
130286	0.0
130301	0.0
130337	0.0
130385	0.0
130635	0.0
130879	0.0
130933	0.0
131067	0.0
131098	0.0
131140	0.0
131233	0.0
131332	0.0
131377	0.0
131389	0.0
131440	0.0
131524	0.0
131602	0.0
131638	0.0
131767	0.0
131815	0.0
131917	0.0
131985	0.0
132008	0.0
132090	0.0
132119	0.0
132181	0.0
132295	0.0
132408	0.0
132417	0.0
132461	0.0
132643	0.0
132735	0.0
133086	0.0
133259	0.0
133373	0.0
133589	0.0
133853	0.0
134025	0.0
134083	0.0
134294	0.0
134465	0.0
134486	0.0
134576	0.0
134609	0.0
134625	0.0
134657	0.0
134660	0.0
134732	0.0
134760	0.0
134784	0.0
134878	0.0
134919	0.0
135187	0.0
135264	0.0
135293	0.0
135324	0.0
135374	0.0
135437	0.0
135477	0.0
135553	0.0
135573	0.0
135593	0.0
135672	0.0
135686	0.0
135926	0.0
135996	0.0
136249	0.0
136370	0.0
136483	0.0
136657	0.0
136753	0.0
136950	0.0
137009	0.0
137037	0.0
137094	0.0
137249	0.0
137303	0.0
137355	0.0
137480	0.0
137552	0.0
137636	0.0
137681	0.0
137814	0.0
137875	0.0
137934	0.0
137958	0.0
138207	0.0
138423	0.0
138444	0.0
138512	0.0
138519	0.0
138529	0.0
138670	0.0
138798	0.0
138915	0.0
138964	0.0
139179	0.0
139249	0.0
139432	0.0
139474	0.0
139670	0.0
139874	0.0
139895	0.0
139925	0.0
139967	0.0
140000	0.0
140006	0.0
140063	0.0
140165	0.0
140291	0.0
140447	0.0
140534	0.0
140567	0.0
140576	0.0
140825	0.0
140846	0.0
140915	0.0
140984	0.0
141044	0.0
141152	0.0
141200	0.0
141233	0.0
141246	0.0
141344	0.0
141569	0.0
141611	0.0
141995	0.0
142034	0.0
142284	0.0
142360	0.0
142704	0.0
142725	0.0
142782	0.0
142791	0.0
142977	0.0
143028	0.0
143061	0.0
143302	0.0
143354	0.0
143444	0.0
143517	0.0
143748	0.0
143795	0.0
144276	0.0
144325	0.0
144554	0.0
144615	0.0
144806	0.0
145219	0.0
145515	0.0
145790	0.0
145871	0.0
146118	0.0
146192	0.0
146340	0.0
146439	0.0
146472	0.0
146478	0.0
146610	0.0
146637	0.0
146927	0.0
147233	0.0
147456	0.0
147776	0.0
147949	0.0
147985	0.0
148067	0.0
148274	0.0
148317	0.0
148364	0.0
148367	0.0
148380	0.0
148472	0.0
148532	0.0
148685	0.0
148723	0.0
149261	0.0
149313	0.0
149345	0.0
149382	0.0
149517	0.0
149568	0.0
149634	0.0
149699	0.0
149750	0.0
149768	0.0
149816	0.0
149891	0.0
149960	0.0
149980	0.0
150004	0.0
150088	0.0
150165	0.0
150188	0.0
150206	0.0
150484	0.0
150731	0.0
150845	0.0
151018	0.0
151142	0.0
151155	0.0
151260	0.0
151379	0.0
151597	0.0
151725	0.0
151857	0.0
151869	0.0
151916	0.0
151946	0.0
151987	0.0
152140	0.0
152248	0.0
152263	0.0
152311	0.0
152723	0.0
152760	0.0
152768	0.0
153020	0.0
153384	0.0
153387	0.0
153455	0.0
153629	0.0
153653	0.0
154244	0.0
154356	0.0
154388	0.0
154562	0.0
154846	0.0
154957	0.0
155001	0.0
155031	0.0
155221	0.0
155238	0.0
155343	0.0
155454	0.0
155495	0.0
155672	0.0
155853	0.0
156090	0.0
156126	0.0
156177	0.0
156184	0.0
156783	0.0
156795	0.0
156900	0.0
156936	0.0
157005	0.0
157038	0.0
157095	0.0
157236	0.0
157420	0.0
157572	0.0
157599	0.0
157732	0.0
157749	0.0
157881	0.0
157919	0.0
158058	0.0
158217	0.0
158466	0.0
158556	0.0
158592	0.0
158599	0.0
158655	0.0
158762	0.0
158767	0.0
158886	0.0
159078	0.0
159227	0.0
159298	0.0
159608	0.0
160084	0.0
160113	0.0
160120	0.0
160142	0.0
160157	0.0
160169	0.0
160222	0.0
160331	0.0
160639	0.0
160683	0.0
160798	0.0
160900	0.0
161067	0.0
161466	0.0
161478	0.0
161514	0.0
161688	0.0
161698	0.0
161922	0.0
162111	0.0
162162	0.0
162167	0.0
162230	0.0
162238	0.0
162244	0.0
162287	0.0
162406	0.0
162438	0.0
162495	0.0
162576	0.0
162828	0.0
162943	0.0
162978	0.0
163012	0.0
163038	0.0
163146	0.0
163161	0.0
163271	0.0
163464	0.0
163489	0.0
163568	0.0
163714	0.0
163728	0.0
163743	0.0
163752	0.0
163878	0.0
163901	0.0
163983	0.0
163995	0.0
164033	0.0
164067	0.0
164469	0.0
164485	0.0
164573	0.0
164595	0.0
164624	0.0
164682	0.0
164688	0.0
164742	0.0
164775	0.0
164808	0.0
164878	0.0
164909	0.0
164984	0.0
165065	0.0
165261	0.0
165282	0.0
165919	0.0
166317	0.0
166322	0.0
166371	0.0
166401	0.0
166448	0.0
166700	0.0
166835	0.0
166846	0.0
166987	0.0
167123	0.0
167215	0.0
167248	0.0
167297	0.0
167338	0.0
167344	0.0
167423	0.0
167446	0.0
167518	0.0
167530	0.0
167534	0.0
167570	0.0
167584	0.0
167614	0.0
167629	0.0
167632	0.0
167665	0.0
167783	0.0
167843	0.0
167848	0.0
167901	0.0
168022	0.0
168127	0.0
168130	0.0
168148	0.0
168199	0.0
168229	0.0
168268	0.0
168322	0.0
168346	0.0
168409	0.0
168441	0.0
168519	0.0
168569	0.0
168593	0.0
168599	0.0
168640	0.0
168761	0.0
168927	0.0
169073	0.0
169197	0.0
169324	0.0
169486	0.0
169591	0.0
169605	0.0
169611	0.0
169632	0.0
169859	0.0
170013	0.0
170028	0.0
170034	0.0
170229	0.0
170319	0.0
170400	0.0
170511	0.0
170563	0.0
170584	0.0
170673	0.0
170821	0.0
170896	0.0
171109	0.0
171142	0.0
171427	0.0
171585	0.0
171619	0.0
171693	0.0
171810	0.0
171893	0.0
171927	0.0
171984	0.0
172269	0.0
172525	0.0
172615	0.0
172679	0.0
172736	0.0
172774	0.0
172814	0.0
173092	0.0
173095	0.0
173146	0.0
173358	0.0
173444	0.0
173506	0.0
173513	0.0
173707	0.0
173755	0.0
173813	0.0
173857	0.0
173884	0.0
173931	0.0
173959	0.0
173994	0.0
174025	0.0
174049	0.0
174238	0.0
174262	0.0
174295	0.0
174310	0.0
174346	0.0
174353	0.0
174538	0.0
174767	0.0
174838	0.0
174867	0.0
174961	0.0
175114	0.0
175120	0.0
175189	0.0
175272	0.0
175421	0.0
175619	0.0
175625	0.0
175920	0.0
176053	0.0
176080	0.0
176096	0.0
176609	0.0
176640	0.0
176762	0.0
176894	0.0
176933	0.0
177177	0.0
177269	0.0
177412	0.0
177463	0.0
177516	0.0
177699	0.0
177770	0.0
177924	0.0
178110	0.0
178347	0.0
178375	0.0
178554	0.0
178572	0.0
178613	0.0
178617	0.0
178968	0.0
178979	0.0
178994	0.0
179006	0.0
179022	0.0
179077	0.0
179103	0.0
179352	0.0
179449	0.0
179614	0.0
179782	0.0
179791	0.0
179844	0.0
179964	0.0
180088	0.0
180148	0.0
180183	0.0
180268	0.0
180327	0.0
180331	0.0
180341	0.0
180478	0.0
180501	0.0
180655	0.0
180682	0.0
180711	0.0
180910	0.0
181220	0.0
181237	0.0
181335	0.0
181661	0.0
181700	0.0
181792	0.0
182050	0.0
182140	0.0
182166	0.0
182306	0.0
182367	0.0
182454	0.0
182538	0.0
182578	0.0
182591	0.0
182942	0.0
183164	0.0
183247	0.0
183326	0.0
183379	0.0
183543	0.0
183580	0.0
183667	0.0
183698	0.0
183705	0.0
183814	0.0
183838	0.0
183876	0.0
183904	0.0
183908	0.0
184042	0.0
184057	0.0
184153	0.0
184269	0.0
184603	0.0
184668	0.0
184680	0.0
184730	0.0
184739	0.0
184749	0.0
184936	0.0
184960	0.0
185065	0.0
185182	0.0
185236	0.0
185272	0.0
185394	0.0
185400	0.0
185412	0.0
185655	0.0
185672	0.0
185699	0.0
185731	0.0
185814	0.0
185940	0.0
185963	0.0
185975	0.0
186074	0.0
186259	0.0
186286	0.0
186428	0.0
186840	0.0
186950	0.0
187056	0.0
187066	0.0
187123	0.0
187128	0.0
187160	0.0
187186	0.0
187321	0.0
187328	0.0
187539	0.0
187669	0.0
187717	0.0
187899	0.0
187961	0.0
188005	0.0
188213	0.0
188241	0.0
188245	0.0
188413	0.0
188416	0.0
188673	0.0
188736	0.0
188784	0.0
188903	0.0
188911	0.0
188916	0.0
188974	0.0
188983	0.0
189043	0.0
189049	0.0
189077	0.0
189116	0.0
189123	0.0
189157	0.0
189530	0.0
189665	0.0
189807	0.0
190022	0.0
190378	0.0
190408	0.0
190453	0.0
190559	0.0
190562	0.0
190610	0.0
190659	0.0
190684	0.0
190749	0.0
190772	0.0
190792	0.0
190825	0.0
190860	0.0
190926	0.0
191005	0.0
191020	0.0
191032	0.0
191079	0.0
191110	0.0
191191	0.0
191224	0.0
191263	0.0
191286	0.0
191299	0.0
191323	0.0
191326	0.0
191358	0.0
191361	0.0
191364	0.0
191367	0.0
191376	0.0
191411	0.0
191448	0.0
191451	0.0
191478	0.0
191490	0.0
191562	0.0
191575	0.0
191596	0.0
191605	0.0
191618	0.0
191623	0.0
191703	0.0
191742	0.0
191790	0.0
191821	0.0
191980	0.0
191986	0.0
192010	0.0
192016	0.0
192068	0.0
192080	0.0
192090	0.0
192105	0.0
192118	0.0
192146	0.0
192235	0.0
192423	0.0
192445	0.0
192638	0.0
192681	0.0
192691	0.0
192804	0.0
192831	0.0
192927	0.0
192954	0.0
193023	0.0
193047	0.0
193131	0.0
193162	0.0
193179	0.0
193230	0.0
193320	0.0
193326	0.0
193371	0.0
193377	0.0
193383	0.0
193431	0.0
193500	0.0
193563	0.0
193613	0.0
193634	0.0
193653	0.0
193662	0.0
193713	0.0
193799	0.0
194135	0.0
194319	0.0
194418	0.0
194431	0.0
194510	0.0
194712	0.0
194724	0.0
194772	0.0
194813	0.0
194949	0.0
194952	0.0
195001	0.0
195042	0.0
195077	0.0
195258	0.0
195356	0.0
195395	0.0
195417	0.0
195522	0.0
195872	0.0
195937	0.0
196003	0.0
196213	0.0
196247	0.0
196674	0.0
196734	0.0
196750	0.0
196971	0.0
197039	0.0
197048	0.0
197235	0.0
197313	0.0
197391	0.0
197593	0.0
197672	0.0
197716	0.0
197932	0.0
198091	0.0
198157	0.0
198481	0.0
198561	0.0
198567	0.0
198668	0.0
198784	0.0
198847	0.0
198858	0.0
198869	0.0
198957	0.0
198964	0.0
199133	0.0
199206	0.0
199468	0.0
199532	0.0
199605	0.0
199664	0.0
199703	0.0
199786	0.0
199900	0.0
200585	0.0
200610	0.0
200758	0.0
200901	0.0
200935	0.0
200973	0.0
201121	0.0
201143	0.0
201285	0.0
201388	0.0
201927	0.0
201959	0.0
202062	0.0
202069	0.0
202122	0.0
202126	0.0
202144	0.0
202208	0.0
202242	0.0
202566	0.0
202612	0.0
202849	0.0
202993	0.0
203157	0.0
[truncated: 108,377 more rows]
