# Supplementary material for: Genome-wide maps of CPD deamination in yeast reveal the impact of DNA sequence context and nucleosome architecture on cytosine deamination rates
Source: Genome Res. 2026 Jan;36(1):183–96. doi: 10.1101/gr.280384.124 (PMC12887450; doi:10.1101/gr.280384.124)
Supplement: Supplement 18 [file Supplemental_Code.zip › Supplemental_Code/PAS_Iyer_NAR2014_saccer3_1based.txt]

chr	coordinate	ORF
chrI	1665	YAL068C
chrI	7058	YAL067C
chrI	22160	YAL064W
chrI	22197	YAL063C-A
chrI	23927	YAL063C
chrI	33011	YAL062W
chrI	34868	YAL061W
chrI	36387	YAL060W
chrI	37344	YAL059W
chrI	39011	YAL058W
chrI	41980	YAL056W
chrI	42718	YAL054C
chrI	42790	YAL055W
chrI	48310	YAL053W
chrI	51719	YAL049C
chrI	51856	YAL051W
chrI	52616	YAL048C
chrI	54937	YAL047C
chrI	56911	YAL046C
chrI	57868	YAL044C
chrI	57961	YAL044W-A
chrI	58626	YAL043C
chrI	62654	YAL042W
chrI	65463	YAL041W
chrI	65601	YAL040C
chrI	68654	YAL039C
chrI	73452	YAL038W
chrI	74850	YAL036C
chrI	79555	YAL035W
chrI	80563	YAL034C
chrI	80675	YAL034W-A
chrI	83204	YAL032C
chrI	83299	YAL033W
chrI	84595	YAL031C
chrI	87695	YAL029C
chrI	87862	YAL030W
chrI	94606	YAL028W
chrI	95482	YAL026C
chrI	95578	YAL027W
chrI	100022	YAL025C
chrI	101371	YAL024C
chrI	106143	YAL023C
chrI	108835	YAL022C
chrI	110616	YAL021C
chrI	113537	YAL020C
chrI	118386	YAL019W
chrI	124459	YAL017W
chrI	126875	YAL016W
chrI	126896	YAL015C
chrI	128091	YAL014C
chrI	130583	YAL013W
chrI	132082	YAL012W
chrI	134136	YAL010C
chrI	134178	YAL011W
chrI	136780	YAL009W
chrI	137522	YAL007C
chrI	137637	YAL008W
chrI	139357	YAL005C
chrI	143368	YAL003W
chrI	147539	YAL001C
chrI	147565	YAL002W
chrI	153962	YAR002W
chrI	153989	YAR002C-A
chrI	156681	YAR007C
chrI	159860	YAR008W
chrI	166557	YAR014C
chrI	170263	YAR018C
chrI	170390	YAR015W
chrI	172119	YAR019C
chrI	176480	YAR020C
chrI	179043	YAR023C
chrI	184552	YAR027W
chrI	185794	YAR028W
chrI	186754	YAR029W
chrI	187889	YAR031W
chrI	188904	YAR033W
chrI	192409	YAR035W
chrI	196418	YAR042W
chrI	208283	YAR050W
chrI	226913	YAR071W
chrII	7527	YBL108C-A
chrII	9818	YBL107C
chrII	10773	YBL106C
chrII	14104	YBL105C
chrII	18094	YBL104C
chrII	21715	YBL103C
chrII	24810	YBL101C
chrII	24938	YBL102W
chrII	28705	YBL100W-C
chrII	38922	YBL099W
chrII	40644	YBL098W
chrII	43308	YBL097W
chrII	44039	YBL093C
chrII	44207	YBL095W
chrII	46517	YBL092W
chrII	46559	YBL091C-A
chrII	47273	YBL091C
chrII	49477	YBL090W
chrII	50935	YBL088C
chrII	51261	YBL089W
chrII	59722	YBL087C
chrII	61155	YBL086C
chrII	66923	YBL084C
chrII	66929	YBL085W
chrII	69658	YBL082C
chrII	72965	YBL080C
chrII	73030	YBL081W
chrII	79852	YBL079W
chrII	80947	YBL076C
chrII	84418	YBL075C
chrII	88403	YBL072C
chrII	89446	YBL071C-B
chrII	90472	YBL071W-A
chrII	92111	YBL069W
chrII	93483	YBL068W
chrII	93523	YBL067C
chrII	96488	YBL066C
chrII	100299	YBL064C
chrII	105213	YBL061C
chrII	105317	YBL063W
chrII	109965	YBL059C-A
chrII	110039	YBL060W
chrII	111316	YBL059W
chrII	112734	YBL057C
chrII	112825	YBL058W
chrII	115479	YBL055C
chrII	115535	YBL056W
chrII	119310	YBL052C
chrII	119311	YBL054W
chrII	122603	YBL051C
chrII	126186	YBL050W
chrII	127751	YBL047C
chrII	133840	YBL045C
chrII	133931	YBL046W
chrII	136509	YBL044W
chrII	137644	YBL043W
chrII	138150	YBL042C
chrII	142012	YBL040C
chrII	142028	YBL041W
chrII	143700	YBL039W-B
chrII	143807	YBL039C
chrII	146947	YBL038W
chrII	150301	YBL036C
chrII	150403	YBL037W
chrII	151382	YBL035C
chrII	153698	YBL034C
chrII	158489	YBL033C
chrII	161532	YBL032W
chrII	162741	YBL030C
chrII	162874	YBL031W
chrII	164409	YBL029C-A
chrII	167433	YBL028C
chrII	167488	YBL029W
chrII	169460	YBL027W
chrII	171164	YBL026W
chrII	174708	YBL024W
chrII	174765	YBL023C
chrII	177798	YBL022C
chrII	181490	YBL021C
chrII	184214	YBL020W
chrII	185962	YBL018C
chrII	186030	YBL019W
chrII	186777	YBL017C
chrII	193647	YBL016W
chrII	195736	YBL015W
chrII	198947	YBL014C
chrII	205964	YBL010C
chrII	206019	YBL011W
chrII	209338	YBL009W
chrII	212279	YBL008W
chrII	212548	YBL007C
chrII	216405	YBL006C
chrII	220685	YBL005W
chrII	235202	YBL004W
chrII	235221	YBL003C
chrII	237078	YBL001C
chrII	237079	YBL002W
chrII	238872	YBR001C
chrII	241599	YBR002C
chrII	244273	YBR004C
chrII	244360	YBR003W
chrII	246731	YBR005W
chrII	248623	YBR007C
chrII	248645	YBR006W
chrII	252542	YBR008C
chrII	255209	YBR009C
chrII	256902	YBR010W
chrII	257000	YBR011C
chrII	265340	YBR013C
chrII	266529	YBR014C
chrII	267571	YBR015C
chrII	270773	YBR017C
chrII	270836	YBR016W
chrII	274283	YBR018C
chrII	276151	YBR019C
chrII	280655	YBR020W
chrII	283434	YBR021W
chrII	284300	YBR023C
chrII	284426	YBR022W
chrII	290477	YBR025C
chrII	290580	YBR024W
chrII	292761	YBR026C
chrII	294249	YBR028C
chrII	296241	YBR029C
chrII	300119	YBR030W
chrII	301347	YBR031W
chrII	304740	YBR034C
chrII	306170	YBR035C
chrII	308887	YBR036C
chrII	310495	YBR037C
chrII	314971	YBR038W
chrII	316688	YBR039W
chrII	320346	YBR042C
chrII	320417	YBR041W
chrII	321771	YBR043C
chrII	324268	YBR044C
chrII	328027	YBR045C
chrII	330248	YBR046C
chrII	332461	YBR047W
chrII	334020	YBR048W
chrII	334141	YBR049C
chrII	338663	YBR052C
chrII	339541	YBR053C
chrII	344360	YBR054W
chrII	344509	YBR055C
chrII	349428	YBR056W
chrII	352089	YBR057C
chrII	353516	YBR058C
chrII	356153	YBR058C-A
chrII	356762	YBR059C
chrII	360609	YBR060C
chrII	364634	YBR061C
chrII	365878	YBR062C
chrII	366867	YBR063C
chrII	368276	YBR065C
chrII	369948	YBR066C
chrII	371984	YBR067C
chrII	373642	YBR068C
chrII	376429	YBR069C
chrII	379178	YBR070C
chrII	381321	YBR071W
chrII	382769	YBR072C-A
chrII	382840	YBR072W
chrII	386050	YBR073W
chrII	389331	YBR074W
chrII	391577	YBR077C
chrII	394894	YBR078W
chrII	395294	YBR079C
chrII	398464	YBR080C
chrII	401105	YBR081C
chrII	406461	YBR082C
chrII	410704	YBR083W
chrII	414069	YBR084C-A
chrII	414073	YBR084W
chrII	417077	YBR085W
chrII	418548	YBR085C-A
chrII	420078	YBR086C
chrII	424889	YBR087W
chrII	424923	YBR088C
chrII	426015	YBR089C-A
chrII	426015	YBR090C
chrII	427061	YBR091C
chrII	427647	YBR092C
chrII	429492	YBR093C
chrII	434314	YBR095C
chrII	434402	YBR094W
chrII	436781	YBR096W
chrII	441394	YBR097W
chrII	443743	YBR101C
chrII	443745	YBR098W
chrII	444956	YBR102C
chrII	449364	YBR103W
chrII	450721	YBR105C
chrII	450740	YBR104W
chrII	453364	YBR106W
chrII	457724	YBR109C
chrII	457852	YBR108W
chrII	460318	YBR110W
chrII	461107	YBR111C
chrII	462642	YBR112C
chrII	462742	YBR111W-A
chrII	469611	YBR115C
chrII	469679	YBR114W
chrII	474235	YBR117C
chrII	479137	YBR118W
chrII	480375	YBR120C
chrII	480467	YBR119W
chrII	481261	YBR121C
chrII	483774	YBR122C
chrII	484677	YBR123C
chrII	487061	YBR125C
chrII	488774	YBR126C
chrII	491103	YBR127C
chrII	492798	YBR128C
chrII	494219	YBR129C
chrII	495479	YBR130C
chrII	499352	YBR131W
chrII	499352	YBR132C
chrII	501663	YBR133C
chrII	505510	YBR135W
chrII	512970	YBR136W
chrII	513613	YBR138C
chrII	513680	YBR137W
chrII	517223	YBR139W
chrII	517239	YBR140C
chrII	526864	YBR141C
chrII	530645	YBR142W
chrII	530735	YBR143C
chrII	534918	YBR145W
chrII	536318	YBR146W
chrII	537494	YBR147W
chrII	539787	YBR148W
chrII	541118	YBR149W
chrII	541143	YBR150C
chrII	546108	YBR151W
chrII	548241	YBR153W
chrII	548266	YBR154C
chrII	550927	YBR156C
chrII	551018	YBR155W
chrII	553418	YBR157C
chrII	558348	YBR158W
chrII	559815	YBR159W
chrII	561068	YBR160W
chrII	562899	YBR162C
chrII	563028	YBR161W
chrII	565526	YBR162W-A
chrII	567536	YBR163W
chrII	567773	YBR164C
chrII	569731	YBR165W
chrII	569753	YBR166C
chrII	571400	YBR167C
chrII	573739	YBR169C
chrII	573780	YBR168W
chrII	576214	YBR170C
chrII	579012	YBR172C
chrII	579065	YBR171W
chrII	581582	YBR173C
chrII	583458	YBR175W
chrII	584684	YBR177C
chrII	584803	YBR176W
chrII	586491	YBR179C
chrII	591630	YBR181C
chrII	593200	YBR182C
chrII	597128	YBR183W
chrII	599004	YBR185C
chrII	599077	YBR184W
chrII	603530	YBR188C
chrII	603614	YBR187W
chrII	605578	YBR189W
chrII	607242	YBR191W
chrII	608847	YBR193C
chrII	609055	YBR192W
chrII	610490	YBR195C
chrII	610565	YBR194W
chrII	612072	YBR196C
chrII	613887	YBR196C-A
chrII	616036	YBR198C
chrII	620431	YBR199W
chrII	622749	YBR200W
chrII	624245	YBR201C-A
chrII	624335	YBR201W
chrII	628474	YBR202W
chrII	631993	YBR204C
chrII	632172	YBR203W
chrII	635014	YBR205W
chrII	636572	YBR208C
chrII	636682	YBR207W
chrII	646031	YBR211C
chrII	646217	YBR210W
chrII	650110	YBR212W
chrII	651315	YBR213W
chrII	653191	YBR214W
chrII	655283	YBR216C
chrII	655425	YBR215W
chrII	658591	YBR218C
chrII	658720	YBR217W
chrII	662856	YBR220C
chrII	664909	YBR221C
chrII	666606	YBR222C
chrII	668424	YBR223C
chrII	673514	YBR227C
chrII	673585	YBR225W
chrII	676226	YBR229C
chrII	676321	YBR228W
chrII	679461	YBR230C
chrII	680707	YBR230W-A
chrII	682140	YBR231C
chrII	684839	YBR233W
chrII	685360	YBR234C
chrII	685468	YBR233W-A
chrII	690267	YBR236C
chrII	690360	YBR235W
chrII	694611	YBR237W
chrII	695093	YBR238C
chrII	698265	YBR239C
chrII	700261	YBR240C
chrII	702522	YBR241C
chrII	705389	YBR243C
chrII	705453	YBR242W
chrII	708054	YBR245C
chrII	708136	YBR244W
chrII	712887	YBR247C
chrII	712894	YBR246W
chrII	714736	YBR248C
chrII	716794	YBR249C
chrII	720684	YBR250W
chrII	722394	YBR251W
chrII	723127	YBR252W
chrII	723567	YBR254C
chrII	723727	YBR253W
chrII	726507	YBR255C-A
chrII	726607	YBR255W
chrII	727322	YBR256C
chrII	729666	YBR258C
chrII	729781	YBR257W
chrII	732537	YBR260C
chrII	732588	YBR259W
chrII	734704	YBR261C
chrII	735606	YBR262C
chrII	737733	YBR264C
chrII	737806	YBR263W
chrII	739687	YBR265W
chrII	741142	YBR267W
chrII	741716	YBR268W
chrII	742004	YBR269C
chrII	742723	YBR270C
chrII	746178	YBR272C
chrII	746277	YBR271W
chrII	747954	YBR273C
chrII	751216	YBR275C
chrII	751338	YBR274W
chrII	757544	YBR276C
chrII	760991	YBR278W
chrII	762608	YBR280C
chrII	762712	YBR279W
chrII	764860	YBR281C
chrII	768791	YBR283C
chrII	768801	YBR282W
chrII	773800	YBR284W
chrII	776379	YBR286W
chrII	777946	YBR288C
chrII	777968	YBR287W
chrII	782442	YBR289W
chrII	783627	YBR291C
chrII	783661	YBR290W
chrII	788645	YBR293W
chrII	796520	YBR296C
chrII	796621	YBR295W
chrII	802166	YBR297W
chrII	802544	YBR298C
chrII	810283	YBR302C
chrIII	12297	YCL067C
chrIII	15712	YCL064C
chrIII	18624	YCL061C
chrIII	18693	YCL063W
chrIII	22318	YCL059C
chrIII	23904	YCL057C-A
chrIII	23990	YCL058W-A
chrIII	26897	YCL056C
chrIII	27035	YCL057W
chrIII	29019	YCL055W
chrIII	33985	YCL052C
chrIII	34078	YCL054W
chrIII	37662	YCL051W
chrIII	37722	YCL050C
chrIII	39603	YCL049C
chrIII	41961	YCL048W-A
chrIII	43574	YCL047C
chrIII	44562	YCL045C
chrIII	46937	YCL044C
chrIII	48590	YCL043C
chrIII	52518	YCL040W
chrIII	54863	YCL038C
chrIII	54924	YCL039W
chrIII	57287	YCL037C
chrIII	60715	YCL035C
chrIII	60822	YCL036W
chrIII	62705	YCL033C
chrIII	62794	YCL034W
chrIII	64556	YCL031C
chrIII	64676	YCL032W
chrIII	65849	YCL030C
chrIII	68338	YCL029C
chrIII	71439	YCL028W
chrIII	73343	YCL026C-B
chrIII	73432	YCL027W
chrIII	74490	YCL026C-A
chrIII	75925	YCL025C
chrIII	82386	YCL024W
chrIII	84303	YCL021W-A
chrIII	92619	YCL017C
chrIII	94480	YCL016C
chrIII	101199	YCL012C
chrIII	101310	YCL014W
chrIII	101990	YCL011C
chrIII	104471	YCL009C
chrIII	105564	YCL008C
chrIII	107519	YCL005W-A
chrIII	108928	YCL005W
chrIII	110546	YCL002C
chrIII	110747	YCL004W
chrIII	112528	YCL001W
chrIII	117321	YCR002C
chrIII	119276	YCR003W
chrIII	119468	YCR004C
chrIII	120814	YCR005C
chrIII	125931	YCR007C
chrIII	130539	YCR008W
chrIII	130646	YCR009C
chrIII	132144	YCR010C
chrIII	133667	YCR011C
chrIII	139078	YCR014C
chrIII	139154	YCR012W
chrIII	141135	YCR015C
chrIII	144588	YCR017C
chrIII	144662	YCR016W
chrIII	148088	YCR018C
chrIII	153941	YCR020C
chrIII	154055	YCR019W
chrIII	154680	YCR020C-A
chrIII	155930	YCR021C
chrIII	158297	YCR023C
chrIII	160623	YCR024C
chrIII	162409	YCR024C-B
chrIII	162631	YCR024C-A
chrIII	163896	YCR026C
chrIII	167206	YCR027C
chrIII	170631	YCR028C
chrIII	172758	YCR028C-A
chrIII	173653	YCR030C
chrIII	177399	YCR031C
chrIII	186144	YCR032W
chrIII	190326	YCR033W
chrIII	191689	YCR035C
chrIII	191802	YCR034W
chrIII	194323	YCR037C
chrIII	194384	YCR036W
chrIII	197521	YCR038C
chrIII	199464	YCR039C
chrIII	201055	YCR042C
chrIII	201190	YCR040W
chrIII	206095	YCR043C
chrIII	206779	YCR044C
chrIII	207846	YCR045C
chrIII	209808	YCR046C
chrIII	210517	YCR047C
chrIII	213935	YCR048W
chrIII	214871	YCR051W
chrIII	216630	YCR052W
chrIII	218136	YCR054C
chrIII	218321	YCR053W
chrIII	220344	YCR057C
chrIII	223273	YCR059C
chrIII	224867	YCR060W
chrIII	227817	YCR061W
chrIII	231352	YCR065W
chrIII	233028	YCR067C
chrIII	233126	YCR066W
chrIII	240024	YCR071C
chrIII	240130	YCR069W
chrIII	240724	YCR072C
chrIII	242516	YCR073C
chrIII	247889	YCR075C
chrIII	248024	YCR073W-A
chrIII	249188	YCR076C
chrIII	249294	YCR075W-A
chrIII	250100	YCR077C
chrIII	254299	YCR079W
chrIII	259362	YCR082W
chrIII	259972	YCR084C
chrIII	260077	YCR083W
chrIII	263943	YCR087C-A
chrIII	264017	YCR086W
chrIII	266979	YCR088W
chrIII	272248	YCR090C
chrIII	272322	YCR089W
chrIII	276617	YCR092C
chrIII	286548	YCR093W
chrIII	288114	YCR095C
chrIII	288211	YCR094W
chrIII	293095	YCR096C
chrIII	294338	YCR097W
chrIII	296795	YCR098C
chrIII	300566	YCR099C
chrIII	304096	YCR102C
chrIII	310186	YCR105W
chrIII	315246	YCR107W
chrIV	8528	YDL246C
chrIV	17467	YDL243C
chrIV	21255	YDL241W
chrIV	26119	YDL240W
chrIV	26359	YDL239C
chrIV	28919	YDL238C
chrIV	32012	YDL237W
chrIV	33272	YDL235C
chrIV	33416	YDL236W
chrIV	34200	YDL234C
chrIV	38350	YDL233W
chrIV	38807	YDL231C
chrIV	38855	YDL232W
chrIV	43743	YDL230W
chrIV	46012	YDL229W
chrIV	46211	YDL227C
chrIV	50885	YDL226C
chrIV	54155	YDL224C
chrIV	54185	YDL225W
chrIV	60540	YDL222C
chrIV	66035	YDL219W
chrIV	67622	YDL218W
chrIV	67905	YDL217C
chrIV	68883	YDL216C
chrIV	70486	YDL215C
chrIV	74314	YDL214C
chrIV	77228	YDL213C
chrIV	79143	YDL211C
chrIV	79206	YDL212W
chrIV	86011	YDL209C
chrIV	88109	YDL208W
chrIV	89944	YDL207W
chrIV	92490	YDL206W
chrIV	92516	YDL205C
chrIV	95822	YDL203C
chrIV	95972	YDL204W
chrIV	99370	YDL202W
chrIV	100431	YDL200C
chrIV	100504	YDL201W
chrIV	101169	YDL199C
chrIV	103527	YDL198C
chrIV	104742	YDL197C
chrIV	111215	YDL195W
chrIV	114401	YDL194W
chrIV	115999	YDL193W
chrIV	117020	YDL192W
chrIV	118616	YDL191W
chrIV	118655	YDL190C
chrIV	123683	YDL189W
chrIV	123711	YDL188C
chrIV	130107	YDL185W
chrIV	130197	YDL184C
chrIV	130731	YDL183C
chrIV	134815	YDL182W
chrIV	135544	YDL181W
chrIV	137583	YDL180W
chrIV	139357	YDL179W
chrIV	141119	YDL177C
chrIV	141177	YDL178W
chrIV	144266	YDL175C
chrIV	144338	YDL176W
chrIV	145734	YDL174C
chrIV	149073	YDL171C
chrIV	149204	YDL173W
chrIV	158035	YDL170W
chrIV	160816	YDL168W
chrIV	160816	YDL167C
chrIV	163387	YDL166C
chrIV	164826	YDL164C
chrIV	164905	YDL165W
chrIV	169107	YDL160C-A
chrIV	169182	YDL161W
chrIV	170232	YDL160C
chrIV	174072	YDL157C
chrIV	174224	YDL159W
chrIV	178194	YDL155W
chrIV	181045	YDL153C
chrIV	181082	YDL154W
chrIV	184685	YDL150W
chrIV	187950	YDL148C
chrIV	188018	YDL149W
chrIV	192407	YDL147W
chrIV	194284	YDL146W
chrIV	194409	YDL145C
chrIV	198570	YDL144C
chrIV	201592	YDL142C
chrIV	201680	YDL143W
chrIV	205239	YDL140C
chrIV	205374	YDL141W
chrIV	211232	YDL139C
chrIV	215718	YDL138W
chrIV	217226	YDL137W
chrIV	218455	YDL136W
chrIV	218590	YDL135C
chrIV	219555	YDL134C
chrIV	221523	YDL133C-A
chrIV	223781	YDL133W
chrIV	226913	YDL132W
chrIV	228817	YDL131W
chrIV	229589	YDL130W-A
chrIV	230620	YDL130W
chrIV	234060	YDL128W
chrIV	236020	YDL127W
chrIV	236081	YDL126C
chrIV	238906	YDL125C
chrIV	241269	YDL124W
chrIV	244933	YDL121C
chrIV	245042	YDL122W
chrIV	246450	YDL119C
chrIV	246601	YDL120W
chrIV	251372	YDL117W
chrIV	253845	YDL116W
chrIV	253903	YDL115C
chrIV	256537	YDL113C
chrIV	263268	YDL111C
chrIV	263334	YDL112W
chrIV	264408	YDL110C
chrIV	268785	YDL108W
chrIV	270094	YDL106C
chrIV	270126	YDL107W
chrIV	273569	YDL104C
chrIV	273756	YDL105W
chrIV	275055	YDL103C
chrIV	280198	YDL101C
chrIV	280288	YDL102W
chrIV	282036	YDL100C
chrIV	284443	YDL098C
chrIV	284532	YDL099W
chrIV	285293	YDL097C
chrIV	289607	YDL095W
chrIV	292420	YDL093W
chrIV	293298	YDL091C
chrIV	293357	YDL092W
chrIV	294961	YDL090C
chrIV	298263	YDL088C
chrIV	298382	YDL089W
chrIV	300052	YDL087C
chrIV	302223	YDL085C-A
chrIV	302301	YDL086W
chrIV	305191	YDL085W
chrIV	306664	YDL084W
chrIV	306796	YDL083C
chrIV	309530	YDL082W
chrIV	309694	YDL081C
chrIV	310474	YDL080C
chrIV	312823	YDL079C
chrIV	315273	YDL078C
chrIV	316856	YDL077C
chrIV	320409	YDL076C
chrIV	323055	YDL075W
chrIV	323953	YDL074C
chrIV	329623	YDL073W
chrIV	329748	YDL072C
chrIV	333003	YDL069C
chrIV	333097	YDL070W
chrIV	333983	YDL067C
chrIV	336217	YDL065C
chrIV	336219	YDL066W
chrIV	338128	YDL063C
chrIV	338170	YDL064W
chrIV	340461	YDL061C
chrIV	343972	YDL059C
chrIV	344124	YDL060W
chrIV	351190	YDL058W
chrIV	352461	YDL057W
chrIV	355431	YDL055C
chrIV	355453	YDL056W
chrIV	359742	YDL054C
chrIV	361509	YDL053C
chrIV	362582	YDL052C
chrIV	364891	YDL051W
chrIV	366660	YDL048C
chrIV	371028	YDL047W
chrIV	372038	YDL046W
chrIV	372561	YDL045C
chrIV	372656	YDL045W-A
chrIV	373887	YDL044C
chrIV	375607	YDL043C
chrIV	376643	YDL042C
chrIV	378762	YDL040C
chrIV	381871	YDL039C
chrIV	387376	YDL036C
chrIV	389037	YDL035C
chrIV	392406	YDL033C
chrIV	397292	YDL031W
chrIV	399220	YDL030W
chrIV	400761	YDL029W
chrIV	400832	YDL028C
chrIV	403687	YDL027C
chrIV	405151	YDL025C
chrIV	408109	YDL024C
chrIV	413156	YDL022W
chrIV	415067	YDL020C
chrIV	415124	YDL021W
chrIV	417580	YDL019C
chrIV	422565	YDL018C
chrIV	425758	YDL015C
chrIV	425846	YDL017W
chrIV	428562	YDL014W
chrIV	430944	YDL012C
chrIV	431024	YDL013W
chrIV	433312	YDL010W
chrIV	434093	YDL008W
chrIV	439422	YDL007W
chrIV	440769	YDL005C
chrIV	440858	YDL006W
chrIV	443709	YDL004W
chrIV	446490	YDL003W
chrIV	446684	YDL002C
chrIV	449392	YDL001W
chrIV	450146	YDR001C
chrIV	453834	YDR002W
chrIV	455073	YDR003W
chrIV	455073	YDR003W-A
chrIV	456669	YDR005C
chrIV	456743	YDR004W
chrIV	458455	YDR006C
chrIV	462611	YDR007W
chrIV	465360	YDR009W
chrIV	470604	YDR011W
chrIV	473018	YDR012W
chrIV	473872	YDR013W
chrIV	476346	YDR014W
chrIV	478369	YDR016C
chrIV	478431	YDR014W-A
chrIV	478945	YDR017C
chrIV	483986	YDR019C
chrIV	487961	YDR022C
chrIV	488061	YDR021W
chrIV	491029	YDR023W
chrIV	492421	YDR025W
chrIV	492505	YDR026C
chrIV	494576	YDR027C
chrIV	497557	YDR028C
chrIV	501706	YDR030C
chrIV	503946	YDR032C
chrIV	504011	YDR031W
chrIV	509447	YDR033W
chrIV	509664	YDR034C
chrIV	521761	YDR034W-B
chrIV	523076	YDR035W
chrIV	523082	YDR036C
chrIV	527279	YDR038C
chrIV	527281	YDR037W
chrIV	531188	YDR039C
chrIV	535066	YDR040C
chrIV	540492	YDR042C
chrIV	540586	YDR041W
chrIV	542551	YDR043C
chrIV	547758	YDR045C
chrIV	547777	YDR044W
chrIV	548671	YDR046C
chrIV	553024	YDR047W
chrIV	555283	YDR049W
chrIV	555638	YDR050C
chrIV	556999	YDR051C
chrIV	558270	YDR052C
chrIV	561082	YDR054C
chrIV	564919	YDR056C
chrIV	565002	YDR055W
chrIV	567591	YDR058C
chrIV	567695	YDR057W
chrIV	569136	YDR059C
chrIV	573814	YDR060W
chrIV	575908	YDR061W
chrIV	578446	YDR062W
chrIV	579213	YDR063W
chrIV	580530	YDR064W
chrIV	581880	YDR066C
chrIV	582760	YDR067C
chrIV	584631	YDR069C
chrIV	584708	YDR068W
chrIV	587945	YDR070C
chrIV	588742	YDR071C
chrIV	589671	YDR072C
chrIV	593210	YDR073W
chrIV	596845	YDR074W
chrIV	598245	YDR075W
chrIV	602099	YDR078C
chrIV	602138	YDR077W
chrIV	603381	YDR079C-A
chrIV	603519	YDR079W
chrIV	607166	YDR080W
chrIV	607276	YDR081C
chrIV	612063	YDR082W
chrIV	613279	YDR084C
chrIV	613339	YDR083W
chrIV	614200	YDR085C
chrIV	616738	YDR086C
chrIV	617377	YDR087C
chrIV	618308	YDR088C
chrIV	624729	YDR090C
chrIV	624894	YDR089W
chrIV	626366	YDR091C
chrIV	630699	YDR092W
chrIV	636180	YDR093W
chrIV	640048	YDR097C
chrIV	640135	YDR096W
chrIV	644129	YDR098C
chrIV	654650	YDR099W
chrIV	655567	YDR101C
chrIV	655570	YDR100W
chrIV	661141	YDR104C
chrIV	661149	YDR103W
chrIV	665278	YDR105C
chrIV	667905	YDR106W
chrIV	668826	YDR107C
chrIV	673372	YDR109C
chrIV	673454	YDR108W
chrIV	677933	YDR111C
chrIV	678007	YDR110W
chrIV	680422	YDR113C
chrIV	682602	YDR116C
chrIV	682714	YDR115W
chrIV	683901	YDR117C
chrIV	688170	YDR118W
chrIV	690590	YDR119W
chrIV	691340	YDR120C
chrIV	691459	YDR119W-A
chrIV	694283	YDR121W
chrIV	698045	YDR122W
chrIV	701544	YDR124W
chrIV	704494	YDR126W
chrIV	709368	YDR127W
chrIV	713125	YDR128W
chrIV	713194	YDR129C
chrIV	715665	YDR130C
chrIV	716688	YDR131C
chrIV	718779	YDR132C
chrIV	722914	YDR135C
chrIV	730407	YDR137W
chrIV	733447	YDR139C
chrIV	734689	YDR141C
chrIV	734909	YDR140W
chrIV	740407	YDR142C
chrIV	741848	YDR143C
chrIV	744228	YDR144C
chrIV	748451	YDR146C
chrIV	748556	YDR145W
chrIV	753270	YDR147W
chrIV	753535	YDR148C
chrIV	763923	YDR150W
chrIV	763980	YDR151C
chrIV	766614	YDR152W
chrIV	766614	YDR153C
chrIV	768405	YDR155C
chrIV	770054	YDR156W
chrIV	771577	YDR158W
chrIV	775823	YDR159W
chrIV	778803	YDR160W
chrIV	780179	YDR162C
chrIV	780428	YDR161W
chrIV	781930	YDR164C
chrIV	782055	YDR163W
chrIV	786209	YDR166C
chrIV	786269	YDR165W
chrIV	790188	YDR167W
chrIV	791954	YDR168W
chrIV	792104	YDR169C
chrIV	795995	YDR170C
chrIV	807812	YDR171W
chrIV	810448	YDR173C
chrIV	810557	YDR172W
chrIV	813022	YDR174W
chrIV	813077	YDR175C
chrIV	816612	YDR176W
chrIV	817667	YDR177W
chrIV	818585	YDR179C
chrIV	818698	YDR178W
chrIV	820913	YDR179W-A
chrIV	825768	YDR181C
chrIV	825827	YDR180W
chrIV	829170	YDR182W
chrIV	829424	YDR182W-A
chrIV	830391	YDR184C
chrIV	830490	YDR183W
chrIV	831729	YDR185C
chrIV	832742	YDR186C
chrIV	838224	YDR188W
chrIV	840503	YDR189W
chrIV	840527	YDR190C
chrIV	843477	YDR192C
chrIV	843558	YDR191W
chrIV	845800	YDR194C
chrIV	848557	YDR194W-A
chrIV	850184	YDR196C
chrIV	850279	YDR195W
chrIV	852396	YDR198C
chrIV	852504	YDR197W
chrIV	854147	YDR200C
chrIV	856764	YDR202C
chrIV	857039	YDR201W
chrIV	859276	YDR204W
chrIV	861593	YDR205W
chrIV	864819	YDR207C
chrIV	864938	YDR206W
chrIV	870697	YDR208W
chrIV	871479	YDR210W
chrIV	887058	YDR211W
chrIV	888994	YDR212W
chrIV	892714	YDR213W
chrIV	894019	YDR214W
chrIV	899476	YDR217C
chrIV	905255	YDR219C
chrIV	909608	YDR221W
chrIV	911465	YDR222W
chrIV	914190	YDR224C
chrIV	916087	YDR225W
chrIV	917281	YDR226W
chrIV	921813	YDR227W
chrIV	921859	YDR228C
chrIV	926186	YDR231C
chrIV	926200	YDR229W
chrIV	929273	YDR232W
chrIV	929324	YDR233C
chrIV	933326	YDR234W
chrIV	935127	YDR236C
chrIV	935202	YDR235W
chrIV	937619	YDR237W
chrIV	937699	YDR238C
chrIV	940998	YDR239C
chrIV	943615	YDR240C
chrIV	948495	YDR243C
chrIV	952595	YDR244W
chrIV	954136	YDR245W
chrIV	955115	YDR246W
chrIV	957657	YDR248C
chrIV	957744	YDR247W
chrIV	958567	YDR249C
chrIV	963281	YDR251W
chrIV	963945	YDR253C
chrIV	966298	YDR255C
chrIV	966517	YDR254W
chrIV	969686	YDR257C
chrIV	971702	YDR258C
chrIV	974494	YDR259C
chrIV	976377	YDR260C
chrIV	977407	YDR261C
chrIV	994093	YDR263C
chrIV	994148	YDR262W
chrIV	995832	YDR264C
chrIV	999964	YDR266C
chrIV	1000064	YDR265W
chrIV	1002305	YDR267C
chrIV	1005256	YDR268W
chrIV	1009004	YDR270W
chrIV	1009887	YDR272W
chrIV	1011375	YDR273W
chrIV	1013253	YDR275W
chrIV	1013260	YDR276C
chrIV	1014210	YDR277C
chrIV	1020455	YDR279W
chrIV	1021768	YDR280W
chrIV	1021840	YDR281C
chrIV	1023311	YDR282C
chrIV	1024879	YDR283C
chrIV	1030463	YDR284C
chrIV	1035139	YDR286C
chrIV	1035216	YDR285W
chrIV	1037229	YDR287W
chrIV	1038073	YDR289C
chrIV	1038265	YDR288W
chrIV	1043009	YDR291W
chrIV	1043067	YDR292C
chrIV	1045319	YDR293C
chrIV	1050408	YDR294C
chrIV	1052542	YDR295C
chrIV	1055979	YDR296W
chrIV	1057770	YDR297W
chrIV	1057999	YDR298C
chrIV	1061322	YDR299W
chrIV	1061395	YDR300C
chrIV	1067559	YDR301W
chrIV	1068463	YDR302W
chrIV	1068614	YDR303C
chrIV	1071806	YDR304C
chrIV	1072681	YDR305C
chrIV	1073716	YDR306C
chrIV	1077860	YDR307W
chrIV	1077919	YDR308C
chrIV	1078684	YDR309C
chrIV	1080940	YDR310C
chrIV	1087095	YDR311W
chrIV	1089041	YDR313C
chrIV	1089124	YDR312W
chrIV	1090168	YDR314C
chrIV	1092668	YDR315C
chrIV	1095257	YDR316W
chrIV	1103514	YDR317W
chrIV	1104929	YDR319C
chrIV	1105057	YDR318W
chrIV	1106007	YDR320C
chrIV	1108201	YDR320C-A
chrIV	1109998	YDR321W
chrIV	1111786	YDR322W
chrIV	1111797	YDR322C-A
chrIV	1112299	YDR323C
chrIV	1114253	YDR324C
chrIV	1120297	YDR325W
chrIV	1120465	YDR326C
chrIV	1125232	YDR328C
chrIV	1126205	YDR329C
chrIV	1129566	YDR330W
chrIV	1130894	YDR331W
chrIV	1133037	YDR333C
chrIV	1133143	YDR332W
chrIV	1140592	YDR334W
chrIV	1144932	YDR335W
chrIV	1146130	YDR336W
chrIV	1147245	YDR337W
chrIV	1147255	YDR338C
chrIV	1149872	YDR339C
chrIV	1151639	YDR341C
chrIV	1154081	YDR342C
chrIV	1159464	YDR343C
chrIV	1162813	YDR345C
chrIV	1166938	YDR346C
chrIV	1170146	YDR348C
chrIV	1170260	YDR347W
chrIV	1172217	YDR349C
chrIV	1176032	YDR350C
chrIV	1181409	YDR351W
chrIV	1182983	YDR352W
chrIV	1184337	YDR353W
chrIV	1185958	YDR354W
chrIV	1189150	YDR357C
chrIV	1189268	YDR356W
chrIV	1191753	YDR359C
chrIV	1191893	YDR358W
chrIV	1195161	YDR361C
chrIV	1196628	YDR362C
chrIV	1200721	YDR363W
chrIV	1202569	YDR364C
chrIV	1202650	YDR363W-A
chrIV	1204410	YDR365C
chrIV	1212244	YDR366C
chrIV	1213675	YDR367W
chrIV	1214910	YDR369C
chrIV	1215004	YDR368W
chrIV	1217728	YDR370C
chrIV	1220967	YDR372C
chrIV	1221056	YDR371W
chrIV	1223368	YDR374C
chrIV	1223457	YDR373W
chrIV	1225094	YDR375C
chrIV	1225271	YDR374W-A
chrIV	1228371	YDR376W
chrIV	1229185	YDR378C
chrIV	1229189	YDR377W
chrIV	1233144	YDR379C-A
chrIV	1233279	YDR379W
chrIV	1236250	YDR380W
chrIV	1238196	YDR381W
chrIV	1238203	YDR381C-A
chrIV	1239898	YDR383C
chrIV	1239969	YDR382W
chrIV	1241043	YDR384C
chrIV	1245910	YDR385W
chrIV	1248018	YDR387C
chrIV	1248091	YDR386W
chrIV	1251755	YDR388W
chrIV	1254756	YDR389W
chrIV	1254852	YDR390C
chrIV	1257300	YDR391C
chrIV	1259839	YDR392W
chrIV	1261437	YDR393W
chrIV	1263062	YDR394W
chrIV	1266195	YDR397C
chrIV	1266251	YDR395W
chrIV	1269508	YDR398W
chrIV	1270846	YDR399W
chrIV	1272191	YDR402C
chrIV	1272254	YDR400W
chrIV	1276442	YDR403W
chrIV	1276506	YDR404C
chrIV	1278578	YDR405W
chrIV	1283913	YDR406W
chrIV	1284000	YDR407C
chrIV	1288045	YDR408C
chrIV	1292300	YDR410C
chrIV	1292452	YDR409W
chrIV	1293305	YDR411C
chrIV	1295440	YDR414C
chrIV	1295551	YDR412W
chrIV	1296947	YDR415C
chrIV	1301043	YDR416W
chrIV	1302214	YDR418W
chrIV	1305429	YDR419W
chrIV	1311862	YDR420W
chrIV	1315162	YDR421W
chrIV	1315270	YDR422C
chrIV	1317977	YDR423C
chrIV	1319344	YDR424C
chrIV	1323347	YDR428C
chrIV	1323468	YDR427W
chrIV	1324352	YDR429C
chrIV	1325450	YDR430C
chrIV	1330135	YDR432W
chrIV	1332857	YDR435C
chrIV	1332956	YDR434W
chrIV	1337115	YDR436W
chrIV	1339486	YDR438W
chrIV	1340910	YDR439W
chrIV	1344328	YDR440W
chrIV	1344352	YDR441C
chrIV	1345342	YDR443C
chrIV	1352402	YDR444W
chrIV	1354711	YDR447C
chrIV	1357522	YDR449C
chrIV	1357598	YDR448W
chrIV	1360908	YDR451C
chrIV	1360915	YDR450W
chrIV	1364988	YDR453C
chrIV	1365090	YDR452W
chrIV	1366161	YDR454C
chrIV	1369492	YDR456W
chrIV	1379652	YDR457W
chrIV	1379881	YDR458C
chrIV	1382152	YDR459C
chrIV	1384877	YDR460W
chrIV	1385387	YDR461C-A
chrIV	1385432	YDR461W
chrIV	1386639	YDR462W
chrIV	1388578	YDR463W
chrIV	1393200	YDR465C
chrIV	1393337	YDR464W
chrIV	1397903	YDR468C
chrIV	1398050	YDR466W
chrIV	1399534	YDR470C
chrIV	1399607	YDR469W
chrIV	1402681	YDR471W
chrIV	1404207	YDR473C
chrIV	1404297	YDR472W
chrIV	1407402	YDR475C
chrIV	1410251	YDR476C
chrIV	1414402	YDR477W
chrIV	1415126	YDR479C
chrIV	1415237	YDR478W
chrIV	1418440	YDR481C
chrIV	1418524	YDR480W
chrIV	1420331	YDR482C
chrIV	1422613	YDR483W
chrIV	1424563	YDR485C
chrIV	1424821	YDR484W
chrIV	1427303	YDR486C
chrIV	1428259	YDR487C
chrIV	1429021	YDR488C
chrIV	1431800	YDR490C
chrIV	1431976	YDR489W
chrIV	1435966	YDR492W
chrIV	1436708	YDR493W
chrIV	1437922	YDR495C
chrIV	1438092	YDR494W
chrIV	1441359	YDR496C
chrIV	1443629	YDR497C
chrIV	1445770	YDR498C
chrIV	1450108	YDR500C
chrIV	1450193	YDR499W
chrIV	1453017	YDR502C
chrIV	1453098	YDR501W
chrIV	1454883	YDR503C
chrIV	1456076	YDR504C
chrIV	1456401	YDR505C
chrIV	1462177	YDR507C
chrIV	1466239	YDR508C
chrIV	1469834	YDR510W
chrIV	1470397	YDR512C
chrIV	1470501	YDR511W
chrIV	1471452	YDR514C
chrIV	1471530	YDR513W
chrIV	1474847	YDR515W
chrIV	1474856	YDR516C
chrIV	1478460	YDR517W
chrIV	1480211	YDR518W
chrIV	1480950	YDR520C
chrIV	1481040	YDR519W
chrIV	1487271	YDR524C
chrIV	1489267	YDR524C-B
chrIV	1491062	YDR525W-A
chrIV	1492491	YDR527W
chrIV	1495975	YDR529C
chrIV	1495980	YDR528W
chrIV	1496638	YDR530C
chrIV	1499334	YDR532C
chrIV	1499408	YDR531W
chrIV	1501380	YDR533C
chrIV	1509860	YDR536W
chrIV	1511853	YDR538W
chrIV	1513665	YDR539W
chrIV	1516827	YDR540C
chrIV	1519461	YDR541C
chrIV	1531788	YDR545W
chrV	14745	YEL072W
chrV	17967	YEL071W
chrV	21219	YEL070W
chrV	27283	YEL066W
chrV	29620	YEL065W
chrV	29688	YEL064C
chrV	31414	YEL063C
chrV	36273	YEL061C
chrV	36401	YEL062W
chrV	39895	YEL060C
chrV	42364	YEL059C-A
chrV	44942	YEL057C
chrV	44999	YEL058W
chrV	48281	YEL055C
chrV	48483	YEL056W
chrV	52483	YEL054C
chrV	53818	YEL053C
chrV	58166	YEL052W
chrV	59254	YEL051W
chrV	59516	YEL050C
chrV	65305	YEL047C
chrV	67506	YEL046C
chrV	70308	YEL044W
chrV	73414	YEL043W
chrV	75473	YEL042W
chrV	77756	YEL041W
chrV	79602	YEL040W
chrV	81196	YEL038W
chrV	81245	YEL037C
chrV	82966	YEL036C
chrV	86367	YEL034W
chrV	86653	YEL033W
chrV	90004	YEL032W
chrV	94007	YEL031W
chrV	96590	YEL029C
chrV	96890	YEL030W
chrV	101504	YEL027W
chrV	102297	YEL025C
chrV	102394	YEL026W
chrV	108385	YEL023C
chrV	115876	YEL022W
chrV	117268	YEL021W
chrV	117590	YEL020W-A
chrV	118509	YEL020C
chrV	120281	YEL019C
chrV	122400	YEL018W
chrV	122658	YEL017C-A
chrV	124537	YEL016C
chrV	124761	YEL017W
chrV	128450	YEL015W
chrV	130735	YEL013W
chrV	132660	YEL012W
chrV	135283	YEL011W
chrV	138823	YEL009C
chrV	143925	YEL007W
chrV	145702	YEL006W
chrV	145825	YEL005C
chrV	148312	YEL004W
chrV	148649	YEL002C
chrV	148723	YEL003W
chrV	150206	YEL001C
chrV	155912	YER001W
chrV	157586	YER002W
chrV	157672	YER003C
chrV	160529	YER004W
chrV	162578	YER005W
chrV	164379	YER006W
chrV	166048	YER007C-A
chrV	166238	YER007W
chrV	167735	YER008C
chrV	172568	YER010C
chrV	172666	YER009W
chrV	176166	YER011W
chrV	178560	YER012W
chrV	182357	YER013W
chrV	184330	YER014W
chrV	187014	YER015W
chrV	189322	YER017C
chrV	189429	YER016W
chrV	191885	YER018C
chrV	194218	YER019C-A
chrV	194319	YER019W
chrV	196691	YER020W
chrV	198645	YER021W
chrV	200974	YER022W
chrV	202005	YER023W
chrV	205058	YER024W
chrV	207094	YER025W
chrV	207515	YER026C
chrV	208962	YER027C
chrV	210636	YER028C
chrV	212507	YER029C
chrV	213866	YER031C
chrV	214022	YER030W
chrV	217883	YER032W
chrV	222618	YER034W
chrV	223213	YER035W
chrV	223261	YER036C
chrV	228320	YER039C
chrV	232249	YER040W
chrV	234902	YER041W
chrV	235552	YER043C
chrV	235654	YER042W
chrV	237445	YER044C
chrV	239910	YER045C
chrV	243677	YER047C
chrV	243702	YER046W
chrV	246861	YER048C
chrV	251336	YER048W-A
chrV	253747	YER049W
chrV	253859	YER050C
chrV	256263	YER052C
chrV	256351	YER051W
chrV	258578	YER053C
chrV	261872	YER054C
chrV	264809	YER055C
chrV	266391	YER056C
chrV	269344	YER056C-A
chrV	270653	YER057C
chrV	272170	YER058W
chrV	273958	YER059W
chrV	276406	YER060W
chrV	278236	YER061C
chrV	279743	YER062C
chrV	282447	YER064C
chrV	282512	YER063W
chrV	285124	YER065C
chrV	290938	YER066W
chrV	292650	YER067W
chrV	294924	YER068W
chrV	298149	YER069W
chrV	301827	YER070W
chrV	301903	YER071C
chrV	303321	YER072W
chrV	305865	YER073W
chrV	307298	YER074W
chrV	308196	YER074W-A
chrV	308294	YER075C
chrV	312439	YER076C
chrV	314455	YER077C
chrV	316736	YER078C
chrV	319805	YER079W
chrV	321926	YER080W
chrV	324184	YER082C
chrV	324273	YER081W
chrV	326136	YER083C
chrV	327483	YER085C
chrV	330346	YER086W
chrV	332374	YER087W
chrV	332374	YER087C-B
chrV	333041	YER088C
chrV	335870	YER089C
chrV	339576	YER090W
chrV	339639	YER091C
chrV	343262	YER093C
chrV	343487	YER092W
chrV	347783	YER093C-A
chrV	348575	YER094C
chrV	351417	YER095W
chrV	353603	YER096W
chrV	357883	YER098W
chrV	358035	YER099C
chrV	360378	YER101C
chrV	360406	YER100W
chrV	363844	YER102W
chrV	366645	YER103W
chrV	367703	YER104W
chrV	367780	YER105C
chrV	373310	YER107C
chrV	373463	YER106W
chrV	374939	YER109C
chrV	378610	YER110C
chrV	382436	YER111C
chrV	387794	YER113C
chrV	387888	YER112W
chrV	390258	YER114C
chrV	394179	YER115C
chrV	397716	YER117W
chrV	397777	YER118C
chrV	399401	YER119C
chrV	401971	YER120W
chrV	402850	YER122C
chrV	406728	YER123W
chrV	407001	YER124C
chrV	412982	YER125W
chrV	413202	YER126C
chrV	415624	YER127W
chrV	416710	YER128W
chrV	420896	YER130C
chrV	420956	YER129W
chrV	424431	YER131W
chrV	425057	YER132C
chrV	434185	YER133W
chrV	437016	YER134C
chrV	441295	YER136W
chrV	441303	YER137C
chrV	449593	YER138W-A
chrV	450358	YER139C
chrV	453467	YER140W
chrV	455059	YER142C
chrV	455158	YER141W
chrV	457668	YER144C
chrV	457704	YER143W
chrV	460358	YER145C
chrV	462865	YER147C
chrV	462961	YER146W
chrV	466130	YER149C
chrV	466214	YER148W
chrV	468982	YER150W
chrV	469617	YER151C
chrV	472620	YER152C
chrV	476196	YER155C
chrV	476293	YER154W
chrV	483211	YER156C
chrV	487274	YER157W
chrV	488732	YER158C
chrV	491404	YER159C
chrV	499076	YER161C
chrV	500520	YER162C
chrV	503041	YER163C
chrV	509931	YER164W
chrV	512256	YER165W
chrV	517549	YER166W
chrV	520928	YER167W
chrV	520972	YER168C
chrV	525962	YER169W
chrV	526995	YER170W
chrV	529406	YER172C
chrV	529547	YER171W
chrV	538344	YER174C
chrV	538452	YER173W
chrV	539242	YER175C
chrV	545169	YER176W
chrV	546584	YER177W
chrV	548213	YER178W
chrV	549663	YER180C
chrV	553242	YER183C
chrV	553357	YER182W
chrV	555951	YER184C
chrV	560429	YER185W
chrV	561499	YER186C
chrV	566859	YER187W
chrV	576862	YER190W
chrVI	3057	YFL064C
chrVI	7640	YFL062W
chrVI	10185	YFL060C
chrVI	12401	YFL059W
chrVI	14075	YFL058W
chrVI	14192	YFL057C
chrVI	20785	YFL054C
chrVI	25375	YFL053W
chrVI	32987	YFL050C
chrVI	38732	YFL048C
chrVI	38821	YFL049W
chrVI	42629	YFL047W
chrVI	43497	YFL045C
chrVI	43601	YFL046W
chrVI	44380	YFL044C
chrVI	45659	YFL042C
chrVI	48986	YFL041W-A
chrVI	51181	YFL041W
chrVI	53162	YFL039C
chrVI	55248	YFL038C
chrVI	57934	YFL037W
chrVI	62926	YFL034C-B
chrVI	62937	YFL036W
chrVI	64157	YFL034C-A
chrVI	68815	YFL034W
chrVI	68893	YFL033C
chrVI	76532	YFL031W
chrVI	77991	YFL029C
chrVI	78116	YFL030W
chrVI	79265	YFL028C
chrVI	80345	YFL027C
chrVI	84130	YFL025C
chrVI	84140	YFL026W
chrVI	87579	YFL024C
chrVI	93397	YFL022C
chrVI	93472	YFL023W
chrVI	97505	YFL021W
chrVI	101571	YFL018C
chrVI	103907	YFL017C
chrVI	103991	YFL017W-A
chrVI	104598	YFL016C
chrVI	107683	YFL013C
chrVI	107770	YFL014W
chrVI	114946	YFL010C
chrVI	118569	YFL009W
chrVI	123209	YFL008W
chrVI	129987	YFL007W
chrVI	131198	YFL005W
chrVI	134474	YFL003C
chrVI	134529	YFL004W
chrVI	144983	YFL002C
chrVI	148491	YFL001W
chrVI	149795	YFR001W
chrVI	152628	YFR002W
chrVI	152637	YFR003C
chrVI	154308	YFR005C
chrVI	154407	YFR004W
chrVI	157826	YFR006W
chrVI	160457	YFR007W
chrVI	164813	YFR009W
chrVI	166603	YFR011C
chrVI	166657	YFR010W
chrVI	169535	YFR012W-A
chrVI	172315	YFR014C
chrVI	172427	YFR013W
chrVI	174088	YFR015C
chrVI	176991	YFR016C
chrVI	182969	YFR018C
chrVI	191388	YFR019W
chrVI	196424	YFR021W
chrVI	199130	YFR022W
chrVI	201810	YFR024C-A
chrVI	203656	YFR025C
chrVI	205669	YFR026C
chrVI	208358	YFR028C
chrVI	208428	YFR027W
chrVI	216487	YFR030W
chrVI	216543	YFR031C
chrVI	220348	YFR031C-A
chrVI	221995	YFR032C
chrVI	223162	YFR032C-A
chrVI	223441	YFR032C-B
chrVI	224182	YFR033C
chrVI	227395	YFR037C
chrVI	227478	YFR036W
chrVI	231949	YFR039C
chrVI	232029	YFR038W
chrVI	237237	YFR041C
chrVI	237347	YFR040W
chrVI	239059	YFR043C
chrVI	239152	YFR042W
chrVI	239944	YFR044C
chrVI	243001	YFR046C
chrVI	243075	YFR045W
chrVI	244202	YFR047C
chrVI	248185	YFR048W
chrVI	248928	YFR050C
chrVI	249009	YFR049W
chrVI	250090	YFR051C
chrVI	253369	YFR052W
chrVI	253466	YFR053C
chrVII	4079	YGL263W
chrVII	11986	YGL258W
chrVII	12384	YGL257C
chrVII	16484	YGL256W
chrVII	22207	YGL255W
chrVII	25587	YGL253W
chrVII	25627	YGL252C
chrVII	27559	YGL251C
chrVII	32828	YGL250W
chrVII	35441	YGL249W
chrVII	36831	YGL248W
chrVII	37497	YGL246C
chrVII	37623	YGL247W
chrVII	41209	YGL245W
chrVII	43266	YGL244W
chrVII	44527	YGL242C
chrVII	44555	YGL243W
chrVII	48561	YGL241W
chrVII	52478	YGL238W
chrVII	52537	YGL237C
chrVII	53764	YGL236C
chrVII	58982	YGL234W
chrVII	61919	YGL233W
chrVII	62979	YGL231C
chrVII	63074	YGL232W
chrVII	63563	YGL230C
chrVII	64364	YGL229C
chrVII	69488	YGL228W
chrVII	72602	YGL226C-A
chrVII	72758	YGL227W
chrVII	73771	YGL226W
chrVII	77924	YGL224C
chrVII	78032	YGL225W
chrVII	78940	YGL223C
chrVII	80509	YGL222C
chrVII	81349	YGL221C
chrVII	82794	YGL219C
chrVII	82918	YGL220W
chrVII	87352	YGL216W
chrVII	89645	YGL215W
chrVII	89991	YGL213C
chrVII	93721	YGL211W
chrVII	94581	YGL210W
chrVII	97121	YGL209W
chrVII	98723	YGL208W
chrVII	102212	YGL207W
chrVII	102269	YGL206C
chrVII	112406	YGL203C
chrVII	117654	YGL202W
chrVII	117670	YGL201C
chrVII	122587	YGL200C
chrVII	124347	YGL198W
chrVII	129448	YGL197W
chrVII	131265	YGL196W
chrVII	139558	YGL194C-A
chrVII	139644	YGL195W
chrVII	140235	YGL194C
chrVII	141863	YGL193C
chrVII	145441	YGL191W
chrVII	145599	YGL190C
chrVII	148160	YGL189C
chrVII	149419	YGL187C
chrVII	150995	YGL186C
chrVII	153087	YGL185C
chrVII	154504	YGL184C
chrVII	159197	YGL181W
chrVII	163307	YGL179C
chrVII	170648	YGL178W
chrVII	171308	YGL176C
chrVII	175429	YGL173C
chrVII	175564	YGL174W
chrVII	182211	YGL172W
chrVII	184182	YGL171W
chrVII	187410	YGL167C
chrVII	187543	YGL169W
chrVII	191892	YGL164C
chrVII	191958	YGL166W
chrVII	193575	YGL163C
chrVII	199059	YGL161C
chrVII	199173	YGL162W
chrVII	202407	YGL160W
chrVII	203986	YGL159W
chrVII	208666	YGL158W
chrVII	210139	YGL157W
chrVII	213835	YGL156W
chrVII	215210	YGL154C
chrVII	215439	YGL155W
chrVII	217345	YGL153W
chrVII	220899	YGL150C
chrVII	221047	YGL151W
chrVII	227617	YGL148W
chrVII	227646	YGL147C
chrVII	228600	YGL146C
chrVII	232368	YGL144C
chrVII	232479	YGL145W
chrVII	234646	YGL143C
chrVII	236211	YGL142C
chrVII	241115	YGL140C
chrVII	241181	YGL141W
chrVII	248454	YGL139W
chrVII	252884	YGL136C
chrVII	253037	YGL137W
chrVII	255387	YGL135W
chrVII	257060	YGL134W
chrVII	261430	YGL131C
chrVII	261572	YGL133W
chrVII	267578	YGL129C
chrVII	267614	YGL130W
chrVII	269128	YGL128C
chrVII	270245	YGL127C
chrVII	272393	YGL126W
chrVII	274656	YGL124C
chrVII	278469	YGL123W
chrVII	278806	YGL122C
chrVII	280559	YGL121C
chrVII	281541	YGL120C
chrVII	286015	YGL119W
chrVII	289395	YGL117W
chrVII	291739	YGL116W
chrVII	293082	YGL115W
chrVII	295677	YGL114W
chrVII	298033	YGL112C
chrVII	298184	YGL113W
chrVII	301368	YGL110C
chrVII	301513	YGL111W
chrVII	303459	YGL108C
chrVII	304241	YGL107C
chrVII	307259	YGL106W
chrVII	308581	YGL104C
chrVII	308667	YGL105W
chrVII	312013	YGL103W
chrVII	313095	YGL101W
chrVII	314371	YGL100W
chrVII	316595	YGL099W
chrVII	318345	YGL098W
chrVII	323346	YGL097W
chrVII	326269	YGL096W
chrVII	328840	YGL095C
chrVII	330957	YGL094C
chrVII	337690	YGL093W
chrVII	341897	YGL092W
chrVII	341964	YGL091C
chrVII	346291	YGL087C
chrVII	349433	YGL086W
chrVII	350528	YGL084C
chrVII	350587	YGL085W
chrVII	355614	YGL083W
chrVII	357163	YGL082W
chrVII	358651	YGL081W
chrVII	359306	YGL080W
chrVII	360099	YGL078C
chrVII	360177	YGL079W
chrVII	362146	YGL077C
chrVII	364226	YGL076C
chrVII	366571	YGL075C
chrVII	371311	YGL073W
chrVII	374204	YGL070C
chrVII	374221	YGL071W
chrVII	375781	YGL068W
chrVII	377293	YGL067W
chrVII	379706	YGL065C
chrVII	379926	YGL066W
chrVII	381458	YGL064C
chrVII	385114	YGL063W
chrVII	388792	YGL062W
chrVII	388869	YGL061C
chrVII	392259	YGL060W
chrVII	393847	YGL059W
chrVII	394724	YGL058W
chrVII	394813	YGL057C
chrVII	395931	YGL056C
chrVII	400384	YGL055W
chrVII	400572	YGL054C
chrVII	403622	YGL053W
chrVII	404476	YGL051W
chrVII	406697	YGL049C
chrVII	406794	YGL050W
chrVII	409973	YGL048C
chrVII	412191	YGL047W
chrVII	415930	YGL045W
chrVII	416009	YGL044C
chrVII	418634	YGL043W
chrVII	419301	YGL040C
chrVII	419424	YGL041W-A
chrVII	425051	YGL038C
chrVII	425120	YGL039W
chrVII	427156	YGL037C
chrVII	431417	YGL035C
chrVII	431422	YGL036W
chrVII	436470	YGL032C
chrVII	436545	YGL033W
chrVII	437403	YGL031C
chrVII	439737	YGL030W
chrVII	440610	YGL029W
chrVII	440982	YGL028C
chrVII	443550	YGL027C
chrVII	446328	YGL026C
chrVII	448679	YGL025C
chrVII	450081	YGL023C
chrVII	454732	YGL022W
chrVII	457084	YGL020C
chrVII	457097	YGL021W
chrVII	458991	YGL018C
chrVII	459111	YGL019W
chrVII	461516	YGL017W
chrVII	465189	YGL016W
chrVII	468893	YGL014W
chrVII	469053	YGL013C
chrVII	474362	YGL011C
chrVII	474382	YGL012W
chrVII	476152	YGL009C
chrVII	476267	YGL010W
chrVII	479812	YGL008C
chrVII	482831	YGL007C-A
chrVII	489485	YGL005C
chrVII	489558	YGL006W
chrVII	490659	YGL004C
chrVII	492327	YGL003C
chrVII	495330	YGL001C
chrVII	495358	YGL002W
chrVII	497056	YGR001C
chrVII	498193	YGR002C
chrVII	502614	YGR003W
chrVII	504550	YGR005C
chrVII	504568	YGR004W
chrVII	507950	YGR008C
chrVII	508079	YGR007W
chrVII	508908	YGR009C
chrVII	512992	YGR010W
chrVII	514429	YGR012W
chrVII	516642	YGR013W
chrVII	520802	YGR015C
chrVII	520990	YGR014W
chrVII	523021	YGR016W
chrVII	524797	YGR017W
chrVII	526736	YGR019W
chrVII	526840	YGR020C
chrVII	528588	YGR021W
chrVII	531153	YGR023W
chrVII	531795	YGR024C
chrVII	534006	YGR026W
chrVII	534069	YGR027C
chrVII	543438	YGR028W
chrVII	544302	YGR029W
chrVII	545606	YGR030C
chrVII	547763	YGR031W
chrVII	553993	YGR033C
chrVII	554065	YGR032W
chrVII	556802	YGR034W
chrVII	556913	YGR035C
chrVII	559550	YGR037C
chrVII	561511	YGR038W
chrVII	576620	YGR040W
chrVII	579221	YGR041W
chrVII	580294	YGR043C
chrVII	580389	YGR042W
chrVII	582725	YGR044C
chrVII	586284	YGR047C
chrVII	586393	YGR046W
chrVII	590991	YGR048W
chrVII	592146	YGR049W
chrVII	594893	YGR052W
chrVII	594929	YGR053C
chrVII	598833	YGR054W
chrVII	601263	YGR055W
chrVII	604439	YGR057C
chrVII	604526	YGR056W
chrVII	607439	YGR058W
chrVII	609467	YGR059W
chrVII	611682	YGR060W
chrVII	611817	YGR061C
chrVII	616251	YGR062C
chrVII	617395	YGR063C
chrVII	617978	YGR065C
chrVII	622263	YGR067C
chrVII	631289	YGR070W
chrVII	631312	YGR071C
chrVII	635590	YGR072W
chrVII	636452	YGR074W
chrVII	636975	YGR076C
chrVII	637670	YGR077C
chrVII	639697	YGR078C
chrVII	641923	YGR079W
chrVII	643036	YGR081C
chrVII	643138	YGR080W
chrVII	644743	YGR082W
chrVII	644744	YGR083C
chrVII	647054	YGR084C
chrVII	648296	YGR085C
chrVII	649254	YGR086C
chrVII	656403	YGR088W
chrVII	659896	YGR089W
chrVII	666167	YGR090W
chrVII	667874	YGR091W
chrVII	670064	YGR092W
chrVII	671992	YGR093W
chrVII	675581	YGR094W
chrVII	675626	YGR095C
chrVII	677636	YGR096W
chrVII	682284	YGR097W
chrVII	682398	YGR098C
chrVII	690028	YGR099W
chrVII	693226	YGR100W
chrVII	694410	YGR102C
chrVII	694523	YGR101W
chrVII	697368	YGR104C
chrVII	697374	YGR103W
chrVII	698885	YGR106C
chrVII	699004	YGR105W
chrVII	705215	YGR108W
chrVII	705247	YGR109C
chrVII	717155	YGR111W
chrVII	718689	YGR112W
chrVII	720242	YGR113W
chrVII	724822	YGR117C
chrVII	724862	YGR116W
chrVII	727903	YGR118W
chrVII	727965	YGR119C
chrVII	729867	YGR120C
chrVII	731309	YGR121C
chrVII	735514	YGR122W
chrVII	736514	YGR123C
chrVII	741774	YGR124W
chrVII	745595	YGR125W
chrVII	747868	YGR128C
chrVII	747951	YGR127W
chrVII	751219	YGR130C
chrVII	751300	YGR129W
chrVII	755345	YGR132C
chrVII	755350	YGR131W
chrVII	757630	YGR133W
chrVII	761278	YGR134W
chrVII	762247	YGR135W
chrVII	763402	YGR136W
chrVII	763676	YGR138C
chrVII	770376	YGR140W
chrVII	772068	YGR141W
chrVII	773781	YGR142W
chrVII	777881	YGR143W
chrVII	781461	YGR144W
chrVII	783929	YGR145W
chrVII	784018	YGR146C
chrVII	785113	YGR146C-A
chrVII	785936	YGR147C
chrVII	787227	YGR148C
chrVII	790360	YGR150C
chrVII	790516	YGR149W
chrVII	794620	YGR152C
chrVII	796613	YGR154C
chrVII	796937	YGR153W
chrVII	800204	YGR155W
chrVII	801876	YGR156W
chrVII	805093	YGR158C
chrVII	805157	YGR157W
chrVII	806262	YGR159C
chrVII	808362	YGR161C
chrVII	810753	YGR161W-C
chrVII	827028	YGR162W
chrVII	828638	YGR163W
chrVII	830314	YGR165W
chrVII	832255	YGR166W
chrVII	833254	YGR168C
chrVII	833340	YGR167W
chrVII	834597	YGR169C
chrVII	836024	YGR169C-A
chrVII	840710	YGR171C
chrVII	840833	YGR170W
chrVII	842722	YGR172C
chrVII	844996	YGR173W
chrVII	845765	YGR174C
chrVII	846754	YGR175C
chrVII	848613	YGR177C
chrVII	850928	YGR178C
chrVII	853601	YGR179C
chrVII	855141	YGR180C
chrVII	858705	YGR183C
[truncated: 3,278 more rows]
