# Supplementary material for: Genome-wide maps of CPD deamination in yeast reveal the impact of DNA sequence context and nucleosome architecture on cytosine deamination rates
Source: Genome Res. 2026 Jan;36(1):183–96. doi: 10.1101/gr.280384.124 (PMC12887450; doi:10.1101/gr.280384.124)
Supplement: Supplement 18 [file Supplemental_Code.zip › Supplemental_Code/saccer3_genome.fa]

>chrI
CCACACCACACCCACACACCCACACACCACACCACACACCACACCACACC
CACACACACACATCCTAACACTACCCTAACACAGCCCTAATCTAACCCTG
GCCAACCTGTCTCTCAACTTACCCTCCATTACCCTGCCTCCACTCGTTAC
CCTGTCCCATTCAACCATACCACTCCGAACCACCATCCATCCCTCTACTT
ACTACCACTCACCCACCGTTACCCTCCAATTACCCATATCCAACCCACTG
CCACTTACCCTACCATTACCCTACCATCCACCATGACCTACTCACCATAC
TGTTCTTCTACCCACCATATTGAAACGCTAACAAATGATCGTAAATAACA
CACACGTGCTTACCCTACCACTTTATACCACCACCACATGCCATACTCAC
CCTCACTTGTATACTGATTTTACGTACGCACACGGATGCTACAGTATATA
CCATCTCAAACTTACCCTACTCTCAGATTCCACTTCACTCCATGGCCCAT
CTCTCACTGAATCAGTACCAAATGCACTCACATCATTATGCACGGCACTT
GCCTCAGCGGTCTATACCCTGTGCCATTTACCCATAACGCCCATCATTAT
CCACATTTTGATATCTATATCTCATTCGGCGGTCCCAAATATTGTATAAC
TGCCCTTAATACATACGTTATACCACTTTTGCACCATATACTTACCACTC
CATTTATATACACTTATGTCAATATTACAGAAAAATCCCCACAAAAATCA
CCTAAACATAAAAATATTCTACTTTTCAACAATAATACATAAACATATTG
GCTTGTGGTAGCAACACTATCATGGTATCACTAACGTAAAAGTTCCTCAA
TATTGCAATTTGCTTGAACGGATGCTATTTCAGAATATTTCGTACTTACA
CAGGCCATACATTAGAATAATATGTCACATCACTGTCGTAACACTCTTTA
TTCACCGAGCAATAATACGGTAGTGGCTCAAACTCATGCGGGTGCTATGA
TACAATTATATCTTATTTCCATTCCCATATGCTAACCGCAATATCCTAAA
AGCATAACTGATGCATCTTTAATCTTGTATGTGACACTACTCATACGAAG
GGACTATATCTAGTCAAGACGATACTGTGATAGGTACGTTATTTAATAGG
ATCTATAACGAAATGTCAAATAATTTTACGGTAATATAACTTATCAGCGG
CGTATACTAAAACGGACGTTACGATATTGTCTCACTTCATCTTACCACCC
TCTATCTTATTGCTGATAGAACACTAACCCCTCAGCTTTATTTCTAGTTA
CAGTTACACAAAAAACTATGCCAACCCAGAAATCTTGATATTTTACGTGT
CAAAAAATGAGGGTCTCTAAATGAGAGTTTGGTACCATGACTTGTAACTC
GCACTGCCCTGATCTGCAATCTTGTTCTTAGAAGTGACGCATATTCTATA
CGGCCCGACGCGACGCGCCAAAAAATGAAAAACGAAGCAGCGACTCATTT
TTATTTAAGGACAAAGGTTGCGAAGCCGCACATTTCCAATTTCATTGTTG
TTTATTGGACATACACTGTTAGCTTTATTACCGTCCACGTTTTTTCTACA
ATAGTGTAGAAGTTTCTTTCTTATGTTCATCGTATTCATAAAATGCTTCA
CGAACACCGTCATTGATCAAATAGGTCTATAATATTAATATACATTTATA
TAATCTACGGTATTTATATCATCAAAAAAAAGTAGTTTTTTTATTTTATT
TTGTTCGTTAATTTTCAATTTCTATGGAAACCCGTTCGTAAAATTGGCGT
TTGTCTCTAGTTTGCGATAGTGTAGATACCGTCCTTGGATAGAGCACTGG
AGATGGCTGGCTTTAATCTGCTGGAGTACCATGGAACACCGGTGATCATT
CTGGTCACTTGGTCTGGAGCAATACCGGTCAACATGGTGGTGAAGTCACC
GTAGTTGAAAACGGCTTCAGCAACTTCGACTGGGTAGGTTTCAGTTGGGT
GGGCGGCTTGGAACATGTAGTATTGGGCTAAGTGAGCTCTGATATCAGAG
ACGTAGACACCCAATTCCACCAAGTTGACTCTTTCGTCAGATTGAGCTAG
AGTGGTGGTTGCAGAAGCAGTAGCAGCGATGGCAGCGACACCAGCGGCGA
TTGAAGTTAATTTGACCATTGTATTTGTTTTGTTTGTTAGTGCTGATATA
AGCTTAACAGGAAAGGAAAGAATAAAGACATATTCTCAAAGGCATATAGT
TGAAGCAGCTCTATTTATACCCATTCCCTCATGGGTTGTTGCTATTTAAA
CGATCGCTGACTGGCACCAGTTCCTCATCAAATATTCTCTATATCTCATC
TTTCACACAATCTCATTATCTCTATGGAGATGCTCTTGTTTCTGAACGAA
TCATAAATCTTTCATAGGTTTCGTATGTGGAGTACTGTTTTATGGCGCTT
ATGTGTATTCGTATGCGCAGAATGTGGGAATGCCAATTATAGGGGTGCCG
AGGTGCCTTATAAAACCCTTTTCTGTGCCTGTGACATTTCCTTTTTCGGT
CAAAAAGAATATCCGAATTTTAGATTTGGACCCTCGTACAGAAGCTTATT
GTCTAAGCCTGAATTCAGTCTGCTTTAAACGGCTTCCGCGGAGGAAATAT
TTCCATCTCTTGAATTCGTACAACATTAAACGTGTGTTGGGAGTCGTATA
CTGTTAGGGTCTGTAAACTTGTGAACTCTCGGCAAATGCCTTGGTGCAAT
TACGTAATTTTAGCCGCTGAGAAGCGGATGGTAATGAGACAAGTTGATAT
CAAACAGATACATATTTAAAAGAGGGTACCGCTAATTTAGCAGGGCAGTA
TTATTGTAGTTTGATATGTACGGCTAACTGAACCTAAGTAGGGATATGAG
AGTAAGAACGTTCGGCTACTCTTCTTTCTAAGTGGGATTTTTCTTAATCC
TTGGATTCTTAAAAGGTTATTAAAGTTCCGCACAAAGAACGCTTGGAAAT
CGCATTCATCAAAGAACAACTCTTCGTTTTCCAAACAATCTTCCCGAAAA
AGTAGCCGTTCATTTCCCTTCCGATTTCATTCCTAGACTGCCAAATTTTT
CTTGCTCATTTATAATGATTGATAAGAATTGTATTTGTGTCCCATTCTCG
TAGATAAAATTCTTGGATGTTAAAAAATTATTATTTTCTTCATAAAGAAG
CTTTCAAGATATAAGATACGAAATAGGGGTTGATAATTGCATGACAGTAG
CTTTAGATCAAAAAGGAAAGCATGGAGGGAAACAGTAAACAGTGAAAATT
CTCTTGAGAACCAAAGTAAACCTTCATTGAAGAGCTTCCTTAAAAAATTT
AGAATCTCCCATGTCAACGGGTTTCCATACCTCCCCAGCATCATACATCT
TTTTTCAAAGAAACTTCAAATGCCTCTTTTATGCAAGGGGCAAAATCCTG
AAATGACTTAAACTTAGCAGTTTCGTCTTTTTTCAAAGAGAATGGTTGAA
GAAGAATTGTTTTGGACGCTTATTGACAATCTGTTGCATTGATAAAGTAC
CTACTATCCCAGACTATATTTGTATACAAGTACAAAATTAGGTTTGTTGA
AACAACTTTCCGATCATTGGTGCCCGTATCTGATGTTTTTTTAGTAATTT
CTTTGTAAATACAGGGAGTTGTTTCGAAAGCTTATGAGAAAAATACATGA
ATGACAGGTAAAAATATTGGCTCGAAAAAGAGGACAAAAAGAGAAATCAT
AAATGAGTAAACCCACTTGCTGGACATTATCCAGTAAAGGCTTGGTAGTA
ACCATAATATTACCCAGGTACGAAACGCTAAGAACTTGAAAGACTCATAA
AACTTCCAGGTTAAGCTATTTTTGAAAATATTCTGAGGTAAAAGCCATTA
AGGTCCAGATAACCAAGGGACAATAAACCTATGCTTTTCTTGTCTTCAAT
TTCAGTATCTTTCCATTTTGATAATGAGCTAGTGATCCGGAAAGCTACTT
TATGATGTTTCAAGGCCTGAAGTTTGAATATTTATGTAGTTCAACATCAA
ATGTGTCTATTTTGTGATGAGGCAACCGTCGACAACCTTATTATCGAAAA
AGAACAACAAGTTCACATGCTTGTTACTCTCTATAACTAGAGAGTACTTT
TTTTGGAAGCAAGTAAGAATAAGTCAATTTCTACTTACCTCATTAGGGAA
AAATTTAATAGCAGTTGTTATAACGACAAATACAGGCCCTAAAAAATTCA
CTGTATTCAATGGTCTACGAATCGTCAATCGCTTGCGGTTATGGCACGAA
GAACAATGCAATAGCTCTTACAAGCCACTACATGACAAGCAACTCATAAT
TTAAGTGGATAGCTTGTGATAAATTGAATTTTCTCTGTTTAGTACTTGCC
GAATAGTTACTTGTTAGTTGCAGATGCTTTTTGATGACAAAGTTATCAAT
CTCAATATTAAACTTTTTAGGCTTTCAGGTTTAATCTTTCTTTGAGGGTG
TATTAATTTTCATACAAATATTTGATTCATTATTCGTTTTACTGTTACAT
TAGACCTGCTCATTACATGGAGTAACTTAAGTTTTCTCAAACGCTTGATA
GCATGATTTGATGTAGTAAAAAAAAAGGCAGAGTTTCCAAAAAAAATTGT
TAATCGACAAAGTTAATATTATGGTGGTAGTATCTCAAATATCTGGATAA
CCAGATCGTACATCTCTGATAAACAATCTTTGCCACTGCTTTATCCTTTT
AAATTGTATTGAGTGCTTCAGTCATTGCAAAATTTTACGAGATTTAAAAT
TTGTGAACCCGACCTTACCGAGAAATGATGAGCTAATTTTTATAGGTCGA
CCCTTCTGTCGCTTACTGGGTTGATTATCTTGTGCTTTCTTAGTATCTAT
CACAAAGGAGACAAAATCGTTGATAAAAAGTGCATCAACATTCCCAGCCA
GAAAATGCACATCATAAAGACATGTTATTCAAGAGCCACGACCGTCTTCA
ATTTATCTTTTATAAAAAACCCTTGTTCTACTGACAGGATGGAATAGATA
TTAAATATACATTTTGCATTTTTTTTTTTTTCTGTATTGAAGATTTGTAT
ATGAAAGATGTTTATACATCAAATGCTTTGAATAAAGCCATCTTAATTTC
AATTTCATGCCCTCCTTCACCGTTTTCTGTTGGTCTAGAGGTAGCTTGTT
GTGGTCACTAATGAGAACTTAAATAGTTTTCAACTGCTGGTGATAAATCA
ATAATTTATGTTCTTAACCTAACATTTGATGACCTTTGATGCGTTGGTTA
TGTTGAAGACAAATTGCCTCTAATCAGTTCCATTAAGAAATCTTCTTAAC
TCCTCCAAATATTCTGCCCATACGATACCTATTTGTTTACTTTGTCATTT
TGCCATAAGATTGGTATCCACTTCTTGTCTGTAAAATAATTAGAAAGTAG
CACAATTTTTACAGTAATGTAGCACGCGTAACTCCTAAACTTTGTCATAA
TGGTTGAAATGAATGTATGATATAAAAACTCGGACCCTGTTTTACTTCTT
TTATAGAACCTTATTTTTGACGCAGGGAGGCGACATTTATCCAAATTAAG
TTTTGACATGGCGCATCAGGGAATAAAAAAAACTTTATTATGTGGCCGAA
TCAACATTAATCAAATGCACTAATATTGTAACGTTCTTACAAAGGGCAGA
CAACTTGAGAACTTTCATGCGTGCAACAGTATTAATATTTTACTGTCTTG
ATATCGTTATCCTCATCGTAACGTGAATTTTTTTGTCTCATACGTTAAGG
TAAATTTTGATGACCCCCGTTGTCCTTGTTTGCCTTACTGTATAAAGCAC
CCTTTTATTGTTTAGAATACTAGAATGATAACTGCATTCGGACTATGAAA
GAAAAAATGGTAGTAGCAAAGGATAGGCATCGCCGTATTTACTACTTTGT
AAACCAGTGGATTTTTGCTCAACATATAAAAAACTAAAGACCTTTTTTTC
ATCAATATACTTCTGAGACGTGCAGATGTGATATTCGGGTTTGAGCTTGT
AGTCAACGAAGCGGGTTCATGGGCAAATTTTCTTTTTTTTCCCTTTTTTT
TTGTCTAGATTATTTCGAATATGAGTTAATCATACGTTGATTAGTACTGT
TGGTCTCTCATTGAAATTTTACGTGACACCATCATTTTACTTCCACATAA
GTTCTAATGTTACGTAGTTCAATTTTAGTCGACCTAGCTTCATATTTATT
TTAGAAGCAATTCGTAATTATCATTTTGCTTTCGAAGAAAATTAAGACTT
CATTTACTATTCTCGTGATATTTTAGTAGGCGCTTCTTTTGTATCGAACC
ATTTTATTGCAATGGCCCTTAAGTTACCGTTATTCATACCAATTTGACGT
TAATTTTAAATGCGTTCTGAAGTTTCTTAAATAACCCGGATTGGTTAGGT
TCAGCCATGCCTGGCGCGTACATTGAGGCATTAGAAGATCCGCAGATAAA
TAATAAGCTTAGTAAATCCTAAAGATAACAACTAAAATTATATTTCCATC
AGCTCAATACCGCAGTACTTTGAAACCTGATTTATATATTGCAGAACTTA
ATTAAAAGTACATTGTAGTTCAAAAAATAAATATCAAACTTTTGGACCCT
CTCTTATTGCCTCCCAATTAATTAAAACATCTTTTCTTCCAATCTACAGG
TTTGAAAAGGTAATAAGTAATATAAACTTGAGAACCAAAAAAAAAAAAAA
AAAAATACTGATCCTTACAGGTTTTAAGGTTGCAAAGGGAACATTTATTG
AAAGGAGCTAACAATAGTGGGTATGAGTAAAGATATATAGATCGATATTT
TGAATTCTAAATGATGAACTAGGGAAGTAATTTAGGTGAAACATTGCAAC
CAATCATTTTACACTTTTGGTTGCACGTAATGTACCTTTTTATGATATTT
TTTTTTTATAGTAGTAGTGTGAAAATTTCTTCAGGACTTGCAAAAAGAAT
CTAACTGATCTTCGGATGAGCCTTTATCGATTATTTTTTTCCTAAATATA
ATACTTTACAAGCGAATGTTTTGTTAGGAGAAAGATATAAAAATTATGCG
GCATAGGCATATTATCCAATAAAAAGGAAATTTATATATAAACTTCATTT
ACGTCATAAGAAAATGTTAAGTTCTCTTAACGAAAACTGTGCGAATTTTG
TGTTAAAGCTGGATGATGAGAAATTATTCTCGTATTATTTTTCATCAGAT
ACTGATAAGGTTTCAACGTCTTTTGACGTTGGCTTTTCCACACCATGTTT
AGAGTTATAAAGCACAATACCGTTCTTCTTGGCATTGTTCCTTTCATCAC
GTTTATAGAAGTAGAGTACAACAAAAGTCCAAATGGAGAGACAAAAAGCA
GAACATGCAGTGAAAGTAAACCCCTTTAAATACCTGGGAGCTTCTTCTGT
TTTCCAAACCAAAACACTTATCCATGCGGTAGATGATTGAGCCATAATAT
TCATTGTAACTAAAGTAATAGCTCTAGTTTGAGCATCTCGGCGACAAATA
TCGTTTTGCCAAGAGTATAAAACAGGAGCCATAGCCCAACCAAAACATTG
CAGCATAAATGCAAACCATTTGGCTCCTTCTGCGACGTCCCAAGCGGCTA
ATATGGAGTTACCAATGATATTGAAAACCTGAGTAAAAATAATCGCAAAC
CAACGAGAGTGTAATTTATCTGCAATAATACCAGTAAGCATCAAATAAAC
CATACCTAAACCCGGAGTAATCATGGATAACTGATTGAGCTTAGGAATAG
AGTATCTTTTCAAAGATTTCAACCATAGTAGGTATGCCCCAGATGAAACA
TTACTGTCATTCCAACAGAAAATATTCCATAAAGTTAAAATGTATATTTT
CCAATCACTGAAAATTGTTTTCCACAGTTTAATATCGAATACTTTTGTTT
CAAAATCACTTTTACCTGTTTGGTTTTCTTTTAATCTTTTCCTCGCCAAC
CTAATTTCATCATCAGTTAAGAAAATAGAATAACAGTTGTATGGGTCACC
TGGCAGGGAGTAAAATCCAATAAGGCCCACTACGACAGACACAATAGCGT
CAATAATAAAGTTCCATCTCCATCCCTCTAAACCATTTACACCATTTAAC
GATGAATATACGGCTGACTGGATCCCACCAGCGGATAGAATACCGATATA
CTGGCCCAAATAGTAAAAAGCAGAACGACGCACCATTTCATCATGTTTGT
AAAAGGAACCAAACAAATATTGGTATGCCAAATAACTTGGCGCTTCAAAA
GCCCCAATGAAAAACCTAATTGCTTTCAAGTGTGGTACAGAATTGACATA
TGCAGCACCAACGGTTAAAAGCGACCAACATAAGTCGAGGCTTGGTAAAA
CATAGTTTAATGGGAGCTTGTTCAGGTAAATCAAAAATGGCAATTGAAAT
ATAATATTACCAACTGTGTACATTACTTGAGTATGCACCAAATCATTACC
TTGAAAGCCTAAATCTTCCTTCATTCCCGAAACGTAAGCGTTGTTTATAT
TAACCGTATCCAGATATTTCACCCAATAAGCAATACAAGAATAAAAGGCT
AAAAGGACATCCAATTTAATTAATAATTTTTTTTCTTTGAAAGAGGTACC
CTGTTTGAACCAACTATACCATTTATTGTGAGATCTTTCCTTTTCATTGA
TCCGATACTCTTGTTCATCGAAAAATCTCCACCATGGCCTATCGGCTTCA
TCTCTATATTCATAACTTCTAGTAACGTTCACATTGTCTTTATGTTCACT
ATAGCTACTAGTCTCAAAATGTAGTTGATCTTTTTCACTTGTAGTCGTGA
TGAAATTTTCAGCTGTTTCATGACTCTGGATACTGTTGGAGATAGTGACA
ATTTCTGTTGAATTTAAGTCATCTGGCAGGTCTTCCACCTGCCGCTTTAC
TGGAATAAAACCCCATTTTAGTCTTTTGTAAGGATCTACAATAATCTCTT
TAACAATTGAATACATGTATGTTATTTATATATGCAGTAGTTCTCTTTGT
AATTTTTTTTAACAAATAGAGAGTAAGATATGTAGCGAATGTCCATTCAT
CATAACAGGTAAACTAGATGCTCTTTTATATAGTCTGGTTGTATAAATAA
TTTATATCCTCATCTAAACGCATGTCTCCGCTTGGTTTCTTATCTATTTG
TGGAGGCACCCGTAGTACTGTGCTTTCGTATTTTTTTATTTATTTATTAT
TTGTAGCAGTTTTTTTCCAGTGACACAATCTTTACCATTACACAGTTTTT
ACTATTTCTAATGATTACATTGGACCATCGGAAAACTGCGCTAACTTTGG
ATAACGCCACAGAACGTGATCTGACTATTGTAAAGGTGTCATTCGGTAAG
GTAAACCTTCAAGGCGTCCACACCTTTAACCATATAACAGCGTAAACTCT
TGTTAAAATACAGGGGTAAGACATTGGTGGATATTCAACAAGATCCGATA
CCTCCAATTCCGATTTCTACAAATTGTGCTCTACATATTACTGCGATGCA
ATTATCCACACATAAAATCGATGCCTTTAGAAAAAGACATAAAGCAGACG
GCATTGTAGATATTTGACCAATTAGAATTGAATGAGATGAATATCTCACC
AAGCTATTCGATATTATAGATAAAGTTTGTATCTTAGTTATGCATTGTGA
GTTGGTTGCTCTACTCGCGGTTACCAGTCTCTTCTAAAAAATCTAAGGCC
AATGGTATCCATGACATTTCTGCACTTTTTGTAATTGGTTTAGTTATGAA
AGGAACGTCAAACCAAATGGTTTTTCAGATAAGAAATTGACAGTATCTGA
GAATTTGCTATCAAAGCTCAGAGGATTTACATATTTTAACGTAATTAAAA
CATTTTTATGTTCGATATATTAGCAAATAGCGTATTAATATACAGCTGTT
GCGCTCATGGTAAAATTTAGCGATATACTTTGCATCTTGGCTGCAAAGAA
GAATGAATCGGATATACTATTTTTGATCATAATGACGGACATCATGATAT
AATAACGTTATACGGATAACTTTATTTCAAAAGCACCATCATGTTATCTC
TTGTAAAAAGAAGTATTCTTCATTCAATACCAATTACTCGTCACATTCTT
CCAATCCAATTAATATTGGTTAAAATGAACCATGTGCAAATCAGAAACAT
AAAATTATATCACTTTATTTCATATGGTTTCATGCTTACAAAGCTTACTG
TCTTTCTCTTTAACTTATTTTTCTACAGGCTACGAATTCTTTGCAGGCTT
ACTTTACTCATATTATCATTACCTGTACAAATATATATTAAAGAAATCCA
AACAAAAATGCTTGAAAAGCATACAGCTTCCGATACATCATGTATATAGA
AAATCACAGTACAAAAATTTTGAATTTATGTATAACCGTTTCGCCTGATA
TATGTAAGAGCTCTTGATTGTCGGAATAGTTCGGGAATTCTGGGTGGAAC
TAGTAGCTGGAGATGCGTTCTAAAGGATCTAAAATCAGACTCACCCCAAA
AACCAAAATTTTGATATTCAACTTTAGTATTAGCCAGTCTTAAAATGATT
TTTTGCCAAGAAAGCCGAAGTTTAACGAGCGTTTTAAAATATGCACAAGT
CCATTAATTAAATTTGATCACAGTGATTACCAATTTTGTTGAAAGCAGTA
ATTTGTGACGTCCGTTTTTGGCACAAGTAAAAAATATTTGTTTTGAAGTC
TAGTTACAAGAAGCTACTGAAAACACAGGGCTGGATATAGATGTTTATAA
GCTCCTCCCATGGTCTAAGAGTTTCTCCAAACGCCTAATGTATGCAATTT
GTTAAATAAAAATGAAGAATAGATGCATAAACAAGCGTCATTAAAGTTCT
TATCATTATTCCATGTAGAAATGACCTGCAAGTACGAGCTGGTTATGCGA
AACTGAGCTTAACAACATAGTTTTCTTTTCCATTGGCTTGGATATAAATT
TTTCGCTGAGAAACTTCTCTGCATTTTTTAAGCATTAAGCGTACATAACA
TAAAGTCACTGAGATATTAGAGGTTATAAAAAAAGACTACGTGGGTGTTT
ACCTAAGATTTTCACAACTTGTTTATTAATTGGATAAATAGTATTTTTCT
TGGCATTTACAAACTTTATGTTTTTAGGTGTATTTGCAGTTCCATTAAGG
GAAATAAGTCATAAGCTTTTTTGGAAAACAGATTTTTTGCCCCGCTTAAC
CTGAAATTGATATTAAAAGAATGTGTGAATGGCCATTAACTAACAAGAGA
ATTAATAATGTTAAAACACAGATACCTCGAAACAAACTCTATGTAAACAC
TTATTTTATTGTGGTAATATTTTTTGATAACAACACATCTGAAACAAAAT
AATGCAAAGCCGAATAGTTAGGCTAAAAATGTACTCTTAGACATTTAAAA
AGGTTTATGAATCCTATGGTATTTAATATATTAAAGAACGAAGTAAATGG
GAAAAAATGTGTAAACACTATAAGCGTGATGATAGAATTATTAATATAAG
ATGATGCCGTGCGTTTACCATACGATTGCCAGCAATACGGTGGAAATAAA
AACACTTATGCCATTATTGGTCAACAGACCATTGGCAATACCAACGTAGG
TTGAGATTTCTAAAGAGGCAGTACTAGATCCTATTATGCTACTTGCTGGT
GTGCTACGAGGCTGTTGCGACATAGTACTTAACCCGGAAGTTATTAGACT
CTTGGTGTTGCCAGTTTCGGATACAGAAACAACACTACTGCTGTGACCAA
TCACATCGGTCGCGGAAGCCGTCTGTGTTTCAGCATGATTGAATCTTGAA
ATTGAAGAGGTGACTACTGTTTTCGTCTCAGCAGCTCCAGTACTGGTAGT
TGTCTCAGCAGCTCCAGTATTGGTTGTTGTCTCACTGGTAGCACTGTTCA
TTTTAGAGCTGACAGACTCTTCATTCGTAGTCTGTGGCCTCCATGTTGGA
TAGACCGTAACAACATCATTCACAGTAGCCGTGGCCGTCGAAACAATGGC
AGGTGAAGCAGTTTCGGAACACACACCAGATTCGCAGGAAGTAACAGTAA
CTAGCGTAGTTTGTTGCCTCGATTCTGTGGTGGAAATAGGACACCATGTC
GTGTATTCTGTGGTAACGCCGTTAATAGTAGCAGTGCTTATAGATACAAT
GGCTGGAGAAGCAGTCTTAGAGCATACGTCAGATTCACAAGAAGAAATTG
TAACTACTGTGGTTTGCTCTGTTGTCCCCTTGGTTTGCTTTGTTGTCTCC
GTAGTTTGCTTTGTTATCTCTGTGGTAGAAATAGGGCACCATGTGGTATA
CTCTGTTGTGGCACCGCTAACAGTAACGGTGGCCGTGGAAACAATTGCAG
AGGAGATGGATTCAGTGCACACATGAGATTCGCAGGATGTCACGGTAACC
AAAGTGGTTTGTTCGCTCGTTTTTGTAGTGGTAGCAGGTGGTAATGAAGA
AGCAGTTTCCTGGCTTGTTGTTGTACTGATAACAGGTGGTAATGATGAAG
TAATTTCCTGACTTGCTGTCGCACTGGTAACAGGTGGTAATGAAGAAGTA
ATTTCCTGACTTGTTGTTGTACTGGTAACAGGTGGTAATGATGAAGTAAT
TTCCTGACTTGTTGTTGTACTGGTAACAGGTGGTAATGAAGAAGTAATTT
CCTGACTTGTTGTTGCACTGGTAACAGGTGGTAATGATGAAGTAATTTCC
TGACTTGTTGTTGTACTGGTAACAGGTGGTAATGATGAAGCAGTTTCCTG
GCTTGTTGTTGCAGTGGTAATAGGTGGTAATGATGAAGACGAATATGTAG
ACTTTGGTGATTCAGAAGAGATAGAAGAGGAAGAAGAGACAGAACTAGCT
GAACTAGTTTCGCTCTCAGAAGAACCAGAGGTGGAACTACTGGTTGGAAT
GACGGATGATTTAAATGATTCAGAGAATATAGAAGTGGAGGTTGTTGTAG
AAGAAATGACAGGGGAAGAAATGAATGAAGAAGAAATGACTGGAGAAGAA
GTGACTAGAGAAGAAGTGACTGAGGAAGAAATGACTAGAGAAGAAGTGTC
TGAGGAAGAAATTACTGAGGAGGAAATCACAGAAGTTCCATTGCTAGGAT
AGAATGGGGTAATAATTGGATGCTAAGACGTGATAGAGCTGGTTATTTGT
TCTGAAGAAGATGATGACAAACTGGATGAGGTGGCAGTGGTTGGACTTTT
AGCAACAATAACGGTTTCGTCAGTTGGTTGACCATTAGTGCCAGTGACAG
TAGTCATCTCAGTAGAAGTCGAAGTGGTAGTTGCGATGGTGCTAGTAGTA
TGTTTTGAAGGATCAGGGATAGTACAATTGGGCTGTTAGGTCATCGTCAA
AAGAGTAAACGTGCCCTGCAAAATCATCGCTAACAGTAGTAACATCAGGC
AATTCCACGCTAACTGGCAGTGTATGCCAAGAAACAGCGTTTGAGTAGAC
AATCTTCATTGGACAGTAGAATCCAGCATACATATACACAGTCCCTGCAA
TGTTATCGGGCAATCTTCCTTGCCATGGCTTGATACCATTAATCGTAAAG
TTTGTGGATGTAATTGGAGGTTGCTCTTGTGCACAGCATCCGAATGCAAC
GTCGCCACCGACTGATAGAATTGCAGAGTCATCGACCTTAGCAAACCTGA
ACGTGTAAGAACTTGTTTGTGGTGGTAAAAAGTAACCTGTCATTTCTAGA
GTAGCGTTTTTTGGGATAGTATAGAAACCAAGTAAATCAGTACTCCAATA
GGTCTTTCCTGGCTATTTTGAACATTCACTATGACCTCTGCATCCCCAGT
TTCCATAAGCATCTGATTGAGCACATTTAAAAGTTCCTGAAGAGATAACA
CAAGAAAGATCGTAGTCAATTGAGAAATCCGTCTGTCCGCCAACGGAACC
TAATTCCAATTCGAGGCATATCCAGAAGTCATATATTGCGGGTAGGAATA
CGTTGTTGAATTCAGTAATGAGTACAAAAGTTGACATTCATCCCATTTTT
CCTCGGGTCCGTTGGCAAGCATGCTTGTGTACTTCCTGAAACAACATTGG
ACGTGGCCAGGTAGGTGAAGAGTGCCAAAAATAAATAGTGATGAGGCATT
TCTTGGTTCGTCAATCAGGTATGGGTATATTAAACAATAACTTTAAGCCA
TGCTGTTAATGATGAAAATTCTGATGCTGGTCTCTTCATATGTCATTGTT
TTGGGAACTGTCTTTTTTCGATCAGATGTATGCGCAACGATTTGTTTAGC
GTAGTGATGTTCCCGCGTAGTACTTAGGAAATTTTGGTATCGAAACGTCC
CTACAACACTTTTTGTCGCTGATATCTGCACATGTGAGTAACGCAGATTC
CATTGCATTATTACCTTCCCCTTCCCAGAAACGATTTATTACGACTCAAC
AAGTTCAAGAAAAAAATTAAAAAGGTTACAACCGCATTTTGCGTTTAGGT
GCAGCGAGACTTACCTTGATGCAGTCCTAAAGGGTCCTGCAGCGGTTGTA
ACGAATCCTATTTGCTTTTGTGCATTCCTAAACGGGCTGAAGTAAAAGTC
TTGAGGAACTCCAGGAGAAGATACGATAAGCTCCGAAGTGCCAAATTTTA
TTATCAAAAAAAAATATTTGTACGAGCGGAAAAGGATTATACTCTTCCTC
TTTTGCTTCATCACAAGAGGATTATTTTGACGTCGTCTGTTGTACTACTT
CTTTATCGGTGTGCGCAGGAAAAGAAAGAAAAAGGAAGGAAAAATAGATG
TCAAAAATCGATGTCAAAAAATCTCGTGAGACCTCCGGAATTTTGACGCT
GCAAGTCAATCTACGGGAAAGAAGAAATTTTTTAAACCTAATGCAAAATA
AGCTTTTCTTGGAAAATAAGATTTTCGGCAATAAAAGGTAAATGCAGCCA
AAAATCAAAATACTTCAGAAGAAGTCGTAGCGAGGACTGCTAAGGGGAAG
CGGATTTGAAGATCCTTTCCAGAACAAGAAGGAGCCGAAAGCTGTCAGGA
ACTGTTCCTGATTTTTTAGGAAAACAATTAATAGGTATCTCGTCTAGAGT
AGTATCTCGAGCTTCCAGAAGTTGCAGATAATCAAAATCATTGTTTTATC
CCTTTTTTTAGATTACAGCTTAGAAGAGTAGAGAGCAAGTTTACTGAAAC
GGTTCCTTGTTTACAATAATATTCCTAACAAACTTTACGAATTAGGATGC
AGCATGATTTTTTATATTGCTTCACTTCCTAAAGTATGAATTTTTATCCG
TAGTCGCAAACAAAACAGCTACTGGAAATCTGCAGCTTGTTAAAAACCGG
TAGTTTCCGAATACTCCTCGTCCTTGAGTTGTATACCGTTAAACTTCCTA
GGGTGTCATGTGTCTGGCCCAATTGGCCCACAAAATCTGGTCCTATTGAC
GGTTTTCTTTTGATTTTCAGCATCTTCCTCTAAGAAGGACAGAAAATTAT
GTAATATATGGGAGAAACGGCCTCCCAACTGCTAAGTGTCCCCGGCAGCA
CGAGTAAGCAAAATTCAGGCAAACTATTGCATTAAGAAGCCGTACATAAT
TCAGCGTGATATGATGAAATTTTGTTAATTGCAAATTTTAGTACGATTTG
GTTGTTAGTGTGTGTTTATGCAAGTAATTATTGAACCCTAAGTAGTTACT
GTCTTCTTTTGCTGTAATTCGTGGATTCACGGCCCTCCAGCAACATGGAT
TGAAAGGTTCTTTAAAGTTTTCAATCCGTAAAGTTCTGAAATGTATTTTA
ATCATGTCAATAATTTTACTGGTGAGTAGCATTTATGACCAAAAGCGTAC
TTAAATTAGCAGCAAAAAAATTTTTAATAACGAAACTATAAGGAAAATAC
GAGGTACTGATTATGAGAGTCCCCGTTTCTCATTTTTGAGACATGATCTG
AACAAGGCTGAAAACAGCAATCTTTTTCGATAACTTTTGCAAAAATTTCA
AACATTGTTGTTTGAATGCAGCCAATTTTTATAGGGTACAGAGCTTAATG
CTTTACATGTGCTTTATTTTCGGTACTTTCCTTAAAGTGTCTACATTATC
TCTCAGGACTTGAATGTCTTCGGCTGAATTACTATAAAATCTTGAGTTTT
CTCTGAAGTTTAATCCTAAGACAATAGTGGTGAGTGATGTAGTTCACGTG
TGTGCCACTGGTAATAATAGAGATAACTATCTCAGTTAAGTTTGAAAAGG
TAAAAAATAGTTTAAGTAGTCATTTTTTGCGACGGTCATTCTTCTCTGAT
GCACGTTCTTTAGACTACCTATAAACACCATTCTTACGGAATTATAATGG
AAATAAAACATCAGTACGTGTTGCTGTCGGTGATAGAGGGGTAACAGAAC
CTTAATTGAAAAATTAGCACAGTGCATAATTTATTAACATGATTGTTTTC
TGTGGAAAATAAGAAATTCAGCACCAGTAAAAGACGAGAAATATAGGCAC
ATAAATGCGCTCTTACTCGTATGTTCCAGGATGAAAATGTTTAGGGCATC
AAGTATTGCCGAAAGGGCAATATGCTTTAACACCAGAAAATCCACTGTAT
ACTCGTTACGGGTAAACAAAGCAAAACGCAGTGCGTGATAATGTTTCTAA
AATCTCTGCACACTGTTGAAATGCGGCTCTGATACTTTAGCCCTTAGTAC
CTGACGGTGCCTAAAATGAGGATAAGTATATGAGTTTACAACGAATATAA
TGCTTTTTACCTCATCATATAAAGAATAATATTAATTTAAAAGTAAAAAT
TAGACCTAGGTGGTAATGAGGAATGTGTCCTAATGAATTTATGTAGTTGA
TGCTTTTGCAGCGTTTTTTTTTTTTTGTATTAATCAAAGTGCACTACGTG
ACAAAAATAAAAAGTGGATGAAAACAAAAAAATCACAGATTTTCATAAAA
ATAACATGGTATTCTTAATCGTATATCGTAATGGATTGTCAAAAATAAAG
AGAATATAGTCGGTTCAAACCACTTTGTACGTCTACAGAGTATAGTGTAG
AAATTATAGTTAGGATTGTGACATCCCTTTTTCTTTAACATAATAAGTTT
GCTTCAAATTAATTGATCAATTAGGATAATAACTCTCAACACCTTTATTA
TTTATGTTTAGAGAGTTTATGGTCAGATGGTGATTGGTATTGATACTTAT
ACTTTTTTTCTCATTAGTATAATACGCTATATTCCATGTTTGAATAGATC
TTATTTTTTGGCTGTCTAGATAATAAACATACCGTTTTTAACACACACAC
ACCAATGAGTAGACGTTATTGCGACTGTATGCCCTTTAAGATATTCTGTT
CAAAGAGATAAGGTATTTATTCGTTTTCTTGCAATTTCTTCTCATCTATC
ATTATCATACCAGATTGAATCTTATTTTTTAATTTTTAGTCTATTTGATG
ACGGCTACTGAATCTTTACATTACTTGAGCTGAGAAGTAAAATTGCATTA
TTCATATTAAACAAAAAAATCAATTTCCCATAAAGACAATAGCTCAACTT
CATCACGTCCTTGGTTTTTACCGAGTACATATATTTGATGAATTCTGATT
TGAAAATATCAATTTGTTCCTCTAGAATATTTCCACTCGCACATTCAAAA
GCAGGTATTGGAACGCACAAGAAGCGATCGTCACCTTCCATTGGGGTTAG
TAGCAGGATATATATTTCCATTCTATATTCCAGGTTCTCTTTCACAATTT
TATTGAATGAAATACCTGAGCTACCAAATCAGTCTTAATAACACCATCTT
TTACACCGGTACTACAACAAACCATACTGAGTCTGAAATTGGACTTCTGC
AATGAAAAATTTAAGCCCTGATCTACGCATAATGCCCGCTATAAACCTTA
TTTTTTATATGGGGGTCTGGCGCTTCGGGAAAAGAGAGGAAAACTTGTAA
CTCAATATATCTCGATACAACATTACGTTTTGTAAATTTATCACAAAAGC
CAAATGATGATATCTCTCTTGCAAGTTATCGAACATTGATTGGTAATTTG
TTTGAAAATTGTTAATTTATTGAATATTTCTTTTGCAAAAGAAATAGTCT
CAGCGAAAGCTGGTTACAAAATTTACATCATGAGTTTACGGGATTTGTAA
ATACGCTTTTTGCATAAAAATACTTTGCCGTTTCCCACCCTTGCATATTC
ACTTACTCCCCCCTTCATATACTCTATGTAATGATGATTAAGCTTTGGCC
GCTAAGTCTCTCAATTAGTGTTGATTTTGGTTTTATTCATATGATTCTTC
TTTAGTGAAGTATTGATCAATTACGTGAGTCAGCTTTTTGAAAACCCCAT
TTGGAAGGAATTAGGAAATTATTTTGCTTACTACGACCACTAATTTACCG
CCATTTCTGGGCCTTTTTATTGACTATTTTGACCATGTGCTCGACTAGAA
GAACGGCATCATAATCTGCTGGTAGAGTTAGTCTATAATGATTGTTGAAA
ATAAAGGCATAAGAGATATTCCACCTAAAATTCAAGTTATTGACTTTATT
ATCAGGATCTTAGTATCCTTTTTTGGTAAGTCATATTCAATGAACTAGGT
CTCGCAAACTTTTTGTTCGAAAAGCGGTAGTGCATAGTTATGCTAACTCT
GGATATATGGCATAAACCGTACAACACTAGCCCATTTTTTTGGAAGTAGT
GAGGGCAGCTAGACTGTATGATGAATATTCGCCTGCATACTGAGTTTTTT
GGTCCTTTTTTTTATGTGGCTGGCCTTACGATATGATGCACAATTCATAA
TTTGGAAGAAGGGCAGAACAATTGCATCTGTGCTTGGCTCTCAAGAACGG
TGTTTGGTGCATCAAAAGTTTTCGACTGCTTATTTGGTCGGAAATATAAA
AACTCGATCCTCTTATCTAAGCAGTATACATTCTTCTTTTTGAAATGAAT
GTACTCCGTAATATCTTCTTATTTGGCATTTTCATCCTTAACTTTTGCAT
GGCTCTGAACTAGTCAGATAGTTGCCCTTTTCAGCAAACCTCTTATTATT
GAAAGCATGGTGTACATCCGTTATACTATTATATTATAAGAAATTGGGAT
GCCAATTTTTTTGCTTTTGTTTTGCCTGTTTTCCTTCTTTTCGCAAAAGT
AATTGCAGATTTAATAGCAGGATATTATACCGTTGGTAAAACTTAAGGAT
TTTATGAACAATAGCTTCAAGTACAGCATTCATAGAACCAACTACTAAGG
ATGAAACTAGTATGTTTTTGTCAAAATATTTTCTTGACCTTGCTGTAACA
TCAAGATCTGTTTCTCTAAGATATTAAAGTTGAGTAAAAACAAAGCTGAT
ATGAGAAAAATACGTAATTGCTCCACATAATACGTGGGTCAGACATAAAG
GTAGAATACTTGATACAGAAGAGATTATTCGGTACTCTTGATGGCGTGCT
TGAACTGGTGCCTCTTAACAACCGGTAATATAGTCAGATGAGTCACTACG
AGTGTGTGTAGTAGCAAGTGTTTTACCTACGTGGCAGTAAGAGTAGCTCT
ATGGTTGTGTAATAGTGGTGCTTATTCCTAATGCTCTGAAGTCTGAAGCG
GTACAGTTGGTCTGGTCTATATCATGGTCAAAGGAGCAAACATATCTTCT
GAAGTGACCGCAAATAGTACTATGATGTGGTTGGCAATATAACTTAAAAG
GAAATAACCACAAGGAATTGCACCCATGTACACAGTTTTTCCCGGAAATT
GGGAAACCAGTACGAACATATATCAATTACTTTTACATTATCTTGATTGG
AAAACTGGCACAATTGACTGTGACGTTAGTAGTATGTTGTTCTTCTCTAC
ATCAGTTAAATATACGTGTCAACATCAACTAATCAACTTTCCCCCGTTTA
CCACATTGAAGCTGGGTGTGGAAGATTTATTTGAAGAAACTAAAACGTAC
CCTGTCATTTCCTGAGTCCCCTTTCAACTTAGTGTGAAAGCCGAACAATT
ATAATCCTCGGTAGACAACAGATTTATTGTACTAAAGTTACTCTTCCTGT
TATCTTCCTTGATTTTACTGTTATAGCAATGACCCACCGCAATCAGGAGA
GCCGCCGTATGGAATAGCATACCAAGTCATAAAATCGTCAACCTATTAAC
GGGGTTCAGGTTCTTTTTCAGCGTAGTAGCCCTTTAACAAGCGCTGACAA
AGTTGACACTCAGAGAAAATTCAGGATTTATTGTAATCCAGCTACTCATC
CTTAGATCCGCTTGCAGGCATGGTTTTTTTCACCTTGAGAGGCTATTTTG
GGTAAGCCAGGAAGGCTGAAAAATCCCAAAAGGACACAGTAATAAGAAAT
TGTTGTTGTTGTATGATGCATTTAGAACTCAAAAGACGAGTTTCTGAAAA
TGCTTACAATACTCCATAGGTAACATGATTTTTTTATTAAAAAAGTATAC
TGTTCCTTTGGGTAAAAATTATGCAACCCTTGAGTGTCCGATGAAGATAA
GACTACGAAACAATTTGCGGTAAATTTTTTCTGCTATTGACATTTACACA
TGCTCCAATCCATTACCCTTTCCATTCTCGTAATAAAACCTCGAACTGTT
ATTTCATATTTACATCTAGACGGGTATCGGCCTCAACAACTCCAAACAAA
AGTAAATAGAAAAGAGCCAGACCTATCGCACCGGGTAGAGCCAGAAAATA
TTTTAAACTATAGTTGACGTATTCTACGGCTGTTGTTTAGGACAATACTT
TTTCCTTCACAGGCTTCGAATTACGCACATGCAGAACTCCTGTAGAAACC
ACGAAGAAAAGTTTAATTAACTTTCAAATGCCAGAACTAAAGATTGATGA
AACAGTTATACGAATTTAAGGGGAACTTGCTTTTTCCTTTTGCTTCATCA
TAAGCGCAATATTCGCAGCGGTGGCGTCGCGTCTTACCATTTATCGGCAC
ATTTTTCCGAAAAGGAAGGAAAATGGCGGTGTCAAACGGTCTGGTGTGAC
ATCTAGAAGTTCGGCATTGCAAGTTAATCTACGGGAAAAAGAAAATTTTC
TTATAACCCTAATGTATAATAAGGTTTTCGGAGAAAGCAACTCACGGGGA
ACAATTGGTTAGAAGAGACCGTAGAAGCGCCCCACTAACCTGGAGTTGAT
TATCGAGGATCTTTCTCAGAAAAGCAGCTAATAAATGAGCACAGTACTCA
AAAATTACTCATAGTATTATAATTACTTACTTAGTCAATATGGCTGCGCT
TTTAAAATGAGTATCTTTTATTTTTTGACAAGGAAGAAAAAGATGCAAGC
AAAGAGAAATTTACTAAGTACAAGCTCATTTCCAAAAATTCAGTTTGCCT
GTAACAATGGGTAGCGATCTTCAACATATGGGATTATGCCTTGAATGAGA
TTTTTGAACGTAGAGGAAAAAATCGCAGACAGGCTTTATTGTGCTGTTTG
ACATAGTATACTCAGCCGTTGTGGTGTTAATGAATACTATCGATGTGTAT
ACAAACGTACTTCAAATAAGCAATGCGAATATACTGCAACTTTTCGGCCT
TTGCAACGATTTGTAATGAATCCTTTTGCATCGCTAGAAGGACAAGATAA
TATTTCTTCTGTTTTTTTTTTACATATGCAACAATTTGAAAGTCAGGTCA
AAGACAGATTCCGGTTCCCCATATTCAGATTGGAGAGAAAAACTTTTGGC
AACTCATGTTACCAAGTCGAGACGCTTAAAGTTAAGTGTCGGCCAAGACA
CGCAAAATCTTGTAATCTTTTAACGCTGCTCTTCAAATCACGGACGCAAT
CAGTACTTGTACCTAATTTTGGTTTTCTAATATTGAATAGCGAACCATAG
GTCGAAAATTTAAGGCCACATAAATCCAGAGCCCGCAACTTGGATAGGTA
TTTACTTGATTTTTAGTTTGCTTTCAATAGTGTCGTGAAATTATAAAGTA
CGCCGCATATATATCTTGATTAGTTAAAAATAGCAGTGTTCAATGATGAT
TTGATAGGGTTCATAACTGGTACCAGCGTAGTACAATTACGATTATCCAT
GAACATAAAAGTGGTTTAAGTACTATATATCAGTGAAGCTTCAAAGTAAG
CAAACGAGATACCAAGATCTTGTAGGACCACGATATATAAGAAGCCTAGT
TCCGTTGTAGCATCACATAGAAGAGAGCGACAATGCCTCAGAAATTCTAC
AGCAACAGAAAGCACAGTGAGTCATTAACTGTTGGAATAAGACTCAACTG
CGAGCTATCGACTAGTACTTATATTACTAGTATATTATATACGGTGTGAA
AAGACGACATGAAGATTGAGGAAATGGTCCCAAGATCTAATGGACACTGA
AATGCAAAAGTTGATAATGTAACATGAAAATTAAGGACAGCATATTAAAC
AGAAGAGGAAATAATGGTATTTTTACATAGAGATATGAATTTCCCTTTTT
CTTTGTTCCTATATCTCTGATAATAAGTTATAATATACTTTGTGCATCTT
ATATCATGCCTTTTCAACAATGAAATATCAGCAGTTATCAAAGCATTCGC
CAAATTTTTATTAATAAAACAAATGTCAGAAATATGGCCGGAATCTAATC
TGAAAGTTAAAATAATTCTTACGATATTCTTATCATAAAACCAATGATTA
ATGTTTATGATGAGCAAAACTGTGCGAGGGCACATACATACAGTGGGACC
TCATGAGATCCAGAAAAAAAGCAAAGGAAAGTTCGATCGAAACATTAGCT
CTTAGATATTACAGACGTGAGGTATCTCTTCCTTGAAGAGAATCTGGCCC
TGATCAAAAACTTTATTTTGATACTGTTCGAAAAGAGAAATAAGGACAAC
GTTCTAATTTATACAAATATAACCAGTAGGCTTTATCGTAAAATCCTCGA
ACTTGCTTCTCATCACAGAAGTATAAAAAGTAAAGAGGTCAAGCAAGAAA
CGAATAACCACCAAATTTTTTTCAATTGAAAAGCGAAACGTAATGGAAAT
TCACCTGCTTTGAATCGTTGTTGAATTCTTATCATCAGTCATTATTTTCC
TCTTTTAAAGCTTAAGTCAACCGCATCTAAGTTTAACACTTCGTTCCCGT
TTTGAAGTTTATCAAAATTCCAAAATACAGTAGTTAGGTGCTCGTGACAA
ACCTTTTTCCAAAGTGTCATTAGACTTCATGGAACTACTACACTTCTGGG
GAACGAAAAGCTACCATTTGCTCATCATTGGATAATTTCTTTTTTTTTTT
TTGATGCATCCAAACTTGGACCCCTTTTGAATGTCGAGTATGAAGTATCA
ATTTTAGGGCAAGTAGTTTTACAATAATTTTGGTGCACTTTTACGTCTCT
GCTGATATTTTTAATACTAGTGCAAAAGAATTCGAAATAAATATAAAAGA
ACAAGGAGGATTAACATACTTTAAATAACTAATTATCACCATTATTTCAA
GTTTCAAGTACTGCGTATGGCATGCACAGCAGATTTCTACTCAAAAACAT
CCTAAGCGAACCACACTAGATCTTACGTTAGTACTGCTGAAAATGGCAAT
AATTGTTAAAGCAAAAATTGGCGATGGTTCATTAATTGCTAAACAAAATA
GGGCATTTTTCCTCGTTAATGATAAGTACTCATACTTCTGTTTCTATAAG
TGTTAGTTGTAACTTATGAAATATCGATTTAAATTCGAAGTGTTGTTTGC
AGGATATAAATCAAAAAAAAAAAAAAAAAAAAAAAATTAAATAAATAAAT
AAAATAAATACAATGATATCGATAACGGTGAAATTCTTTTCATGGATTTT
TGTTGCCCAAGAAAATAACAATAACGTTTTCTTTATGATACATATATCTA
CTTTTTCAAAAAAGGAAGCGCAAGAATTATCATTTAGTTCAATTTGAATA
TTTGAAAGTTTGGAGGAGAAACAGTTAAAAAATAATTCATGTCAGCGTAT
ATTTAGCAAAGAAAAGATACACAGATACGTAAAAAGAACGCGAATTTTAT
TAAATAATTGCCAGCAATAAGGACGCAATGAAGACACTTAAACCACTACC
GGCCAGTAAGCTGTTGGCACTGCCAGCATACGTTGAAATTTCTAAAGAAG
CTGTACTAGATCCTACCATGCTACTTGCTGGTGTGCTACGAGGCTGTTGC
GACATAGTACTCAACCCGGAACTTGTTAGACTCTTGGTGTTGCCAGTTTC
GGATACAGAAACAACACTACTGCTGTGACCAATCACATCGGTCGCGGAAG
CCGTCTGTGTTTCAGCATGATTGAATCTTGAAATTGAAGAGGTGACTACT
GTTTTCGTCTCAGCAGCTCCAGTACTGGTAGTTGTCTCAGCAGCTCCAGT
ATTGGTTGTTGTCTCACTGGTAGCACTGTTCATTTTAGAGCTGACAGACT
GTTCATTCGTAGTCTGTGGCCTCCATGTAGAATAGACCGTAACAACATCA
TTCACAGTAGCCGTGGCCGTCGAAACAATGGCAGGTGAAGTAGTTTCGGA
ACACACACCAGATCCGCAGGAAGTAACAGTAACTAGCGTAGTTTGTTGCT
TCGATTCTGTGGTGGAAATAGGACACCATGTTGTGTATTCTGTGGTAACG
CCATTAATAGTAGCAGTGCTTGTAGATACAATGGCTGGAGAAGCAGTCTT
AGAGCATACGTCAGATTCACAAGAAGAAATTGTAACTACTGTGGTTTGTT
TTGTTGTTTCTGTGGTTTGCTCTGTTGTCCCCTTGGTTTGCTTTGTTGTC
TCCGTAGTTTGCTTTGTTATCTCTGTGGTAGAAATAGGGCACCATGTGGT
ATACTCTGTTGTGGCACCGCTAACAGTAACGGTGGCCGTGGAAACAATCG
CAGAGGAGATAGATTCAGTGCACACATGAGATTCGCAGGATGTCACGGTA
ACCAAAGTGGTTTGTTCGCTCGTTTTTGTAGTGGTAACAGGTGGTAATGA
AGAAGTAATTTCCTGACTTGTTGTTGCACTGGTAACAGGTGGTAATGATG
AAGACGAATATGTAGACTTTGGTGATTCAGAAGAGATAGAAGAGGAAGAA
GAGGCAGAACTAGCTGAACCCGTTTCGCTCTCAGAAGAACCAGAGGTGGA
ACTACTGGTTGGAATGACGGATGATTTAGATGATTCAGAGAGTATAGAAG
CGGAGGTTGTTGTAGAAGAAATGACAGGGGAAGAAATGAATGAAGAAGAA
ATGACTGGAGAAGAAGTGACTAGAGAAGAAGTGACTGAGGAAGAAATGAC
TAGAGAAGAAGTGTCTGAGGAAGAAATTACTGAGGAGGAAATCACAGAAG
TTCCATTGCTAGGATAGAATGGGGTAATAATTGGACGCGCAGACGTGATA
AAGCTGGTGATTTGTCCTGAAGAAGATGACAAACTGGATGAGATGGCAGT
AGTTGGAGTTTTGACAATAATGACAGTTTCATCAGTTGGTTGACCGTTGG
TTCCAGTGATGGTGGTCATCTCAGTAGATGTAGAGGTGAAAGTACCGGTC
CATGGCTCGGTTGTAGTTGTAACCAAACCTTCACTGGTTGGAGTTCTGAT
AACAATCACGGTTTCGTCAGTTGGTTGACCGTTAGTACCGGTGACGGTGG
TCATCTCAGTGGATGTAGAGGTGAAAGTACCAGTCCATGGTTCAGTGGTG
GTGCTGATTAGACCTTCACTAGTTGGAGTTCTGATGACAATGACGGTTTC
GTCAGTTGGAACGCCGTTGGTACCGGTGACGGTGGTCATTTCAGTGGATG
TAGAGGTAAAAGTGTCGTTCCATGGCTGAGTTGTAGTCATGGCAGTAGTG
GCTGTTGTTGGTGTTCTGATGACAATGATGGTCTCATCAGTTGGCAAACC
GTTGGTACCGGTGACGGTGGTGATTTCAGTGGATGTAGAGGTAAAAGTGT
CGTTCCATGGCTGAGTTGTAGTCATGGCAGTAGTGGCTGTTGTTGGTGTT
CTGATGACAATGATGGTTTCATCAGTTGGCAAACCGTTGGTACCGGTGAC
GGTGGTCATTTCAGTGGATGTAGAGGTAAAAGTGTCGTTCCATGGCTGAG
TTGTAGTTATGGCAGTAGTGGCTGTTGTTGGTGTTCTGATGACAATGATG
GTTTCATCAGTTGGCAAACCGTTGGTACCGGTGACGGTGGTCATTTCAGT
GGATGTAGAGGTAAAAGTGCTGTTCCATGGCTCAGTTGTAGTTATGGCAG
TAGTGGCTGTTGTTGGTGTTCTGATGACAATGATGGTTTCATCAGTTGGC
AAACCGTTGGTACCGGTGACGGTGGTCATTTCAGTGGATGTAGAGGTAAA
AGTGTCGTTCCATGGCTGAGTTGTAGTCATGGCAGTAGTGGCTGTTGTTG
GTGTTCTGATGACAATGATGGTCTCATCAGTTGGCAAACCATTGGTACCG
GTGACGGTGGTGATTTCAGTGGATGTAGAGGTAAAAGTGTCGTTCCATGG
CTGAGTTGTAGTCATGGCAGTAGTGGCTGTTGTTGGTGTTCTGATGACAA
TGATGGTCTCATCAGTTGGCAAACCATTGGTACCGGTGACTGTGGTCAAT
TCGGTAGAAGTAGAGGTAAAAGTGTCGTTCCATGGCTGAGTTGTAGTCAT
GGCAGTAGTGGCTGTTGTTGGTGTTCTGATGACAATGATGGTCTCATCAG
TTGGCAAACCATTGGTACCGGTGACTGTGGTCAATTCGGTAGAAGTAGAG
GTAAAAGTGTCGTTCCATGGCTGAGTTGTAGTCATGGCAGTAGTGGCTGT
TGTTGGTGTTCTGATGACAATGATGGTCTCATCAGTTGGCAAACCATTGG
TACCGGTGACTGTGGTCAATTCGGTAGAAGTAGAGGTAAAAGTGCTGTTC
CATGGCTCAGTTGTAGTTATGGCAGTAGTGGCTGTTGTTGGTGTTCTGAT
TACAATGATGGTTTCGTCAGTTCGTACACCATTGGTGCCAGTGACTGTGG
TCAATTCGGTAGAAGTAGAGGTAAAAGTGCTGTTCCATGGCTCAGTTGTA
GTTATGATGGTGCTAGCAGTTGTTGGAGTTCTGATGACAATGACGGTTTC
GTCAGTTGGAACGCCGTTGGTACCGGTGACGGTGGTCATTTCAGTAGATG
TAGAAGTGAAAGTACCGGTCCATGGTTCCGTTGTAGTTATGGTAGTACTG
ACAGTATAATTTGAAGGGTCTGGAATGGTACAGTTTGGCTGGCTTAGATT
GTTGTCAAAAGTATATACGTACCCTTCAAAGTCATCACTAACGGTAGTGC
CATCTGGTAGTGTCACACTAATTGGAAGTGTACCCCAGGCAACGGCATTT
GAGTAAACAATCTTCATTGGATAATAGAAACCAGCATACATGTAGACAGT
CCCTGTAATATTATCAGGGGGACTTCCATTCCATGGCTTGATACCATTGA
TGGTGAAGTTAGTCGACGTGATGGGAGGTTGTTCTTGTGCACAACATTCG
AACGCAATGCTACCACCGACTGATAGAATTGCAGAGTCGTCAACTGTAGC
AAACTTGAATGTGTAAGAACCCGTCTGTGGTGGTAAAAAATAACCTGTCA
TTTCTAGGGTTACGTTTGTTGGGGTAGTATAGAAACCAAATAAATCAGTA
CTCCAGTATGCAATTATTGGATTATTAGAACAAGCACCAATTCCTTTGCA
TCCCCAATTACCATATAAATCTTCTTGAGGACAAGGAAATGTGCCTGATG
AACTAACACAAGGAATATTATAATCAATCGAGATATCAGTTTGTCCTCCG
ACAGAACCCAGTTTAGTTTTTGAGGCATATCCATAAGCCATATATGCTGC
ATTCGAATATGTGGAGGAATCTCTCAATGAATACTGGTAAAAGTTTACAT
TCATACCATTCTTCCTTGAGTTTGCTGGCAGGCATGCCGCTGTAGTCGCA
GAGACAACATTAGTTAATCCCAGCAATGTGACGATGGCTAGTAGTAAACA
ATAATGTGCCAGAGACATTTTTGGGGCTTTTATTGTACAATTGTTCTTTT
TAAATTGCAATTTAAAGAGCGTACCTGTAAATAAGAAGGAAGAACGTTAT
GTTATTAATGGACTTTTAGTGTCATCGAATTTTATGTAATATATAAGAAG
GTAGAATAATTTGGCAGGATAATGTGTTAGCAAAGGAGGAAATCGAATAC
CTTTAAAAGAGAAAAAATTTTTTAGCTGCTTAAATTTCTGTGTTATACCA
CCCGATAGATTTTGAGTTATGCTTTCTAATTGATCTGACTGCGAACGTTT
TCTTTATGCCATCTGAATTGTCAGGAACAAAGAAGAAAAAGAAAAGTTTT
TAAAAAATCTGTGGTCGTGTGTGATGTACCTTTCCTTTACATGCATTAAT
GCGCTCTGAAATGTGGTACGATATCCTTACAGAGAATATATTTTCTGTAT
ATCGTGCAATGTTGAATAACCTATGAAGGAAAGTACCCATCGCTCAAGGT
AAGCATTCCAGGAGGGTCGCCAGAAACTTAAACTAGTTTTAGCGACAGAT
CCGAAAATTGATAGAGACATTGAAAAAATCACTACTCCGTCCTTTTTAGT
GCTTTCTCAATGCATAATTTTGGTGCACGACTAAAAAATTCTAGAACACT
ATAGTTGCATTTTTTGGGCCGGAAGAAGAAAAACGCATGTAACTTTAATG
TCAAATAAAGTTTTCACCTAGTAAGCGCGATACAAAAAAAACACAGAAAT
AGCCATAGGAAAGTGAATTTTGTCAGCCGACTAAAATTAAGGTTAGCTTA
CAAAGCAGCAAAAAATTTGACATCGCACGGTATTCCCTGAAAAAGGAGCA
GGCAGGTGCTGTATATTTTTTTCGGTTCCTGCCTCTTACATGGCGTCGGT
GTATCTTAAATACTAAAGTGAGCTGACTACCCTTTTGAGTGCCCTATGTG
ACCTCTGATCTCGAAAGTAAACAAGAGATACCTAATTTCACAGCCACTTT
TTGTTGCGGACACTGACGGGATGTGTTGTGAATATTTTAAACCTTAAAAG
TATTTATTGGTTAGTTATACTTAATTCTTATACGTCCTTTAAAACCAGTG
TGCAGTAAGTCTGTCACACAAAAATATGATTGATGCATTTTCAAAAAATA
ATGGCTTTGAGGTAATTCGTTCCACTTTTGAGACTTATTCACATGTCCCA
GCTGGGTGCAATCAAAATATACCGGCATTTCAGCAAGGTAACTATATACG
CTTTTTTTCTCATGGTTTTTGAAATCATACCTGCCAAGCTTGCTGCACTT
GGAAGGCAACTCCGTTTTTCAGAGATTAGATCCTTTTTTTTTTGAAGAAA
AGGCAGCCAAGTTACGTCATAGAGAAAACTCCCTAGAGCGCTGCAAACAC
TTGTTAGTTTGCAGCTTACTTCACGTGTGGCTGGAAAATTGAAAAGTTAC
AATACGGTAAAAATACTTTGAAGACACTACACTATAACTGCTTGACCAAA
TTTTTACTCGTGAAAAATTTGTTCCAGCCGGTCTGTTACTGATATTAAGT
TAAGGAATAGTAAACCGTATATTTTTCATCCACGTTTTTGTAGTTTATTT
TCGGTTTACTAGCTATGCATTGATTGTCTATCAGAGCATATCAAGGTGGT
TATGGAGGTGCTGATATTTAATCAATAAAATTATAGAAATTTTGAGAAAA
CAATAATGATTGTTTCTACAATGAAAATCAGTTCATGGAATAGTTGCCTT
CGCACTACTTTTTCACCAGATTAATGGTGCATCAGAGCTTTCCCTTTTTG
TCTTTTTCTTGTTTCCTTTTTCGATTGGTTTATCACGTAAGTTTCTTATG
ACATAAGAAGAGGCAAGAAACGAAAAGGGAAATATTGCCTACTTTTTTCT
TTTCGAACGTAAATAATGACGGGATTTTGGTGTCATTTTTTTTCGTCTGG
ATTTTCTCAGAGAAGTACGTTTCGTCGCACAAGCTAAAATCATTGACAGG
GCATGAGTTACGTCAATCTCTGGTCAATCCATGTCCAAAAAAATTTCTTG
ATTTGTTCAAAGTTTTTGCATAGGCACATTAATTGGTTTAGCGAAGTATA
CATTCTGAAGAACATTTTTGGGTGTATTTTCCACATAGAAAATTCGATTT
TTTTTTTTCAATGCACCACTTGTCGAGTATACGTTAACTTTAATGTATTG
AAGATGCAAAAATGAAAAGCCTACTTGGCATATGGAATTACAATAAATGG
TCAATTCCTGTTTAAGCTAGCAGCGGCACTGTCGGTGTAAATTTGGGTTT
AAACTATTGTTTACTTACTTTGAGAAATTTATGTATCGCCTATATTTTTC
AATAAGTGCGATATCTTTAGCTTTCCACAGAACCCCCCCTCAGGCTATGG
ACGTGCGGTTATATGATCTTCTAATAAAAATCTCTTAGACTACGGTTCAT
GGAATACTTCTTGACTTCTTGGCGAAGGAAAGGCGCATAAATGTTGTGAT
CGAATGACCAGTAATACGTCGTTTGTTCTCTTGCTGAACAGCGAGGAAGA
GATATTCATCCAAATGCATGAACGCAGAATCCTGTAAAAGTCGTAAAAAT
GTTAATCGCAATGTTGTAAAAACCGTCAAGGCATTTATCGTTCAAAATGG
CGATCATTGTTACTACTAAACACTTACTGTTAAATTAAAAAGCTGATGTT
GCGTAATCCATTGACCAATTCATAGGCAATGTATTTCAATGACGCACAAG
ATTCATAACAAATTTTTTATTTACGATGTACCTGTACATTGTGCAGAAGG
TCTTCAGAGTGAGTTTAAGCTAGGCTGTAAATATTTTAATGTTAAGATGA
AATTTAAGTGAGCTGGTAATATCAAGTGAGGCATAATTTGTTATATGTAG
CTGAACTTCAACTTTAAATAGAAAAATTACAACTAACAAGCACCGGATTG
TTTCAGAATTCAAAGTGTAGAAGCTATTATTCTTGCAAAATAAAACGCTT
TCAAAGTTTTCTTCTATAAACATACTTGTGGCAGCTTGTTTTTTTTGTTT
TATTTTTAAGTTTTGTTGGGTCTCTGAGAACTTTCAAAAAAAGAAAAAGT
AAAGTATGATAAAACGGAGCACTTGCCAAAGTAATTAACGCCCATTAAAA
AGAAGGCATAGGAGGCATATACATATATATATATATATATATATATGGCT
GCTGACAGATATTCTGCACTTAAAAACTAAAAATATTATACCAACTTTTC
TTTTTCTTCCCGTTCAGTTTGCTTGATTGGCCCAGCTCTTTGAAGAAAGG
AAAAAATGCGGAGAGGGAGCCAATGAGATTTTAAAGGGTATATTACTTAT
CTTATCGATAAGCAGTATTGATATTAAAGGGACAGTTTTATCGTTGGTTA
ATATGGAAAAAGTGATGACCATGATGCCTTTCTTAAAAAGAGTATTTCTT
TTTATTTCACTTTCACATAAACAGTTAATGACTTCTGACTTTGAGCCGTT
CGAACTCAGTTATATAAAGGTACATACATAGGCCACACACACACACACAC
ACACATATATATATATATATAGGGAAGTAGCAACAGTCACCGAAAAGAAA
AGGTAAAAAGTAAAAAATGACAAGCGAACCAGAGTTTCAGCAGGCTTACG
ATGAGATCGTTTCTTCTGTGGAGGATTCCAAAATTTTTGAAAAATTCCCA
CAGTATAAAAAAGTGTTACCTATTGTTTCTGTCCCGGAGAGGATCATTCA
ATTCAGGGTCACGTGGGAAAATGATAATGGCGAGCAAGAAGTGGCTCAAG
GATACAGGGTGCAGTTCAATTCAGCCAAGGGCCCTTACAAGGGTGGCCTA
CGCTTCCACCCATCAGTGAACCTGTCTATCCTAAAATTTTTGGGTTTTGA
ACAGATCTTCAAGAATGCGCTCACTGGGCTAGATATGGGCGGTGGTAAGG
GTGGCCTGTGTGTGGACTTGAAAGGCAAGTCTGACAACGAGATCAGAAGG
ATTTGTTATGCGTTCATGAGAGAACTGAGCAGGCATATTGGTAAGGACAC
AGACGTGCCCGCAGGAGATATTGGTGTCGGTGGCCGTGAAATTGGCTACC
TATTCGGCGCTTACAGATCATACAAGAACTCCTGGGAAGGTGTGTTGACT
GGTAAGGGTTTAAACTGGGGTGGCTCACTTATCAGGCCGGAGGCCACCGG
GTTCGGCTTAGTTTACTATACGCAAGCAATGATCGATTATGCAACAAACG
GCAAGGAGTCGTTTGAGGGCAAACGTGTGACAATCTCCGGAAGTGGCAAT
GTTGCGCAATATGCAGCTTTGAAAGTGATCGAGCTGGGTGGTATTGTGGT
GTCTTTATCCGATTCGAAGGGGTGCATCATCTCTGAGACGGGCATTACTT
CTGAGCAAATTCACGATATCGCTTCCGCCAAGATCCGTTTCAAGTCGTTA
GAGGAAATCGTTGATGAATACTCTACTTTCAGCGAAAGTAAGATGAAGTA
CGTTGCAGGAGCACGCCCATGGACGCATGTGAGCAACGTCGACATTGCCT
TGCCCTGTGCCACCCAAAACGAGGTCAGTGGTGACGAAGCCAAGGCCCTA
GTGGCATCTGGCGTTAAGTTCGTTGCCGAAGGTGCTAACATGGGTTCTAC
ACCCGAGGCTATTTCTGTTTTCGAAACAGCGCGTAGCACTGCAACCAATG
CAAAGGATGCAGTTTGGTTTGGGCCACCAAAGGCAGCTAACCTGGGCGGC
GTGGCAGTATCCGGTCTGGAAATGGCTCAGAATTCTCAAAAAGTAACTTG
GACTGCCGAGCGGGTCGATCAAGAACTAAAGAAGATAATGATCAACTGCT
TCAACGACTGCATACAGGCCGCACAAGAGTACTCTACGGAAAAAAATACA
AACACCTTGCCATCATTGGTCAAGGGGGCCAACATTGCCAGCTTCGTCAT
GGTGGCTGACGCAATGCTTGACCAGGGAGACGTTTTTTAGCCGTAAGCGC
TATTTTCTTTTTGTTCGTAACTATCTGTGTATGTAGTAGTGTAATCTACT
TTTAATTTACTATGCAAATAGGGTTCAGCATTACGGAAGAAACTGAAATC
CCTTCCGCGGAAGTTTCTTAGTAGTGGCCGTGCGGGGTGAGGAGATTACA
TGTCGGTAATTAGATGATTAACCTAGGCAATTTGAAGGGGGATAGTGGCA
TTGGTTAGCTCAGATATGATAAGGAGAACTAAGCAAGGGGGTTAACCACC
ACGGCTGTAGCACAAGACCGGCAGATGCGATTATTAGCAACACATTAGTT
AATGCTTTTGATAAAATGTATATAAAGGCTGTCGTAATGTGCAGTAGTAA
GGACCTGACTGTGTTTGTGGTTCTCTTCATTCTTGAACCTTGTCATTGGT
AAAAGACCATCGTCAAGATATTTGAAAGTTAATAGACAGTTAACAATAAT
AACAACAGCAATAAGAATAACAATAAATTCATTGAACATATTTCAGAATG
AGAGCCTTAGCGTATTTCGGTAAAGGTAACATCAGATTCACCAACCATTT
AAAGGAGCCACATATTGTGGCGCCCGATGAGCTTGTGATTGATATCGAAT
GGTGTGGTATTTGCGGTACGGACCTGCATGAGTACACAGATGGTCCTATC
TTTTTCCCAGAAGATGGACACACACATGAGATTAGTCATAACCCATTGCC
ACAGGCGATGGGCCACGAAATGGCTGGTACCGTTTTGGAGGTGGGCCCTG
GTGTGAAAAACTTGAAAGTGGGAGACAAGGTAGTTGTCGAGCCCACAGGT
ACATGCAGAGACCGGTATCGTTGGCCCCTGTCGCCAAACGTTGACAAGGA
ATGGTGCGCTGCTTGCAAAAAGGGCTACTATAACATTTGTTCATATTTGG
GGCTTTGTGGTGCGGGTGTGCAGAGCGGTGGATTTGCAGAACGTGTTGTG
ATGAACGAATCTCACTGCTACAAAGTACCGGACTTCGTGCCCTTAGACGT
TGCAGCTTTGATTCAACCGTTGGCTGTGTGCTGGCATGCAATTAGAGTCT
GCGAGTTCAAAGCAGGCTCTACGGCTTTGATCATTGGTGCTGGCCCCATC
GGACTGGGCACGATACTGGCGTTGAACGCTGCAGGTTGCAAGGACATCGT
CGTTTCAGAGCCTGCCAAGGTAAGAAGAGAACTGGCTGAAAAAATGGGTG
CCAGGGTTTACGACCCAACTGCGCACGCTGCCAAGGAGAGCATTGATTAT
CTGAGGTCGATTGCTGATGGTGGAGACGGCTTCGATTACACATTTGATTG
CTCCGGGTTGGAAGTCACATTGAATGCTGCTATTCAGTGTCTCACTTTCA
GAGGCACCGCAGTGAACTTGGCCATGTGGGGCCATCACAAGATACAGTTT
TCTCCGATGGACATCACATTGCATGAAAGAAAGTACACAGGGTCCATGTG
CTACACACACCACGATTTTGAGGCAGTAATAGAAGCTTTGGAAGAAGGCA
GGATTGACATTGATAGAGCAAGACATATGATAACGGGCAGAGTCAACATT
GAGGACGGCCTTGATGGCGCCATCATGAAGCTGATAAACGAGAAGGAGTC
TACAATCAAGATTATTCTGACTCCAAACAATCACGGAGAGTTGAACAGGG
AAGCCGATAATGAGAAGAAAGAAATTTCCGAGCTGAGCAGTCGGAAAGAT
CAAGAAAGACTACGAGAATCAATAAACGAGGCTAAACTGCGTCACACATG
ATTGTGATTGAGTACTCACGTTCTCGTGTTAATCCCGCGGTCTTCTTGTT
TTACTAACTTTTCTTTCTCTCATAGCATTCTCTTGACAGTGTTTTATATA
CATCATATGTACATTTATCGAGCCAATCGAGGGCAGCAGTTTAACATCAA
GCCGGATTTGCTCACGCTACTTTGACCCCTTTTCGTTTCGACGGAGAGAA
GAAACCGGTGTTTTCCTATCCTTGCCTATTCTTTCCTCCTTACGGGGTCC
TAGCCTGTTTCTCTTGATATGATAATAGGTGGAAACGTAGAAAAAAAAAT
CGACATATAAAAGTGGGGCAGATACTTCGTGTGACAATGGCCAATTCAAG
CCCTTTGGGCAGATGTTGCCCTTCTTCTTTCTTAAAAAGTCTTAGTACGA
TTGACCAAGTCAGAAAAAAAAAAAAAAAGGAACTAAAAAAAGTTTTAATT
AATTATGAGAGCTTTGGCATATTTCAAGAAGGGTGATATTCACTTCACTA
ATGATATCCCTAGGCCAGAAATCCAAACCGACGATGAGGTTATTATCGAC
GTCTCTTGGTGTGGGATTTGTGGCTCGGATCTTCACGAGTACTTGGATGG
TCCAATCTTCATGCCTAAAGATGGAGAGTGCCATAAATTATCCAACGCTG
CTTTACCTCTGGCAATGGGCCATGAGATGTCAGGAATTGTTTCCAAGGTT
GGTCCTAAAGTGACAAAGGTGAAGGTTGGCGACCACGTGGTCGTTGATGC
TGCCAGCAGTTGTGCGGACCTGCATTGCTGGCCACACTCCAAATTTTACA
ATTCCAAACCATGTGATGCTTGTCAGAGGGGCAGTGAAAATCTATGTACC
CACGCCGGTTTTGTAGGACTAGGTGTGATCAGTGGTGGCTTTGCTGAACA
AGTCGTAGTCTCTCAACATCACATTATCCCGGTTCCAAAGGAAATTCCTC
TAGATGTGGCTGCTTTAGTTGAGCCTCTTTCTGTCACCTGGCATGCTGTT
AAGATTTCTGGTTTCAAAAAAGGCAGTTCAGCCTTGGTTCTTGGTGCAGG
TCCCATTGGGTTGTGTACCATTTTGGTACTTAAGGGAATGGGGGCTAGTA
AAATTGTAGTGTCTGAAATTGCAGAGAGAAGAATAGAAATGGCCAAGAAA
CTGGGCGTTGAGGTGTTCAATCCCTCCAAGCACGGTCATAAATCTATAGA
GATACTACGTGGTTTGACCAAGAGCCATGATGGGTTTGATTACAGTTATG
ATTGTTCTGGTATTCAAGTTACTTTCGAAACCTCTTTGAAGGCATTAACA
TTCAAGGGGACAGCCACCAACATTGCAGTTTGGGGTCCAAAACCTGTCCC
ATTCCAACCAATGGATGTGACTCTCCAAGAGAAAGTTATGACTGGTTCGA
TCGGCTATGTTGTCGAAGACTTCGAAGAAGTTGTTCGTGCCATCCACAAC
GGAGACATCGCCATGGAAGATTGTAAGCAACTAATCACTGGTAAGCAAAG
GATTGAGGACGGTTGGGAAAAGGGATTCCAAGAGTTGATGGATCACAAGG
AATCCAACGTTAAGATTCTATTGACGCCTAACAATCACGGTGAAATGAAG
TAATGACAAAATAATATTTGGGGCCCCTCGCGGCTCATTTGTAGTATCTA
AGATTATGTATTTTCTTTTATAATATTTGTTGTTATGAAACAGACAGAAG
TAAGTTTCTGCGACTATATTATTTTTTTTTTTCTTCTTTTTTTTTCCTTT
ATTCAACTTGGCGATGAGCTGAAAATTTTTTTGGTTAAGGACCCTTTAGA
AGTATTGAATGTGGGAACAAAGACGACAAAAGGTAGTTTTTTCCTTGACT
ATACTGGTAAGATATCGTCTAAAACAAAGCATGGCCAAGAAAATATCAAA
GAATTCAAGAGCTGCTAGACAATCGGATGCTCTTGAACCAGAGGTAAAGG
ATTTAAGTGAACTACCTAGAGCTGAAAAAACCGATTTGACTAATATTTTG
ATTAGAACAGCAGCCAAGAATGAGGCATTGCTGGAAGCAAAGATATCTAA
GAAAGCCAATAAAAGTAAGAGGGGCAAGAAGTTAAATAAAAAGGCTCTGG
AAGACAAACTGGCCAACTCTATTTCATCCATGGACAGGGATCGTTTAGTG
AAGGCCTTGAATTTTACCAATCGTCTGGACGGTAAAATTGCCAAGTCCAT
TTCTCGTGCCAAGTACATTCAAAATACAAGAAAGGCTGGCTGGGATAGCA
CCAATGAGACTATAAAAAAAGAGCTGGCTTTTTTGAACGGAGGGTTGTCT
GTGCAGGCAAAAAGTGCTAGTGAAGGTAATGCTGAAAAGGAAGATGAGGA
GATCCCAGAAGTTTTTGACTCTTTAGCAGAGGATAACACAGTGCAGAAGA
CTCCTACAAATAGATTCGGTGTCCTGCCAGACGATGTTGAAGAATAGAAA
ATTTTCATATGAAAGGTCCTAGGAATACACGATTCTTGTACGCATTCTTC
TTTTTTCTATCTTCTTTCATTCTTTGTACATTAGATAACATGGTTTTAGC
TTAGTTTTATTTTATTTTTTATATATCTGGATGTATACTATTATTGAAAA
ACTTCATTAATAGTTACAACTTTTTCAATATCAAGTTGATTAAGAAAAAG
AAAATTATTATGGGTTAGCTGAAAACCGTGTGATGCATGTCGTTTAAGGA
TTGTGTAAAAAAGTGAACGGCAACGCATTTCTAATATAGATAACGGCCAC
ACAAAGTAGTACTATGAAATTTTCTGCGTATTTATGGTGGCTGTTTTTGA
ATCTAGCGTTGGTGAAAGGCACTTCATTGCTATCCAACGTTACATTAGCG
GAAGATTCTTTCTGGGAGCATTTTCAGGCTTACACTAATACAAAGCATTT
AAACCAAGAGTGGATCACAAGTGAAGCCGTCAACAATGAAGGCTCTAAAA
TATATGGTGCACAATGGCGACTATCACAGGGTCGATTGCAAGGATCCGCA
TGGGATAAAGGAATCGCAGTTCGAACAGGCAATGCCGCAGCTATGATAGG
ACATCTCTTGGAGACACCTATTAATGTTTCAGAAACGGATACCTTGGTTG
TCCAGTACGAAATTAAGTTGGACAATTCTTTGACGTGCGGCGGTGCGTTT
ATTAAGTTAATGTCTGGTTTCATGAATGTTGAAGCATTAAAACACTATGC
ACCCGATACAGAGGGTGTCGAGTTAGTTTTTGGTCCGGATTATTGTGCTC
CTGAAATAAATGGCGTGCAATTTGCCATCAATAAGGTTGACAAGATCACA
CATGAATCTAAACTAAGATATTTGCAAGAGATGCCCCTGTCAAAATTAAC
TGATACCTCGCAATCTCATCTGTATACGCTCATAATAGATGAATCAGCGC
AGTCTTTTCAAATTCTTATAGACGGTAAGACGGTTATGGTAAGAGAACAT
ATCGAAGACAAGAAAAAGGTCAATTTTGAGCCACCCATTACACCGCCTTT
AATGATTCCTGATGTTTCAGTAGCGAAACCGCATGATTGGGATGATCGCA
TCCGAATCCCAGATCCTGAGGCGGTGAAGCTCAGTGATCGGGATGAACGA
GACCCATTGATGATTCCACATCCAGATGGCACTGAACCACCAGAATGGAA
CAGCTCCATCCCCGAATACATTCTTGACCCAAATGCTCAAAAGCCCTCGT
GGTGGAAGGAACTTGAGCACGGGGAATGGATACCGCCCATGATTAAAAAT
CCTCTTTGCACTGCAGAACGTGGTTGTGGCCAGCAGATACCAGGGCTGAT
AAATAATGCCAAGTACAAAGGTCCAGGCGAACTCAATGAAATCATAAATC
CCAATTACATGGGGGAATGGCATCCACCGGAAATTGAAAACCCGCTATAC
TACGAAGAGCAGCACCCATTGCGCATCGAAAACGTTATCAGTGGTGTGAT
CCTCGAGTTTTGGAGTGGATCTCCAAACATGTTGATAAGCAACATTTATG
TTGGTAAAAATGTAACAGAGGCGCAAATTATTGGGAATAAGACTTGGCTG
ATGAGAGACCGCGCGTTTAGAGGCTCCGATGGCCCCACAGAACGCAAATT
CATGAATAGCAGACTAGGAAATCTACAAACAACTTTCCATAACGAAAGAG
AATCCCCTAATCCATTTGACCGCATTATAGATCGCATATTAGAGCAACCT
CTGAAATTTGTGCTTACTGCGGCCGTCGTGCTCTTGACGACGTCGGTTCT
TTGTTGTGTAGTATTTACATAGTGGACAAGTGTTAGTTTATAACATGGTC
TCAATAATTGCACCACAACGGCTTCTCTTTTATAGATGGTTAACATTATA
GTATCAATATTATCATCATGATTAAATGATGATGTATAATACTTACCCGA
TGTTAAATCTTATTTTTTCATGCAGTAAGTAATCATGCAACAAGAAAAAC
CCGTAATTAAGCGAACATAGAACAACTAGCATCCCCGATAAGACGGAATA
GAATAGTAAAGATTGTGATTCATTGGCAGGTCCATTGTCGCATTACTAAA
TCATAGGCATGGAAATTTCCAGTTCACCATGGAACGACGGTGGATACAGC
CCCTATGAGAGAAACAGAGTCGCTGTATCACCATTTTCATCAGCGTTGGA
AGGCGAAGAACGAATAGAAACCTCTCGATCTTTGGGTGATCATTGCTTTG
AACCTTTGCCATACGTGACGAATTATCTTTCTATTTTCGCGCTTTTTGGT
AAAGAGATATTTGGTGACAAGGGAAATGTGAGCTCAAGAAATGAATATTT
GCTAAAAAAATACTACTCTTTGAAAAAGCCATTTGTATTGCGACATAATG
GGCATGCGTTGAAGAATCCCGACATGCCACTCCAGAGGAATGACATATTG
CAAACCAATTTCATGGTTGACAAATTTCTGAATCGTACTGTGCGGTCAGT
GAATTTTAATAATTTCAAGATAATATCAGATATGCAAAGTAAAAGCGGTC
GAGGAACAAAGTCAGGCACAAATCAGAATCAAAGTGCCGACGCTATTCAA
AATATTTGTCTACCATCTATACCGTCGGCGTTGCCTTATTTCCAGTATTA
TAGGAAGCTATTGACAGTTAATACCAAAGAATGGGATATTTTAAAACTGC
ACAGTTTATGGGTACCAAAGCTAAGGAAGGATTTTAAAGATTTTTCGTTG
TATGGTGATAAAAACTCTTTAAAGCCGATCGATAGTCACTATGATGAGGA
TAATACCATGAAGAAAAATTTATTTTTTGAAAGATCTCCAAGTCGACAGA
CTCTAGATGGTAAAGGGTGTGCCTCTAAGGGGTATGACATTTCTTCCGGT
AATATGATTATCCCATCCCTATTTTCTGAAGATAAGCTGCCGGCTTTAAC
TTATCATTGTTCCGTAGAATTAAATGGAAACATTTACATATTTGGGGGAT
TGATGCCATGCTACAGCTATGAGGAGGATGCGCCGATGCTGAACGATTTT
TTTGTAGACGGAATAAAGAACTTACCTCCGCCTTTACTACCTCAAGTGAT
TAATAATCCATCAATGGTCAATAATCCTCATCTTTATGTCGCTTCTATAC
CATCATGCCGGTTTAGCAAACCTAAAATGGGGGGTTATATACCGCCTCCA
TTGCTATGTGTTCAAGGATCCAAATTAACGGACCGACATATTTTCTTTTA
TGGCGGATTTGAAATCAGGACAGAAACCCGTGGTGATGAAAATGGGAAGT
ATCATCTCAAGAAAAGATTATATGTGAATAACACTGGTTACATACTCGAT
ATTATGTCGTTCAAGTTCACTAAAATAGATATCATAGTACAACCTTCCAA
ATATAATGCATATCCGACAATGTCATCGAGGTTTGGTCACTTACAAATTT
CTATTGATAATCCAAATAGGAGAGCTAGCGTTCATTCTTCAAGCATGAAC
GAAATTCATAAAATGGGGAGTGCTTCCATGAAACAAGGTAGCAGCATCAC
TTCCGGGCGGCTTGAAAAAGCAGCAGTACTTTCATCATTACCTCATAATA
CTGTGCACACGGTTATAATATTTGGTGGTTACAGACAAACCGGTGATGAT
CGTTACGAAGCAATGAATGATTTGTGGAAGATAGAGATACCCGTGATACG
TCGCGGTAAAAAAGGTTATTGTAAGTTTTCAGAGACAGCTAACGCGATAC
TACTGACGCCAAGCGAAAAGGACAAATCGGATTGGCCCGAAGAAAGAGCC
TTTTCTGCCTTTTCTGTTCATGGGACTTCGTTAATGGATAGGAGTTCTCT
TGACATGAGACTATTGAACAACTTAAAAAACCATTTTGTTTTAAAACCGT
CATATATATCACAGGATCGCGTTGTTAGTCCTAAACCGGTTTTCCCCATG
ATGGTTCATGGCACGCATCAAGATCTTTTCAATAGTGGCTCTGCGGCACA
AGAATCGCCCAAAGCTGGTGCCTCGGCCAGCAGCGCAAGTGCTGCGAGCT
TTGATCCCGATATGGACGATAATTTGGAAAATTATATAGTCAATCCAGGG
AGAAAATCGTCATCTATTCCAATGACTGCGATAGGGAGACAGAGATTAAT
TTTAAGCCAAGAGAAGCCAGTAGGTAAAACTGTTGTATTGCATGGTGGGT
CTAACGGTCTCAACGTTCTTGATGATATGTGGTTGATGGACTTAGAGTGT
GAGACATGGACTCCAATAGAGACATTTGCAAAGGCAGATTCGAGCGAAGA
CGGTGATGAAAAATTGGATAGTGTGAACGTAGGTCTCGTTGGCCACAGAA
TGGAAAGTATTGGACGAATATGTGTATGTATAGGTGGTATGGTACAAGAG
GATGTTGACCAATTTTACTCGGAGAATGATGATGAGCCTCCTCGAAAACG
CAAGGTCGATACATTACCGTTGGGTGGTAATTTTTTGAACACAATTGATT
TAAGCACGCAGTGTTGGGAAGAACATAAAATTACTCTGTCCAAGAAGGAA
GACGATGAGGACAGACAAGATAGCGAAAATGAAGATACAAATTCAAATAT
AGTAGTTGGTGTCGGTGGCACTTCTTTGCAATGTGACAAAAGTATTATTT
TGATTGGCGGATTGATATCTAGACGGAGCAATGTAAAAGAAATATATTTA
CATGGTACCATAACGAAAAGTATTTTTCCTAGCGTAAATCCTAGTGCATA
AAAAGGCAGTTTTCAATGCTTTCACTTTGTAAACTTTGTTTAGTAGTAGA
ATATAATATATTCAGTTTTGTTTTATAGTCACATAACACTTTGTCTTTCA
AAGAATAATCTCCTTCGCAATACCAGCGAAATATTTTGGCAAAAAATTAA
CAATTAGGTTCATAGTCCCCTAATTCAATTAATCGAAAAAAAAAAAATAA
AATATAAGGGAAGATTGTGCTGATGAAATAGACAATGAAACAATAATGAA
GAATAAAGAAGAAGAAGATATAAAACATGCCACCACCATCAAGAAGTAGA
ATAAACAAAACAAGAACATTAGGAATAGTGGGTACAGCTATAGCAGTGTT
GGTCACGTCCTACTATATATATCAAAAGGTGACAAGTGCAAAGGAAGATA
ATGGGGCACGACCTCCAGAGGGTGATTCAGTAAAAGAGAACAAAAAGGCA
AGGAAGAGCAAATGTATTATAATGAGCAAGTCGATACAAGGACTGCCCAT
AAAGTGGGAGGAGTACGCCGCTGATGAAGTGGTTTTGCTGGTACCTACGA
GCCACACTGATGGATCAATGAAACAAGCCATTGGGGATGCCTTTCGCAAG
ACGAAAAACGAACACAAAATCATATATTGCGATAGCATGGATGGATTATG
GTCATGTGTAAGACGGCTAGGTAAATTTCAGTGCATATTGAACTCCAGGG
ACTTCACAAGTAGTGGTGGTAGCGATGCAGCAGTCGTTCCTGAAGATATA
GGCAGGTTTGTCAAATTTGTTGTTGATAGCGATGTAGAGGATGTGCTGAT
TGACACTTTATGCAATTAATGTAGAAAAGAGTTTCTTGTAACAGTATGTA
AAGAATAAATAATTATAAGTATAAATAAAAAGAGAAGGTGAAATAATAAT
AAGTAAGCAGCTCGGTTATAAGAGAACAAAAACACACGAAAAAAAAAAAG
TCGTCAATATAAAAAGGAAAGAAATCATCATTACAACTTGACCGAATCAA
TTAGATGTCTAACAATGCCAGGGTTTGACAATGTAGAAACGTCGCCTAGT
TGGTCACTTTCTCCTGCTAGGATTTTTCTTAAAATACGTCTCATAATTTT
GCCGGATCTTGTCTTGGGCAAGTCATCCACTAAAATGATCAATTTTGGTG
CGGCAAATGGCCCGATGTCTTTTCTAACAGTAAAGACCAAATGCTTCTTG
ATATCTTGTAATTCATCATCTGTTGCGGTGGACCAACTAGATTTGTTTTT
CAACACCACAAATGCAGCAACTGCTTGACCAGTCAAGTCATCGTTGAATC
CGACAACAGCACACTCGGCCACAATTGGATCTTCGATAATAGCAGCCTCA
ATTTCAGCGGTAGACAGACGGTGACCAGAGACGTTCACCACATCGTCTAC
ACGACCCAAAATCCAGATATAACCATCCTTATCCTTTGCAGCACCATCAC
CAGTGAAATAGTAGCCAGGGTAAGGGTTCAAATAAGTGTCTAGATACCTA
TCATGATTTTTCCAAATAGTTCTTGCAAATGATGGCCATGCAGCTTTGAC
GGCAAGGACACCCTCTGCGTGGCTGGTGTTAAGTTCTTCACCAGTGTTAG
GGTCAAGAACAACTGCATCAATACCGAAGAAGGGGAATGAGGCAGAACCC
GGTTTCATTGGTGTAACACCACCAGCCAGCGGGGTGACCAGATGCGAACC
AGATTCTGTTTGCCAGTAGGTGTCTACAATGGGGATTTCATTTTTACCTA
TTTTTTCAGAGTACCACTCCCAAACTTCAGCAGCAATTGGCTCACCGACC
GAACCCAAGCAACGCAAAGATTTTAAGGAATGATTTTCGATGTAGGAATC
ACCAGCTCTTTTCAACAAACGCAAAGCAGTTGGCGCAACATAAAATTGGG
TGACTTTGTGTTCATCAATAATATCCCAATAACGGGAGTAATTTGGGTAC
GCAGGAGTCCCTTCAAAGACCAAAGTGGCACAACCATATAGTAAGGGACC
ATAAACCACATAAGTGTGGCCTGTAATCCAGCCAATGTCTCCAGCTGTGA
AGAAAACGTCTTCTTGGTGAGTGTCAAAAGTGTAGCGCATGGTCAACAAA
GCTCCCAGCAAGTAACCTGCGGTAGAATGTTGAACACCCTTGGGGGCACC
AGTAGAACCAGACGTATACAACAAGAATAATGGATCCTCAGAATCAACGG
GTGTGCATGGATAGTAGGTCTTGTATTTCTTCTTTTCTGTTGCCCAATCC
AAATCTCTGGGGGCATGGAAAGCAACAGATGGATTGTTGGTCTTTCTATA
AACCAAGACGTGTCTCACGCCTGGGGTCTCTCTTAGCGCGTCATCAACAA
TTCTTTTAGTCTCAATGACTTTACCACCTCTGTTGGATTCATCTGTAGTG
ATGACAACTTTAGAGTCCCCATCGTTGATACGATCTCTCAAGGAGTTGGA
AGAAAACCCGGCAAAGACTACGGAGTGAATGGCACCGATACGGGAAATGG
CCAACAAGGTTATGATTGCTTCTGGGACCATAGGCATGTACACGGCAACA
GTATCGCCCTTGCGAACGCCCATAGAGTAAGTCAGCACTTGTGCCACTTG
ACAAACTTCTTCAAGTAGTTCCTTGTAGGTAATGGAATAGCCTTGGCCAG
GCTCGTCACCTTCGAAAATAATGGCTTTCTTGTTAGGAGTCTTCAAGGCA
TGTCTGTCAACACAGTTGTAACAGGCGTTTAATTGGCCGTTGAGGAACCA
TGCATTGTTCTGGAAGGAGGGCCTGCCCGTTTTAGGGTCTGGGATGAACA
CCTTATCGAATGGCTTAGACCAGTTTAAAAATTGGGTAGCTTTAGAACCG
AAGAACTTAGCAGGGTCTTCAATAGACTCCTTGTGCAAGCGCTGATAGTC
CTGCAACCCGTCCAAGTGTGGAGAATAGTGGGTAGCAATTGCGGGCTGCA
GTCTATCTGAGATGGGCCGTTGTGGCACGATCTTGACCGAAGTCAAATGT
TCATACTCATGTTCCTTCTTCTGCTGCGCAGTGGCGGCAGACTGGGACAT
TTTTGCTTTCAACTTGTCAATTTCACTTGACTGTTCTTCTAGTTTTGATG
ATTGTACGGCAGAGGGCGACATAGCACAGTGGGCAATGTCTTTCTAGTAG
TTTTGATATGTTTGGTTTTGCTTATAGATAGAAAATATAAGAACAAGATA
TAACGTACTACCAGATAACCTAAGGGAGAAATATGCTTAGAATAGCCGCC
CAGTTTATATACAAAATGAAGGGAGAACTATTTGCCACCGAGGAACTGTA
CCCCAACTGCAATACCCATTGAATAATGGCATCGGAGGCTCGGCGGCAAT
TCGTACCCCAACCTTTTTTTTTTACTTTTCTTTGGATCTTAGAGATAACA
GAAAAAAAGGATGACCCCAATCATTTGCCACGGCATGTCAACAGGTGAGT
GCCTTTTGAGGGGGGGGGGTCATCTCGACATCCGGCGAAATGGAGCAGTC
ACACGTGAACATTTTTAGGGGATGGAGAGTGCTACGCCGTTCGTCCGAGA
TGATTATCATATTTACACAGCCGTACATACACGTGCCATTTATCTTGATA
TCATTCTGGACGTATGTGCACATGTGATTTGCTTTTGTTTTTTTAAGAAT
GTCGGGTAATAAACAGATTGTTTTTCTGGGAGGATAATCTTTTCTTTTTT
CCTGTTGGTATTCTAAAATTAACCTTGCTGTTTCTTTTTTTTTTTTTTTT
CGCGCGACTACTCAGCCATCTTGCATTTTTAAAGAAAAAGATAATCATTA
ATGCCTTCACGGGAATACGTATAGAACATTATTAAAAGTATATGAATGGC
ATATATATATAGAACACCACCCTTGGAAAACATTTATACCCCTTAAACTA
AAACAATTTGCTGCGCTATACCGTGTTTCAGTGTATTATAATACATTCAT
TTCTGTTTCATTACGATTATATTGACGTGATAAAAAGATTATATAGCCAT
GATCTTCCTAAACACCTTCGCAAGGTGCCTTTTAACGTGTTTCGTACTGT
GCAGCGGTACAGCACGTTCCTCTGACACAAACGACACTACTCCGGCGTCT
GCAAAGCATTTGCAGACCACTTCTTTATTGACGTGTATGGACAATTCGCA
ATTAACGGCATCATTCTTTGATGTGAAATTTTACCCCGATAATAATACTG
TTATCTTTGATATTGACGCTACGACGACGCTTAATGGGAACGTCACTGTG
AAGGCTGAGCTGCTTACTTACGGACTGAAAGTCCTGGATAAGACTTTTGA
TTTATGTTCCTTGGGCCAAGTATCGCTTTGCCCCCTAAGTGCTGGGCGTA
TTGATGTCATGTCCACACAGGTGATCGAATCATCCATTACCAAGCAATTT
CCCGGCATTGCTTACACCATTCCAGATTTGGACGCACAAGTACGTGTGGT
GGCATACGCTCAGAATGACACGGAATTCGAAACTCCGCTGGCTTGTGTCC
AGGCTATCTTGAGTAACGGGAAGACAGTGCAAACAAAGTATGCGGCCTGG
CCCATTGCCGCTATCTCAGGTGTCGGTGTACTTACCTCAGGGTTTGTGTC
TGTGATCGGTTACTCAGCCACTGCTGCTCACATTGCGTCCAACTCCATCT
CATTGTTCATATACTTCCAAAATCTAGCTATCACTGCAATGATGGGTGTC
TCAAGGGTTCCACCCATTGCTGCCGCGTGGACGCAGAATTTCCAATGGTC
CATGGGTATCATCAATACAAACTTCATGCAAAAGATTTTTGATTGGTACG
TACAGGCCACTAATGGTGTCTCAAATGTTGTGGTAGCTAACAAGGACGTC
TTGTCCATTAGTGTGCAAAAACGTGCTATCTCTATGGCATCGTCTAGTGA
TTACAATTTTGACACCATTTTAGACGATTCGAATCTGTACACCACTTCTG
AGAAGGATCCAAGCAATTACTCAGCCAAGATTCTCGTGTTAAGAGGTATA
GAAAGAGTTGCTTATTTGGCTAATATTGAGCTATCTAATTTCTTTTTGAC
CGGTATTGTGTTTTTTCTATTCTTCCTATTTGTAGTTGTCGTCTCTTTGA
TTTTCTTTAAGGCGCTATTGGAAGTTCTTACAAGAGCAAGAATATTGAAA
GAGACTTCCAATTTCTTCCAATATAGGAAGAACTGGGGGAGTATTATCAA
AGGCACCCTTTTCAGATTATCTATCATCGCCTTCCCTCAAGTTTCTCTTC
TGGCGATTTGGGAATTTACTCAGGTCAACTCTCCAGCGATTGTTGTTGAT
GCGGTAGTAATATTACTGATCATCACGGGACTTCTGGTTTATGGAACTAT
AAGGGTTTTCATCAAGGGAAGAGAGTCTCTCAGATTATACAAGAATCCTG
CGTACCTACTTTACAGTGATACCTACTTCTTGAACAAGTTTGGGTTCTTA
TACGTTCAATTCAAAGCAGATAAGTTTTGGTGGCTTTTACCCTTATTAAG
TTATGCGTTCTTAAGATCCCTGTTTGTTGCCGTTTTACAAAACCAAGGTA
AGGCTCAAGCAATGATCATCTTTGTCATTGAACTAGCTTACTTCGTTTGT
CTCTGTTGGATAAGACCATATTTGGACAAGAGAACTAATGTTTTCAATAT
TGCTATTCATTTGGTGAATTTGATCAATGCATTTTTCTTTTTGTTTTTCA
GTAATTTGTTCAAGCAACCAGCAGTGGTTTCGTCAGTGATGGCGGTTATT
CTGTTCGTTTTGAACGCGGTGTTTGCTCTATTCCTATTATTGTTCACTAT
TGTCACCTGTACACTGGCATTACTACACAGAAACCCAGATGTCCGTTACC
AACCAATGAAAGATGACCGTGTGTCATTCATTCCTAAGATTCAAAATGAT
TTCGATGGCAAAAACAAAAATGATTCTGAACTGTTTGAATTGAGAAAAGC
TGTTATGGACACCAATGAAAATGAGGAAGAAAAAATGTTCCGTGACGACA
CTTTCGGCAAGAACCTGAATGCAAACACAAATACAGCAAGACTCTTTGAT
GATGAGACTAGTTCATCCTCTTTTAAGCAAAATTCCTCTCCCTTCGATGC
CTCGGAAGTAACGGAGCAACCTGTGCAACCAACCTCCGCTGTCATGGGTA
CGGGTGGCAGCTTCTTGTCTCCACAGTACCAACGTGCGTCATCTGCTTCT
CGTACTAATCTAGCGCCGAATAATACAAGCACCTCCAGTTTAATGAAGCC
TGAATCAAGTCTCTACCTGGGGAATTCCAATAAATCATATTCGCATTTTA
ACAACAACGGCAGCAACGAAAACGCCCGCAACAACAACCCATATTTGTAA
TCCAATATATACTCACATGTAACAACTTATTATATAAATATTTAAGGGCA
AGGATATCCTACATTATATTTCATAGAAAACCGCTCAAAAAGGTGTATTA
TCTCCATTACATCCCAACACCACACATATTTCAGCGATAAAAACCTTAAA
TGTGAAATTCGCTTTGGCTCTGCTTCCTTAAATGTACGCAATTGCCGCTT
TTTTCTGACATCTTTTTTGACGTGTAGAGAAGGAAACAGATCCTCCAGAA
GGGATTTACTGTTGGCTATTTTGTGTTAGAAGCAGGTTAATAATAGATTA
GGTTGCGTAAGTCATGGTCGAAAATAGTACGCAGAAGGCCCCACATGCCG
GAAATGATGATAATAGCTCTACCAAGCCATATTCGGAGGCGTTTTTCTTA
GGGTTCAATAACCCAACGCCTGGATTAGAAGCTGAGCACTCAAGCACATC
GCCTGCCCCCGAGAACTCCGAAACACATAATAGGAAAAGAAATAGAATAT
TGTTTGTCTGCCAGGCTTGTAGGAAGTCAAAAACAAAGTGTGATAGAGAA
AAACCTGAATGTGGTCGATGCGTCAAGCATGGGTTAAAATGTGTTTATGA
CGTATCAAAACAGCCAGCACCACGAATTCCGAGTAAAGACGCCATTATAT
CAAGGTTGGAAAAAGATATGTTTTATTGGAAAGATAAAGCTATGAAGCTA
CTAACAGAGAGAGAGGTGAATGAATCAGGCAAGAGATCAGCAAGTCCGAT
CAATACAAACAATGCTAGCGGGGACAGTCCTGATACCAAGAAGCAGCATA
AAATGGAACCTATATATGAACAAAGTGGTAACGGGGATATAAACAATGGT
ACCAGAAATGATATTGAAATCAACTTGTATAGAAGTCATCCAACCATGAT
CATGAGTAAAGTCATGAAAAGAGAAGTTAAGCCGTTATCTGAAAATTATA
TTATAATTCAGGACTGTTTTCTAAAAATCCTGGTCACTTCAGTGTTCCTT
GACACTTCAAAGAACACGATGATACCGGCATTGACGGCAAACGCGAATAT
TACAAGAGCCCAGCCTAGCGTAGCAAATAACCTTTTGAAATTGAAGGAAA
TGCTAATCAGACAGTGTCAAACCGAAGATGAAAAAAATCGTGTAAACGAA
TTCACTGATAGAATACTACAAAATACAAATTCAAATAGAAACTTGAAAAT
CGGTATGCTATTATCAATGCTTTACAATTCTGTCGGTTACCAATATCTGG
AGGATCATTGCCCTCAAGGTGGCGAATATTCGGATTTATTGAGAAATTTG
ATCAATGAATGTGAAGCTATTTTGCCATCTTACGAAATTATTGAACGCTA
CAAGAACCACTTTTATGAGTACGTTTATCCAAGTCTACCTTTCATCGAAT
TAGAAATTTTTGAAGAATCATTAAGTCAAACAATTTTTCCGGACCCAAAC
AACCCCTCCAAGGTGCAAATACGTATGGGTAGCACACATTTGAGAGCTAA
GGTGGAAAACTTGAGTCTTCTATTGGTTATCTTGAAACTCTCATACATGT
CAATAAGGTTTTTAGATCATAGTACAGCAGACTCGAGTTTTTATCTTTCA
AAGGAAATAATTGATAAATACCCAATACCGAACGATTTTATTTTATTGAG
TCAAAGATGTCTAGCATCGGAAAATTGGTGTGCATGCGCTAATGAAAACA
TCATATCATGTTTACTATATATCTGGTCTTTTTTTGCTTTTTCTCCTGAA
GAGGGTGATTTCTTTCTCGAGCACCCCACCGATGTTATCAGTAGTTTGAT
AATGATGCTTTCCACCTCGATTGGTCTCCACAGAGATCCTTCAGATTTCC
CTCAATTGATTTCCCCGTCCACCTCAGATAAAAGAACCTTGAATCACAGA
AGAATACTCTGGTTGAGTATCGTTACCGTTTGTTCGTTTGAAGCAAGTCT
CAAAGGTAGACATTCTGTCTCACCGATATCTTTAATGGCCTTATTCCTAA
ATATTAAGGATCCTGATTCTCTGACGGTATATATGAACCGAGTTAGGGGC
GATCTAAGCGATATCAATAATCACAAACTTTTGAGAATTCATAAATTTAC
ATTCAAGAGAGCCCAGCTTGCGTTACTCCTGTCGGACTTAGATAACTTGA
CGATGACATACTATGGTAGTTTCCATTTGCATTCAATTGAATTCATAAGA
GAAAAGATTGAGATTTTTGTGGAGGAAAACTTTCCCATAGTACCATTAAA
AAGTGTCGCACAGGATAAGTCAGACCTTGATGACATGAATGTGATTTCAG
AAATGAATATATTATCTTCAGAAAATTCTTCTTCATTTCACAATCGAATA
ATGAATAAACTATTGATGTTGAGAACTTCAATGGCCGTATTCTTGCATTT
TGAAACACTTATCACTAAGGATAAAAGTATCTTCCCATTCTACAAGAAAT
ACTTTATGGTTAGCTGTATGGATGCGTTGTCACTAATAAATTATTTCAAT
AAGTTTTTCAACGGAGAATATCGACACGCAATATCTTCTTTAACCAGTTT
TAATGTTACAAAATTTATTCAGTTAGCACTATCCAGCACAATCTTCAGCC
TATTAGGGATTATACTAAGAATAGGTTTAGCCATCCATATGTTATCTTCT
GAAGTACAAAAGTTATCGGGAACGACAGATCCAAGAATAAAGGAGTTAAA
TACCAAAGTCGAAAAATTTAGTACCCTGCAAAGAGATCTCGAGTCTGCTT
TAGAAGGTATATATTGCTCTGCTTCGGAACATTTAAGATTCACATACTTC
CCCGTTTTTAAGATGTTGGCTTTATTCGATGTCATTGTACAAAGGATGAG
AAAGGGTGAATTATGGCACGGCATATTTACGATGATTCAAATGGAACAAA
TGCATTCTAGGATAATCAAGACATTAAGCATTACCTTAGGAGTCAAACTG
GACAAAAAGGATAGGCTATTAGAGGAATTGATGGCATGCAATCACGTTGC
GAATTTTAGCGTTGAAGATATAGATGAGCTGAACCGTAATATCAAAAAAG
AGATTCAAATTTCTTCAGGATTGAAGCCGCCTGTAAACACAATTGACTTA
ACCAACGGCGAACCATTCGGAAATGCTGTTCCTACCTTCACAAAGACATG
GAGTTCATCCTTAGATAATTTAGAAAAACTATCATCGGCCGCTGCAGTTG
GTCAGAGCTTGGACTACAACAGTGGTTTACGTCAGGGTCCTTTGGCGGGT
GGTGGTTCAAAAGAGCAAACGCCAATAGCCGGGATGAATAACTTGAACAA
TTCAATCAATGCTACACCAATTGTCGATAACTCATCTGGATCACAACTTC
CTAATGGTTTCGATAGAGGCCAAGCGAATAATACTCCTTTTCCAGGTTAT
TTTGGAGGTTTGGATTTATTTGATTATGACTTTTTGTTTGGCAATGACTT
TGCTTAAAAATTTTCTTTCCAAACTCCTACCTATTCATTTCATCAATTAA
TTAATATTATATAGCCACGAATTTATGAAACTGACCGATAATATAAAGTG
CTCAATATATATATATATGTATATAACGGTTAACGTAAGAAGAGCTCTTC
CCTCTTAAACATTCGAAAAATGATTGAACCAGTATATTTGGTCGAGCAAG
ACTTTCTCCTTCGCATATTTTACGGCAGGTATGGATATATCGCCTCTTGC
TGCAAACCCGTGAGCCACACCACTGAAGAGGTCTAACTGGTAAGTAGCGT
GATTATCCTTTAATTTTTCCTCCGTTAAGTGTCTTAAGTTTGCCGGAAAG
ATGTGATCCTCTTCCGCTGCTGAAATCAATATTGGTTTCTTGCTATCAAT
TGCTTCAATTTCCTCGATGCTGACGAAAGATGGATGTGCAATGGCTGCAG
CATTGGCAAGACCCCCGTCGCCACTAATGTGTTGGACGGCAAACTTTGCA
CCAAAACAGTAACCCACAACGCCAATAAACTTTGGGTCATATTCAAGTTT
TAACAACTTCATGAATCCATCAACAATTTTCTTGGTGACTTCAGGAGAAT
GTCTTTGAAACCAGGCATCACGATCAATTGGTTTGTCCGATGAGATAGCA
TCGCCGAATAAAATATCGGGAACAAAGACCATGTACCCAGCACTAGCAAA
TTTGTCGGCCGTTAATAAAACATTGTTGAATTTATTGCCATACACATCTG
TCAAGATAACTATAACTTTTTCCTTGGGAGATGTAGAGCCTGCTGCATAA
GTATCTAAACCGAAGATTTCTTCACGACGACCCTTGGGTGTTCCATCGTG
ACAAACTCCTTCAAAGCAACACTTGCCAGGTTGATTAGATGCCATTTGAT
TGAAATAATTTTGTTCTGCTGTAGTTAGACGTAGTGGAAAACTTTAAGTC
TACTGAGTCTTGAGACCTTATCACCCTTTGAAGGTTTCTTGCAAATGAGC
GTGGTTTGGCATTTTTTATCGGAAAGAAAAAAAGGGCTCCGCCTTAGGCC
AGATATCATAGAAATGCAACACTTCCCTAATATAGAAATTTGGGCATTAA
TTATTTTGAGAATTTTGATGATTTGAATAATTTCATTAACGTAAAGGAAC
ATAGTGCTACGAATCCAACAGTGGACCCAAAAATGAGAGCCGTTTGTCTG
TAGTCGACATCTTTTGCTGCTGTTTCTTCTGGCAATCCCGGAGTGTTTTT
GCCAGGATCAAGAGCAGCTTCTGTGATTTTAATAAACAATTCATTAAGGG
AACTTAGCCATCTGGATGATATGTGCAGTGGGTGGTTCACAAATAGCTCG
TCTGCCAGTTCATCTGGTTGGATTTGACACCTTTGTTGCTGCTTATCCAA
ATCTGCCTTAGAAGCTACAAATACCAACGGTAGATCTTGTAAATGTGTGA
ATTTGTCTAGAAGCGAAACTAAGTAGGAGAATGATTCTGGGTCGCTGGAA
TCGTATGTTAGACAGATTACGTCACATTCTTTTAACTTATCCTTATTCTC
TAGTATGGCGTATTCCTGTTCTCCAAGTTCTTGCAAAATCAAATAGTACT
GTTTCCCACCTTTGAGTTCTAAACTATTGACTGCAATTCTTGGTTTGATT
GTCGGAGAATACTCCTCCGAGAAAGATCTGCCCAAGAAGGCCTCTAGCAA
AGAGCTTTTGCCGCAACATGGCTTTCCAATGACAAAGCAATTGAACACTT
TTCTGTCATTGATATTGGATCTGTAAAGTTTCCCGGAACGGCGTCTCATT
TTCCTTGGCTTGGTTACTTGTAGGGCTAGTCTTGCATCTTCCTGAAAGCC
AAAATACACCAAGTAAGCGGTAGTTGTGCTATAGTTCAAGAAAGTCGTCA
TACTCCATTGTGCTAGCCAGCCTTGTAAGGTGATGCAACCCTTGTTGTTT
ACGACAGTGGAGAAGGGGAAATTCGTTGAGGTCCATAGTTTAGGCAGCCC
TGGTGTGCACTTAAATAGACGATGTAATTCTTGATTATTCAAACCACCAT
CATTGTCGATATCAAACTTCAAAAAAATATCTACAAGAAATCTGTAGCCC
TTGGGGCTCAATTCCACACTGGAAGTGTCAGGGACAACCAACCTCGGATG
GAGAATTTTGTCATTAATACACAAGGAATCTGTGTAATGGAAAGTTCTTA
GGATAGCCCATGTAGTTTCGTGTCTCCCCCTTTCAGCGTATATTTTGTTC
AGTACAAGGAAACCATCTTTGGTGATGCCTTTTCCCGGTACGTATAGCTT
GCGGTTAATGTACTCTTGATCGTGCTTGGAAATATCCAAAAGCAAATCTT
TAATAAAATTCAGTTCGTTTACATCGATACTCTTATTGAAGCACTTTTTT
TGTAAGCCCAAGATTTCGTTGTCATCTAAATATGAGTCCTGGTTTAAATC
GCTTAAAAGAAAAATTCTTTTTAAAGCCATGACAGCCAATGGCTTTAGTT
CACCTACCATGGCATCAAATAAAGGTGATATTGGGTGTGTTATAGCCCTT
TGGCAAAGATAAAACGCTTGGTTAAGATCAAACTGTGTCTTGGCACTTGT
CTTAATGCAAGTGTCGATTTCTTTAAACTCCATTAATATTGGGATAAATT
CTTCATCCTCCACTTTGGTATCGATATCATCATCACTGTTCTCTGACACG
ACCATTGCATTGGCATTAACATTCGATATGGAATCACATTTATTTTTGCA
GAGAATGACAGGAATATTCAACCCCAGGGATCTGAAATGAGGCAACCAAA
AGAGAGAAACATGGTCATACGATTCGTGATCGCAATACACAAGCCAAATT
ACGTCGGCGGACTTCAACTCATGGTCTAAAGCTATGAGGTCCGAATCTGA
AGTGTCTATAAGTACTGTATTCTTAGGAGAATATGTAGGTGATGATGAGA
AATCTCTTGGGATACTGATGGGTGGCAGCACGTCCTGTATGGTCGGTATG
AATTCAGCTTTTGTTAATGATACAATCAGACTGGATTTACCAACCCCTTC
ATCACCGCAAATAACTACCCGAATCGTTTCTTTAGTCATTGTGTTGTTCA
ACACATTAGTATTTAGAAGTCCGCTATTTTTGTTTTCAATTTTTATTTGT
TTAATATACAAATTTCATTCTTGTTTTGAGGGTAAACCACTATACCAAAT
GTTGAAGATCTAAAGGTATCGATCAAATATGTTGCTAGAGAGTGACTGAG
TGTTACATTAAATATATTTATATATAAACGTATGATATTTAGGGATTGTT
GATTGATAGGTTGAAAAGTTTCGATCTCAATGACTCATTTTCCTGTTCTA
AAGCCTTGATTCGAGCTTCTGAAGCGTTAGCATCGAGCTTCCGTCTTTCT
CTTTCGGATATCCATCTTCTTTGTAACTCCTCTATTCGTAAGGTCAGTTC
TTTATTTGGAGTTGCCGTTAATTCATTGCCCTGTTGATGTGGCTGCTCTG
GGGTTTCCATGGAAATCAGTGAAGAGATATATGAGTTTATTATGGACTCT
AATGCAGTCTCTATAAAAGTGTAGAGCGATTCTAGTTTGGGCTGAATCAA
ATTCAAGTTTTTCAACGCATTTGGTACAGATTTTATGGATTTCATTTTCC
TGTCAAATTGGGCAATAGAACTTTCTTGTAAGATTTTCTGCAGAATATTG
AAAATACTGTCAAGGTGTAGTAAAAGGTTCTGATTAAATTTGATAAAATT
GCTTTCATATTGGGATAGTATTAACTTTTGGTTGTCCAAAGTATTTAACT
GATTTTTTAATTGGTAATTCTCCAAGTCTAATTTGTCTAACTGATTTTGT
ATTACGTGGAATTCCTCTGATTTATCGATTTGAAGGTCATTGATTTGTTT
TTCCAAGTCATTGATGTAGCTGTCCCAATTATTTTCCTTTAGTTTATTGA
TTTTGGTCTGAGTTTCCAGTTCTTTGGTTAAAACTTTTTCATTTTGTTTC
ATTTTAATGATGTCTTCCTTCAATTTTTCCAAATTGTTTATCAAGACAGA
TTGCGATTCGATCTTTTCCTTCAGTTGGGAAATCAAATGATCTTGTTTTT
CTATAACGGAACTAGAATTTTCTTCCAATTCTAAGGAATCTAGTAGATGA
GACTGCTCATTTAGTTTGGACGCTATTATTTTTTCTAATTTTTGCGATTT
CTCGAATTTCAATCTAATGGAATTTATAAATTGATCATATTCTTTGTGCA
AATTTTCTATGACAATCTCTAATTGAGTGTCTAAGGTTTTCTCAAAACGA
GACTCGACGGCTGAAATTGGTAAGGAAGTACTGTTTGCCATTACATTTTC
TGTATCAATGTGGTTGTTACTGTCATGAATTTCGTCATTCTGGTATCCAC
CATCAGTATTCTCCTCTTTACTTGATGGTGAGTCCCTACTTTCTAACTGT
GATCCTGCTGGTGAGGACTGGGCCAGTGAAAGAAATTCTTCCTTATCCTG
CTTTGATTCCGCTCGACTTTTGGAATGCAAAAAGTCCTGCAAGAATTGGA
TGATGAACTTGGACAAAGTATCCATTTTTTCAAGAACATAATCCGAGCTC
AGCTCTAAAGTTTCCTCCAGGGTCTCCCTCTCTTCTTTATCAAGAAGATG
GGCATTTTCATCTTGCTCATTAAAATGCGTCAATATAAAGGACAATAGGT
GATTGATCGTATTCACGATACTTTCCGAATTTTCTAAATTCTCTTGAACG
AATTGTAGCGTATCTTGGTACTCGACTTCCTTCGCCTTTAAATCCTGTTT
CAATTTGTTTATTTCAAGATTTAGACCCTCGATAATCGAATTTCTAAAAT
CAGTGTCATTGCCCAGCGATGGTGCATTGCCGTCTTTATTAGGGATTCTG
CGAATGTATTCATAGAGTACTTGAATCTTGATTTTGGCATTAGTCAACTC
CTTCTCCAAATTTTTGACTTTGTTGGAATCGTTCATCAGAGCAGGCTTGA
TGGGATCGTTATGAGATGACCTCGTGGTCATGGAGTCCCTGAGTGATGGT
ATGGACATCCCAGAATCCATCGAGTTTGTGAACTCGCTGTCGTCATCATC
ACCAGTGTTGTCATTATTGCGAAGATGCCTGCCACTAGGAATCCATCGAC
GTACCATGGCTATAACTTTCCTTATGTTGTTTGCTTAGTTTTTTGATATT
AGTGTTGCTTATGTGAAATTTCGCGATTTCAATTAAAATAATAAATACAT
ATATAAAGAATATACACAGAGGGAAGCAAAAGTAAACTAAAAGTGATACT
TACACGAGCTTTTTTGGTTCCAAACTGTTCATGATGATGCCGGACCCTTC
CCAGTTGACTTCTTAGTGGTCAATTGTAGGCCATGCCATCTGGAAATATC
GTCCCTCAAAATTCTGTTCACCAGCTGGTGCTGCTTGATGAGACTCAGTC
CGTTGAACTTCTTGCTTGTTATGTTGATAGCAAACATGGATCCGCAGCCA
CCGGAAACGTCTTGCACTTTACACACTTCAGGTTCCAGTTCCTGTTGTAG
TTTATCGGTGATCATCTTCTCCTCCGGAGTCATTGCCATCTGCGTTGAGT
ACCAAAGCTTTGAGCCCGTCAGAATCCTTGGCCACCGGACATGCTTCACA
GATATAGAACGTAGCATGGTCTGTGGGAGCTTCATTTCTATGTTTTACCT
TCTCTTTTCGCTTTTATGGTTCTCAGTGACCAAATAAAGAAACTTATATA
TGTTCCGGAATGACGAATCAAAAAGAGAATAGCATCGTTAGCAGCAAACG
AAAGTGGAAAGAGAATAATGTTCAAGAGAGCAATGAGCACAGATGGTCCC
GTGGCACGTACCATCCTGAAGAGACTGGAATGCGGCTTTCCAGATTACAA
GAACTTTGCGTTTGGCCTCTACAACGATTCTCACAAGCATAAGGGCCATG
CTGGTGTACAGGGAAATGTCTCTGCTGAGACACATTTCCGGATTGAGATG
GTCAGTAAAAAGTTCGAAGGCCTGAAACTTCCACAACGCCATCGTATGGT
TTATTCCCTCTTGCAAGACGAGATGGCTCAGGCGAACGGTATCCATGCTT
TACAATTGTCACTAAAGACCCCACAGGAGTATGAATCCAAAGCGAAATAG
AATGCATAAGCATAAGTGTACACGTTGAGTTTATTGTTTTATTTCCCCTA
CATATATATACATATATATGAAATTACTTTACGTACGTATAAGCTTTGTT
CAGTCATCATGAACCAGTGTCTTTTCGTACTGTTCTAAGGACATTAGACC
CTCGACCTGTTCCACATTAACGCCCTCACCAAGCTTCATTTTGACTAGCC
AGCCGTCACCCATAGGATCTTCGTTCACCACACCTGGATTTTCCTCAAGA
TTAGTGTTAATTTCCTCTACGGTACCATCGGCAGGCTGGTAGATCTCGGA
GGCTGACTTGACGGACTCAATGGACCCTAGCGACTCACCTTGGGCAATCT
CAGTGCCCACTTCTGGCAACTCAACATAGGTAGCGTCCCCTAAGGCATCA
GTGGCGTATTTTGTAATTCCGACAAAGGCAGTCTTGTCCTGATGCACAGC
TATCCACTCATGTTGGGAAGTGTACCTCACGGCTTGAGGTCCTTGGGATG
AGTACAAAAATGGTAGTTTATTCTTGTTTAGGGCATTGCCGGAGCTGTTT
CTCAAAAACAATTTGCTCACAGTGGGCATGCGGGTGGTCCATAGTCTAGT
AGTGCGTAACATTGTCGATGTGGTATGCTTCATGTGGAGATTCCCTTTCC
CATTAGATACTTGTTTGTTGGTCTGTATATATAGAAGAAAGAGTTAGCGA
AAGTGACTCCGCCGCTGAATGACTCCTTACGGAAGTGTCAAAATTGCGAG
GTCCCTATAGCACAGAATGATAGATAAAACATTGATTTGCAAGTTGAAGG
AAGACCCTACACATGCGTATATATGATGTATGTAATGGTTGTGATCATTT
TAGCCTGTCAAGCAGTGAATCGCACTGCTTGTGTAAGCCTTCATCTTCTT
GCTTTAGCTGATGCAGCAGGTCGCGAACAGTGTCCTGCACTGGGGGTCTA
AACATAATGAGAAACTTTAGCGTTTGGAAACCAAGGGAACTTCTTGCCGG
ATCCAGGCAGATAGGCTTCAGTGCCTCAAGATGATCGCTTTGAAGACTGG
GCAGTTCGCTCATAAGTCTGATGAAGAATCGTCTGTGTTTGTTTTCAAGG
AATGGACCCAGAGACTCGAGAACTCTTAAGGACCATTTTTTGTAGTTAGA
GGGATCTTGATGCAGCGAGGTTTGGAAGAACCATTCTTCATTGAGCCATT
CAATGATCAGACTGACACGTTGCTCGAAATCCTGGATGAAGAAGCCAAGC
AGTTCTTCACGAATCAGGTCACTGGCCTCTTGTGCTTCGATTCCTCTCGT
AACCAATCTGATTAAGACGTGTAACCATGACGAGGAGTCGTCATCGTCCA
GTAATATGGAGGAGGAAGACGAAGATTTGGCCCGGGTAGTATCCTGGCGA
CCGGATAATTCAAACAGTTTCTTGGTCAGCTTTGAGAGGTACTTTAGTTT
TTCATCCTGCGTCAATGAGTCAGGTTCAAAGGGGGGTGCGATCTCCTTAA
TGGCAGAAGTTGATTTGTTGGCATCTCCTGAGATTTCTTGGGCGCTTTCC
TCTTCTTGAAGCATCTTCTGCATTCGGTCATCGTCTTCGGGCTCCTCTGG
TTCCTCCGCTAGTGGTTCTGTTTCCATTTTGATTTTCTTGCTATTAGCCG
TTGGGCCATCGTTTCCAACTTCTTCATTGTCGTTGCCGTCGTCATCATCG
TCGGATTTCCTCTTTGATGATGACGAGGACGGTACAGAATTGATGTACGT
ATTCATTAAATCCGTGTACCTCGAAGCAACGATAGACAATCCGGTGATCA
GTTTCGTGCTGTCCATTTGCAAGATGGCCTCTGTGGACAGCTTGATAAGT
ATGTCATTGGGTAGCTGGGTCACATCCTGGTTGGAGTTCGAACTGTTCAT
CAATGAGTACACAGATGAGTAGGTGTTGCTGATTGGTTTGGGTGAGTTGT
TGAAAAAAGTATTGCCCTGGTGTGAAGCCTTGTTGAGGGTGTATTTTTGC
AATATCTTCAGTTGATCAAGCATGTTTTCGGTTGAAGAGCCCGTTGCAGG
TGCGGACACAGGCGTGGGGGTCTTTGTGGACACCCCTAGAGTAGACAATA
ACGCGGATAATTGCCTTTTCCATAGTGAGATGTATTTTAGTTTGTCCTGC
CTGGACAACGTTTTCTTGCTATTGCCCTTGGAAGGGTCGAAGTTCAAAAT
TCCCTTGCTCTTGGTCTCTTCGCCAATAACGTGTAAAGTTTGAGAAATCT
TGGTCAGCTTGGAGTAGATCGATGACCCTGATCCGGATGAGAGGGATTTT
GTAATGATTTGATTTTTTAGCCCAAATTGCACAAAGTTCTTGTACGCCCT
TTCAACAAATCTCTTGGATAGTTTGTAGTTCAAGTCAGACTTGCCCTCTA
GGGGAAACTTGGCGTCGACGTTGAAACGCAACAGCCCGGAAAGAATTCTT
ATTGTTGTCTGCGGCCTTCTTTTGATGACGAAGGATAAAGAATTGATGAT
ACCAATGAAAACGGACGAGACCATGTACTGTTCCTCAATTAGGTAGTTTA
GCAACATATCAAGAAGCCTCTTAGCCTCGCTCTCCAAAGCCGGTTTGTTC
AACACAGGGTGGTTATCCGGGATGGTAGATGAATTAATCTCGTTGCCGCT
GGGTGATTTAGTTTGCGACAGCACGACCTCAGATATGAACTTGATGGTCG
CTAATTTCACGCCGATATTTTGGTCAATCTGCGCCAGCCATTGTTCGACA
TCCGTTTCATCGTCAACGGTGGCACGCAAAGGATATGCAGTTCTCCAGTG
CGAGAGCACGAACTTCTTCAGCATACACAACTGATCAAACATTTCCTGGT
TTGATGTCTTAGCAACCAGATCCAACACCAGCGGGTATGAAGCGCACATA
ATAAGCACGATATTCTTGTACACTAGTACGTCCGCGGTGGATTGCGCCAT
AGCAAGAAGTAGTGGCAGATATTGAGCAGCAATAAACGGTCTCTCAGTAT
TCGCAATTGGAGAGTCCATCGACACCACGTCTAGAACTAACTGTGTAAAA
AACTTGGCCAAAGGCAACTTCAGCTTGCTGAGATTACCGTTGTGGTACAT
GGATGCCGTAGTTTCGAGCACCTTGGGCAGCATCTCCGTTGGATTGTTGT
GCATGGCCAGTGTCTTGGCCTGTAACAATTGTTCCATCTCTGCAGATGAC
ATTGCGCTGCTTAGTGGTAGTTATATGCTTCTTGCCACGATTTAACCATT
TGTTCAGTCAAGTACTAACGGTTAAAAGGTATCGAAATATGGCAACTTTT
CACTTTTAGATCAAGTCACTATATACGACTTGAACATCAGAACGGCGATT
TTCCATCAAGATGGAGTGGAAACCACGCCATTATAAAGGAAAGCTAGTTT
TATGTCTCGTATACATGCGGAGTAGGACAGTGATATAACACACATAGCTA
GACACAATAGACATCATGAAAAGGTCCACGTTGCTGTCGCTGGACGCATT
CGCTAAGACCGAAGAGGACGTACGAGTCCGCACCAGGGCCGGCGGGCTGA
TCACTTTATCGTGCATCTTGACCACGTTATTTCTGCTGGTGAACGAGTGG
GGACAGTTCAATTCTGTGGTAACAAGGCCACAATTGGTGGTGGACCGTGA
CCGACACGCAAAGCTGGAGCTTAATATGGATGTGACATTTCCATCGATGC
CATGTGACCTGGTGAATCTCGATATTATGGACGACTCTGGAGAGATGCAA
CTAGACATTCTTGACGCAGGGTTCACGATGTCTAGGTTGAATAGCGAGGG
TCGCCCCGTGGGAGATGCTACTGAGTTGCATGTGGGTGGGAACGGCGACG
GAACCGCGCCGGTTAATAACGATCCTAACTATTGTGGGCCATGTTACGGT
GCCAAAGATCAGTCGCAGAATGAGAATCTAGCACAGGAAGAGAAGGTTTG
CTGCCAAGACTGTGATGCAGTGAGATCAGCATACTTGGAGGCAGGCTGGG
CTTTTTTCGACGGGAAGAATATCGAGCAGTGTGAAAGAGAGGGCTATGTC
AGCAAGATTAACGAGCACTTGAATGAAGGCTGCAGGATCAAAGGTTCTGC
ACAAATTAACAGAATTCAGGGGAATCTTCACTTTGCCCCTGGAAAACCCT
ACCAGAATGCATATGGACATTTTCATGATACTTCTTTGTACGACAAGACT
TCGAATTTGAACTTCAACCACATCATCAATCATTTGAGCTTTGGGAAGCC
GATCCAGTCCCACAGTAAGTTGTTAGGAAACGATAAGCGCCACGGCGGCG
CCGTAGTTGCCACTTCTCCCTTGGACGGACGCCAGGTGTTCCCGGACAGG
AACACACACTTTCACCAGTTCTCGTATTTTGCCAAGATTGTCCCCACCAG
ATATGAGTACTTGGATAATGTTGTCATTGAGACCGCGCAGTTCAGCGCCA
CTTTTCATTCCCGACCTCTTGCCGGTGGAAGGGACAAGGATCATCCAAAC
ACACTTCACGTTAGGGGTGGTATCCCTGGTATGTTCGTCTTTTTCGAAAT
GTCTCCATTGAAAGTCATCAATAAGGAACAGCACGGGCAGACTTGGTCGG
GCTTCATCTTGAATTGTATCACCAGCATTGGTGGTGTCCTAGCTGTGGGC
ACTGTCATGGACAAGCTATTCTACAAAGCACAGAGATCGATCTGGGGCAA
GAAGAGCCAGTAGAGGAAGAGACTGTCATAGGGAAGAGCCCTTTCTACAT
ACTACTACATAATATATATATATAGTATAGAAATTGGTATATCACTACTT
GTACAAATATCATATTGTACGATAATCGCGAAGAACGACGCACTGGTGGG
AAGAAGTGGAAAACAGAAGCTTTAAGGTAGAAACAGAACAAGAATGTGGC
TATGGTAGGATAGCAGAAGAGTACCATTGCTGTTATCATTTGTTGCCTAG
CCCTATCAAGACCTGTCTGCTAATCCAACCCGAGAGATCATGGCGATCCA
AACCCGTTTTGCCTCGGGCACATCTTTATCCGATTTGAAACCAAAACCAA
GTGCAACTTCCATCTCCATACCCATGCAAAATGTCATGAACAAGCCTGTC
ACGGAACAGGACTCACTGTTCCATATATGCGCAAACATCCGGAAAAGACT
GGAGGTGTTACCTCAACTCAAACCTTTTTTACAATTGGCCTACCAATCGA
GCGAGGTTTTGAGTGAAAGGCAATCTCTTTTGCTATCCCAAAAGCAGCAT
CAGGAACTGCTCAAGTCCAATGGCGCTAACCGGGACAGTAGCGACTTGGC
ACCAACTTTAAGGTCTAGCTCTATCTCCACAGCTACCAGTCTCATGTCGA
TGGAAGGTATATCATACACGAATTCGAATCCCTCGGCCACCCCAAATATG
GAGGACACTTTACTGACTTTTAGTATGGGTATTTTGCCCATTACCATGGA
TTGCGACCCTGTGACACAACTATCACAGCTGTTTCAACAAGGTGCGCCCC
TCTGTATACTTTTCAACTCTGTGAAGCCGCAATTTAAATTACCGGTAATA
GCATCTGACGATTTGAAAGTCTGTAAAAAATCCATTTATGACTTTATATT
GGGCTGCAAGAAACACTTTGCATTTAACGATGAGGAGCTTTTCACTATAT
CCGACGTTTTTGCCAACTCTACTTCCCAGCTGGTCAAAGTGCTAGAAGTA
GTAGAAACGCTAATGAATTCCAGCCCTACTATTTTCCCCTCTAAGAGTAA
GACACAGCAAATCATGAACGCAGAAAACCAACACCGACATCAGCCTCAGC
AGTCTTCGAAGAAGCATAACGAGTATGTTAAAATTATCAAGGAATTCGTT
GCAACGGAAAGAAAATATGTTCACGATTTGGAAATTTTGGATAAATATAG
ACAGCAGTTATTAGACAGCAATCTAATAACGTCTGAAGAGTTGTACATGT
TGTTCCCTAATTTGGGTGATGCTATAGATTTTCAAAGAAGATTTCTAATA
TCCTTGGAAATAAATGCTTTAGTAGAACCTTCCAAGCAAAGAATCGGGGC
TCTTTTCATGCATTCCAAACATTTTTTTAAGTTGTATGAGCCTTGGTCTA
TTGGCCAAAATGCAGCCATCGAATTTCTCTCTTCAACTTTGCACAAGATG
AGGGTTGATGAATCGCAGCGGTTCATAATTAACAATAAACTGGAATTGCA
ATCCTTCCTTTATAAACCCGTGCAAAGGCTTTGTAGATATCCCCTGTTGG
TCAAAGAATTGCTTGCTGAATCGAGTGACGATAATAATACGAAAGAACTT
GAAGCTGCTTTAGATATTTCTAAAAATATTGCGAGAAGTATCAACGAAAA
TCAAAGAAGAACAGAAAATCATCAAGTGGTGAAGAAACTTTATGGTAGAG
TGGTCAACTGGAAGGGTTATAGAATTTCCAAGTTCGGTGAGTTATTATAT
TTCGATAAAGTGTTCATTTCAACAACAAATAGCTCCTCGGAACCTGAAAG
AGAATTTGAGGTTTATCTTTTTGAAAAAATCATCATCCTTTTTTCAGAGG
TAGTGACTAAGAAATCTGCATCATCACTAATCCTTAAGAAGAAATCCTCA
ACCTCAGCATCAATCTCCGCCTCGAACATAACGGACAACAATGGCAGCCC
TCACCACAGTTACCATAAGAGGCATAGCAATAGTAGTAGCAGTAATAATA
TCCATTTATCTTCGTCTTCAGCAGCGGCGATAATACATTCCAGTACCAAT
AGTAGTGACAACAATTCCAACAATTCATCATCATCCTCATTATTCAAGCT
GTCCGCTAACGAACCTAAGCTGGATCTAAGAGGTCGAATTATGATAATGA
ATCTGAATCAAATCATACCGCAAAACAACCGGTCATTAAATATAACATGG
GAATCCATAAAAGAGCAAGGTAATTTCCTTTTGAAATTCAAAAATGAGGA
AACAAGAGATAATTGGTCATCGTGTTTACAACAGTTGATTCATGATCTGA
AAAATGAGCAGTTTAAGGCAAGACATCACTCTTCAACATCGACGACTTCA
TCGACAGCCAAATCATCTTCAATGATGTCACCCACCACAACTATGAATAC
ACCGAATCATCACAACAGCCGCCAGACACACGATAGTATGGCTTCTTTCT
CAAGTTCTCATATGAAAAGGGTTTCGGATGTCCTGCCTAAACGGAGGACC
ACTTCATCAAGTTTCGAAAGTGAAATTAAATCCATTTCAGAAAATTTCAA
GAACTCTATTCCAGAATCTTCCATACTCTTCAGGATATCATATAATAACA
ACTCTAATAATACCTCTAGTAGCGAGATCTTCACACTTTTGGTAGAAAAA
GTTTGGAATTTTGACGACTTGATAATGGCGATCAATTCTAAAATTTCGAA
TACACATAATAACAACATTTCACCAATCACCAAGATCAAATATCAGGACG
AAGATGGGGATTTTGTTGTGTTAGGTAGCGATGAAGATTGGAATGTTGCT
AAAGAAATGTTGGCGGAAAACAATGAGAAATTCTTGAACATTCGTCTGTA
TTGATAAATAAAACTAGTATACAGCAAATACTAAATAATTCAAGAAAAAA
ACATTAGATAGAGAGGGGCAGATGTTCAAGCTATACCCATTATATTGATC
CACACTTAGTATTAAGATACGTCTGTGAAGGATGAAAAAAAATGTATAAT
GTGACTAGAGGAAGTAAGGAGAAAAAACGATAGTAATCGTATTTTAGGTT
GTGCGTTTTTATAATTTTTTTTTTTTTGTAATTCTATGCAAATGTAATAT
AAGTATATTTAAAGAAATAATGAGTCCTGTGAAAACAAAAAGAAAAAAAG
ATCATTAATGTATGTTAACGTATTTGCTTTGCAAATTTTAATTTATTTGT
TGTTAAATGCATTTTTTTTTTGTCGTTTCAGCGAGTTTTCTTGAGGTTGC
TACTATCATTAAAATCACAATCCACAGAGGAAGTTGATCTCTTTTTCAGT
TGGGTGGGGGCAGAGCATGGGTGAGCAGTGGCCATGGGTCTAACAGGAAA
TAATCTTTTTGAACGCACAGATAAATTTTGTAATAATTTTCTATTTGACA
TTAGAGATGGGGTGGTGGGAGTTAGTGGGCTTGGCCAAAAGATGCTTGAA
TTTTGTGGGATGCTCAGTGACCTTTTAAAAGAATTTTGGGTAGAAGAGAA
CGAACCTGAATGTGAATGGTGTGATGCAGAGTCTGGGGTCGTCATTGAAC
TTGAAGTCTTGTAAGGGGAATTGAATGGAGATGGAGAGGATGAAGATGAG
GTTGGAGTGAAGGCAAATGGTGGAGAAATGCTATCTTTGGTCAACCTTCT
TAAATGAGTGTGATCCGAGAAATAGTCTGTGGCCGCAGATGAAACCGTAG
CGCTCTTTGGAGTAGTAGCATTTGAGTAAACACAAGTCAATGAATCGCTG
TCAAAGGACTGAGCAAAGATAGTATTGTACATGGTTTCCAATTCTTGTGA
ACGGTAGAATTCTTCCAGTTTCAATTGAATACAATAGTTTTGTAATGCGT
CTAAGAGAGATTTTGCTAAAGATGTCTTATTGCTATTCAAATATTTTGAT
TTGAAACTGGAGGGGAAAGAATTTTGGTCCATTGCTATATCCAATAAAGT
ATTAGAGATTTCTGACAATTTAATATCTAGGTCTTGGCAGTTTTCCTCCA
AAGCCAGATTGATATTTTCCCAAAGGTTTGAATTATAGTAGTTCAAAGAT
AATTTGATGAGGTTAATTGCACCCAGCGCAATTAGTGAACGATCATATTT
AAATGATAATTCGAGATTGAAGGAAGCTAACTCGCACAACATAATGGCAC
CCAATTTGATCTCGTTGATGTTCAAAGAGGGGCCTTGAGAAGAGGACGAT
TTATTAATAGCAGTACCAGCAGCGTTATTTAATAAGGCCAGTTTCTGTTG
AATGAAAGCTTCCAAAGGGGCAGAAAGGACAACGCCAGGCGATAACGGGG
ACGTAGATTGGAACAAGAAGATGTCGATGTAGGAGTCGAATGTTGCCGAC
TGACAGATGGACCAATCGAGTGATTTGAAAAGATGCATTTCCATAGTCGT
GAATTGCTTTATAGAATATTGATTGCAACACAAGTTTTGCAAGACTTTCA
AAGTGGCCATTCTATTCTTGGAGTCCCAAAATTTGGACGAAATCCAAAGC
GCGGTCAAGGACAAGAGCTGGTAGTTGTAACTCTTGATAATGAACCGCGA
GGAATACTTGTCCAAGATAGTGAAAGTAAGGAACAAAGTCGAGGTCGATA
GATTGAGTCTTGTGTGACAGTACATGATGAAGTCAAAGATCAAGAAACGC
ATCTTCGGATTAACTTGTGGCTGAGAGTTGAAGTTAGTCAGGTTGTACAG
CGGCCTTTCTGTGTGGGAAAGACGGAAATAGTGGTCCAATTGATCATTAT
TGTATTCGCTGATCGCTGAGTGATGTGCTTGCAATTCTCTTTTAACGAGA
TTAGGGTTTTTAGACTTTGCACTAGCAATGGCCCGCCTCTTTTGCAAGAG
CAAGGGCAAATTAGGACATGAGGCAGCGCTGACAGAGGCGGCAGTGGCGG
TGGAAGTGCCACTAGCGGTAGCATACCTTGCATTAGCGTATCTAATTATG
GTATCCTTCAATATGGCCATCGTACAGAAAGCGTATCAAATCAGTGTCTT
GAACGAGAGTAAAAGGGAGATGCAATGGAATGTAAGAAATGCTATGGGTC
AGAAAAGAAATGCAGAGGAGTTAAACCGAATGAGGAAATGCAATGGATAC
GTTAAATTGGAGATGTGAGATTGCGACTGGGACTCGGATGGATGCTTGCT
TTTGGATGCTAGTACAGAGAAAAAAGAGGGAGAAAAGAAAAGAGAAATAG
AAAAAGGTTGGTTTAAGTCGGCAGAGGAGACTACTCGGGCAATTCGTTTC
CTAATGGGTATAGTCCTCTTTCCTCAGAAATCCATTTGACTGGCAGACTC
AGTAGTAGAAGAAAAAATCAAGAAAGAAATTGTGTGAAAGTATACTACAC
AAGAAAATGTTTAAGAAGAAGATTAAAAGCTCGAGGAAAGTACAGATATA
CAAATTATAAATAGGTAGGAGGAAGAAAAAAAAAAGATGAGGGCAAAAAC
CCAAGGCCAAATATGGAAATGTGGCAGAGGGACACACTAATCCGATAGTA
AATTTATGTAACTTGATCATTACAGTGAGAGCAGGCTTGGTAATTTCTTT
TTCTTGCCTGATAATTTTTCACTTTTTCTTTTTTTTTTTCTTGAAAGTTC
ACAATTTAGGGTTTGAGCACAGCGTTTGGTTGCGACACTTCCCCAGAAGG
AAAACCGGCCTCTTTGGCTGGGGAGGGAAGAAGGGGGAGGAGAGCTCAGA
AAGCCCTATCGCGATATGAGGGACCGATCTGTATCAGCATACTTTCGGTA
TCATCACGGTCGCAGGATAGAGATAGTGAATGAGTTAGCTGTTTTACAGG
CCAAGCGTTCAAACGAGACGAATGGCGACATTTGCCCGTCAAGAAAACCC
GCCGAGTTTTTTCCTAAACGGGTAAAACAGCCATGCACCGCAGCACGTCG
ACGAGGTGATATTTCCAATTTGGGAAATTTCCCAAATCAGTAATGTAGCC
TCTACGGGTGTCTCTGTCAGCCCCGTGGTCGCCAGCACAGAATGTATCGT
ACCCCTGAAGGTAGTTTTTTACCGCCGTGGCACACGATAAAGGTGCACCT
TGTGATAATAAGGTGGAAAAATATATATGAAAAAGTGAAATTGATTGTGG
CTGCACTAGGACATCATTATTTCTTACTTGGCTATTTACACGTACTTACG
CTGGCTGTATATCATTTAAGGGGCGGAGGACGAAGAGGACGGACCCGAGA
TCATCCGGTCCAAGAAACGGGTCATCCGGTCCTTAGCATTGTCTAGACTA
TCTAGGGCAGGACGGACATCCACGTGGAAAGTAGGCATTCCGTTTTCGTC
GTCGGGCCCTCCGTAGAAATCCAAGACGTATCTAACTTCCTTGAAGGTTG
GAGGTTGTTGTTCCGCTTTGCGCTCGCCTCGGAGTACAATCCAGTCGTGC
CTGTCGAATGGTAGTTCTTGGCTAAAATGGGACGGAAACAGTAGGCCGCA
CAGGTGCATCCAGCGAGCACGAGGGCTCAATACGCCCGGTTTCCCCATGA
ATTTCAGCAACTTAGGCTGCACGTGGCTTTCATCTGTGTGCGGTTTTTCC
CATTCGAGCACTTCCTGCCAGCACCCTTCATTTAGAAAGTTGTGGACCTG
CACCATGGACTCCACTGCATCTTCGGCGACTTCGCCGCTACCGCCAATCT
TGCCCTTTCTAACCATAGCATTGTACATCTGTTGTGGAGAAGGATACTCC
CAGAACTCGTTACTGTCTGGACTCTTGGGGATGCTGGAGATGGTCCGATC
AACGGGCAAGTCCATCTTTTGGCCAGGCTGTTTGGATGCTGCCAACTCCG
GCATATTGTTCAGCGGGTTTATTCTATCGTTATCTCCCTGCATAACGGGG
CACTCAGAGGATGGTGGCGACGACGACGACGACTCGTGCATGACTGGGCA
CCCTGACATGGATGATACTGCTGCCCCACCAATATCTTTGCCCGTAGTTT
TTTGATCTGCCCAAAACCAACCCATTTTTTGTAGTTTCTGTTGTATTTGC
TCTGCTTTATTCGTGCTACTCGTATGTGTATGCTATCTTATTAGCTGCCT
ATTTCATTTCTCTTAGTATTCGCATTTAAAGCTGAGAAATTTTTTGATAA
TCATTTCCCGATGAAAAGAAAAAAGGGAAAAAGTCGATAAAAAGAGGTAA
GCGAAAAGAAAAAGAAAAAATAGAAAATTTGGGTGGGGGGGGCGGAAGAT
CCCACGCCGCGCAAGAGATATTTCAATATTACTACTACATAGTATATGCG
GCGCTACCATACGTACAACTTTTTTTTCTTTTTTTTTTTTTTTGCCTTCT
AAATTTGTAATTCGGTCACACTTTTGTCGCAGTGTTGCAAACGTCTTGAA
AGAATTGTAGGTGTTGTAAACCACAACTTGCTCCCTTGAAAGCGTTGCTG
ATTATTTCCTTTGAACCTGTTGCATTGTTGTATTGTTGTATTGCTGCTGA
TGTTTTAGGCACTTAGTATTAGATATTCCTAAGCCTCCCTCACCATAAAT
TACCTTTATTACTTGCATGACTATTATTAGCAGAGCATGTAGTATGGGAC
TCAAGACCGATATGATACACACCAAAGACGTAGGCACCGGCGATTAAATC
AAAGGCTCCGATAGCCGAAAAGTGAGAAGAAAAAAAAAGGAAAAAAAGGA
ATTGTCCTAATGAGCGGTGTGGCCGACTTGCCATAATATCAGTTAGGGCT
ACTATCAATGTTTTATCTACGTTGGAGTAAGATCGTTTATCACTTCCATA
TTTGGACCAAATGAAAAGTTCAATCGGCCAAGTATTTCATGGATGGAATG
ACGTTTGGTAAGGAAGTGCTTTTTCTTTTTCCACATATTTTCCCTTTCTC
TCGGGGAAATTTTGTTTCTAAACATAAAAAATAAAGCAACAGCAAAAAAG
AGGGTCTGTCCAGCGAATAAGAAGAAAACCTCCTTTTCGGCTTTTGAAGA
TAGGTTGCAGTTGTCTGCGGGCACAAAATGGGCAATTTTTTTAATACTTT
TTACGTATGAGACAAGATTTTTTTCGCCAATTATATCGCATGAAGAATAA
CCAGAGTTTTTCTCCGAACGTTAAGGGAGTTGAAGTAAAAATAAAGAAAG
GACCAAATGAGAATGGGTATGCTTGGTCTTAGTCTTCGAATCAAATTCTG
CTTCCCTGTTCATGGCAACGTCACCTCAATTATTTGGAAAGGGGGGGTTT
TCCGACTTTATTTGAGATGACTTGAGATGTGTGTCAATGCTAGTATTTTG
GAGATTAATCTCAGTACAAAACAATATTAAAAAGAGGTGAATTATTTTTC
CCCCCTTATTTTTTTTTTGTTAGAATTGATCCAAATGTAAATAAACAATC
ACAAGGAAAAAAAAAAAAAAAAAAAAAATAGCCGCCATGACCCCGGATCG
TCGGTTGTGATACGGTCAGGGTAGCGCCCTGGTCAAACTTCAGAACTAAA
AAAATAATAAGGAAGAAAAAAATAGCTAATTTTTCCGGCAGAAAGATTTT
CGCTACCCGAAAGTTTTTCCGGCAAGCTAAATGGAAAAAGGAAAGATTAT
TGAAAGAGAAAGAAAGAAAAAAAAAAAATGTACACCCAGACATCGGGCTT
CCACAATTTCGGCTCTATTGTTTTCCATCTCTCGCAACGGCGGGATTCCT
CTATGGCGTGTGATGTCTGTATCTGTTACTTAATCCAGAAACTGGCACTT
GACCCAACTCTGCCACGTGGGTCGTTTTGCCATCGACAGATTGGGAGATT
TTCATAGTAGAATTCAGCATGATAGCTACGTAAATGTGTTCCGCACCGTC
ACAAAGTGTTTTCTACTGTTCTTTCTTCTTTCGTTCATTCAGTTGAGTTG
AGTGAGTGCTTTGTTCAATGGATCTTAGCTAAAATGCATATTTTTTCTCT
TGGTAAATGAATGCTTGTGATGTCTTCCAAGTGATTTCCTTTCCTTCCCA
TATGATGCTAGGTACCTTTAGTGTCTTCCTAAAAAAAAAAAAAGGCTCGC
CATCAAAACGATATTCGTTGGCTTTTTTTTCTGAATTATAAATACTCTTT
GGTAACTTTTCATTTCCAAGAACCTCTTTTTTCCAGTTATATCATGGTCC
CCTTTCAAAGTTATTCTCTACTCTTTTTCATATTCATTCTTTTTCATCCT
TTGGTTTTTTATTCTTAACTTGTTTATTATTCTCTCTTGTTTCTATTTAC
AAGACACCAATCAAAACAAATAAAACATCATCACAATGTCTAGATTAGAA
AGATTGACCTCATTAAACGTTGTTGCTGGTTCTGACTTGAGAAGAACCTC
CATCATTGGTACCATCGGTCCAAAGACCAACAACCCAGAAACCTTGGTTG
CTTTGAGAAAGGCTGGTTTGAACATTGTCCGTATGAACTTCTCTCACGGT
TCTTACGAATACCACAAGTCTGTCATTGACAACGCCAGAAAGTCCGAAGA
ATTGTACCCAGGTAGACCATTGGCCATTGCTTTGGACACCAAGGGTCCAG
AAATCAGAACTGGTACCACCACCAACGATGTTGACTACCCAATCCCACCA
AACCACGAAATGATCTTCACCACCGATGACAAGTACGCTAAGGCTTGTGA
CGACAAGATCATGTACGTTGACTACAAGAACATCACCAAGGTCATCTCCG
CTGGTAGAATCATCTACGTTGATGATGGTGTTTTGTCTTTCCAAGTTTTG
GAAGTCGTTGACGACAAGACTTTGAAGGTCAAGGCTTTGAACGCCGGTAA
GATCTGTTCCCACAAGGGTGTCAACTTACCAGGTACCGATGTCGATTTGC
CAGCTTTGTCTGAAAAGGACAAGGAAGATTTGAGATTCGGTGTCAAGAAC
GGTGTCCACATGGTCTTCGCTTCTTTCATCAGAACCGCCAACGATGTTTT
GACCATCAGAGAAGTCTTGGGTGAACAAGGTAAGGACGTCAAGATCATTG
TCAAGATTGAAAACCAACAAGGTGTTAACAACTTCGACGAAATCTTGAAG
GTCACTGACGGTGTTATGGTTGCCAGAGGTGACTTGGGTATTGAAATCCC
AGCCCCAGAAGTCTTGGCTGTCCAAAAGAAATTGATTGCTAAGTCTAACT
TGGCTGGTAAGCCAGTTATCTGTGCTACCCAAATGTTGGAATCCATGACT
TACAACCCAAGACCAACCAGAGCTGAAGTTTCCGATGTCGGTAACGCTAT
CTTGGATGGTGCTGACTGTGTTATGTTGTCTGGTGAAACCGCCAAGGGTA
ACTACCCAATCAACGCCGTTACCACTATGGCTGAAACCGCTGTCATTGCT
GAACAAGCTATCGCTTACTTGCCAAACTACGATGACATGAGAAACTGTAC
TCCAAAGCCAACCTCCACCACCGAAACCGTCGCTGCCTCCGCTGTCGCTG
CTGTTTTCGAACAAAAGGCCAAGGCTATCATTGTCTTGTCCACTTCCGGT
ACCACCCCAAGATTGGTTTCCAAGTACAGACCAAACTGTCCAATCATCTT
GGTTACCAGATGCCCAAGAGCTGCTAGATTCTCTCACTTGTACAGAGGTG
TCTTCCCATTCGTTTTCGAAAAGGAACCTGTCTCTGACTGGACTGATGAT
GTTGAAGCCCGTATCAACTTCGGTATTGAAAAGGCTAAGGAATTCGGTAT
CTTGAAGAAGGGTGACACTTACGTTTCCATCCAAGGTTTCAAGGCCGGTG
CTGGTCACTCCAACACTTTGCAAGTCTCTACCGTTTAAAAAAAGAATCAT
GATTGAATGAAGATATTATTTTTTTGAATTATATTTTTTAAATTTTATAT
AAAGACATGGTTTTTCTTTTCAACTCAAATAAAGATTTATAAGTTACTTA
AATAACATACATTTTATAAGGTATTCTATAAAAAGAGTATTATGTTATTG
TTAACCTTTTTGTCTCCAATTGTCGTCATAACGATGAGGTGTTGCATTTT
TGGAAACGAGATTGACATAGAGTCAAAATTTGCTAAATTTGATCCCTCCC
ATCGCAAGATAATCTTCCCTCAAGGTTATCATGATTATCAGGATGGCGAA
AGGATACGCTAAAAATTCAATAAAAAATTCAATATAATTTTCGTTTCCCA
AGAACTAACTTGGAAGGTTATACATGGGTACATAAATGCAGATGCCAGTG
AACTATGTTCAGCTTCTGGCCTTCGTTTGGTGGTTTAATCTATTTTTTAT
AAAAAATGACGCGGGCAGATTCAATTAGTGTCCTAAATTTATTCGCGTTT
CAAGATTTCAAAGGATTGATCCTCTTATCAGAAACGATAAGTGCTACTCC
GTCCTATTCTTCTAGCCATCTAGTACGTATTCTTTTCATAACATAATCCC
TTATTTACAGAATGTGTTTCGAAGAAAAATTAATTAGATGGGAAGAAAAC
TGAAGTGGCTTATATAATCAGTGACATAGTGCCAATAATTACGCAAAAAG
CAAAGGAAATAACACTGCTATGGATATGGAAATCGAAGATTCAAGCCCCA
TAGATGACCTGAAGTTACAAAAACTGGATACCAATGTTTATTTTGGACCC
TGTGAGATATTGACACAACCTATTCTTTTGCAATATGAAAATATTAAGTT
CATCATTGGTGTCAATCTAAGTACTGAAAAGATAGCGTCGTTTTATACCC
AGTATTTCAGGAACTCTAATTCGGTAGTCGTGAATCTTTGCTCACCAACT
ACAGCAGCAGTAGCAACAAAGAAGGCCGCAATTGATTTGTATATACGAAA
CAATACAATACTACTACAGAAATTCGTTGGACAGTACTTGCAGATGGGCA
AAAAGATAAAAACATCTTTAACACAGGCACAAACCGATACAATCCAATCA
CTGCCCCAGTTTTGTAATTCGAATGTCCTCAGTGGTGAGCCCTTGGTACA
GTACCAGGCATTCAACGATCTGTTGGCACTCTTTAAGTCATTTAGTCATT
TTGGAAATATCTTGGTTATATCATCACATTCCTATGATTGCGCACTTCTC
AAATTTCTTATTTCCAGGGTGATGACCTACTATCCACTAGTGACCATCCA
GGATTCTTTGCAATATATGAAAGCAACCCTGAACATATCCATCAGTACAT
CCGATGAGTTCGATATTCTGAATGATAAAGAACTGTGGGAGTTTGGCCAA
ACCCAGGAAATTCTAAAACGTAGGCAGACGAGCTCAGTCAAGAGGAGATG
TGTCAATTTACCAGAAAACTCTACGATCGATAACAGAATGCTTATGGGTA
CCACAAAGCGAGGTCGCTTTTGAAGAGCCCTCGGTAGCATAACATTTTTA
ATTATTACGACTGTTTTTTTTATTCATTATGTAGAGATAATTAAATGTTA
TAGATGCTCTATACTCAAACGGTGGAAGAAAAACAGCGAAAAAAAATAAC
CGATACCCCCTTTTCGAATACAAATGCTTGTATATTCAATTATGAATTAT
TTTTTTTTTTTTTCATTTCTTATATTATTTTTTGTTCGAGAATCACTTTT
TCAAGATGGTAACAACATCTTCGTCTTCCAAAATGTGACTCAACCCCACG
TATTGAGGTTGATGTTTGACACTGCTACCGTAAACCAGAGCATTTCTAAA
GTCGTCCACTAAAGATTTATGAATTTGGTTACAAAAATCCTTGACACTGC
AACGGTCTGATCTTAGCACCACAGGGTCGGTAAAATCTGGTATTTGGCCC
TTTGGTTTAGTGTAAATACGGACTAGATTTAGTCTATCCCACATGACTTG
CAACAGCTCGTCCAAGTTCCAATCTTGACCAGACGAAATAGGCACGGCAT
TAGGAATTCGGTAAAGTAATTCCAATTCCTCTATTGACAGAGAATCAATC
TTGTTTAACACATAGATGGCAGGCATGTATCTTCTTGACGAAGCTTCCAA
AACATCAATCAAATCATCCACAGTGGCATCACACCTGAAGGCAATCTCAG
CGCTATTTATTCTGTACTCGCTCATAACGGCTCTGATTTCGTCATTCCCC
AGATGGGTCAATGGGACTGTGTTTGTGATGGAAATACCACCTTTCTCTTT
TTTTTTGATCAAGATATCTGGCGGAGTTTTATTCAGACGAATCCCCACAC
CTTCCAGTTCCTTCTCAATGATTTGCTTATGATGCAAGGGTTTGTTCACA
TCTAGGATGATAAATAACAGGTTACAGGTTCTTGCCACGGCAATAACTTG
CTTACCTCTACCTCTACCATCCTTAGCACCATCGATAATACCAGGTAAAT
CCAACATTTGGATCTTGGCACCTTTATAACGAATGACACCGGGGACGGTA
ACCAGGGTGGTAAACTCGTACTCAGCTGCTTCAGACTCAGTACCAGTCAA
CTTGGACAGTAATGTAGATTTCCCCACCGACGGGAACCCGACAAACCCCA
CACTGGCCACACCAGTTCTAGCCACATCAAAACCAATACCAGCACCACCA
CCGCTGCCGGATGAAGCACTGGTCAACAATTCTCTTCTCAGTTTGGCCAG
CTTGGCCTTCAGTTGACCCAAATGGAAAGATGTGGCCTTGTTCTTTTGGG
TACGGGCCATTTCATCTTCGATAGCTTTGATTTTTTCAACTGTAGTAGAC
ATTTTGCTCAATCAACAACTCTACGCTTGCACCTACTGCATCTAGCTTCA
AACACTTCCTATCATTGCGCCCTCATCACACCGTAATATCCCATCTTAAA
AGTGGAAAACTCTTATAGCTCATCGATGAAAAAAACGGGCCCTCGTCGCT
TGTGATGTGAAAAAATTTTTCAAGCTTTAAGCCCATTGAAAGCAAGAGAT
CTTGCACTAGAATAAGTGGCAAAGGTGAACTTTGAGGGGATAAGAAGGGC
AATCAGGAACATCAGATAAGTGAAAGATGGCGAAAAAGAGTAAAAAGAAC
CAACAGAACTACTGGGATGAGGAATTCGAAGAAGACGCCGCCCAGAACGA
AGAAATCAGTGCCACGCCAACTCCAAATCCAGAAAGCAGCGCAGGTGCAG
ATGACACTTCCAGAGAAGCAAGTGCAAGTGCTGAAGGTGCTGAGGCCATT
GAAGGCGACTTCATGTCTACTTTGAAGCAATCGAAGAAGAAGCAAGAAAA
GAAGGTTATTGAAGAGAAGAAGGATGGTAAGCCTATACTAAAGTCCAAGA
AGGAAAAGGAGAAGGAAAAAAAGGAAAAGGAGAAGCAGAAGAAGAAAGAA
CAAGCTGCCAGGAAGAAGGCCCAACAGCAAGCTCAAAAGGAGAAGAACAA
GGAGTTGAACAAGCAAAATGTTGAAAAAGCTGCTGCTGAGAAGGCTGCTG
CTGAGAAATCCCAAAAATCTAAAGGTGAAAGTGATAAACCAAGTGCTAGT
GCTAAGAAGCCAGCCAAGAAAGTACCTGCCGGTTTGGCTGCTTTGAGACG
TCAATTAGAATTGAAGAAACAACTTGAAGAACAAGAAAAGTTGGAAAGAG
AGGAAGAAGAAAGATTGGAGAAAGAAGAGGAGGAAAGATTGGCCAACGAA
GAAAAAATGAAGGAAGAAGCTAAAGCAGCTAAAAAGGAAAAGGAGAAGGC
AAAGCGTGAAAAACGAAAGGCTGAAGGTAAGCTATTGACCAGAAAGCAAA
AAGAAGAAAAGAAATTATTGGAAAGAAGACGTGCCGCTTTATTGTCTTCC
GGTAACGTCAAAGTTGCCGGTCTGGCCAAGAAGGATGGAGAAGAAAACAA
ACCAAAGAAGGTTGTTTACAGCAAGAAGAAGAAGAGAACAACCCAGGAAA
ACGCCTCCGAAGCCATTAAATCTGACTCTAAGAAAGACTCGGAAGTTGTA
CCTGATGACGAACTCAAAGAATCCGAAGATGTTTTGATTGATGATTGGGA
AAATTTGGCTCTTGGTGATGATGACGAGGAGGGAACCAACGAAGAAACGC
AAGAATCCACCGCAAGCCATGAAAATGAAGACCAAAATCAAGGCGAAGAA
GAAGAAGAAGGAGAAGAAGAAGAAGAAGAAGAAGAAGAAAGAGCACATGT
GCATGAAGTTGCCAAAAGCACACCAGCAGCTACACCAGCAGCTACTCCAA
CTCCATCCAGCGCTTCTCCAAACAAAAAAGATCTTCGTTCCCCAATTTGT
TGTATTTTGGGTCATGTCGATACCGGTAAGACTAAATTGTTAGACAAAAT
CAGACAAACCAACGTTCAAGGTGGTGAAGCTGGTGGCATCACCCAACAGA
TTGGTGCCACTTATTTCCCCATCGACGCTATTAAGGCAAAAACTAAAGTT
ATGGCTGAATATGAAAAACAAACTTTTGATGTCCCAGGTCTTTTGGTTAT
TGATACCCCAGGTCACGAATCCTTCTCTAACTTACGTTCAAGAGGTTCTT
CATTGTGTAACATCGCAATTTTGGTTATTGACATTATGCATGGTTTGGAA
CAACAGACTATTGAATCTATCAAACTGTTAAGAGATAGAAAGGCTCCATT
TGTCGTTGCCCTAAACAAAATTGATAGATTATATGACTGGAAAGCCATTC
CAAACAATTCATTCAGAGACTCCTTTGCAAAGCAATCAAGAGCTGTTCAA
GAGGAATTTCAATCTAGGTATTCTAAGATTCAATTGGAATTAGCTGAACA
AGGTTTGAATTCGGAATTGTATTTCCAAAACAAAAATATGTCTAAGTATG
TCTCCATTGTCCCAACATCTGCCGTCACCGGTGAGGGTGTTCCAGATTTA
TTGTGGTTGCTATTAGAATTGACCCAAAAGAGGATGTCCAAACAATTGAT
GTACTTGTCTCACGTGGAAGCAACCATTTTGGAAGTGAAAGTCGTAGAAG
GTTTTGGTACCACAATTGATGTTATCTTGTCCAACGGTTACTTGAGAGAA
GGTGACCGTATTGTACTGTGTGGTATGAATGGTCCAATTGTAACGAATAT
CAGAGCATTACTAACACCACAACCATTACGTGAACTACGTTTGAAATCTG
AATATGTCCACCACAAAGAAGTCAAGGCTGCTTTAGGTGTCAAGATTGCC
GCTAATGATTTAGAAAAAGCCGTTTCTGGTTCTAGGCTGCTAGTTGTCGG
TCCTGAAGATGACGAAGATGAATTGATGGACGACGTTATGGATGATTTGA
CTGGTTTGTTGGACTCCGTTGACACAACTGGTAAAGGTGTTGTGGTCCAA
GCATCCACCTTGGGTTCTTTGGAAGCTTTGTTGGATTTCTTGAAAGACAT
GAAAATCCCTGTGATGTCTATCGGGTTAGGTCCAGTGTACAAGCGTGATG
TTATGAAAGCCTCCACTATGTTGGAAAAGGCTCCAGAGTATGCCGTGATG
TTATGTTTTGATGTTAAAGTGGATAAGGAAGCTGAACAATACGCTGAACA
AGAAGGAATTAAGATCTTTAATGCAGACGTCATCTATCATTTATTTGATT
CATTTACAGCATACCAAGAAAAGTTATTGGAAGAACGTCGTAAAGATTTC
CTAGATTACGCTATTTTCCCATGTGTCTTACAAACCTTACAAATTATTAA
CAAACGTGGTCCAATGATTATTGGTGTAGACGTTCTGGAAGGTACTCTAC
GTGTGGGAACTCCTATTTGCGCTGTGAAAACCGACCCTACTACAAAGGAA
AGACAAACTTTGATATTAGGTAAAGTCATCTCTTTAGAAATCAACCATCA
ACCTGTCCAAGAAGTAAAGAAGGGCCAAACCGCTGCTGGTGTTGCCGTCC
GTCTAGAAGATCCCTCCGGTCAACAACCTATCTGGGGTCGTCATGTTGAC
GAGAATGATACATTATACTCCTTGGTTTCAAGAAGATCTATTGACACTTT
GAAGGATAAAGCTTTTAGGGACCAAGTTGCTAGATCCGATTGGCTGCTAT
TGAAGAAGCTGAAGGTCGTTTTCGGCATCGAATGAGCATGGCATACGCTG
ACTTGTCAACCCAATCACATTCTACAAAATTTAATGAATTAAATAGGTAA
TTGTATATAAAAATGTGAACCTTTGTGTATTAGTTTCAATTCTATCTTAC
TTTTCATTGCCATTTTACTTCTTTCACCTTGCTGTCTTTCAACCTTGGAA
ATTTTTATAGTACGCGTAAACAAAAAAGGTAAATAAGAGGCATTGAATAT
AAGTTGGCATTTATTAGGAAGTTGAGTAATAACACGTTGAAACTGGGTTA
AGACGATCAAAACAACCATGTCTGCTCCCACTATGAGATCCACCTCAATA
TTGACAGAGCATTTGGGATATCCGCCCATCTCGCTTGTTGATGATATCAT
TAATGCTGTAAATGAAATTATGTACAAGTGCACTGCTGCCATGGAAAAAT
ATCTGCTATCCAAGAGCAAAATCGGCGAGGAAGATTATGGAGAAGAGATC
AAAAGTGGAGTTGCTAAGTTGGAATCACTTTTGGAAAACTCCGTGGATAA
GAATTTTGACAAACTAGAACTATATGTTTTGAGGAACGTCCTTCGAATCC
CTGAAGAGTATTTGGACGCCAATGTTTTTAGATTGGAGAACCAAAAGGAT
CTGGTCATTGTAGATGAGAATGAGTTGAAGAAAAGTGAGGAGAAACTTCG
AGAGAAAGTGAACGACGTGGAGTTAGCGTTCAAAAAGAATGAAATGCTAT
TGAAAAGAGTTACAAAAGTGAAAAGACTGTTGTTTACGATAAGAGGATTC
AAACAAAAGCTAAACGAGTTACTGAAATGCAAAGACGATGTACAATTGCA
GAAAATTTTGGAGTCGTTAAAACCTATAGATGACACAATGACTCTACTGA
CTGATTCATTACGTAAACTATATGTTGATAGTGAAAGTACCAGTTCAACA
GAGGAGGTAGAGGCACTACTGCAGAGATTGAAGACCAACGGGAAGCAAAA
TAATAAGGATTTCAGAACACGATATATCGATATAAGGACGAATAATGTCC
TACGAAAATTGGGGCTACTAGGTGATAAAGAGGACGAAAAACAGTCTGCC
AAGCCGGATGCGAGGACGCAAGCAGGGGATATAGTTAGTATAGATATTGA
AGAGCCTCAATTGGATTTACTTGATGATGTGTTATAATATAAAGTGGGAA
AAAGTATGTGCTATGATATGATGTATGTATTCACGAATGTATTATGTAGA
AAAATGCTAAAAAATTGGATAAAAGAAAACCATGTTTAAAATGCATACCA
CCATGTGTATTATAAGTACTTCGTAAAATTCGAATCCTGTAGCCAGCCAA
CCTTCTCGAAAGCTTGGAATAGTCTTGATGCTTTATTAACGTCGATCCTA
CAGGCTTTTTGGGCGTCGGTCCTTCTAAACGGCAACCCTTTCTTTAGTCT
ATAAACTTTTTCCAAAAATAACCTTCTCTTAGAATCCAGATACAAATCAC
AAGGTAACCTTAGAGTTTGAGCGAGAACTAGTTCAGCAGGGTGTAGCTCG
TTCCTCAGCGGGTCTGTGGACAGGTCCATTGGAGACCCCTTCCACTCGAT
CTTGAGTGACTTGTTACTGTCTGTAGGAAGCGTAGATAAGGGCGGAGAGT
AATCTGGTAATTTTTTCCATGAGACGTTTGGTATATATTGAGGAGCATCA
TGAATCGCCTCAATGGATGCAATGTTAGTGTGAGGAGTGGATGCAGAGGG
TGAGAACTTCTTGGCGCGATGTGGACTGGTAGTCATCGTTCTTCTTTGTG
GTGAGTATACCTTGCGTTTCCGTGGTATCCATTCAGTGTCGGATTCAAAC
TTTCCTAGATTGTTATTGTAGAGAGCCTGTTTCCTCATATTATATCTTGC
TTGTCTATTCAAATTCGGAGATGCTAACGGGGAAGGTAATCTAGAAGAAG
AGGAAGGCAGAGGAGGAGGAGTCATATCATCATTGTATTTGGAATATTTA
TGTCTAGCATTATAGGCCAGATTGTTGTACCGGTTGATAATGTTCTTAGA
ATATGGTTGGGCCAAATTGCTGAAAATTTTGTATTGAGACAGAAACCCGT
AGGTGGCGTAGCGGTACCTTTTTCTTGATAACCCATTGGGCCATACAGGC
TTCACGAACAGCACATTCTCTACAGCGCCTTTAGGCGTAGATCCCACTAG
CACTGAAGAGGCCATGCGGGGTGAGCCATTGTGGCTAATTTTCGACTCCA
GCTTGGGCGACAAAGGTGGCGATGGTATTATATGTTCATCAACCAAGGAG
TCAATGCTGCCAGAAAAGCATCCATTGCCATTATTTTGTGAGTTCTGGTT
AATTCTTACGTCGTACGAGCGCCCATAGGGTGAATTATTGCTATAATCAC
TCATGTTTAAACCGTTTTTATTACTATCGTTATTGTTGTTACTTGCTTTC
AAATTCTGATTCAGACGTCTGAAAATGGACTGCGAATCATCCTTACCAAT
GTAATTCATATTTAATTGAGACTTTTCAGATTCAGGAGAATATAATCCCA
TGTTTCCCCTATAAATGTTACGATGCGCGAATATCCTGTTTATCGATGCC
CAGTGTATGAGCCATAACGGGGATGTTATGAACCATGTGGCTACTTTTAT
AAGCGGTTCTCTTAGGAAGAAGGGGGTTCTTGATAGACCCCTGCACCTCA
TCTAGCGGAGGTGCACGGATGTACCAACAGTTTTAGTGAACATTATTCAC
TAAAGAAGCATTGGGCATACTCAGAGCCAATGGCAAGCTCGTTTACCAGT
TCAAATATGTCGTTTCATTATCTGTATGACTGTCGTAACTTTGAATCGAT
CTAATGTGTTGACCCTGTCTCAGGCTCACCCATGGCGGCGCCTGCACCTG
TGGGTGAAGGAAGAAAGACGATGTTTGTGAGGGAACTGAATTGGGTTGAA
GTTCATATCCTAAACAAACACTTCACCAGCCATGGATGCATGCCTTGTCT
TTTCGCAGTTGGTGGCATGAAAATATATATCACCCACCAAACCCTCTTAC
TCTTTTCTTACCAAGTAACTCCAGTAAGTGCTCGTTTTTTTCTTCTTCCA
TTCAAACCTGCTTAAAAACCTCGACAAACGAGCCCCCAACGTACTACCAC
AGCAACCACTCTGGTTTTTCTATCTTGTTGTCTTTAATTGCCTCCTGACT
TTGTTTTGTTTTGTTCTTGCTTAGCGCTCTTGAAAAATATTTTACTTTTC
ACTATCAGATTAATGTGATAGCAATAGTTAGTGCAACAAAGAAACAAGTC
GATAAATGGTACGTTTAAAAAGTAGATATATCCTTTTTGAAATTATATTC
CCACCTACAGACACCAACGTTGAGGAATCTGTGTCGAAAGCAGACATCTT
GCTTTCGCATCACAGAGCATCGCCTGCGGATGTGTCCATAAAGTCGATAC
TCCAAGAGATACGACGCTCGCTGTCGTTGAATCTGGGCGACTATGGGTCT
GCAAAATGTAACTCTCTCTTGCAGTTGAAATACTTTTCAAATAAGACGTC
TACGGGGATAATCCGATGCCATCGAGAGGATTGCGACCTTGTTATCATGG
CATTGATGTTGATGTCGAAAATTGGCGACGTCGATGGACTGATCGTGAAC
CCCGTCAAGGTAAGTGGGACCATCAAGAAAATAGAGCAGTTTGCTATGAG
AAGGAATTCTAAAATTCTGAACATAATCAAGTGTAGTCAATCATCACACC
TCAGCGATAATGACTTTATTATCAATGATTTCAAGAAAATTGGAAGGGAA
AACGAAAACGAAAACGAGGACGATTAGAATATATTAATATATAGATGTAC
ACGTATATGCAGTAGTTTTATTTTTTTATCTATAATACAACTCAAGCACA
AGAATGCTTTGTTTTCCTAGTGCTCATCCTGGGCCTAGGCGCCATAGTTA
TCCGATTTATCATCGGATTCAGCTTTAGTAAACTGAATGGGGCCGTGAGA
ACCACTGGCACCTTCACTCTTAACATTGACCGCTTCGTCCAGCTTTTCGT
AGTTGGTCTTGTATATGCTTTCAATATCTTGTTGGACGAACAGTGGGTTG
TCATAAACCTGGTCTTCATGCCTTTTGGCGGAGGCATTTGCCCCTCTTGT
GAAAAATCTTGAATCGTACTGCAGATCCGGTTGTTCTGAACGCTTTGCTG
CGCCCAGAATTATCTTTTCGGATACGTCTCTTCCTTGAGAGTACGCCAGC
TCTTTTAGTCTGGCCACTGTGCTCGTTTGCTTTTTGGGCTTAACTATTGC
TCCCGTCTGCGGAGTCCCGTTGTGGTATCTGGCTCGTTGGCTCAATTCTT
TCAATTTAGATTCTTTAGCAAGCATTTCCTGTTCCATAGCAAGCCGCTTC
AATTCCATTTTGGACCTGATCTCTTGTCTTGCCTTCTTGTCAGCGTTTTC
TAACGCTTCGGAGAGCTTCATAAACCCATCGTTGATGGTATTATTTTCGT
TGTCAAGAGCTTTACCTACACGTCTTTCCAAGGCCACGGTATAACCATTT
GGATTTTTCCAGTTTGACACAGCTGCAGGTATCTTCCACTCATTTGGATC
AGCTTCTCCCCTATCATTGCTGCCATCCATATGGAGAACAGGCACGACTT
CGTCGTTTTCTGTGGGTGCTACAACCTTTCTCGCCTTCTTCCCAACGAAC
CTTGGCAACAATGGATCCATTTGCTTGGACACTACCTCAATATGGTGGCT
GTTGTTCAATAATAGATTCGCGGGTGCCTGATGTGTTTCGGTGACGTACC
TTGATGATGCCCTGTTATTTGAGTTGGCTAGTTTCGCATTCACAAGCCGC
TGAATGTATGACTTGGTTCTTGCTGTACATTCTTGGATTTCTGCTTTCGT
TGGCAAAGGAACCGATAGTTCGAAATTAGACTGTCTCTTTGGAATAAAAT
CATCGAGCTTAACGTTTTTAGCGATTTGGTCAGTCAATATTGCCGGCTCA
ACGCGATCTGAGCTCAAAGCCGTCGAAACTCGTCCTTGAGAATGTTTTGG
AGGTGGTAGTCTGTTACTAAACATATTTGGTTGAGGTTGCTGATACGTCC
TCTCGGCTCAGAGCTGCCATGTGTCAATAACCCCATAATTTGAACTTCTT
TCATCAACTTTTTAGCTGGGGAAAAATCAAATTCGTGAAGAATTACAATA
ATACGTTAAGGTAAAAGATTAAATATTAAAAAATAGTATGAGTACTTTTG
AATCATCAGACAAGAACAATGAAGGATATGAATAGTATTAGATATGTATT
CTTTTTTTTTTCCAGGGACATAAAGAGTTGTTTTTATAAGGTGCGGAGTT
ATCTCAATTTGCTTCTGATTTTAGAAGCTATTCTATGCCCGGTCGACTCT
TTGATTTCGATCCCAAACGGCATCATGGTAGTTTCGGAGCCAGATTCGCC
ATTTTCCCACTCTAATCCATCTCGAAGACTTTTTCGAAAGGTAAACCCTT
CTTCTTGTCTCAGCGTGTTATATTTGGACTTATGCTGTAGCGGCTTGATC
ATTGCCGAAGCAGGTATTGGCGGATAATGTAGCACAGCCGGCTTCTTGTA
CCAACCCACCTTTGTTGGTTTAGGATTTTCTGCCTCTGTCATTGGCGGTA
CACCAGCAAATCTCACCCTTTTGATGGACAATTCACTGGAGTTTGACTCC
GGATCTAGAGTTAATGTCTCTATAGCCAAAGTATCACTACTATTGGCAAT
CAGGGTACTTGATGATTTTCCTGAGGAGGTGTTGTTTATACTGGATACTT
TTGGTGAAGGCGCTAACGATGAAGATGCAGAAGGATTGGGTGTAGATGCA
CTTTTGTTCATCAAATGCCGCACTGTATCTTGGACGATTTTTTGATTTAA
CGTCATGGTTGAGGACTGCAAAGAATTGGACCTTTGATTGTTGAGCTTTG
AAGGTGGAGCTATTGACGGATGTCTTGTAGAATTCAAATATGAGGTTTGT
TGTTTGTTTGTATAGGATTGCAAAGATGAGGATCTAGGCCTTCTGCCGTT
GATCAGTTTTCTTTTCTCCGGAGACACCACGCTTTTCTTCGTTTCTGCGT
TTTTATTGTTGAAAGTGGTCCTTACAGGCGATACTGAGGGAGACCTAGAA
GAATTTGAGGCTAAATGCGCCCTTGCCCTTGTTCTTATGCTCTCTAAAGA
GGCCTGTCTTGATGGGCTTGCTGAAGATGTGGGTGAGGGGGATGGAGAAG
AAGAGGCTGGCAGCTTTGTTATTGACGGCTTCTTCTTTAGCTTACTTTTC
GCGTTTTTAACCTCTAAATACAGAGCCTTATCTCTTTCTAGCTTTTCTTT
CAAATTCTCCCGCAAGTCATTGGTTTCATCGAAGGTTTTATAATTTTTCT
CAATATATTTCCAGCAATCCATCCAATTGGATAATAATCCCATAATGGAC
CTCAATTTCGGTATAATCTTGCAGATATGATTATTAAACAATTCCACAAC
TAAACCAGGTTGAAGGTGGAAAATGGGAGTTCTTGAGGAATTGTTATCGG
TACGCGCCGTTTGAGTCCAAAATTTTAAATTCTCCTGCAGTTCGAATAAA
GCTGTGACATCATCACATTCTGGAGAGAGCAAAGCCATCAGCTCACAAAT
TATCAAATCGTAATGGTACACGTTTTCGCTGGATAATCTTGTCTTGATGT
CCAAGAAATGTTGTTTATTCGGTAGGAAAATTTGCCTAGAGAAACTGATA
ATAACACACAAGACAGAAAAAACCCGCAAGTGGAAAGTGTATATCCTGTG
TAGAGTCCATTCCCAATGTGGTAGATCCTTCTGTAAATTTGACAGTGAAG
TAGGTCTTGTTTCCGAAAATTTCTGCAATTGGTTGTAATATGTCCTTAGA
ATGGGGAAGATTTTCGAATGAACACAGGAGTTCAGTTTCTCCATCACTTG
CCATTGCAATTTGTAAAAGGAATGGGTGGACTTATCCCTTACTGGATCAT
TAATCAAAACGGCTAAATCTAGAATCAATGTCATTTCAACTGGATTTAAC
AAGTCTTCAATTATTGAAGTGTCAAATGGAAGTGACCGAGCTTTGTACGC
ATCCCTTTCCAATAAAATCTGTCTCAACTTGGCATTATAAATTTTTATAG
CATTTTGAGCAATGCAAGACAGCGAATTTAAAATCTTCCATTGTAGAGAA
TTATTGTATATGCACGATTTATAGTGATCTAGGGGTACCTCCTCGGGAAA
CATCCAGCCCTCTACATCAATAAAATTAGTTGATAATCTCTGCTGCACTT
CGCTTAGCTTTATCAGCTGGAATCGACAGAGCAAATGGTACCTCTTAGCC
AATACGGGGCTTACATTAAATATAGGACCCTCACAAAGTGATAAGATGAA
ATTAACGAGGGGAATAATTTTGTAGGACTCGTCATTGTCTCTTTTCTTCT
TCAAATGCGGTACCAGAACGTTTAGTAGCCTATTCAGTTCATTCAGCTTG
TAAAGAGCGTTCTTATATTGAATGATTTTTATATCATACGAGTCCAACGG
AACAGAACCTTTGATTGCCGGAATAGAAGCGCTGGCAGCAGCTTTGGCTA
GCAACTTTTTTCTCTTTTGCACATCTACCATGTTGTAATATAAAACTAGT
CTAAATCCTCAACCTTCAGCTTCCAATCACTCCTTTTATCATTGTTCATT
CGCTAACAAACTTCAAACATATGCCTTTATTATGCGTCTTCCTGCTGTTT
CAACCATTGATTGCAGGGTAACAGACATTTTTAAGGGTCTTTCCCACAGC
ATCTATAAGAAAGATCGTCAAAAGTATTAGTTAAACATTGAAAATTTGCG
CCAAAGACATAGCAAGCGCAACGTATTCATTGTCCATGTCGTCATCTACT
CCCTTTGACCCTTATGCTCTATCCGAGCACGATGAAGAACGACCCCAGAA
TGTACAGTCTAAGTCAAGGACTGCGGAACTACAAGCTGTAAGTACAGAAA
GCCACAGAGTACCATCTAGGAAATTAACATTATACTAACTTTCTACATCG
TTGATACTTATGCGTATACATTCATATACGTTCTTCGTGTTTATTTTTAG
GAAATTGATGATACCGTGGGAATAATGAGAGATAACATAAATAAAGTAGC
AGAAAGAGGTGAAAGATTAACGTCCATTGAAGATAAAGCCGATAACCTAG
CGGTCTCAGCCCAAGGCTTTAAGAGGGGTGCCAATAGGGTCAGAAAAGCC
ATGTGGTACAAGGATCTAAAAATGAAGATGTGTCTGGCTTTAGTAATCAT
CATATTGCTTGTTGTAATCATCGTCCCCATTGCTGTTCACTTTAGTCGAT
AGAAGTTCACTCGCAATGCTATATATATAGGGAGCTTCCATATGTAGTGT
AGGATATATGTATATATACATATATACATATATGGGCGTATATTTACTTT
GTTCTTATTTTCTGTCTAATTTTATAATTTTACTGACAGTAGCTAAGCCC
TCTGTATTGCTGTTCTGTGTTATTGCACTAGTGTCATAACGCAGATGGTT
TTTAGCAGAGTCAAATTGGGCAGAAAGCATAATTTCCATCTTCCCTGGCA
AAGACAGATTTTCTCTTTTGATCACGTTAGCTAAATAATTCAAGATTTCG
TTCGGTACTCCAGCTTCGCCCTTGTTAGCAGGCTTGTATTTCAACAGAAT
TGCTTGTATTTGGGCTGGATTCAAGGCATACCAGAAATCGAATAGTAACT
TGAACTCGTTCAAGTTGCTTATCTTCAACTGTAATATCTTGACAGCCTGA
ATTATTTGAATCAAATTGGGACGAACGTCTTCAATTCTTGGTTCAAACCA
GCTCACCAACCGCTCGATATTTCTATCCACTTCGTACCCATACTTCCAAT
TTAACGCGGGACATTTGGTTATTAGGTCATTAAATAGCATTACGTTCAGA
TACTTCAGGGTGTCGTTAAAAATTTTTGTATGCATTGAGTCAACAACTTG
AAATTTACACAAGACAGCATCAAATTCATTTAAGAATGTGAATAATTTAG
CGAACTTCTCATCACCAGAATTTTTAAATAGCTTCTCGTTTAAAACCATA
TCGAAGATCTCGATGTGGGCTGAAGCATGCTTCATGAATTTCACTAACCA
AGTGGAATAAATCTTGTCGAATACTTTTAAAGTTTCATTCTCCAAATCAT
TCAAATATATCAGTGTTAACTTATCTTTTTCATCACCACCATTCGCTTCA
TATAATGTTTTTTGATTTGCAGCAAATGCGGGAAGTCTGGAAAGATTACT
TAACCAAAAGATACCACCAAGCATTGTTTCGTCCTTTGGTAGACTCATAA
CAATGCTTTCTACAGTCAATAGGACTTTCGAGATGAATTTGCTACTTTGA
ATCAATAACCCATTTCTCACTAAGCTACTTACCACTGTAGTAATGACGTG
TATAGGACCCAGAACATTGTCTCCATTCACCTCAGTAACATTTACTTTTT
TCAAGTAACCTTCTGTGACTTCTAATGTGTAACAATTCAGGTCCATTAGT
AATTCTAGAAGATCAGGATTTCCTGATTCTCTACGAATTACATTGACTAG
CTTCGGTTTTACTTGTTGTCCTGCGATTCCCAAACCTTTCACTTTATCAT
TCTTATTAGCAGAATATGTGGTGGTGAAATCTTGTGCTATTACGTTTTCA
ATAAACGCTAGTTCTTGCTTCATTGATTTGACTTCATCACTTAATCTTGA
AGGTTTGTTACCTTTTATAGCAGCCAAACTTTGCATATGTGACTGTATTA
AAGAAGATTGCTTCTTTTTTCTCTCCTTCAAGGCATTCTTCTTGTTTAAA
GTATTCATGATTTCAACTTGTAACGTCTTCAGCTTGGAAATCTTATCATT
ATAACCATTTACTATCGTTTCGTACTCTTGCCTTTGCTTAGATGGAATAT
TTGACAAATCTCCCTGCAACAACTGTGTTAATCTTGTATATGAGTCATTT
AACATCTCTAGATTCAAAATGAAAGAGTTCTTAAATTCGATAGCTTCCTC
CAGTAATCCAATCCCGTAACTAGCCCTAATATTCCGTTCTTCAACTTCTT
TTTGCAGAACTATATACCTTCGTCTAGCTAACTGCATTCTCATGGCGCTT
TGTACAAGAATGGAGCTCCTTTTCAATGTTCTGTAATCTGTTTTGTGACC
ATATGATCTGATGTAGCTTTGGATAATTACTGCCGCCATGAGCATGAATT
TCCTGTTAACACTATCTAAAATCAATTTTCTTTTACAGGTACATTGTAGT
TTTATTATTTGCCCAATGGCAGCTCTATAGTATTCCCGTTTCCATAATGC
TCTAATGTTCGTTTGTAGTAATATGGCAGCTCTTGTCTTGAGCTCATGAT
CGACCCTTGTACGAACCAACAAACTTCTAATTTGGCTTTGGCACTTCTTT
ATTGATTCCATGGTCTGCAAATACTGAAGCCTATAGTATCTTGCCCTTAT
CTTTTTCTGTATTATGATGCATATTTCATTCATTTTATTAGTCCTTAGCT
TTTCCAAAAATGCAAGCATTCCTGCTTTAAAGAAAATTTTGGTATTACCA
ATTTGGTATTTTGCTGAATCAGAGATAGTAGCATCTAGAATAGATTGACA
GAAGTTGACGATTGCCTCTTTTGGGAGGTCTGGATTATAAAGAATTCCAC
TCCATAAGCTGTAGTCCGTCAGGAGGAAATATCTTTGAACGAATTCGTCA
AAAGTCCATCTTGATGGAAAGCCTGCACATGAAATCCTGATTGTTTCCAG
CACACCACAAGCTCTTAATTGCGATAAGACCATCAAATTATCGAACTCCC
ATGGCTTTTTTTCAGAATTTGGTTTTATGCAACGAATATAATGAACATTA
GTAGAATTTATGATGGCCATCAATTCCCCGAGCGATTTTTTGAACATAGA
TCCCAGGGTTGGTTTCTTTTGACTTAATCTTGCTGGGATCATTATCTTTT
TTTCAGTATTTTGCTCTTCAGGAGCATCGTCACTCCTAAGTTCTCTGTTG
TCTAAAATTTGTTTGAAAATTGGATTTGTCGTTGCTTTGAAAACATCCAG
ATGACCTAGGGAAACGCTGTCTCTATTCTTTTCAATAAACCCTTCAACTT
CATATTCTACATCAACAGCATAATGGCTTACTATAAACTTCGTTTGTCCG
AATCTTGGCTTCGAAAAAACTTCATTTGAGGGCGGTTTATTAAAGGCAGA
ATATAGTTTTGAGGCCCATGATTCATCTGAGCCTGATGGTAATCTACTTT
CTTCATCTAATAGAGAAAGTATTCCAAGTTTATTCTCAATCAAGTCTATG
CAAGGTTGGTTGTCGCTGAACTCAATGAAAGACCACTCAATTTCCTCCTT
TACATATTCTTCTTGCTCCAATTTGAAAACGTGCTGGTTGAACTCTTGTT
GTAATTTTTCATTCGCATAGTTTATACAGAATTGTTCGAATGAGTTTTTC
TCAAAATGCTCAAACCCGTAGATATCTAAAATACCAATAAAGGAAAAGAC
ATGATCTTGTTGATCCAGCTCAGGATCGTATAATGTCTTGTTAATGTTGT
CTACTAGCCAATCAAAAAGCGTGGAATAAATAAATTTCGCCACAGAGTCC
CTAGCAATTAGCGCTTGATTGTAATTCAAATTAGTGACAATTTTTTCAGA
CCTTGTGACGATTTGTTTCTTGACAATCCATTTTGCAAAATTGAAGGGAT
CAATACCCAATAATTCACATGCGATTTGCAGGTTTTGCTCTTCCGATGAT
AGTGATGCGTCGTTTCTAGTCATTTTCATCTCGATATTACCTATATGTAG
CAAGCCTGCAAGAATTTTGAAAATTCCAAGCTGAGTCTCGTGGTTTATAC
CTACTAATGACAGGGCATCAGTGGTTATCTTGTATTCTCGAGCTTCATCT
ATACCAGCTATGTTCGGCTGTCCACCTTGGTTAGTATAATGGTAGTCCTT
GGGAGATGACAAATGCAGTTCTTGTTTTACCGGTTCTGGCAATCCTTCCA
AAATTTGGTAAAAAATATGGTAATTTCTTTCTGTCTCTGGCTGATAAACT
AACCTGGATTTTTCCAAGAGATAGGTTCTAATTTTGGACCCCCTGATGGT
AGTATTCTCATCAAATAAAATTTGCAGATATTTGCCGAAACGAGAGGAAT
TATCATTTCTGGTAGTTTTGGCGTTACCAAAGGCTTCCATGATCGGGTTA
GTAGCTAAAATTTGGCTCTCGATTTGAGACATTTCCACTTCCCCTTCACG
ATTGTTGCTTTCTTGGACTGAGGCAAAGTATCTCATAATGTATTTAGCAG
AGACGGTCTTACCAGCACCGGATTCACCACTGACTACAACAGTCTGGTTA
GCCTTTTCATGGACCATGAACCTGTACGCCTCCTCTGCTATGGCAAAAAG
GTGCGGCTCCAGCTCATCTTTACGCTTACTAGAATAATTCTGTATCATCT
CGCGAGAGTACAAATGGTCGACTTTATCAAAGGGATTAGCGGCAATAAGG
ACAATACCAGAGTAAGTATATATCTGTCCATTCATGTATCTTTTTTTTAT
GGCATGCAGCACTGCCGGTTCGTTCAGATATGATAGGGTGGTTAAGTCAT
CAGTAGACTCTAAAATAGGTGGGTTTCGTAGTACAGGTAGCGTGGGATGA
TCATCATCATTTTCGAAGCTATTTGTTTCAATGGATACAGTTTCTCCATC
CTCCAATTTCAACTCTAAGTGGAACGTTCCTTCAAAGAAGTCATTCTTGG
TGACTTCGCCGCCTATCCAGCCTTGTTCTTTGTGAGGGTACCAACACTTA
GTTCCTACTTCAAATGACATGCGGGAGAACTGGTTATAGGATTTTTTTTG
TTTTTTTGTGTTTTAGAATTAGATTGAATTATAAAAAGAAGAACAAAAGG
GTATCGTATTGAAAATAAATTGTCTCGCCAAACTGGTAACAATGTTTTCA
GCTAGAACAATAAGAAAAGAAGAGAAGGTAAAAAAAAAGGTGATAACTCC
GTAGGAATTGAGGAATTGAGTATGCAGAATCAGAATAAAGGCTGACTTTC
AAAAAAAGGTTGTATTACAATTGCAGGTTTTCGATAAAAGAGACCCTATT
CTCATCTACTACTGCTAAACTTCGAGATATTTTCGAATTTTTCAGTCTTT
TCTTTTTTTTTTTTCGCATTAGTTCAGAACCCTAAAGAATGGTAAACATT
CTATGGATAACCCGGAGAGTGAGTTTCTTAAAGACCTAGTTTTATTTTAA
GGGTTTTAACTCAATCTTGATGTTTTCATTGTGTACCCTAAAGAAAGTTT
AAGAATAGCCCTAACTGTTACCTTTTGAAATAAAATAAGGGGAAGGTCAA
AAAGCTATTGTTCTATTGTTATGAAACATTGTCTCAAAGAGTAAGAATAA
CACAAATTGATGGCAGTTTTTTACGTAGTCCAGTAGTTGTCCAGGTACAA
TGCAAAATGCTCAAATAAAGAGCTCTTCTAAAGGCAGCGGAATAGATGGT
ACAGATCGCAATAGCAAAGATGGTGTAGAAAAGAGACCCCTGGAAGATGT
AAAGCAAATGATTGACGCTGGAACACCAGATGTTGGCCACAAATCTACTG
TTGAAACTAAGCCAAACGTTGGATGGCAAGCCTCTCACAGTAATTTGGCT
GCATTACACGAAAAAGAGCAGAAATATGAAATGGAGCACCATCATGCTCG
TCATAAACTGCATCGTCAAGTTATTCCGGATTACACGTCTGCCTCGACCG
CAATGTTCAGCGATTGTATGTTCAACGCAGCACCAGATAAAGTACGAAGT
CTCAGTACGATGAAGTCTTCTGGACTCTCGCCAAAACACCCATTTAACGT
AGTCGCCACCTTTAAAGGACCATTCCCGCAGCATAGTGTAGAATCAAAGC
CTCTCGATGGTGGATACTCTGCCAAAGACCATTTTCCCTCATTTAAGATG
TTGCAAGCCCAGCAGCACCCAGCCCATCGCCATTACAAAGACAACGACAA
GTACGGTCTTAAATCACCTTCCCGGTCCTTCGTGAAGGACAAGAAAAGGT
TGGTTCACCGGTTTTTGAAATCCATGGAGCCTTCTTCGTCTGGGCAATCT
AAGGATTCGTCTGCACTGGCGCCGGCTTTCGATCCAATATTGCCCAATGT
TATATCTAAGCCTTCCAAGCGACCCACACATCATTCGCATTCATCAGACG
GGAGTTCTAGCACGCAGACAGATATATCGTTACAGAGCTTGCTTTACCAT
GATCTTGAAAGCTCACCAAAGAAACATGTTTCGCCCTCAAGACCGCCCTC
TGTAGCTTCCGAATCCTCTCCTGCCGTTGCTAATCCCATTGGGCTTTCGC
CAAAAGACGCCTGCAATGCATCGTTTTCGCAGTCGTCCTCATCTTCGTTG
TCTTCTTCTTCATCGTCTTCATCATCGACGTCATTCTCACAGTCAGTGGC
TGTTGATCCTCTTGAACCTCCTGGAAATATCACATATAGTAGTTCGAATC
TTTCGCTAAATTCAGATGAATTAGACTACTATCAGCGTCATATCGGATTG
CAGTTACAGCAGACAGAAGCTTTACTAAAGCACAGTTTGAAAGATGAGGT
TCTGAAAGATGAAAATGACCTTGTTAAAAACATTGCAAATTTTGACAAGA
TCGTTAAAGAGCTAAGGGACTTAAGATCCAGGACCATTGGATGGAAAGAG
CTTGTTGAAGAGGATTATTTAATGAATTTGAAACAGGATTTTGACAAGGA
AAACCCCGAATCATTTGAGGCACGTTTGAGTGATACAATAAATACAAACG
TGGCAAAATTACAAGATTTAGAGAAAAGAATGGCTTCTTGCAAAGACAGG
TTGGCCTCTAGGAAGGAAGTAATGAGGAAAATGGAAAGTTTATTGTCTTT
GGAGAATTCCTTAATGATATCCAAAAAAAATGTAACATTCGCATCTAAAT
ACCGCAACGAGGCCCTTGATATTGTCTTTTTAATTATCATCATCGTCATA
TGCTATACCTTCAAGCATCTAGTATCGCATAAATAAAAAATAGTATTTGT
ATATCAAAAAATGATCCTGTGATTTTTTCATATGTAACGTATAAATGTAA
AAATGTGCTTCTTCTGGTATTTTTAATCAAGTGGAAAGATGAGTGGAAAA
AAGGGCAATGAAATAGAAAAGGACAGGCCTGAAAGGGAAGAATACAAGAA
GATTGAGTATATTGGACTTCACAGTAACCGTGAAAAATGGCACCAAGTAT
AGCAACGGTAAAGATAGCCAGGGACATGGTTTTGCCATTACGTATATTTG
TCAATAGAAAGCAGATCCTTCAAACCAATGATAAGACTAGCAATAAGTCG
AATGCCACTATATTTGAAGCACCATTATTATCAAATAACTCCATAATCTG
CTTAAAATCACCAAATACAAGAATATATTTATCGCAACAAGATAAGAAGA
ATCTTTGTGACGAGATCAAGGAGGACCTGTTATTGATTGTTTACGAACTA
GCGTCCCCGGAAATCATCAGTTCCGTACTCAGCAAAATAAGAGTTGGTCA
TTCTACTGATTTCCAAATCAACGTTCTGCCCAAACTTTTTGCAGGTGCCG
ATACGGATAATGCGGTAACTTCTCACATCCAGTCTGTGACAAGGCTGGCT
AAATTCAAATACAAGTTGCACTACAAACATAAGTGGGAGCTCGACATATT
CATCAACAGCATTAAGAAGATCGCCAATTTAAGGCACTATTTGATGTTTC
AAACATTAACATTAAACGGTTTCTCATTAAATGCAGGACCCAAAACGTTA
TTAGCTAGGAAAATAGAAAAACAGCCCCAGGTACCTAATTTGTTAATAGA
AAATGGGGACGCTGATGCCCTGGATACACCGGTGGAAGAGGATATAAAAC
CTGTAATAGAATTTATGTACAAGCCTGTTATTAATTTAGGTGAAATTATT
GATGTACATGTGTTGCATAGGCCTAGAAGACATAAGGTACGTACCCAGTC
GAAGCAACCCCAGGAGGAATGAAAAACCGATAACAAAGTGATGGCTTAAT
ATTATAACTTCTATATAACGGATATATTTTATGGTAAATGTACATATTTC
AGTAATGGTAATAATGACTTTTCTTTTTATCTTATTTTTATTTTTGTATT
TTTTGTCTTCTGCTCTTTGTTTCTGTGCCTCATATATCAAATGAAATATC
ATCTCTCGAAGAACTGAATCTATTTGAATTTTGATTACCATCAGCAAATG
GATTTTCAATGAACGGTTCTGCACTTTCAAAGTCGTTACTTCCCAGTCCA
TTATTGTCATTAAAGGGGTTCGCCGAAGCATCTTGTAATTCACCGTACTT
ACCTCTCTTTTGAGTAGTATCATACATTCTGACAATTTTTTCTTGCCCAC
CCTCTTCAGCCTGTGAAAAGGCAAATCCTCTTTGTTTTTTCATTCTTTGC
ACTTGCCTCACCTTCCTGATGGCATTTTGAAATTGCTGAACGTGCGGCCT
AGAGTCGCTGATATTGTATTTCTGCATTTCTTGAATAACATGATACGTTT
CTGGTTCATACATTCTTTTATAGTACTTCCATAGAAAATCTCTTACCAGT
GCAAAAATTGGTAAAACGATCAAAGTTAACCAAAATACACCGGATCCATA
CGTGTGTTTAACCACACCATAATACTCTCTTGAGATGTTAGCATGAGGAA
ATATAGAAGCATAAATTGGGAAGAATATTAACCAAAATAAGAGGGAACCA
GGAATGGCAATTAAGGTGAATTTCGTCCATTGATTAGTTACCAAAGCAGC
CTTTCCCAAAACAATAATGACACTTGTAGTGTAGACAGTTACACCCCAAG
ACCAATGATCAGCTAGTTCGCCGTGCATATTTAAGGCAAACCCATATCTG
TAAATCAATATGGTGCCAATAAATACTATTGCAGAATGGAAAAAGCCATT
AATAATCCATCCCCAGAAGATGTAAACAGAGAAAAATTGACCCTTCTGTC
CTAATTTGTACAATTGTGGGTACCGCTCAAGTAATCTACTACTAACAAAT
TGATCAAATACACCAATGACAAAAGGGGGCCAAACAGTGAAGAATAAGTT
GTAGAAACTCATTGTCCATGATTCCATAATGGATTGACCTGAAAAGGCAT
TGGCAAAAACGTACCAAAACTGCGTCATGTATAATGCTGTATTCTTGTAA
AAAGAGTACAAAATTGCGACAGAAATTCTTTGATAAGACCAGGAGCCATG
GACAAGTAATAGTTTTTTTAAAAATTTAAATTGGCCAACAGCTATATCAG
CTGAACGAGCCGCTTGCATACCTTCCATACCACTAATACCGACACCAACA
TGAGCTGCCTGTATCATACTAACATCGTTGGCACCATCGCCAATGGCTAG
CAGTAGTGAAGACGACTTTCTTTTTACCATTTTAACAACCAAGGCTTTCT
GTAGTGGAGATACACGGCAACATATAACCGCTTTACAAAGCTTCGCCACA
GTTAGCAAATAATCTTCTAATTCTGGTTCCAAGGCAAAGCCTAATGACTT
CCCATCAATGACGAGCGCTAAGGTATTCATATCATGTGTTGACAATTGAT
GCTCGTTTAGAGCGTTAATCTTCTCTAACAAATTTCTCTCAGTATCATCT
CTGGTTTCCTCGTTGATGATCAACAAATTCATGTCTTCACTCAATAAACG
GCAACTCATACCAATGTTAATAGCAGTTTCCTGTCTGTCACCAGTTAAAA
CCCAAATTTTAATACCCGCTTCTTGTAATGTGTGGATAGTTTCTGGAACA
CCGTCCTGTAACTTATCTTCAATAGCAGTTGCACCAATTAATATTAGATT
TTTCTCGATTAGATTTGCGGCTTCGTCTAGCTTCTCGGCTCTGTTATCTA
ATGTTGTGGCAGCCTCATTATAAATGCTATTCCATTCTTCATATTCTCCT
TCAGAGATATCTCTCATCGCCAAACACAACGTCCGCAAACCCTCAGATGC
ATAATCTTCTAAATGTCTCATTGTAGCTTCTACATATTGATTAGCTTCAT
CATCCAATCTTTCCAGAATGACAGTATCAGCACCTTTACAGAATAACTTT
ATCGAACCATCCGGAAATCTAAATATAGCGCTCATTCTCTTCCTGGTGGA
ATTAAATTCACAAATGTTAAGTAGTTGATACTCTTTTTCCTCGCCAGTTT
CCTCCAATAAAACAGTTACAGAGTTTGGTTTACGGATGATAAACTTATAC
CCTAAATCTGCACCACCTTGAACGAGGGCACCTTCATCTGGAGAGGCTGC
TTGATATTTAATAGATCCATCGCTTTGAAATTCTGGAATGACAGTATGAC
AGGTAGCCAGTAATGTTAAGAAGTCATTGATAATAGGTGAATCCTCATCA
GAGGGATCATTTAACTTTTTCTTCAAATCGTCAAATTTTCTATAACCAAC
TTCAATCCCATCTTCAACAGTGGCCGTTTTATCTTCAGGTATTTTATCAA
TATAGCAATGGCCTGCAATAGAGCAGGATTTAAATTCCATAATATTTCTT
GTTAAAGTTCCTGTCTTGTCACTGAATATATATTCTATTTGACCAAGTTC
TTCAACCAAAGAGGATGTACGAACCACAGTTGGGGTATCAGTTTTTTCGT
AGTACAAATCTAGATCTGAACCTATCATAAAAGCCTGATAATATTTGATT
AATTCAACGGTGACAAATAGAGAAATAGGAACTAGATTCGAAAATAGAAT
CCAAAATGTTAAAAAGTCTTTGAAGAATAAGCCAGCCTTGTTGGTACCCT
CCAGGTAAAGGTACGATAAATGTTTGGCATCTGCAGTAGACATAATAACA
TTACCAATTGAAGAAATTAAAATTAGCACGATTAAAACTGTGAACAATGC
AATAATCTGTCTGTTGATAATTTTCTCAACCGCGGTTCTTTTAATTGGGG
TTGCAGTAGCATTACGCAATAACTTAGTTTCATGACCAGTGAAGATAACT
AAACCAAATATCCATGCAGTATTTCTTAAAGTTGCACCTCTTAAAATCAT
TTGGTCAGGAGATAACGGTATTTGACGATCATTTAAAGTCATTGTACCTT
CATAAGTATACAAGCTAGAGTTCGGCTGTTCGGAAACAACTTTTCCGTTC
ATGTTCTTCAAAGTTTTAACGTCTATAAATTTGGCAGTTTCTACTCTCGA
CTGTTTGATTTTCAAATTTGTTTCACCATCCAAGTTGGCAGTTTCAATGT
AGCAAAGACCCTCCGGTTCCGAAGATGACAAAATTATGGTATCAGCAGGA
ATAGGTTCCTCTGATTTTACTCTAATTATGTCACCTACACGAATATCAAT
CCATCGTTTCTCAACAAAGTCATCATGTGCTTCTGAAAATATTTCTGCTG
TCGAATTATTTAATTCTTTATCAGAATTAGCTCTCTTGATATCTTCGATA
CATTCCTTCATGGCAGAAACAATCAAAACCACTAATAAAGTACCAATTGT
GGTGTATCTATTAGTTGGCGAGACGTGAGGCACCTGTTGAATGGCAGATG
TACATAAAAAAAACAGATTAGCGTATTTGGAAAATTCTTGGAACAAAAAT
TTAGGCAGAAAGGTCGCAAAATTATACTTGGTGGTAGATATATGGTTGTC
ACTATAACCGAAGGAGGAATTAGCGAGAGAATCGTTGATGTGGATGACTC
TTGGTTCACCATTGCCCTCTGCGTCGCCAACGTTCTTTCTTAAAATGTAC
CGGTTGAAAAGAATTTTAATGTTGAACTTATTCCTCGAGTCTAGATAATT
ATCGTCTAATTCGTTATTAGTCACCGCATTGTAATGATTCATTTCGAAAC
TTTCGGGCCCTTTCTTCCGTTTGAACGTAAAGGCATTTTTGAGACCATTA
CCAAACCTAGCAAATAAACCGGGAGGCTTGACTGCTCGTAGGGATTGTGG
TTGATATGCATCTGAGTCGAATCTATTGGCATTCCAAGACGTTTGGTCGT
CATGGTTATTGCTCATAAATAGATTTTCATGGACATCATTTTCAATGTTA
TCATCATCAGCGTCTAAGTCGATAGTCTCTTCGGGAAGTACATGACTTGG
TGGTATATAATTCGCGTTCGCATGTGAGTTGGTGACCTTTGAACGGGATC
CAGAATGAGAAGTCGTGTCGTCTAAGAAGTCAATATCGAAAAGCGTGTCG
TCCTCCCCAGGTTTCCTCTTTGGGGGGGTTTCTCTGTCGTCATTCATGGT
AAAATCAGGGAATGAAAGAACCTACCAGTAAATTATTGCTTGGCGCTAAC
CTCTATTTGGCGTTACTGGCTTCTTGTTGCACTATTCCCCTTAGAATTGC
CAACAATTGTTGATTATATGTTTCTTCAACTTAGTGGCATTAAACAGATT
TGGGTTTTCTGGCAAAAAAAGCCAATCACGTGATCAGGAAGATTTCAGTG
ATTTACGCTTCAAATAACCTTTACCTCAATAATCCCGTAATAGTAAGCTT
CTAATAGTAAGCTTCTAATTTGCAATGTTATTAGCCCAACAGCTACTAAA
GGTATTATTTTTTTTTTTTTTGATAAGAAATTTAAGTGTTACAGAATGGG
CCATCTTACAAAAATAATAGTCTTTATGTATTTTTATATATGTAAAAGAA
TTGAAATATTTTATAACTGGTTGTTATTATGGTACAGTGCGCTGCCCAAT
CCACGTGGAAAAATCCTGTTCATTCAATAATAGAAACTGAAATCATGTAA
TGTTGCGTAGTATAGTGCGTGAGCTTATTGTGCCACTTCTTGCTCAGCAT
TTTGAACTTCGTGTTCCTCCTCGTATTCGATTTCGACTTTAGGACGTTTA
GTTTTGGCACTAGTTCCCTTCTTACGTCTCTTGGCTGAATTCTTATTTTC
TTCATCACTATCGCTGTCGCTCTCGCTTTCACTGTCGCTTTCGCTTTCAC
TGGCGCTGGAAGCTTCTCTGTCAGAGTCAGCTAACCACTTTTCTAAGTCA
TCCACGTCAACGTATTCACCTTCGCCATCATCTGCAACGTATTCAACTTC
CCCATCATCACTTTCCTCTTCTTCATCCCAGTCTTCTTCCTCGTCCTGAG
AATTCTCCTCTTCCATTTGACCCATTATCTTCTTCCAGACCTTTTCGTCA
ACATTTAATGGTTTATCACCGTAAGCACCACTCTTTAATCTGTCCATCAA
TTCTTTTTCGATGGCTTTTTCAATCTTGGCAGCTACCAATGCCTTTCTCT
CCCTGTTTTGTTCTCTTCTTTTGACCTTTGGTGCTACACCAACGTAGTGT
CTCTCCTCCTCCCTTAATGCTAAACGTCTCTCTGTTATCATGACCTGCGT
CAATTTTGTAAATCTCTGTTTACACTTATGACGGAAAAACTTGCTCCAAT
GTAGTAGGTGTTCGTCGATCTGTTGTAAAGCCTTCGTGTAATTTTTGGAT
AGTTTGATTCTTTCCCATAACTTGGCAGGAGTGTGCGCTCTTTCAGGCGT
CTTCATATACAAGTACAGTTTCCCATTGTCACACTTCACTGTTGCATACT
TGGAGTTGGCAAGTGGGCATGATTGCCTTGTACACAACCCAGTGACGTTA
TACTCATTTCTGCAAAAATTTTGACCATTAGGTGCCTTAATTCTATGAGA
GCAGAAACTTTGATTAATCACTTGCCAAACAATTTCGTCGGACATATCCT
CGTTGTATTCTAACCGTTGTAGTTATGTACTGAAGAGAACACTGTCAAAA
GAAAGAACTAAGCAATGCAATATCTGCCTCTATACCAATCACTTTTTCAT
TTTTTTTCAAAAGCTCATCGGAAAATTTTTCAAAAAAAAAAAAAAAAAAA
AAAAAGGTTTATTACCCTACTGCATTTTGATAATCTGAACATAATGAGCT
AATGAAAGCAATTCTCATTTAAAAACAAGTATTCTCTCTTATTGAAGTAT
GCATTATCTATCATTATAAATTCTTTTATTCTGTTCGAGTCCATGTTTTT
AAAAAAAAAAAAACATGTATGTATGCTCCATCTATATATGCTCCATCTGT
ATATTTTATATGCAAAGTTTTTTACAAGAGGAATTTGGGAACTGGAGGAA
AGTGGCACAATACCTCATGTGGATAGTTCATTAATCTCTTCTTGTGTTAA
TGTGCTAATATAAACACACTTACTCAGCAATTCGTGGTTAACTTTGAAAG
TGTAAAACTTGGACCATTGAACCCTTTGAATGAAATTCTTGACTATTTGA
ACGTTCGTATCGAATTTATTGTAATTCACTACTTTATCTTCTAAGATCCA
GTCTTTCTTCTCTGCGTTTGCTGATAGGTCCGAAAGATATACGACGATGA
AAGGGACGCAACCCACCAGTGGATTCACAGAGTTAAGTAGATTTCTTATT
GTAGAATAATTCCTGTCTAGCGAGGGAATCTTCTTTAGCTCTTCCCAAGT
CAGTAAGTCGCCTGGTTCAATCAGACGCCATGCATCAGTGAATTTTTGAA
CAACTGAAGAACTTAAGGCTAGAATGATTTCCATCAATGTGTTAAAGTTC
TGAAATGTCCTGCAGTGGTCTGCAACGTGTATAAACCTTTGAATGACATT
TCTTTTCATTTTGCTGCTCTTGGTAAGAAGTATTTCTGATATAATCCAAT
CCACAGTTAAGTTAAATCTGGATATAGCTAAATCAATGCCAGATAAGGTC
TCGTTCCTTACTAGTAGTTGCAACCAACTTATAACTTGTGGGCCTTCATG
CTTCATCTTTAAATCTAATAAATCTTTCCAGTCTATTTCTCCTAAAATTT
CCTTCTCTATCAAGGTCATTTGTTGCGCTACAGACAGGGAATCGTACATT
AGTATAAATGGAACGTGACTTTCATTATTAGAAATCATTAATCTCGAATC
GTGAATCCTGTATTGACCGATTAATTCCTGGATTTGCGCCGCTTGCACAG
CAACATCAACATTAGCTGACACGTCTATTTTTTCAGGAGAGGAGGAAGTA
AAGCCTTCCTTCTCGGATTGATCTGGAGTAAAGGGGATATTCATTATAGT
TTGTCTCCTTCTTTCTATTAATAACGATTTTCTTTTTTCTGCGGGGCTAT
TTTGGAATGACGGCAAGTTGTTAAGGTTTAGCATTTCCACTTCATCTGCT
AACTTGCTCGTTTTAATTCCAATAGCGTCACTACTCTTGGTGTTCTCTGG
TTTTTCGGGAATTTTCTCGTATGTACCTTCCAGTTTCATTAATGCCACGG
TTATTGGATCGTCATTAATTGAATCATCGAGCATATTAGCAATTTCATTT
AAATTTTTCTTATTCAAGGAGCCTGTAAAAGCCGACTCAGAGTTTGCTCT
CCGTGTGTTCCGGGCACTAGATGTGTCATTAATGTCGATATCGTCCATTG
TCAATACACTTCCTGATATGTTACTATTAGTTTCACTCTCGTTCTTCAGA
AATTTACTTTTCAGCTCTTCAACGTTTTTCATTGGAGAAGCAACGTCAAT
GCTACCGTCATCTGGTGAAAAAAAATACTTGTTGTTTTTCGCATGGGTAC
TTGGACTTTCTAGGTCATTATTGGAATCGCTTAAATCAATTGTTTTTAAC
TCATGCAATGAAGAAGTATTTGAGATTATATCTTGATTACCCCTTTGATA
TTCTTCTCTCAAATTTATTATCCTTTGGTGTGGCACTGGTAAATCTCTGG
ACGTTTCGAAAGTTTCAACTGTGCTACCAGTGGTAATCGAATTCAAATCA
CTTACAACAGATTCTATTGTGGGTGCTATGGATAATCTGATTCTATTGGT
TTCACTCACGCTGGTCCCGTTGGGAAATTCTCTCTGTGGATTTTGAGTTT
GTTTTAGAGGACTATTCTGAGCAGATTCAAAAAGCTTGCTCGTTGAGATA
CTGATAACGGTGGACGATGTATCAGAGTACAACGCGCTTTTTTTATTATA
TTCCAGGTTGAGAGGTTCTATTTCACTTATTTCCTCTATAACTGAGTTTG
ACTTGTTTTGCTCAGGATCTACTATGGATAACTCTTTGGTTGGTGTTATG
GCAATGCTTTGAACTCTTGAAATGCTGATCCTTCCACTAGCCGGTCTTAC
AACTGCTTGTTTGATCTTGTGATTGCAAGATGAATGTTTTTTTCTTGTAG
TTATATCATAATTATTGGCTTCTGATGATGCATCGAGTGAGTTGTCCAGC
TTTTTTGTGCTCTCATATTCTGATTCCTGATTTTCTTTGTTATCATAATT
CTTTTCAAGGCCATCTATAGTACTCTTTTTCTCATCTAAAGACTTGGTAT
CTTCAAATGTAAACTCTCTTAGATTTAAAAATCCAGTTTTTGTTTTTAGA
GTTGGACTATCTGTATTATTCACGATGTTTCTGACTTTTCTTGACTTTTT
CGTTACAGTATCTCTGGGTGGAGAGCTGGATGACAACTCGGAATCGTATG
AGTATGTTATTGATTCTGTGTCTTCCCTACTATCGTTTAAGGGAGACGAT
TCTTTAAGATCAGGTAGAACATTTTTCAGAGGCGAAGAAGTCATGCTTTT
TTGGGATTGGGAATGATTTTTCCTCCTTGGTGTCATATTTGTAATCGCTT
CTGAGTTGGTTTTATCAGTTTCATGGAATAACAATCTTTGAGGTCCATTC
TCGTCTGTACGTGAAGAACTATTATCTTTATCAAAGAGCCTCATACTTTC
TGCTGAGTAGCTACCGTGCATTTTATTGTAATATGCTGTCGTGAGACTTT
TTACTTTCCTTCGTTGCAGTGCATCATACGAGGGTGATGGCTGCATATTC
GATTCATTGTTCTGCAGTTGCTTGTTTAAAGTATTAGTTAAAGAGATGAC
TGACTGAGCAATTGAACTTACGGTTTGATACAGATCCAAATTGTCCATAG
CGCTAAAATTATCATTACTCGGTTTAAAGCTATTTTGTTGTAAAATCTTT
ATATCATGTATGTGTTCCCGACGTTCACAATCAACATTAACTGTAGGACC
TCGGTTGTTATTCGAATGTGTTTGAACTTTTTCTATCAGCTGGTTTTGTA
AATGCAGTAGGGACTCCACTTCATCTATGGTTCTTGCACTTAGGATGTCA
AATTTAGAAGAATCAGAGTTAAGAAACTCTTCCTCTTCTTCCTTGGAAGA
TTTTCTATTGAGAGATGATATTGATACAACGTATTTGACAAACGCATCCA
TTTCAGGTTTCTGGTTTGCTGGTTTAATAGCACTCATAAATTTTTTATCA
TTACTGCTATCATGGCGATTATGGTTTTTCATCCACTTAGCTAAAAGACC
AATAGCGCTGCGATGTAACACAGACATTGAAGATGTATTAGATCTACTAT
TACTGTTGCTATTGTTATCTAGAGATGATGTCGTCGATGTACCTTGAAGC
GTTCCGCTTTGTTCATTTAAATCTTCAGGAATATATAAGGAATTCAGAAT
AAATTCAACTTTTTTAGCCGGTGTTGGAGGCATTATTTTATCGACTGCAT
ATGATGACGGGTAGTCTACGCCTTTCATTAGTGTGGATACTAGAGTGACT
TTTGACAAGTGGCTGATCTTTTGTTTACTATCTGACATGTCCTCGCTTTC
ATTATCAACTGAAGGTTCTTTCGCTATTCGGTGCTTCGAGTAAACATTTG
ATGTATTATCGGGAAATAAAAGCATAGAAGGGCTTCTCTGGTTTTTGGAA
GAATTTGAAGACTGTAGCTTCTCCGGCAGTCTAAATACATCAGAAGTTTT
ATATAATGATAAAACGCTTTGGTTACGAAAATCAGGACTGGCAAAACTTT
GCCTGGCGTAAATGCTCAGTCGGCTTCCTCTTTTGTGTAGGCTTTCTAGT
TGCGTGAAATCCTTTAACGAATAATGCAGCCATGCATCAAAGTCTAATTT
ATCAGGTTCATTTAGTTCAATATTCTCCCAAACCAACTTAGAACAATGCA
CCCAGTTTTTTTTCAGATTGATTATACAGCTGGAAATTATTTTTGGGTAC
TGTTCAATGTGTTTGTCGTTTAGAAACTCGATCAACCGAAGTCTTAATGT
TATGTTCGGTAAAAAATCTTGCACAAAATAATTCAGTATGGAATGCCTCA
ACAACACAAACGTCCTCACGAGGGCAACTTCACCAATTCGCCTTCTCTTA
GCTTTTGCAGCATTTGTTGTGATCTCCCTAATACACCATCGAAATCTATA
GATGAGTAAGTCGTGTAAGTCTTGAGGCGTTATAAAATTCCTATAAATAA
GGAAAAAATCTGCAGATGCGTTGTAGTCTACACCTTCCAAAGGGGAAGAA
AGGTGTACAATTAACGCGGGCAGGTCTGCACTATTCACTGGTTTGGATAC
ACAATCGCTTTCATAGCTAATAACATTTGAGGATGGAGTCGGGTAGTAAT
CTTTCTGGCTAAATATTTCCATGGTTCAGGGTAGCGAATCTTTGAATGGC
TAGAGGCTATGTAAAGCAAACAAAAAGGTTCGCGTAAATCAACGAGCGAA
TAACACGAGTACGGTTGGGGTGGGCTAAAGGGTTCAAGAAATTATCAGTT
TCTGTTTACAGTTTTTTTTTCATTGTTGATAAAAAGATCAAGAATTTCAT
TATTCGCGAAAATCAAAATGCAGAAAGGAAAAAATAGAAGGGTAATAAAA
CAGCATCGGATCGCAAAGATGAGTAAGGAGAACAGCCTGGTTAACAATTA
AAGAGTGTTTATCGAAATTCATTATATAGTGGTTTATATAGACCACTTCT
TCTGCTGGTTGATATAGAAATTTTATTTAATTCTTGTTTTTTACTTATGT
ACTTACTACGATGATCTTAATTCATGCTTCTTGCTTGTCGGCAATGTCCC
AAGTGGAAAACCAGTTTAAGTAGCGGAAGTTACTACTTGGTCCCTCCATA
CCAAATGATATTGGGGAGAAGTACCAGAAGCAACCAATTACAAGTGCCAT
GAATCCGGCGTATAGGACGAACCGCATGATACGGCCGCACTTAGATCTGG
ACCATTTTTGCAAACCGGCGTCGAAACAGTACGCCAAAATGATCAGTGCA
AAATACAAGGCAGGCAAGTAATGATGAACGTAGGTGACTCTAGACATGAT
AACGAATGGCATGTAGTGTAGGCCCCAAGCTAGTAGTGGGTAGAACCCGC
CCATTAAGAAAACGTTCCAGTTAGATGGATTTCTTAGGTCCACATATTGT
CTTTGCCATCTGATCAGTAAGATAACGACCGTGGCCATGAATGCGAGGAC
GGCAACACTAGAAGCCCACGTGGAAGCTGGGGTACCCAATAGGAAGTATT
TTGGATTATCATCACCCCAGCCACATAGTCTCAAACCCACATTCAAAGTT
GGCCATTGCCATGCTGAGGAAGCTAAGTAATCAAATTTGTCTGGATCTGG
CACCAAAGCGTTATTAGTGGCCATCATGGCTAGATTTAAATGAATGAAGT
CTTTTAAGAAGTTGGTCTTTGGGTATTGAAAATCTTCGGGTCTTGGTGGC
AACCTTTCATTTTCGTGGGTCTCGATGTTCCACCAGGTCCTCTTGTCCCT
CTTGAATGGGTTTTTCATGCAGACAACCTCTTGTTGTCTGAAACCCCATT
CGGGCAAACTGTTACCGGTTTGAGCCAAGTAACAGCCCATCTCCAAGTTC
TTGATACGGAAAGAGGTGGTCAATGTGTGCAACTTCTCAGGGTCTTCATC
TCCTCTTTGGTCCATGATCTCAATAACCCAATTGTCTTTGTTGTCACCAA
CAACATTGTCACCGTAACCAGAAACCTCCCATTGTGTCTTTGACACTGGT
GCAGCAACTGGGTGGGTGTGCAAGTTTCTGCCCGTGCTTTTGTGTACCAA
TCTATAGGAGGTACCTGGCTTCAAATACTCGATGTCAGTTTCGTTTTCTG
ACCATGATGGTAAGCCTCTTTCTCTGTTGAAAAACCATTCGTTGTTAGCA
TCTTTGTAACCATAACAGGTTACTTGTTGTTGGTTGGACCCATCTGGATA
AGTTTGTATATGTGAGTGCAATAGAGATCCTCCAAGAGCTTGGTTTTTGA
TGGAAACAACGGAGGAACCTAGAGCAATGTCACGGGGGCCTTGTCCGACG
TCAGAACCCACTAATCTTGCTTGGAAAAGAGATGGCATGTTAGCATCACC
TGTACCAGAATGCGATAATAGGTCAAAATGTATTTTGAAGCACAATAGGA
AAATGCAGAAGGGGACGATAATAAGACCAAATATTCTTGCCAACCAGTGG
TTAATATAGGTTTTCCATGACATGGATTTATCTGCCAAAAAGGTCCATAA
GTCAATCACAGTATAGATACCGACCATAGTGATGATAAATAGACCCACCA
TTTTGACGGAAATAGTGCAACCCAAAGAAATACCAGTGATCAACAGCCAT
TTCCACCACTTTCTAGAGAACGGCTTGGACCTCTGGTTGTGGAACATAAC
AAAACTAAAGAACGATGCGACAGTGAAGAAAAGTAGCATGGAGTCCAAAA
GAATGAACCTGCCCAAAGTACTATACGAGTTTTCAAACAAAACCAACACG
GTCATCAGCCAAACTGTTGGTAAAGAAAATCCAATAGCTTTGGCAGTGAA
GTAGGCCAATGGCACACAGAGCGCGGAAAATGACGCGTTGAACAGTCTCA
TTTTAACATAATCCAAATAGTCTGGGTAAATTTCCCCAGAAGGGAAGTCC
CAAGAACCGTTGTAGCCTGCCAAATAACCAGACAACCCGACCAGCATTTT
TCCTAGGGGAGGATGGACATCGTGGTAAAATTCGTGTCTCAAGTAATAAG
AACCAAATTTACCAAAGTGCGCCTCATCCCAAACAACATGGTTGTTGATG
CCGATTTTGTACATCCTGGTAAACAACGCCAATGCAGTAAAGATCACCGG
CATTACAACGGATTCCAGGCGTAACAGTGAGCTTTGTGCAGCGGGCTTTT
CCTTCGAGAAATCTTCCGCGTCTCTCTCATCAGCGCTCGAAAGTTCCTCA
CTGACGCTGATGGAAGACGATTCTCTTTGTCTCAGTGTATTCTCTTGCTT
AATGTGGGCGGCATTGTTTTTGCTGTACCCGGTAGACGAAGACGAGGACA
TGATTGCTGGACCACGGTTCGAAACAGAATGACAGTAGCGATGTGGACTA
AGCCGGTTCTCCTTGGTAATGTTGTTAGTCTCGAGAAATGACCTTTTTTT
TACCCTCAAAAAGAATGCAACACTATTAATAAACAGTACACGAAACGGAT
CTTTCCGTAAGTTCTTTCGTTCTTTTTTTTCGTATTCTTTTCTTATGTTT
TTTTTTTTCAGGGCGACGTGTCCAATAATATGTATGTTTGTCGCTATGTA
CGAGATATTATTGCTAAGTGACAGTAAATCGTATCACGACTGTAAATGAT
GGCGTTTCGGTATGTACAGTATCTATCTACCTGATAATAAAGTCAATTAT
GAAGACGAATACGTAGCTTATGATGCTGCCCAGAGCTAGTCCTGTAGAAA
CGAAAATATTAGTGAATCCACCGGCCGCTTCCTTCTCGTCGTCGTTGTCC
AGTTGCTCTGGCACCTTCATGAAACTCATAGAGATGACGTGCCCGTTGGT
TACGCCGAAAAGGAACTGCAGTAGCATGTAACACAAGTCAACGATTACGG
AGCCATTGTGCTCTTCATCGCCGCTTGAAGAGGAGGTGATGGCTGTGAAC
ATCAAGAACAGTGGTATTGCGGCCACCCGCAACAATGAGTAGATGAAGGT
TTTGCGTGGCGTAAATTTCTGGTCACGGAACATGGGCCAGTCGGCAATGA
CTCTTCCGTAAAGGTCGCCTAGGTTCCACAGCGTGAATATGAGAGGTATG
TACTGTGCGTTGCTTAAAGGAAGCCCTGTCACGTAGGTGGCAGACGCAAA
TACAGGAAAAACAAGAGTTACGACAAACGTGGTGAATATGGAAAGAACCA
GGTACTTTAGTTTGGCAAATAAGACCTCGAAAGGCACTTTTAGTTGGAGT
TCCTCACCTTCGTCGTTGTCGTCGCGAGTGCCGTTGGTGCGGCGGTGGTC
TTCATCCTCCATTTGGTCAATGCGGCCAACAATACGGATTTCCTCCTCAT
TGGAGCGCAGAGACCCTAACAACACATCAGTGATATGTCCGTCTTCCACA
TTCCAATTCTCGTTCACTTTCCGACTGATTTTGCTCACGCTGAACATGAC
CACACAAATGGTGACCACGAGTGTTGTGGTAAAAAAGTATAGAAGAATCC
CGCCCGTAGTAGACACAGAAGAGTTCTCGATGAAAGCTAGGGCAAAAAGC
ACTAGGGAGGGCAGGACACCAGCAACGGCTTGCCCCACCATGACACCTTG
ACTGTACTCGGAACCGAAGACGTTGGCTATGGCCATGATACCATTCTGTG
TCATGGCTGTCCCCATGGAACTGATCACTACAAGCATCATTATAAACATG
AAATTGAACCATTTAGGTAAAAGGAAATGCAAAATTGTAAAGAAGCACAT
GACAGTAAAGACAATAATCTCCCACACAAGCCCGTTTATGACCCTTCTCG
AGTATTTGTACTGTCTTTTGGCCAAGTAGATGTTGAACAGCATTGACGAT
ATGGTAGAAAAGGACATCATAGAGCTTGTGAAGATCTTTGCCCAAATGGA
GGTGTCTTTGAAAATATCGTGCTTAAAATATTGCGAGGCACTGAGGATAC
AGTTCCACGGCCATAAAAGACCTATTCCTATGGCGAAAAATGTAATATAT
GAAAGATTTTTCAACTTTTTTCTTAACGGCAATGTATCCAGTGGTTCGGT
TGACACAGATTGCTCTCTTTCAGAATAATTATCGCCTTCTTCATCTGAGT
GCTCGTTGTTCTCTGATTCATGTTCTTCTCCAGAGCGTGATATCTCCTCT
GAATGCGTATCGGCCAGTGCAGGCTCTGGCACCGCAAGGATTGGCTTCTT
GATGGTATCAGTGTCCGCACTAGTACTCATTTTTGCAATCTGGTATGCTT
TCTTGCGTTTGATGATAAGCTGTCGCCGTAACGTAAATCATTCATCCTTT
CCTATGATTTTTTAAGTCAATTTTTTTTTCTTTTTCGGGAAATTAATTCT
GTTTTTGGCATTAATAACAACAAGAAGAATTAAGGATTCGTTATAGAATA
CAAGATTCTTGGTTTGGTTAAATAATTTTGGCTCTCTTAAATATTATAAA
AAGATACTTAAGTAAGAAAGAAACAGGACGAAAAAGATACGCAAAAGAGA
GAGAGAGAGAGAGAGAAAAAAAAGATGAGAAAAAAAAGTATAACGTGAAG
GCTTTATGGGAAGTGCGGTGAGATTGGGATCGTTTCAATTTTATAATGAG
GTAGTGTACAGAGAGGAGGGAGGGAGTGGGATGAAAGTGTGCGGTTTATA
CTTTCTTACTGCCTGTGTTTGTCTTCATAAATTCAAATCTTGCTAACAAT
GGTATATGGTCACTGGGGAATTTGTCGTTGGGGAACCCGATAAACTTACT
CACGTATTCAGGGTCCACTTCACCCAATAGCCCACGCACCCTTAGAGCAT
GTGTAGAAAACCATATATAGTCGATAACATCTGTGAATGACGGTGTGAAA
TTGGTGAATGGTAGTTCTCCGATACAATTATAACTTGATTTGAGAGCCAA
GTTATGTGAGAAATTTTTCTCCGACATGTAACCGAAATCTCTACCATTTC
CCTCTTGATGTATTTGGACACGGCCTGTATTTATCAATTCGTATACGGCG
GAGTTGATGTATGAATTGAAGTCACCACAAATGAGCACAGGAAATTTCTT
AATGTCCTGTCTAAAATTGTGCGATGTCTCCTCCTTTAGCAGCGTTTCCA
GATGATCTAACAGGACACCTACTTGGAATGTCTTGACATCATTAAATTTT
GGATCCCAGTGCAAATGCGTGGTGACCGCCCATATGGTGTCGCCACTAGG
AATGTGTTGTAGCTTTAAGAACAGTGCAACGTTGTCTTTGTTCATTGCAC
GGTTTAAATAATCTTCAGTTCTTTGGAACTTCTTGTGTTTCATCCAAGCA
CCGCTGAAATCCATGGCGTCTTTGGTGATCAACTTGAATTGGTCCCTTTT
GAAAAAAATGCAACACCCGTCCACTTTCTTGGAGTCCTTGGAATGCATGG
TCTTGGCTCTTGCCTTTGCATGGAAGATGCCTGTATAACCGTGCTTGTCC
AATAGGGGCACCCAATACTCTTCAAAAGTCTTAGACTCCACTTCTTGTAA
ACACAACAGATCACTGTCGTACGAGAGAATCTGCTCCTTTAATTTATTGC
GCCTGTAATCCCAACTTAACGCCCACGACGGTGTGTAACGGTACATTTTT
GGGGTGGCATAGTGTTGACATAAGGTGTTGTAGGATAAGACGGTGAACGT
CCTCTTGGCTAAATCGGTGGCCAGATGCTCAGTGGATTGCTGCAAAGAAT
CGTACTCCCTCTGTGGTTCCCCATCGGTATTGATTTCGATGAACCTACGT
TCATGCGGTAAGGGAATCTCTGGTCTGTTGTCCCTTAGGTAGAAAATCAA
TCCCGTGACAGATTTTTCTGTAAGGATCTTTAAAAACTGTTTTTCTAAGG
GGTTTCCTTCTACACCAAGAAACTGAAGGTTACACAGGTTCCCAAACTCC
CATGGTAATGTGGTGACCATGTTATCAAAAAAGTAGAAGTATTTCAATTG
GAAACATGAGCCTAGTTCCGCTGGTAGAGATGTTAACCTATTATGCGACA
GGTCCAAAACGCGTAGGTTGCTTAGGTTCTTGATCTCCGCTGGCAGTTCC
GTGAGGCTATTGCCATTCAAATATAGTCTCGTTAGAAAATCGTACTTGAA
GATGTTGGCGCTGATATTGAAGATTTGCAAGTTGGACAAATCTAGCGCGT
GCCATAATTGGTCGTCGTATTTCGAGTCCTTGGGCATGACCATTCTGTTT
TCAATGTCGTCATCTTCGTCGATGCTGTACTGAGACAGTTTCTTGTGTTG
TAAGAGCGCCTGGTTGGCTTCGTCCTTGCCATTAGCAAACAGCTCTATCT
TGGGAGTCAATGGTGTAGAAACTGCACTGTTAGTTGCCGTGCCTGAGGGA
GTGCTATCTCCCGTAGGTTGTTGTTTCTTTGCTGTCTTGCTGTCGGTGAG
AGTGTCGGCCATTTCCATCAAGGCTTGCTTTGTGCAGTCTACCAGTGATT
TGGAGGCTTCTGCAATGTGAGATTGCTGGAAATCGGTGGGCTGCAAAGCT
GGTGGTGCAGCCTGAGGTCCGGGGCCAAATGGGCCCGGGACCTGCTGCTG
TGCCTGTTGCTGCGCTTGTTGCTGAGCTTGCTGAGCCTGTTGTGTAGCCA
AATACTTCTTCATAGCGTTTTGTCTAGCATAAATGTTGGGTTGCCCCAGA
GATTGTGCGGACACTGCAGCCAGATGCAATTGAAGCTTCCAGATCGGATT
GTTTAGTAAAGAAGGGTCATCCAAGTGCGGGTGTAATAAAGGGTTACTGG
CGTTCACATTGATGTTCACAGGCGTACCAACGGTAGGAACCATCCCTATA
GAATTTACTGCGGCTGTGGAGGCATTCATCATCACCCCGCTTCCACCGCC
GTTGTTGTTGTTGTTGTTGTTGTTGTTATTGTTGTTATTGTTGTTATCCA
TGTTCATATTGAGCATGTTCGCGTTCCCATTAGCCAATTGGTCGAGCAAC
TGGCGCGAGTTGTTGTTGCTGGAAGTGTGTACATCGCTGTTGTTCATGAG
TCCCGGTGGAGGTATCCCGGTGAGCTGGTTCATGTGTAGCTGCTGCTGTA
GAGCGTTTGGTGTACCCTTTCCTAGTAGCCCGGCATGCTGCTGTTGCTGC
TGTTGCTGTTGCTGCTGCGGGCCCACATTAGGGTAGCCTAGTAAAGAAGG
GTCGTTCATTAGCGGTAGTTTGCAGGGATAACGTCAGTCGGAGTTCCCTT
GCTGGTGTCCCTTATGCTGTGCCCTTGTGCTTGAGAACCTTCTCTAAGGT
GGAAACTTTTTCAAATTTTTTCGTTGTTGGCCCGTTTTTCGCAAGTACGG
GCGATAACAAAAGGCCTAAACGGCTACTTTACCTTTGAGATCTACCACGA
TGAGAATTAATGCTGAATGGACATCTATGTATATGATAGTGGGTATATAG
TTACTTATCAGTGCTAGAGCACGATCCACGTGGTGGCACATCCGCCAAAC
ACGCGAGGTTTTCCAGAGTATTGGCCCACGAGCTGCAGTCCAGGCTGGGA
GCCCTTTTGCGGGCCGCAGTTGCCATGCTCTCCCCAGCCCCAGCAGTATA
CATTGTAACAGTGAGACTTGCCTTCTTGATTAGCAGTAGTTAGAATACCG
TGCTCACTCCCGGTTGCAACACCGACAATAGGGAAGTCTAGGCGCTCTTG
CGGGAAGAGTTGGGAATGTGTGCCCCTACCAAACGACTCTACCGTATTGA
GGCGCGCATTCCACAGGTGGATCGAGGTCCACATGCACAGTACCACTAGA
TTGTGTCTTTTTTGCTGTTGTTTGAGCTCGAACCCAGTGGGCAGGCGACC
GGATGCGTGCACTATGCGGCCGCCCTCGTCCACTATGACCATGAAGTCCT
TGCCCATGGCCACGTAGTCTACGGCCACAGACCCGGTATCGTACACCAAT
ACGGGCTCTTTCAGTGATCGGGATTTGGGCTCTTGCAATTGACACTTTGT
GTTGCTGCCCCAGCCGTATACTCGGGTGCCTTGCACCACCACAAAGTTCT
GGAAACATCCGTATACTGCGATGCGCTCATCGTTGGAATTCAATGGCACA
TGTTGCTGAGTGAACTCGTAGCAACCGCCTCCTCTCTGCCATACACGGCC
ATCAGCATCCACAATAACTGTCGTGTCCCAGCCGCACGCCACATCCACCA
CGGGTGCCGGTACTTCCACGGGCCTCCAGTCATGCACCTGCCGCAGTGCT
TGCGCACTATCCAGTTCTCCCCGTCTGTTATCTCCACATCCTACCAGATT
CCCGTCATTTGTCAGCATCACGCTGTGGTTCCCACCGCACGCTATCTTCC
TGACTATTGCTCCATCATCTCCTGGCACAGACCTCTGTGGGGTATCCATA
TCCTCATCGTGCCCCAGTCCCAGTTGCCTTTGCCCATTAGACCCAAACGC
ATACACACAACTCATCGATACAAGCCTGTTATAGCCTTTAATGATCACAT
TCCATCACTTGCGCTTTGGATCTGCCTGCATTATCAAGGCTCAAACGGCT
GCGTTACCCCCGTCGCCGCGAAATTTTTCATAATTTTTCACTTTGTAGGA
TTAAAAGAGATCATGAGCCCATCTCGCAATGCAACACGTAACTTAAATCA
GTACTGGCGTGTGCTATAGTGCTCTATATTCGAGTTTGTTGCTACTGGTG
GACACCCGACTATCTACAGTAAGGAACGTAAACAAGAAAAAGAGAGAAAA
TACGCTATAGTTGAAAACATGAGTGGTTCGCATTCAAATGATGAGGATGA
CGTAGTGCAAGTGCCCGAGACGTCCTCTCCCACCAAGGTAGCATCGTCGT
CTCCCTTAAAGCCTACTTCGCCAACAGTTCCGGATGCAAGTGTGGCGTCT
TTGAGAAGCAGGTTTACTTTCAAGCCTTCAGATCCCAGCGAAGGAGCTCA
TACTTCGAAGCCGCTCCCATCTGGGAGTCCTGAGGTAGCACTGGTTAACC
TTGCGAGAGAGTTCCCCGATTTCTCTCAAACTCTGGTGCAGGCTGTTTTC
AAATCTAACTCTTTTAACTTACAGTCTGCCAGGGAACGTCTTACAAGATT
GAGGCAGCAAAGACAAAATTGGACATGGAACAAGAACGCATCTCCCAAGA
AGTCAGAAACCCCGCCACCTGTCAAGAAGTCATTACCACTGGCAAACACA
GGCCGTTTATCATCTATCCATGGCAATATCAACAACAAATCCTCCAAGAT
TACCGTGGCCAAACAGAAAACGTCCATTTTTGACCGTTACTCAAACGTCA
TCAACCAGAAACAATACACTTTTGAGCTGCCAACTAACTTGAATATAGAC
TCGGAGGCACTGAGCAAGTTGCCCGTGAACTACAACAAAAAGAGAAGGCT
GGTAAGGGCAGATCAGCATCCAATTGGCAAGTCTTATGAGTCATCCGCTA
CACAATTAGGTTCTGCAAGAGAGAAACTACTGGCGAACCGCAAATACGGT
CGTCATGCAAACGACAACGATGAAGAGGAGGAAGAGAGTATGATGACGGA
CGATGACGATGCAAGTGGCGACGACTACACAGAATCCACGCCGCAGATAA
ATCTGGATGAACAAGTTTTACAGTTTATTAATGACTCTGATATTGTCGAT
CTCTCGGACCTCTCAGATACCACGATGCATAAGGCTCAACTCATAGCCTC
ACATAGGCCATATTCTTCTTTAAATGCCTTTGTAAACACAAATTTCAATG
ATAAGGACACTGAGGAGAACGCATCGAACAAGAGAAAAAGACGTGCGGCT
GCATCCGCCAATGAGAGTGAGAGGCTGCTCGATAAAATCACCCAAAGTAT
AAGAGGTTACAATGCAATTGAGTCTGTGATCAAGAAATGTTCTTCCTACG
GTGATTTGGTCACTTCGCAAATGAAGAAATGGGGTGTGCAAGTGGAAGGC
GATAACTCTGAGTTGGACCTGATGAACCTTGGGGAAGACGATGACGACGA
CAATGATGATGGCAATAACGATAATAATAATAGCAACAATAACAATACCG
CTGGCGCAGACGCCACTAGCAAGGAAAAAGAAGATACAAAGGCCGTAGTG
GAAGGTTTTGATGAAACTAGCGCAGAACCTACTCCAGCACCAGCACCAGC
ACCAGTGGAAAGAGAAACAAAACGAATTAGAAACACAACTAAGCCAAAAG
TGGTCGAAGATGAAGATGACGATGTAGATTTGGAGGCAATCGATGACGAA
TTGCCGCAGTCTGAGCATGAAGATGATGACTATGAAGAGGAGGACGAAGA
CTATAACGATGAGGAAGAAGATGTGGAATATGATGATGGTGACGATGATG
ACGATGATGACGATGAATTTGTCGCTACCAGAAAAAACACACACGTGATC
TCCACCACGAGCAGAAATGGCCGTAAACCTATTGTCAAGTTCTTCAAGGG
CAAACCCAGACTGTTAAGCCCGGAAATTTCACTAAAAGACTACCAACAAA
CGGGTATAAACTGGTTGAATCTGCTATACCAAAACAAGATGTCATGTATC
CTTGCAGACGACATGGGTCTAGGTAAAACATGTCAAGTCATTTCATTTTT
CGCATATTTGAAACAAATAAACGAACCGGGTCCTCACTTGGTTGTTGTGC
CATCATCGACGCTAGAAAATTGGTTAAGGGAGTTCCAGAAATTCGCACCT
GCTTTGAAGATTGAACCCTACTATGGCTCTTTACAAGAAAGGGAAGAATT
GCGTGATATCCTGGAAAGGAACGCTGGGAAATATGATGTTATCGTGACCA
CGTATAACTTGGCTGCAGGTAATAAATACGACGTTTCGTTTTTGAAAAAT
AGAAACTTCAATGTTGTGGTTTATGATGAAGGTCATATGTTGAAAAATTC
CACTTCAGAGAGATTTGCCAAACTGATGAAAATTCGTGCCAATTTCCGCC
TTTTATTAACTGGTACGCCATTACAAAATAACTTGAAGGAACTAATGTCG
CTGTTGGAATTTATCATGCCAAATCTTTTCATTTCCAAAAAGGAATCATT
TGACGCAATCTTCAAACAACGTGCCAAGACCACAGACGATAACAAAAATC
ACAACCCGCTATTAGCGCAAGAAGCCATTACAAGAGCTAAAACGATGATG
AAGCCATTTATTTTGAGAAGACGTAAGGATCAAGTGTTGAAACATTTGCC
ACCAAAGCACACGCATATTCAGTATTGTGAATTGAACGCAATACAAAAAA
AAATATATGATAAGGAAATACAAATCGTGTTAGAACATAAGAGAATGATT
AAAGATGGCGAATTGCCAAAAGATGCAAAAGAAAAGTCTAAATTACAATC
TTCAAGTTCCAAAAATTTAATAATGGCATTGCGAAAGGCCTCTCTGCATC
CACTTTTGTTCAGAAATATCTATAATGATAAAATCATCACTAAAATGAGT
GATGCCATATTGGATGAACCTGCTTATGCTGAAAACGGTAACAAAGAGTA
TATTAAGGAAGATATGAGCTATATGACGGATTTTGAGTTGCACAAACTAT
GCTGCAATTTCCCGAACACGTTATCCAAATACCAACTTCATAATGACGAG
TGGATGCAATCTGGGAAGATAGACGCTTTGAAAAAATTGCTGAAAACAAT
CATTGTTGACAAACAGGAAAAGGTGCTGATATTTTCCTTATTCACTCAAG
TCCTGGATATTCTAGAGATGGTTTTGTCCACCTTAGATTATAAATTTTTA
AGATTAGATGGTTCCACGCAAGTGAATGATAGACAACTACTAATAGATAA
GTTTTATGAAGATAAGGATATTCCCATTTTCATCTTATCAACAAAGGCAG
GTGGATTCGGTATTAATTTGGTGTGCGCAAATAATGTTATTATATTCGAT
CAAAGTTTTAACCCACATGATGACAGACAAGCTGCTGATAGGGCACATCG
TGTGGGACAAACAAAGGAAGTTAATATAACCACTTTAATTACTAAGGATT
CCATAGAGGAAAAGATTCATCAACTGGCCAAAAATAAACTAGCTTTAGAT
TCGTATATCAGTGAAGATAAAAAATCTCAAGATGTGTTGGAAAGTAAAGT
TAGTGATATGTTGGAGGATATAATTTATGATGAAAACTCGAAACCGAAGG
GAACCAAAGAATAAATAAATAAAAATATAGTAAAAAAGTAAATAGATAAG
CAGAAAATAAACCAAAAAAATAACATATTTATTTTCTTCTGCGTGAACGC
ACCATGTGGAAAAAGAGAGTTGATAGAACAAAGGACAAAGAAATTTAGAA
CGGTAAAAATATTTTCTAGAGTATAATATACATATATGTGTATATATACA
TAGGTTAGTATGTATAGCTAGGTAATTTTAATCTGGGGAGAGAAATGGTG
AACTTTTTTCAATTTATTGATTCGGTTGTTGATTGATATCTTGTGGTGCT
GCTTCAATTTCAGCTTGAGTTTCTACTAAATTTTCAGGGACCATTGGATG
ATCAAGGTTAAATAAAACGCTACCAATAGTATTTGTAGAAATGGCAAAGC
CCGCTAAAATGGGCACGGACTCAATCAAACCGGCCAAGAAACCAAATGAG
GCATATTGGCCAGCGTGGAGATAAATATTTTCACGTCTTTGTATGTTGTC
GAAATTTTGTAAACGTAAAACTTTCGTGAAGTAAATTTGAGTGATGAAAG
GAGAAATTAAAATATGAAAAAGGATTGGTCCAATAAGTGGGAAAAAAGAT
ATAACCAACAGCACAAAAAGAACCGACAGGCCTAACATGTACTTGACCAA
CTTGAATGGGAAATAGTAAGCCCAGAAATATATCGAGTTAATAGGTGCAT
AGTACTTGATTGGTTTGACTTCACTCAAATTCTCCTCTAAACCATTCTTC
TCTAAGCACACCTCCACTAAATGATTATTAAAATGACTGAGTCTCATAAA
CAATAAAGTGAAAACATTTGCTTGCAAAAAGGAATGAAAAATGGCAATGA
AAAGCCCAATAGGGCCCAGCACAATCAAAAAAGCTGTGTACATTGGCGTA
ATTGTAGCCCAATACACAAAGCTTACCAGGGCAAACATTATCAAGTAACT
CGATAATATACCTAACATAGTCGTTGAGTAACTGCTCTTATTGGTGTTGA
ACTCTAAAAACCCTTTGAACGGGTACATGAATGCACCTCCTGTGAATGCA
TCTTTGAAAAAGTTCATTAGCACGTATCTGGTACGGCTCATAACTTTGCT
GAAGTGCTTCTTGTAAACTTTATCCAAGTACTGATTGAAGGGGATGTTGA
CATATGGCAGTTTTTCATACGATTGGCCTCCGCCAAACTTGTACACCAAA
CCACCAATACCTGCCAGCGCTAATGAACCTGTAAAACTCATTTCCTGTTG
TTGTTATTGTTTGTATAATGTACCTTTGTTCCCTACACTATAACAACACT
TATTCGTGGCAAGAACGAAAATAAAAAATGATTTGAAACTTCCTTTTCCA
CATCTATATCTATATATATATGTATATGTATAATACTTATTACTATGATA
TTATTCCATGTGTCACAAAACCAGAAAGATCCCGTCGTATTATTGAGTCA
CGTGCTTTATTCCATGGCGGGTAATAAATATTAAAACAAGGGTTTTTTAA
GTAAATGATTACATGCTAAGGAAGTGGTGAATAAGATTTGGCAAGGGGCA
GGTCGCTAACCACAACATAGCATTCGTTGAAAAGGAAATCAACGTTACAA
AGTGCAGTTTTTTGTATTATTTTCCTATTATCCTCTTCTTTTCCTTTGTT
TCAGGCGTCGTTGCACCTTTTTGCTATACAAAAGCTCATAAAAGATTAGA
AACCCCGGATATCGTCACAACAGCGGTATATTATAGTTATTTTGCATCTT
TTTGGTAAGTCAGAAATTAGAAACAGTAGCTTACCAATTGAGTGAAAGTT
TCCGTTCGTCATCTCCCTCTTTTGTTTTTTTTCACCTTTGTTTTTCTGTT
TCTTCTATTTTTGTTTTGTTTTGTTTTGTTTTGTTCTCTCCCTAATTTGC
ATATAGGTAAACATCAAAGAAGTAATGCCCTACATCGGTGCTTCCAACCT
CTCAGAACATTCATTTGTTAATTTGAAGGAAAAACATGCGATTACACATA
AAGGTACGAGCAGTTCTGTAGCATCTTTGCAGACACCACCGAGCCCCGAT
CAAGAGAACCATATTGACAATGAATTAGAAAATTACGATACGTCTTTAAG
TGACGTTTCAACCCCGAATAAAAAGGAAGGTGATGAGTTCGAGCAAAGTT
TAAGAGATACATTTGCGAGCTTTCGGAAGACTAAACCCCCACCTCCTTTA
GATTTTGAACAACCAAGACTTCCTTCGACAGCTTCTTCATCCGTTGATTC
AACCGTATCATCGCCCTTAACGGATGAAGACATAAAGGAGTTAGAGTTTC
TTCCGAATGAATCAACTCATTCTTATTCGTACAATCCACTTTCGCCAAAT
TCCCTGGCAGTCAGATTGAGGATTTTGAAGAGATCATTGGAAATCATAAT
ACAAAACCCAAGTATGCTACTGGAGCCTACTCCAGATGATTTGCCTCCTT
TGAAAGAGTTTGCGGGCCGTAGGAGCAGTTTACCAAGGACATCGGCTTCT
GCAAACCATTTAATGAACAGAAATAAGAGCCAGATTTGGAACACTACTTC
CGCTACTTTAAATGCATTTGTAAATAATACCTCTTCCTCCTCAGCAGCAT
CTTCTGCTTTATCTAACAAAAAACCGGGCACCCCAGTTTTCCCTAATTTG
GATCCAACACATTCTCAAACATTCCATAGAGCCAACTCGTTGGCTTATTT
ACCTTCCATCTTACCTGAGCAAGATCCGCTGCTCAAACATAATAATTCTT
TATTTCGTGGCGACTATGGAAACAACATAAGTCCTGAAAGGCCAAGTTTT
AGACAACCCTTCAAGGATCAAACTAGCAATCTCCGCAATAGCAGTTTACT
CAATGAGAGGGCATATCAGGAAGATGAAACTTTTTTACCGCACCATGGAC
CCTCTATGGATCTATTGAATGAACAAAGAGCGAACTTGAAAAGTCTTCTG
AATTTATTAAACGAAACACTGGAGAAAAATACTTCCGAGAGAGCTTCGGA
TCTTCATATGATATCGTTGTTCAATTTGAATAAACTAATGCTTGGAGATC
CCAAGAAAAATAATTCAGAACGCGATAAAAGAACTGAAAAGCTTAAAAAG
ATTTTGCTGGATAGTCTTGCAGAACCATTCTTTGAGCACTATAATTTTAT
TGGAGATAATCCGATCGCAGATACAGATGAACTAAAGGAGGAAATTGATG
AATTTACAGGTTCTGGAGATACGACAGCGATAACAGATATACGGCCCCAA
CAGGACTATGGCCGCATATTGAGGACATTCACTTCTACCAAAAATTCCGC
CCCACAGGCAATTTTTACATGTAGTCAGGAAGACCCTTGGCAATTCAGAG
CTGCGAATGATCTAGCGTGCTTAGTATTCGGTATCTCACAGAATGCCATT
CGCGCTTTAACCTTGATGGATTTAATTCACACCGATAGCAGAAATTTTGT
TTTACACAAATTACTTTCTACGGAGGGTCAAGAAATGGTTTTCACAGGCG
AAATCATTGGTATAGTTCAACCAGAAACACTCAGCTCATCCAAAGTAGTA
TGGGCATCGTTTTGGGCAAAAAGGAAAAACGGCTTATTAGTTTGTGTTTT
CGAAAAGGTTCCTTGCGATTATGTTGATGTACTTTTGAACCTGGATGATT
TTGGGGCCGAGAATATTGTAGACAAATGTGAGTTATTATCAGATGGACCC
ACATTGTCTTCCTCTTCTACATTATCGCTACCTAAGATGGCTTCTTCACC
AACTGGTAGTAAATTAGAGTATTCGTTGGAGAGGAAAATCCTGGAAAAGA
GTTATACTAAGCCTACTTCAACAGAGAATCGCAACGGCGATGAAAACCAA
CTTGATGGAGATAGTCATTCTGAACCATCGCTGTCATCATCGCCAGTAAG
GTCGAAGAAAAGTGTAAAGTTCGCAAATGATATTAAAGACGTCAAGAGTA
TAAGCCAATCGTTAGCCAAATTAATGGATGATGTGAGGAATGGGGTTGTA
TTTGATCCCGATGACGACCTTTTGCCTATGCCCATCAAAGTTTGCAACCA
CATTAATGAAACAAGATATTTTACTCTAAATCATCTATCTTATAATATCC
CATGCGCGGTTTCCTCCACTGTGTTGGAGGATGAGCTGAAATTAAAGATT
CACAGTTTACCTTACCAGGCGGGTTTGTTTATTGTGGATTCGCATACTTT
AGATATTGTAAGTTCCAATAAATCTATTTTAAAAAACATGTTTGGTTATC
ATTTTGCTGAGCTGGTGGGAAAATCCATTACTGAAATAATTCCTTCTTTC
CCAAAATTCCTCCAATTTATAAATGACAAATATCCTGCGTTGGATATCAC
ACTCCATAAAAATAAAGGTTTGGTATTAACAGAACATTTTTTTAGGAAAA
TTCAGGCAGAGATTATGGGTGATCGTAAAAGCTTTTATACGTCGGTGGGT
ATTGATGGCCTTCATAGGGATGGCTGTGAAATCAAAATTGATTTCCAGCT
GCGTGTCATGAATTCTAAAGTGATTTTGCTTTGGGTTACACATTCGAGAG
ACGTGGTATTTGAAGAATATAATACAAATCCATCTCAATTGAAGATGCTG
AAGGAGAGTGAATTAAGTTTAATGAGCAGTGCAAGTAGTTCTGCCAGCTC
TTCCAAAAAATCTTCGTCTAGGATATCCACCGGGACATTAAAGGACATGA
GTAATCTGTCAACATATGAGGATTTGGCCCACCGAACGAATAAGCTTAAG
TATGAAATCGGAGATGATTCTAGAGCACATTCTCAATCTACTTTGTCCGA
GCAGGAACAAGTTCCCCTGGAAAACGATAAGGACAGTGGCGAGATGATGC
TTGCAGACCCCGAAATGAAGCACAAGTTAGAATTGGCCAGAATTTACTCA
AGAGATAAATCTCAATTTGTGAAAGAAGGAAATTTTAAAGTTGACGAAAA
TTTGATTATTAGCAAAATTTCACTTTCCCCAAGCACTGAATCCTTAGCAG
ATTCTAAAAGTTCTGGGAAAGGGCTTTCTCCACTTGAAGAGGAAAAGCTA
ATTGACGAAAACGCTACAGAAAACGGATTAGCGGGATCACCTAAAGACGA
AGACGGAATCATAATGACTAACAAGCGAGGAAACCAACCTGTTAGTACTT
TCCTACGCACCCCCGAAAAGAACATCGGTGCTCAAAAGCATGTTAAGAAG
TTTTCGGACTTCGTAAGTCTGCAAAAAATGGGTGAAGGTGCATATGGTAA
GGTCAACCTATGTATTCATAAGAAGAATAGGTATATTGTGGTGATTAAGA
TGATTTTTAAAGAAAGAATCCTTGTAGATACATGGGTTAGAGATAGGAAA
TTAGGCACTATACCTTCTGAGATCCAAATTATGGCCACGTTGAACAAAAA
ACCACATGAGAATATTTTACGGTTACTGGATTTTTTTGAAGACGACGATT
ACTATTATATCGAAACTCCCGTACATGGTGAAACAGGATGTATAGATCTT
TTCGATCTAATTGAATTTAAAACCAACATGACCGAATTTGAAGCAAAATT
GATATTCAAGCAGGTTGTAGCGGGAATAAAACATCTACACGACCAGGGTA
TTGTTCACAGAGATATCAAGGATGAGAATGTTATCGTAGATTCTAAAGGC
TTTGTTAAGATTATTGATTTTGGATCTGCTGCGTATGTCAAAAGCGGACC
ATTTGATGTTTTTGTTGGGACAATAGATTATGCTGCCCCTGAAGTCTTAG
GAGGAAACCCTTATGAGGGCCAACCACAGGATATTTGGGCTATTGGTATT
CTATTGTATACGGTGGTCTTCAAAGAAAACCCCTTCTACAATATAGATGA
AATATTAGAAGGCGACCTGAAATTCAATAATGCAGAGGAAGTTAGTGAAG
ATTGCATTGAGTTAATCAAGAGTATTTTGAACCGTTGCGTACCGAAGAGA
CCCACCATTGACGACATAAATAACGACAAATGGTTGGTTATTTGAAGGAT
TAATGATCATTCTAGGACATTAGTAATTGGAAAAGAAAATGCAAAAAAAT
ATCCAGTAGAAACAATGCTTGGTATGTCGTTCTTCTTACTTTCTTCAGTA
ATGAGTTGGTAGTTTTCTCTATTTAAATATGAATAAATCAATATGTACTT
TCTTTCTTTAATCAAAATGTTAATATGATAAAAATACAGCATCCAAAGCA
GTTAATCAAGACTTAAATATAAAAAATTTACATATTTAGAAAACAAAGAT
AGGGTAAATATTGAAATTACATAGTAAACCATACCTTAAAAGCAGAAATA
CTGATACCACATGAACTATTGATCAATACTACTGCTATTCTCTTCCTAAT
GCAAAGAGCTTATTACCATTATTAAATCACTACAGACGATAATACCCGGA
ATGCCCTTTTTGCAGGGAAAGCGAAAAAGGTGAAAGAGTTAACAGGAGAA
AGTGTTAGGGAACTAAGTTACGAAGGAAGGCAGATAGCAACAATACTAAC
GTGGAACTTATTTCGACGACTATAACAACTGGTATCTGATTATCGAAGAA
TAATTGAGTGGTCAGAAAGGAGCGAAATATGTCTGGAGCAAGATCAACAA
CGGCAGGTGCCGTGCCCTCGGCAGCAACAACATCAACAACATCAACAACG
TCAAACTCTAAGGACTCAGACTCTAACGAGTCATTATATCCCTTGGCTCT
GCTTATGGATGAGTTAAAACATGATGATATTGCTAATAGGGTAGAAGCCA
TGAAAAAACTAGATACCATCGCGTTGGCACTCGGTCCCGAAAGAACAAGA
AACGAGTTGATTCCCTTTTTAACGGAAGTTGCACAAGATGATGAAGATGA
GGTGTTTGCCGTTTTAGCCGAACAGTTAGGAAAATTTGTCCCCTACATTG
GCGGTCCTCAATACGCCACAATCCTATTACCAGTTTTGGAAATTTTGGCA
TCTGCAGAAGAAACTTTGGTTAGAGAAAAGGCCGTAGATTCTCTGAATAA
CGTGGCCCAAGAACTTTCTCAAGAACAATTATTTAGTGACTTCGTCCCTT
TAATTGAACATTTAGCTACTGCAGATTGGTTTTCTTCAAAAGTTTCTGCT
TGTGGTCTTTTCAAGTCTGTTATTGTTAGAATCAAAGATGATTCATTGAG
AAAGAATATCCTGGCTTTATACTTACAACTCGCTCAAGATGATACTCCAA
TGGTGAAAAGGGCCGTCGGTAAAAACCTGCCCATCTTGATCGATCTGTTG
ACTCAAAATTTGGGATTATCTACAGACGAAGATTGGGATTACATTTCTAA
CATTTTCCAGAAAATCATTAACGATAATCAAGATTCTGTCAAGTTTCTGG
CAGTTGATTGTTTAATTTCCATCTTGAAATTTTTTAACGCTAAAGGTGAT
GAGTCTCACACTCAAGATTTATTGAACTCTGCTGTCAAATTAATTGGTGA
CGAAGCGTGGAGGGTACGTTACATGGCTGCCGATAGATTTTCAGATTTAG
CCTCGCAATTCAGTTCCAACCAAGCATATATCGATGAATTAGTACAACCA
TTTTTGAACCTTTGTGAGGACAACGAGGGAGATGTTAGGGAAGCTGTGGC
TAAACAAGTTTCTGGGTTTGCCAAGTTCCTAAATGATCCTTCAATTATAT
TGAATAAGATCTTACCTGCTGTGCAGAATTTGAGTATGGACGAAAGTGAA
ACAGTGAGATCTGCTTTGGCTTCTAAGATTACAAATATTGTATTACTGTT
GAATAAAGATCAAGTCATTAACAATTTTCTTCCGATTTTACTGAATATGC
TAAGAGATGAGTTCCCTGACGTTCGTTTAAATATCATTGCCAGCTTGAAG
GTTGTCAATGACGTAATAGGAATTGAGCTGCTATCAGACTCTTTGTTACC
TGCCATAACAGAATTAGCCAAGGACGTGAATTGGAGAGTTAGAATGGCTA
TAATTGAGTACATACCTATCTTGGCAGAACAATTAGGTATGCAATTTTTT
GACCAACAGTTAAGCGATTTATGTCTTTCATGGTTGTGGGATACTGTTTA
TTCTATCAGAGAAGCCGCAGTGAATAATTTAAAAAGGTTAACGGAAATAT
TTGGCTCTGATTGGTGTCGTGATGAAATTATTTCAAGACTGCTCAAATTT
GATCTACAATTACTGGAAAATTTTGTCTCGAGGTTCACAATACTCTCTGC
TCTAACCACTTTGGTGCCCGTGGTATCGTTAGATGTCGTTACTGAGCAAC
TATTACCATTCATTTCTCACTTGGCTGATGACGGTGTTCCAAATATTAGG
TTTAATGTGGCCAAATCCTACGCTGTGATAGTGAAGGTTTTAATTAAGGA
CGAGGCCAAATATGATGCATTAATTAAGAACACAATTTTACCCTCATTGC
AAACGCTGTGTCAAGACGAAGATGTTGATGTAAAATACTTCGCTAAGAAA
AGTTTGGCAGAATGTCAAGAACTTTTAAAAAATTGATACTAGTTCAAATA
TATACATACATACACATATGTACACTTGAATGAATAAAAAGTATACATAT
TAACAACTAGGCCTGCTTTCTTTTCTTTTCTTTTTTTTTTTTTTTACCAC
ACTTAGTCCTCTACTTTAACAGAAATATCATTTTCCAGTTTGACCATAGT
TTCTTCAACTGTTTTCTCCTCGTGTTTAACATTGATTTCCGCCTCCACGT
TCAGTTCACGTTTTCCTTCCAGGTATTTCACCCACTTTGGATAACTCATG
ATATTTTGCTGGATTTCCTTGTACAATTGAGACTGCAAATCCCAATCTAA
GGAGCTTCTGGGATCATCCGGTGGCAAGAATTGTAACATGTCACCAAGGT
TCCTCGATTTAGTGATTATTTGTCCAAATCCAACCAGCAACCCATTTATT
TCTGTCCAAAGCCCCTTAGGCAGCCAATTTTGTAATTGAGTTCTTGTCTG
ATCTGGAGTCTTGCATTTCTGCGCATCTACCCATTTCCAAAGCTTGGTCA
ATCTATCCACGTGAACGTCAACGCAGATACCTTCAATCTTGCCCCATGCC
TTTTGTAATGTTAGATAAGCCATTTTGGGCCCTACACCGGGCAGGCCCAA
TAGCTCATTAATCGTAGCTGGAACATCACTCGAAAACTGATCTTGAAGGA
TTTTGCAGGTTGACAAAATATACTTGGCCTTCCTTGTGTGGAACCCAACT
GAATGAATCAATTCGTCTAATTTGGTCTCATTGATTTGTAAAACGGCCTC
TAATGTCATACCTTCTTCGCTGTGCAGTTCGTCTATACAATACCGCATTA
TGTTAAGCATTGCCATTGCGGTAACTTCATCTTTTGTTTGCGATGATAGC
ATCACCCCAAGAAGGACCTGTAATCTGTAGTCCCTCGGTGATATCTGCTC
TTTCGAGATACCACACTTAGAGGCAACCGTTACAGGAATGGATGATCCAC
CAATTATATCGACGGGGGCTAGAATCTTAGATCTCAGTACTCGCATTCTA
GCGTATGTTTCTTGAAACTTGTAAGGGACTTTCGTCGAGGCCGGAGTGAC
AAGGATCGAGGGGTCCAATGGTGTGGCCCACCTGTTGGGCACATTGCCGT
TTCTAACCACAATCCATTCGAAGTACTGCTTATTTGGCAGCGATTTAACC
CAGTCGATATCCACGGGTTGAGGGACAACCTCTTCTTGTTTGATTTTGGT
CCTTTTCTCCGGTAGGAGTTCTGATTCTGGCCCAGTTTCAGTCTTTACCA
GCGGTCTTTTCCTCAGAATTGCCATAGATGAGTATTTACTGATCTTTTGC
ATATTTTTTTTTTTTTTGGGCTATAAAGTATATATAGATACAAATATATG
ATGAATCATTAAAGAGGAGGTTATTACTAAGTGAAAGAAAAAGAAAAAAA
AAAAGATCAAAACCAAACTTCGTATTCGAGCCTAAAAAACAGAATATAAT
GTTATAATACTAATAGAAGCAACAGGAGCACCACTATCAGCACAAGAATA
ATCACGCAGTTGCCGTTATCCTTGAACCTAGAATTGTTAAAGCCATGCAT
GGACCGAGAGGCCCTGTTCAAATTCCTACCATTATTATCAATCAGGTTTT
CTAAATCAACCAGCAGCGAGTCGTTCTGAGAAACGATCTCATTATTAAGG
TCCAGCGAAATGTCATGAGTCCTCCCAATAGACTGAGACAGTGCGCCCAA
GTGGGAATCTTGCTCTAACAACTGCTGTTGCTGGTTAATAAATAGTTCTT
GGTTGGAAACCATGGGTTGTGGTGGCTGTGGCTGTGACTGTGACTGTAAC
TGCGATTGCAATGGTTCATCCTTGTATGGAGTATGCGTCGAAGGCAGCGG
CGACTCCTCGTCTTGTTCATCGTCATCCTTATACATGACCGTAAGCTCGT
CATCATTCTTGAACCGCACTTTTTTCAAAGACTCTTTGGACACCTCATCA
GTATTTCTTGCCACCTGCTGTTGGAACCTATACAACTCCTTGTCAACCGC
CGTATCAGGAATTTTGTCCAGTATGGTATTGTATCGGGATATTAGTTCAT
CATTGGGCGCACACTTCTGCAATAACTCCAATATTGAGCCCAATTGCCGT
TTCAAAGTAACGTTATCGTTTGAGGTCGGGGCGAGCTTCAACACCGACAC
TAGCCTTGTTCTTTCTTCGACCAGATCAGAGAGCTGGTCCAGTTCATAAC
CCAGCTTCAACACATCCATACCGTGTGTGCTTACGCATCTATTTGCTGTC
GTGAGATCTGTCTCTATGCTTTATTCGTTTTCCATTGTAAAGTCTCAGCA
TTTATTTCTTGTTCTTTACTTGTTTTTGCCCTTTCGGGTGATCAAAGTCG
TGCTGGGAAATTTTATTCTTATAAAATGATTTTTAGAAATAATAAACTCA
TAACAGTGCAACGGCAAAGTACAAGGGAAGGAAGCACAGAAGCAAGAGGA
GGCGCATCGATCGTGGCAGATGAGTCAGCAAACACCACAGGAAAGTGAAC
AGACCACAGCGAAAGAACAGGACCTTGATCAAGAGAGCGTGTTGAGCAAC
ATTGACTTCAATACGGATTTGAATCACAATTTGAATTTATCGGAATACTG
TATATCCAGTGACGCAGGAACAGAGAAGATGGATAGCGACGAGGAGAAGT
CGTTGGCCAATCTGCCGGAGTTGAAATACGCTCCCAAGCTATCCAGCCTG
GTGAAGCAAGAGACGCTCACCGAGAGCTTGAAAAGACCACACGAAGATGA
GAAAGAGGCGATAGATGAGGCCAAGAAGATGAAAGTGCCGGGAGAGAACG
AGGACGAAAGCAAGGAAGAGGAAAAGAGTCAAGAACTGGAAGAGGCAATT
GACAGCAAGGAGAAGAGCACCGACGCCAGGGACGAGCAAGGGGACGAAGG
TGATAATGAGGAGGAAAACAACGAGGAGGATAATGAAAACGAAAACGAGC
ATACAGCACCGCCTGCGCTGGTGATGCCCTCCCCCATCGAAATGGAGGAA
CAGAGGATGACTGCGCTGAAGGAAATCACCGACATCGAGTACAAGTTCGC
GCAATTGCGCCAAAAACTATATGACAATCAATTGGTGCGGTTGCAAACGG
AGCTGCAGATGTGTCTGGAAGGGTCACACCCGGAATTGCAGGTCTACTAC
TCGAAGATTGCCGCGATCCGTGACTACAAGCTACACCGAGCGTACCAGCG
ACAGAAGTACGAGCTTTCATGCATCAACACAGAAACAATCGCTACCAGGA
CATTCATTCACCAGGACTTCCACAAGAAGGTCACCGACCTGCGAGCCAGG
CTGCTGAACAGAACCACGCAGACCTGGTACGATATCAACAAGGAGCGCCG
CGATATGGATATAGTCATCCCAGATGTCAATTACCACGTCCCCATCAAAC
TTGATAACAAGACGCTGAGCTGTATCACGGGCTACGCCAGCGCAGCACAG
CTGTGCTATCCCGGCGAGCCCGTGGCAGAGGACCTCGCTTGCGAAAGCAT
CGAGTACCGCTACAGAGCCAACCCGGTGGACAAACTCGAAGTCATTGTGG
ACCGAATGAGGCTCAATAACGAGATTAGCGACCTCGAAGGCCTGCGCAAA
TATTTCCACTCCTTCCCGGGTGCTCCTGAGTTGAACCCGCTTAGAGACTC
CGAAATCAACGACGACTTCCACCAGTGGGCCCAGTGACCGCCACACTGGA
CCCCATACCACTTCTTTTTGTTATTCTTAAATATGTTGTAACGCTATGTA
ATTCCACCCTTCATTACTAATAATTAGCCATTCACGTGATCTCAGCCAGT
TGTGGCGCCACACTTTTTTTTCCATAAAAATCCTCGAGGAAAAGAAAAGA
AAAAAATATTTCAGTTATTTAAAGCATAAGATGCCAGGTAGATGGAACTT
GTGCCGTGCCAGATTGAATTTTGAAAGTACAATTGAGGCCTATACACATA
GACATTTGCACCTTATACATATACACACAAGACAAAACCAAAAAAAATAT
GACTCTACAAGAATCTGATAAATTTGCTACCAAGGCCATTCATGCCGGTG
AACATGTGGACGTTCACGGTTCCGTGATCGAACCCATTTCTTTGTCCACC
ACTTTCAAACAATCTTCTCCAGCTAACCCTATCGGTACTTACGAATACTC
CAGATCTCAAAATCCTAACAGAGAGAACTTGGAAAGAGCAGTTGCCGCTT
TAGAGAACGCTCAATACGGGTTGGCTTTCTCCTCTGGTTCTGCCACCACC
GCCACAATCTTGCAATCGCTTCCTCAGGGCTCCCATGCGGTCTCTATCGG
TGATGTGTACGGTGGTACCCACAGATACTTCACCAAAGTCGCCAACGCTC
ACGGTGTGGAAACCTCCTTCACTAACGATTTGTTGAACGATCTACCTCAA
TTGATAAAGGAAAACACCAAATTGGTCTGGATCGAAACCCCAACCAACCC
AACTTTGAAGGTCACCGACATCCAAAAGGTGGCAGACCTTATCAAGAAGC
ACGCTGCCGGCCAAGACGTGATCTTGGTTGTCGACAACACCTTCTTGTCC
CCATATATCTCCAATCCATTGAACTTCGGTGCAGACATCGTTGTCCACTC
CGCTACAAAGTACATCAACGGTCACTCAGACGTTGTGCTCGGTGTCCTGG
CCACTAATAACAAGCCATTGTACGAGCGTCTGCAGTTCTTACAAAACGCC
ATTGGTGCTATCCCATCTCCTTTCGATGCTTGGTTGACCCACAGAGGTTT
GAAGACTTTGCATCTACGTGTCAGACAAGCTGCCCTCAGCGCCAACAAAA
TCGCTGAATTCTTGGCAGCAGACAAGGAAAACGTTGTCGCAGTCAACTAC
CCAGGTTTGAAGACACACCCTAACTACGACGTAGTGTTAAAGCAACACCG
TGATGCCCTTGGTGGTGGTATGATCTCCTTCAGAATCAAGGGTGGTGCTG
AAGCTGCTTCCAAGTTCGCCTCCTCCACAAGACTGTTCACATTGGCCGAA
TCCCTTGGTGGTATCGAATCTCTATTGGAAGTGCCCGCTGTGATGACCCA
CGGTGGTATCCCAAAGGAGGCCAGAGAGGCCTCTGGTGTTTTTGACGACT
TGGTTAGAATCTCTGTCGGTATTGAAGACACTGACGATCTTTTGGAAGAC
ATCAAGCAAGCCTTGAAACAAGCCACCAACTAATCGCCAGTGCCACGTCT
CTGCCTTCGACCGGACCTTTTTAAGTACGATAAATATCCTTTTATAAATA
TATAGTCTAAAATATCCATTAATACTGTGCTCAATCAATCGTGTTAGATG
ATTTAGTTTTTTCCAAATCGTTATTATAGTGCAGAAGTAGTATACATAAA
GGCATATGCATGCGATTTGGAAGTAACGCTCGCCGTAGACAAGTAAGAAT
GCCTGCTGTCTTGAGAACCAGGTCCAAAGAATCCTCTATAGAGCAGAAGC
CTGCTTCCAGAACTAGAACGAGATCAAGAAGGGGCAAGCGTGGTCGTGAC
GATGATGATGATGACGACGATGAGGAAAGCGATGATGCATACGATGAAGT
AGGTAATGACTATGACGAGTATGCTTCAAGAGCGAAGCTGGCCACCAATA
GGCCCTTCGAAATAGTCGCGGGACTGCCTGCTAGTGTGGAGCTGCCCAAC
TATAACTCTTCGCTTACTCATCCGCAATCAATTAAAAATTCTGGGGTGCT
TTACGACTCTCTGGTCAGTTCCAGAAGAACCTGGGTTCAGGGTGAGATGT
TTGAACTGTATTGGCGAAGACCTAAGAAAATTGTTAGTGAATCTACCCCA
GCAGCGACGGAGAGTCCAACATCTGGAACGATTCCTTTGATTCGAGATAA
GATGCAGAAAATGTGCGATTGTGTAATGAGTGGAGGTCCTCACACGTTCA
AAGTTAGACTTTTCATACTGAAGAATGACAAAATCGAACAGAAATGGCAA
GATGAGCAAGAGTTGAAGAAAAAGGAAAAGGAACTGAAACGAAAGAACGA
TGCAGAGGCCAAAAGATTGAGGATGGAGGAAAGGAAAAGGCAGCAGATGC
AAAAGAAAATAGCCAAGGAACAAAAACTTCAATTGCAGAAGGAAAATAAA
GCCAAGCAGAAGTTGGAACAGGAGGCGCTGAAGCTAAAAAGAAAGGAAGA
AATGAAAAAACTAAAGGAACAAAATAAAAATAAACAGGGTTCACCTTCTT
CCTCCATGCATGACCCAAGAATGATAATGAATTTGAATTTGATGGCACAA
GAAGATCCAAAACTAAACACTTTAATGGAAACCGTCGCAAAGGGTCTTGC
CAATAATAGTCAACTGGAGGAATTTAAAAAGTTCATTGAAATTGCCAAAA
AAAGGTCACTAGAGGAGAACCCAGTTAATAAGCGTCCATCTGTCACAACA
ACGCGACCTGCACCTCCCTCTAAAGCTAAAGACGTAGCCGAAGATCACCG
GTTAAACTCGATAACCTTGGTGAAAAGTTCCAAAACCGCTGCCACGGAAC
CTGAACCAAAAAAAGCTGATGACGAGAATGCAGAGAAGCAACAGTCCAAA
GAGGCAAAGACAACTGCCGAATCGACTCAAGTAGATGTCAAGAAAGAAGA
AGAAGATGTGAAGGAAAAGGGTGTGAAATCAGAGGATACACAAAAGAAAG
AAGATAATCAAGTGGTACCGAAAAGGAAAAGAAGAAAGAACGCAATAAAG
GAAGATAAAGATATGCAATTGACCGCGTTCCAACAGAAATACGTTCAAGG
TGCGGAGATCATCCTGGAGTATTTAGAATTCACCCATTCGAGGTATTACC
TGCCTAAGAAATCAGTAGTAGAATTTTTGGAGGATACGGATGAGATTATA
ATATCTTGGATTGTTATACACAATTCTAAAGAAATTGAGAAGTTCAAAAC
CAAGAAAATAAAAGCTAAACTGAAAGCCGACCAAAAACTAAACAAGGAGG
ATGCCAAGCCAGGCTCTGATGTGGAGAAGGAAGTCAGCTTTAATCCTCTT
TTTGAAGCCGATTGCCCTACCCCTCTCTACACCCCAATGACAATGAAGTT
ATCGGGGATTCACAAAAGATTTAACCAAATCATCCGAAATAGCGTTTCTC
CAATGGAAGAAGTTGTTAAAGAAATGGAAAAAATTCTGCAAATTGGTACT
AGATTGTCTGGCTATAATCTGTGGTACCAATTGGATGGATACGATGATGA
AGCTTTGAGCGAAAGTTTGCGGTTCGAACTAAATGAGTGGGAGCACGCCA
TGAGAAGCAGAAGACACAAAAGATAAGGTGTTCGGTTACTTTATTCTGCT
TTAACGCCATTATGATTATACACATTGTATTACTTATTTTTTAACCTGTA
TATTAAAACCTTTATTTTATTTCACATTACTCATCATGTGGAGTACTGGA
ATTGTATGCCAAACTTTGCCGGGAAAACTGGTATATTGCCGTTTTCTGTA
TCAGTTGCTGATATAGATATTGCATTATCATTCTTTTCATCATCGGATAA
ACTTTCTTGAAAGCCTCTAGTGAATACCAGCTCTGTCCCGGCAGATATTA
AAAATCCCCTCCATTTGCCTTCCCATAATAGTTTTAAAGTCTTGTCACGT
AATGACGTGCTTAATTTCCAAACACTGGTAAAAATGGAACTATTTATTTT
GTTATCAAATTTTTCGATGGTAGATCTTTCTTCATCGATTTTTCTTAATG
ACGACGAGAATGCATAAGTTAAATCATTTAATAGCTTTTGTTTGTGAACA
GGTATATCTAGTGTAGAAGGAATATCGTTAACAGCTGAATTCAGATCCGG
TACATTTTCGTGCAGTAGTTTAGTCGCTCTGCTGTTTGGATTTATATCAA
CCAATTCGTCGGAGATTGGTTCTAATTTATCATTATTGTTTTTATTGGTT
TCAAGCAAATGATGCTTTTTTTGCCAAAATTCGCACCCAAATGAAAGATT
TGATTCAATCGAATAAAGATTAAAATCATACTTCGCGCAAAAAGTAGAAT
TTGTCCCTGTCTTGGCCGAATATGTGGAGGATATATGGCCGAATAATGGA
TTCCAAGATAATGTCAAAGTTAGTGGTCGTCCTGTGTTTGTAGAATGTGT
GTAATATCTTAAAGTTGTCGAACAACCGGGGCTTAAACTTACTAACCCTA
ACCAAAATTCAGCACCAAGCGACAACGAAGAATTATTGTACAGTGAGGTG
TTAAACTTGGAAGGCGTGGTAAGGAAATTGTGTAATACTCTATAACCACA
TAATAGATCACTGGTGGAAAATATCCACTCCTGTAAATTGCGGTGAGAAT
CTCTTTGAAAATAGCACGTTAAAACGTTTAAGCTTTCTTTGAAACTACTG
ACACCCTTAAGCATAAATTGGGTTTGTGGACTTAGTCGTTTTATTATCAT
TGCTTCTAAATCAGAGCTGGGGTAGTACATTCTACCATAATAAAGGGATT
TTTTAACAAATTTCGAGTCATGTAGTAATTTCTTGTCATTGTCGACTGTG
GTGTTGTCACTACTCAACGTATTCGCACTACTAACACTGAAATTGAGGTT
TGGTTGCAATTGTCTGTATGTTTCGGTGGCATCTTGTAATGGGATATCAG
TAGAGTTGCGCATGAATTTCTCCAATTGCTGTGCATCGGAGTATAAATAA
CTCAGAGAACCATTTATCCTGGACCTCGTAGAAAAATCTAAAGAATTGAA
TGTATTGGGAGTAGATTTGTTGGAAATTTGCAGGTGTATTGCTGAGGGAA
TTCGGAAATCTAATAATGTTCTCGATGTGGCCGTTATATCCTCGTAGCTA
TTTTGCGTACTCCAATGGGTGCTCTGATAAAATGCCCTTAGTACTTGGTC
CATATAGGGTAGCATCAAGATCGGTCTTCTCTGTTCGTGTCTTTTTCCTA
ACGTATATTTGCTTTGTTTCTTCACTCAACAATAAAGTCAAAGTAAAATT
AAATACTAATTATTCTTAAAAGGGAAGATGCGAAATTTAGCGAAAATCTA
TTGATTATACACACAAAGGAAGAAAGGTAGTGGAAAGCTAAATAAAGGAG
GTCATGGAGCCAGAGAGCATAGGCGATGTGGGGAACCATGCCCAGGATGA
TAGTGCCAGTATAGTGTCCGGGCCTCGCAGGCGTTCTACTAGCAAGACAT
CCAGTGCGAAGAATATACGGAACTCCAGTAATATCTCTCCAGCATCGATG
ATTTTCAGGAATTTGTTGATACTGGAGGATGATTTAAGACGCCAAGCTCA
CGAACAAAAGATACTGAAGTGGCAATTCACTTTGTTCTTAGCGTCTATGG
CCGGTGTAGGCGCATTTACCTTCTACGAACTTTATTTCACTTCAGATTAT
GTCAAGGGCCTCCATAGGGTTATTTTGCAATTCACTCTTTCTTTCATTTC
CATTACTGTAGTTCTTTTTCATATCAGTGGACAATATAGAAGAACTATCG
TCATTCCAAGAAGATTTTTTACCTCTACTAATAAAGGGATTAGGCAGTTT
AATGTGAAGCTAGTTAAAGTACAGTCTACGTGGGACGAGAAATACACAGA
TTCAGTAAGATTTGTGAGTCGAACAATTGCTTATTGTAATATTTATTGTT
TGAAAAAATTTCTGTGGCTTAAAGACGATAATGCCATTGTGAAATTTTGG
AAAAGTGTCACGATACAATCCCAACCGAGGATCGGAGCTGTGGATGTGAA
ATTAGTCCTCAACCCCAGAGCATTTAGTGCAGAGATTAGAGAAGGATGGG
AGATTTATAGAGACGAGTTTTGGGCCAGGGAAGGTGCTAGAAGACGCAAA
CAAGCGCACGAACTCCGACCTAAATCAGAATGAAAGAGTTGGAGGGCTTC
TTCCTTCGAATAAGAGGTCATATTTACCTATGTAAAATTGTAACCATCTA
TGTTCACACATAAATTATATTTTATACATTATTAGAAGTGAAGCTGTTGT
GTCGTGAAAATTTTACAAATCCGTCATTTCATATTTAAGTTTTCCAACAA
GTGCTAGAAAACCTAGGGGTTGTTGAAATTGGTTAAACAAGGCATCTTAT
TATACATACAACAGCATAACGCTAGAGGGGCAAGAAGGAAGAACTTAAAA
TAATAGGTGTAAAATGACTTTGGCTTTTAATATGCAACGGTTGGTGTTTC
GTAATTTGAATGTTGGGAAGCGCATGTTCAAGAACGTCCCCTTATGGAGG
TTTAATGTCGCCAATAAATTAGGAAAGCCCTTAACTCGCTCTGTAGGGTT
AGGCGGTGCTGGCATAGTTGCTGGTGGCTTTTACTTGATGAATCGCCAGC
CTTCTAAGTTGATATTCAATGATTCTTTAGGGGCAGCTGTCAAACAACAG
GGTCCCTTGGAACCAACTGTGGGCAACAGTACGGCAATTACCGAGGAAAG
GAGGAACAAAATAAGTAGTCACAAGCAGATGTTTTTGGGATCATTATTCG
GTGTTGTTTTAGGAGTTACGGTGGCTAAGATATCAATTTTGTTTATGTAT
GTCGGTATTACAAGCATGCTTCTTTGTGAATGGTTACGGTACAAGGGATG
GATTCGCATTAATTTGAAAAATATCAAATCTGTAATTGTTTTGAAAGATG
TAGACTTGAAGAAACTGCTTATTGATGGGTTATTGGGTACAGAATACATG
GGTTTTAAAGTATTCTTTACATTGAGTTTCGTATTAGCAAGTTTAAATGC
TAACAAATGAGCAAGACAAATGACCAGATATAAACGAGGGTTATATTCTT
TCGTTTTATACTTTTTTATTTTTGGTATTTCATTTATCCTATACAGTAAA
TATACATAGGGCTAAGGAAGAAAAAAAAATCACGTCGAATATAAACCTAA
TTGTGTTCTATATTGCGGACATATATTTTTCGTAGATTGAAAAGTTCTTA
AACGTAATTTTTTTGACGACCAGTGAAGAGGAATTGAATAAGTAGAACTT
GGGCAATACTTATAACGGCAATGATAATGATAATCAATATAGATAACCAA
GTCAACCTTGATTCGGTGGAATTGACGGTAGACATGTTTCTCCATTCTCT
GGCTCTCAAATAGTTCAAAGTCTTCGTGATTTTGTTCAAGTTTCTATCTA
TTTCCTCCACGGCGTTATTGGCAATAATGTCATCGTTATTGACATCAGCT
TCATGCTCGTCAGTCAAAGTTTTTTCCTTTTCTAGTGTAATTTCTACCTT
TTTCAACGCTGTACCATAGTTATTGGAAAAACAAAAGGTATACTTCCCCA
CTCCAAACGATTTTAATAAAAAGTCTGAGTACTTCTTTTGTTTCTCACTA
GTAATCACAGATCCATCAGGAGCAGTAATATCAAAATCAATCTCAAAATT
ACCACCGGTTAGAACTTGGTAACCCACAGCCAGGGAATCATCCTCAGTAA
CCATATCGTAGTACAGGCATTCTTTGCTGAATGCTGGTAAACTGATAGCA
ACTGGTGCATAACTGGAAGATGCAGCCACTGAATTGACCAACGCCAAAAT
TAAAACAATGAAGAAAGAGGGTAGAGCAATTGTAGATTTGATCATGGTTT
TCCTTTACAATGAGTGTACTCCACTGTTTATCTTATTCTAGTTTGGGTCA
CCTGATGCAGAATTGGCGGTGTCGATCCCTAAGGTTAATGAATCGAAATC
ACTGGAGATTTTGTTAGTTTTTCATTTTAACTAGTTCAAGTTTTGGCAGA
ATGTACTTTTTCGTGTTTCGGGACACGTCGCTGAAAAGGATTGAAATATA
ACCAAACGCCATCATGTAAGGTGCAGTGAACATTAGCGCTAAGAGGATTG
AGGATTGCTTTATGAAAGTTTATGAACATTTTCTTGAATTAAATAAATAA
GTCTGAAAACACTTGAATTCGAGATGCTGTAGCAATTTGTAATATTATTT
AAAGTTCACAGAGTGGCTTCCTTGGCGGATCTGAAAAATAGGTAGTGATT
TAAGGCTATATAATATTAGATACACAAAACATACCAGAAATTTTCCTCGA
AGACCAGCAGAAGGGAACCAATATCACGACATTAAAATATTGTTATCTCT
TTTTATTCAGTGCTTGTATTTCAGCTTCCATTGAAAACGATGACTGTCTT
CTCAATCTTCATGTCGAGCCCTCACACTGTACATGATAATATACTAGTAC
CATGAAAACTAGTCGATAGATGATAATTGATTTTTATTTGAAATAGAATC
TTTAATGATCACAGTGGATCTTTTAAAAACTTGGTGAGATAGTGCTAGTG
ATCCGTAGTCTAAATGAGTTACGTACGAAAGGGAGCCAAAAGCAATCTGA
CCAATTTGTATATATATACATCTATCCGAAAAGGAAGACATCAATTAGTA
CGGGCGTGTGGTCTAGTGGTATGATTCTCGCTTTGGGCGACTTCCTGATT
AAACAGGAAGACAAAGCATGCGAGAGGCCCTGGGTTCAATTCCCAGCTCG
CCCCGAATAATTTTTTTTTGCCTATCTATAAAATTAAAGTAGCAGTACTT
CAACCATTAGTGTTAGCGATAATCAAGAAGTGAAACTCTTTCTCTATTTT
TTTTTTAATTGAAAAATTTCCTTTCTCTATAGCGTATAGAATATATGTTA
CATGTATATATATATATAAAGTAAAAACGTTCGGAAAATTCCTCATTATA
CCCAGATCATTAAAAGACATTTTCGTTATTATCAATTGCCGCACCAATTG
GCTTAATCAACTTCTTCAACGGTTGGACCTTCAGCCTCTGGAGCTGGAGG
AGCACCACCTGGGAAACCGCCTGGAGCACCACCTGCAGCGCCACCTGGAG
CACCACCAGCTTGGTACAACTTAGACATGATTGGGTTGGCAATGTCTTGC
AACTCCTTCAACTTGTCATCGAATTCTTCCTTGCTGGCAGTGGTGTTGCT
GTCTAACCAAGAAATAGTCTCTTCAGCCTTCTTGGTGACGGTGTCCTTGT
CAGCTTGTTCCAATTTGTCACCAGCTTCAGAAATGGTGTTCTTCAAAGAG
TAAGCAATGGATTCCAATTGGTTCTTGGAAGCAATTCTTTGAGATTCCTT
TTCATCTTCTTCCTTGAATTTTTCGGCTTCAGCAACCATCTTTTCGATAT
CTTCCTTGGACAATCTACCCTTGTCGTTGGTAATAGTGATCTTGTTAGAC
TTACCAGTACCCTTTTCGACGGCGGAAACATTCAAAATACCGTTAGAGTC
GACATCGAAAGTGACTTCAATTTGTGGGACACCTCTTGGAGCTGGTGGAA
TACCACTCAATTCGAACTTACCCAACAAGTTGTTGTCCTTAGTCTTGGCT
CTTTCACCTTCAAAGACTTGAATCAAGACACCTGGTTGGTTATCAGCATA
AGTGGAAAAGATCTCGGACTTCTTTGTTGGAATGGTAGAGTTTCTTGGAA
TCAACTTGGTCATGACACCACCAGCAGTTTCAATACCCAAGGATAATGGA
GCGACATCCAACAACAATAGATCTTGAGTCTTGGAAGATTCGTCACCAGT
CAAAATAGCAGCTTGAACAGCAGCACCGTAAGCAACAGCTTCATCTGGGT
TGATAGATCTGTTTGGTTCCTTACCGTTGAAGTAGTCAGTGACCAATTTT
TGGACCTTTGGAATTCTGGTAGAACCACCGACCAAGACAATTTCATCGAC
TTGAGATTTGTCCAATTTAGCATCTCTCAAGACCTTTTCAACTGGGTCCA
AAGTAGATCTGAACAAGTCAGCACACAATTCTTCGAATCTGGCTCTGGTG
ATGGAAGTGTAGAAATCGATACCTTCGAACAAAGAGTCAATTTCAACGGA
AGTTTGAGCGGAGGAAGACAAAGTTCTCTTGGCTCTTTCACAAGCGGTTC
TTAATCTTCTCAAAGCTCTTTGGTTGGTAGACAAGTCCTTCTTGTTCTTT
CTCTTGAATTCTTGGATGAAGTGGTTGACCAATCTGTTGTCAAAATCTTC
ACCACCCAAATGGGTGTCACCAGCGGTGGCCTTAACTTCAAAGATACCGT
CTTCAATGGACAACAAAGAGACATCGAAAGTACCACCACCCAAGTCGAAA
ATCAAGACGTGTTCTTCCTTACCCTTCTTGTCCAAACCGTAAGCAATGGC
AGCGGCGGTAGGTTCGTTAATAATACGCAAGACATTCAAACCAGCAATGG
TACCAGCATCCTTGGTAGCTTGTCTTTGAGAATCGTTGAAGTAAGCTGGG
ACAGTGACGACAGCGTCATTGACCTTGGCTCCCAAGTAAGATTCGGCAGT
TTCCTTCATCTTACCCAAGACCATGGAGGAGATTTGTTCTGGGGTAAAGT
TCTTGGTTTCACCCTTAAATTCAACTTGAATTTGAGGCTTACCGTCAACA
TCGATCAACTTGAATGGGAAGTGCTTCATGTCAGCCTGCACTTCTGGGTC
GTTGAAGTTTCTACCGATCAAACGCTTAGCGTCGAAAACGGTATTCGAAG
GATTCATAGCAGCTTGATTCTTAGCAGCATCACCAATCAATCTTTCAGTG
TCAGTGAAAGCGACAAAAGATGGAGTGGTTCTGTTACCTTGATCGTTGGC
AATAATGTCCACACGATCATTAGCAAAGTGAGCAACACACGAGTATGTTG
TACCTAAATCAATACCGACAGCTTTTGACATATTATCTGTTATTTACTTG
AATTTTTGTTTCTTGTAATACTTGATTACTTTTCTTTTGATGTGCTTATC
TTACAAATAGAGAAAATAAAACAACTTAAGTAAGAATTGGGAAACGAAAC
TACAACTCAATCCCTTCTCGAAGATACATCAATCCACCCCTTATATAACC
TTGAAGTCCTCGAAACGATCAGCTAATCTAAATGGCCCCCCTTCTTTTTG
GGTTCTTTCTCTCCCTTTTGCCGCCGATGGAACGTTCTGGAAAAAGAAGA
ATAATTTAATTACTTTCTCAACTAAAATCTGGAGAAAAAACGCAAATGAC
AGCTTCTAAACGTTCCGTGTGCTTTCTTTCTAGAATGTTCTGGAAAGTTT
ACAACAATCCACAAGAACGAAAATGCCGTTGACAATGATGAAACCATCAT
CCACACACCGCGCACACGTGCTTTATTTCTTTTTCTGAATTTTTTTTTTC
CGCCATTTTCAACCAAGGAAATTTTTTTTCTTAGGGCTCAGAACCTGCAG
GTGAAGAAGCGCTTTAGAAATCAAAGCACAACGTAACAATTTGTCGACAA
CCGAGCCTTTGAAGAAAAAATTTTTCACATTGTCGCCTCTAAATAAATAG
TTTAAGGTTATCTACCCACTATATTTAGTTGGTTCTTTTTTTTTTCCTTC
TACTCTTTATCTTTTTACCTCATGCTTTCTACCTTTCAGCACTGAAGAGT
CCAACCGAATATATACACACATAATGGCATCCACCGATTTCTCCAAGATT
GAAACTTTGAAACAATTAAACGCTTCTTTGGCTGACAAGTCATACATTGA
AGGGTATGTTCCGATTTAGTTTACTTTATAGATCGTTGTTTTTCTTTCTT
TTTTTTTTTTCCTATGGTTACATGTAAAGGGAAGTTAACTAATAATGATT
ACTTTTTTTCGCTTATGTGAATGATGAATTTAATTCTTTGGTCCGTGTTT
ATGATGGGAAGTAAGACCCCCGATATGAGTGACAAAAGAGATGTGGTTGA
CTATCACAGTATCTGACGATAGCACAGAGCAGAGTATCATTATTAGTTAT
CTGTTATTTTTTTTTCCTTTTTTGTTCAAAAAAAGAAAGACAGAGTCTAA
AGATTGCATTACAAGAAAAAAGTTCTCATTACTAACAAGCAAAATGTTTT
GTTTCTCCTTTTAAAATAGTACTGCTGTTTCTCAAGCTGACGTCACTGTC
TTCAAGGCTTTCCAATCTGCTTACCCAGAATTCTCCAGATGGTTCAACCA
CATCGCTTCCAAGGCCGATGAATTCGACTCTTTCCCAGCTGCCTCTGCTG
CCGCTGCCGAAGAAGAAGAAGATGACGATGTCGATTTATTCGGTTCCGAC
GATGAAGAAGCTGACGCTGAAGCTGAAAAGTTGAAGGCTGAAAGAATTGC
CGCATACAACGCTAAGAAGGCTGCTAAGCCAGCTAAGCCAGCTGCTAAGT
CCATTGTCACTCTAGATGTCAAGCCATGGGATGATGAAACCAATTTGGAA
GAAATGGTTGCTAACGTCAAGGCCATCGAAATGGAAGGTTTGACCTGGGG
TGCTCACCAATTTATCCCAATTGGTTTCGGTATCAAGAAGTTGCAAATTA
ACTGTGTTGTCGAAGATGACAAGGTTTCCTTGGATGACTTGCAACAAAGC
ATTGAAGAAGACGAAGACCACGTCCAATCTACCGATATTGCTGCTATGCA
AAAATTATAAAAGGCTTTTTTATAAACTTTTTATAATTAACATTAAAGCA
AAAACAACATTGTAAAGATTAACAAATAAATGAAAAAAACAACGAAATAA
CTTAGGTTTTAGGCTAAAAAAAACAGAAGGAATTTTGAACGATAAACTTT
TCGACTGCACACGAAACATTATTACTAATTTGTGTAACCACTATATAAGG
AATCGTGTTTATTAATTGAATTTATTCCGGGAATATTCAAGTTATGTATA
TCTCTTTTCATATTCTTAAATACACATACTCATAATATCTTGTCGAAAAT
ACGCGGTGTAGGGAGTTATGGTGGATAACTTTTTCACGATTAGAAGAAAA
GGAAAATTTCATTATTCGTAGCTTAACATGGCAAAAACGAGAAAGACATA
TAATCAAAACGTGAGTTTCCTGTGGAAAAAAAAAAAAGGGAACCTCTGGT
TACGATGATATACCTGCGTGAAAAAGGACAGTTATTACCAATACATACAA
AGGCTTAATAAGTGTAAAATATATATCTGCCGAGACCATTACTCATTACA
CCTAGAATGGAGCAAAATGGCCTTGACCACGACAGCAGATCTAGCATCGA
TACGACTATTAATGACACTCAAAAGACTTTCCTAGAATTTAGATCGTATA
CCCAATTAAGTGAAAAACTGGCATCTAGTTCTTCATATACGGCACCTCCC
CTGAACGAAGATGGTCCTAAAGGGGTAGCTTCTGCAGTGTCACAAGGCTC
CGAATCCGTAGTCTCATGGACAACTTTAACACACGTATATTCCATCCTGG
GTGCTTATGGAGGGCCCACGTGCTTGTATCCGACAGCCACGTATTTTTTG
ATGGGCACTTCTAAAGGATGCGTACTCATTTTTAATTATAATGAACATTT
GCAGACAATCCTAGTGCCGACCTTATCTGAGGACCCTTCTATTCACTCAA
TAAGAAGTCCAGTGAAATCAATTGTCATATGTTCCGATGGTACTCATGTA
GCTGCCTCATACGAGACCGGAAATATATGCATTTGGAACTTGAACGTAGG
GTATAGAGTGAAACCCACTTCTGAACCAACAAATGGTATGACCCCAACGC
CTGCCTTACCGGCAGTCTTACACATCGATGACCATGTGAACAAGGAAATC
ACAGGGTTAGACTTTTTTGGTGCTCGGCATACAGCCCTGATTGTTAGTGA
TAGGACAGGTAAAGTATCACTCTATAACGGTTACAGAAGAGGCTTTTGGC
AGTTGGTGTATAATTCAAAAAAAATTTTAGATGTGAACTCTTCCAAGGAG
AAATTAATAAGGTCAAAGTTGTCTCCACTAATATCACGGGAGAAAATTTC
CACTAATTTGTTGAGTGTACTCACAACTACACATTTTGCCCTTATTTTAT
TATCGCCACACGTTTCTTTGATGTTTCAAGAAACTGTTGAACCCTCAGTA
CAAAATTCTCTAGTCGTGAATAGCTCTATTTCATGGACTCAAAACTGTTC
CAGGGTTGCTTATTCCGTAAATAATAAAATTTCTGTTATTTCCATATCTT
CATCAGACTTCAATGTTCAGTCCGCTAGCCATTCTCCTGAATTTGCAGAA
TCTATATTATCCATTCAATGGATTGACCAGCTCCTACTTGGTGTTTTAAC
CATATCGCACCAATTTTTGGTATTGCACCCCCAACATGACTTCAAGATCC
TGTTAAGATTGGATTTTCTGATTCACGATTTGATGATCCCACCTAATAAA
TATTTTGTAATAAGTAGAAGAAGTTTCTACCTGTTAACAAACTACTCATT
TAAAATTGGCAAATTTGTGTCTTGGTCAGATATTACTTTAAGACATATTT
TGAAAGGCGACTACTTGGGTGCATTGGAGTTCATAGAATCACTTTTGCAA
CCTTACTGTCCACTGGCAAACTTGTTGAAGCTAGATAATAATACGGAAGA
GAGGACTAAGCAACTTATGGAACCATTTTACAATCTGTCCTTGGCTGCCC
TAAGGTTTCTTATAAAAAAAGATAATGCCGACTACAATAGGGTTTACCAA
TTATTAATGGTAGTTGTTCGTGTTTTGCAGCAATCTTCCAAAAAACTAGA
CTCAATTCCTTCTCTAGACGTCTTTTTGGAACAGGGTCTGGAGTTCTTTG
AATTGAAGGACAACGCGGTATATTTTGAAGTTGTAGCAAATATTGTTGCC
CAAGGATCAGTTACGTCAATTTCCCCAGTTCTTTTCAGGTCCATAATTGA
TTACTATGCTAAGGAGGAGAATTTAAAAGTAATTGAAGACTTAATCATCA
TGTTAAATCCTACTACGCTTGATGTTGATCTTGCCGTCAAACTATGCCAA
AAGTATAATTTGTTCGATTTATTAATATATATTTGGAACAAGATCTTTGA
TGATTATCAAACCCCAGTGGTGGACTTGATATACAGGATTTCTAACCAAA
GTGAAAAATGTGTGATCTTCAATGGTCCTCAAGTACCTCCTGAAACGACT
ATATTTGATTACGTAACGTATATCCTTACTGGCAGGCAATATCCACAAAA
CTTGTCTATATCACCAAGTGATAAATGCTCCAAAATACAAAGGGAACTTT
CAGCATTTATTTTTAGTGGCTTCTCCATAAAATGGCCGTCGAACAGCAAT
CATAAACTTTACATATGCGAAAATCCAGAAGAAGAGCCAGCATTTCCTTA
CTTTCACCTTTTATTGAAATCGAATCCGAGTAGGTTCTTAGCAATGCTCA
ATGAAGTGTTTGAAGCGTCCTTGTTTAACGATGACAATGACATGGTTGCA
TCAGTTGGAGAAGCAGAATTGGTAAGTAGGCAATATGTTATTGATCTACT
ATTGGATGCTATGAAAGATACGGGAAATTCAGACAACATCAGGGTACTTG
TTGCAATTTTCATTGCAACTAGTATATCAAAATATCCTCAATTTATTAAA
GTGTCTAACCAAGCCCTCGACTGCGTTGTTAATACCATATGCTCCTCTAG
GGTTCAAGGTATATATGAAATTTCTCAAATAGCTCTGGAGTCGCTTTTAC
CCTATTATCATTCAAGAACAACAGAAAATTTTATACTGGAACTAAAAGAA
AAAAATTTCAATAAAGTTCTTTTCCATATCTATAAAAGTGAAAATAAGTA
CGCCAGTGCGCTTTCACTTATTTTAGAAACTAAGGACATCGAAAAAGAAT
ATAACACGGACATTGTATCCATAACCGACTACATACTCAAAAAATGCCCA
CCTGGAAGTTTAGAATGTGGCAAAGTTACTGAAGTTATCGAGACGAACTT
TGATCTTCTTCTCTCAAGGATCGGTATCGAAAAATGCGTCACAATTTTTT
CTGACTTTGACTATAATCTTCATCAAGAAATCCTGGAAGTAAAGAATGAG
GAGACTCAGCAAAAGTATTTGGATAAGCTTTTTTCTACGCCAAATATCAA
CAATAAGGTCGATAAGCGTTTAAGAAATTTACACATCGAATTGAACTGTA
AATACAAGAGCAAAAGGGAAATGATTCTTTGGCTTAATGGTACAGTTCTC
AGCAACGCTGAGAGCTTACAAATTCTGGACTTATTGAATCAAGACTCTAA
TTTTGAAGCTGCAGCTATAATTCACGAACGCTTGGAAAGTTTTAACCTAG
CAGTCAGGGATTTATTAAGTTTTATTGAACAATGTCTAAATGAAGGGAAA
ACAAATATATCTACTTTATTGGAATCTTTGAGGAGGGCCTTTGATGATTG
TAATTCTGCTGGTACCGAGAAAAAATCGTGTTGGATATTATTGATTACAT
TCCTGATCACTCTATATGGGAAATATCCTTCACACGATGAAAGGAAAGAT
TTATGTAATAAACTACTTCAAGAAGCATTTTTGGGATTGGTTAGGTCCAA
GAGTTCCTCTCAGAAGGATTCAGGTGGGGAATTCTGGGAAATAATGTCTT
CTGTTCTTGAGCACCAAGACGTTATTTTAATGAAAGTTCAGGATTTAAAG
CAACTGCTACTGAATGTTTTTAATACTTATAAATTGGAAAGATCTCTTTC
TGAGTTGATTCAAAAGATTATAGAGGATTCTTCGCAAGATCTTGTTCAAC
AGTATAGAAAATTTCTGAGTGAAGGGTGGTCTATACACACCGACGACTGC
GAAATCTGCGGGAAAAAAATATGGGGAGCTGGTCTGGACCCATTACTTTT
TCTAGCTTGGGAAAATGTACAGCGCCACCAAGATATGATTAGTGTAGATC
TCAAAACTCCCCTTGTCATATTCAAATGTCACCATGGCTTTCACCAGACT
TGCCTCGAAAACTTGGCCCAGAAACCCGATGAATATTCTTGTTTAATTTG
CCAGACGGAATCTAACCCAAAAATAGTATAACATTTCTAAATATTTAATA
CAACTTTGGTTACATAAAAGTAAAATTTATACACCTCATTTCATTATGTA
GATTCATATATAGAATACCAATTATGATTGACCCAATAGCCATCAAAATC
AGTAGTTATTAATACTTGTCTTTCTAGGAGCCATTTGCATATTTCTGATA
TTTCATGAAGCGAAAGTACTTCACGACACCTAGATTGCAATCTACTCAAT
GTTATCCCTGGATGAAATATTATTTCGTTAACGACCATAGTAACTACCTG
CTTCCATATGTTTGGCCTAATGGAACCAGATCCATTCACCCATAAACGAG
AAAATGGTTTGCCCAGTGGAACTTTGACAGCAGACTTCCTTGCTGTATTC
AATTTTGTCTGAGAATTGGCATATATAATCAGAGGGGGAGTTAATGTTCG
TATTTCAAATCTCCTTGAAGTATACGTTAAAGGTCGAACATTTCTCACCA
TTGGAATTACATCCATATTCAATAGCTCTCCCGAAATCAAATCAATTAAA
ACCCAAGAGGATATATCGGACGGCTCTTGATTGATAACAATAGCGTTTCC
GGCCTCCAATAATTCATTAACCTTACATCTATACTGAAAAGCTACACCAA
AATCTTTATAATTTCCTCTATTTTCCAAAATGTCTGGTAAAGTATCAGTA
CATTCAAGTTTTGAGCCATGGAGATAAATTTGCTTTTCCTTAGCCATATC
CATGATGACGTTATCTATTGATTCGTTTCCAACGTTCTTCAACGCCTCTA
TTTCATTTCTAGTGGTCGAAGGACTTTCTATTAATATGGACCGGATCACT
GTGCGAATATAATCGTCGCTTTGACTCTTCGATAAGTCCTTAGTAGAAGC
GGAAATCTTTCTAGTGTAAGTTTTTTTTAAAGAAGAGATCTCTCTTTGAA
TCATAGAAGACATGGCCAGATCGTTGCCAGAATGTGTAAGTGTGTCATCA
CGTACCAGAGTAAATTTTTTTCTATTCTCTTCGTAGTTCTTATAAAGAAA
GAGCGGCCTTTTTATTTCCTTTTCATCAAAAGAGGTCCAAATATCAAGCA
ATTTGATAAGATCTAGTTCTTCAACATCCCTCAGTGAAATCTTTTCACTT
TTAATGGCTAGAACGAGCATTTTTTTCCACTTATCGACATATGCCCTCCA
ACCACTATGACCCATTCTTACTCGCCGTGCCGTCCATTTCTTTTTTAGGT
TATCTAAAGAATTATTAGGAAATAATTTTGTTATTTTGTCCCACATTATT
TCATTTTTAATACTTTTAGTAACTACAACAGCTCTGATTAAAGCCTGAAC
ACCATCTTTAGTGCCTGCATGATAGACAGTTTTGTCTTCTTTAGTATTTT
CCACGACCACCGTTGTCCTACCAGCAGACACTTTTTTGTCTCTCCTTTTG
ATCTTTCCATCTGATACGTTGACCGACGTACTCTTCTTAGAGATAGCGTC
ATCTGAAGCTTTGATCTTAGCATTCTTTTGGCGGTTCTGAAACTTACGAA
TTCTTTCAACTGATTTCTTTCCTCTGTGAAACCTATTTTTTTCCGTTTGG
TCAAAGAAGTATATTTCCGTATCATGTATAACATCAGTAAAGGTTGCTTT
TTTACTATCTTTTTCTTTCAGGATGTACCTTTGGATAGCGTCCTCTCCAA
CAGTGGGCAAAAAAATAATTTTTCTTCCTGATACAGGCTCTGTTCTGGCT
CCTAATTTTTCGCTTTCTACCATCAAATCAACATCACCACGGACAGTCTT
TTTATCTAATGTCGTTGTGGAGCCCATATATTTAGAAACGCTTTCGTAAA
ATTGTTCTCTCAGGTATGCTACCCCACCAATCGTATTCATAACTTTCAAA
ATGGCTCTCTGTCTCTGTAGTGAACGCAAAGAGCGGGCAGAAAAGCCGCC
GAAGTTAACCACCTTGCCTTTGACAACAGTGCCTCCGTTTGAACTTGGAC
TATCTTCAGCAGATTTCGGCTCCTGTGCAGTGCTGACATGCTGCTCTAGC
TTAATCCTTTTGGGATTCGAAATGTTTCCTGCAACAGAAGCATTAGTACT
GTTTTTAACCTGCCTCTTCCGTTTGTTTTTATTCGGAGTTTTTTTTGAGT
TTGGGGGAATTTTTAATTCACCGTGCCAGAAGAATATATCCTGTCCATCG
CTGTCCGTTGTAAATCTAACAGTGTTGTTGAGTGCGACGAAATTATCCTC
GTTGAGAGTTTTCAAATCGGTACGAGATTTGCCTAGCTCATCAAACCCTT
TTGGAACGGATATTTCGTCTTCCGCATTTGTTAACTTTTGAAAGTTCTGA
GCTGTGAACAGCCTAAAAAACTTCTTCTTTCCCTCAAAATCGTATATGCG
AAAAAGCCTATACCCCCCTGTATTTTCTTTTTGCTTATCCACACTTTCTA
AATAATATTCGCTTGATTTGGTAAAAGCTCGCTGAAATTCTTTTCCGGTA
ATTCGATTTACAACATCCATAGTTGAAATTCCTTTAAGGCCAGACTTATC
TGCAATGTCATAAGTCTGATTTTGAAGTGGATAAAATCGATTAAGAAGAA
CTTCATTCTTTACAGCATCCTCTTTCTCTTCCATAACAAGGCCTTGATTT
TGTAATAAATCAGTCGCATTGAAATTATCTAAACCTTCGACTAAGTCTTC
ATCTTCGAAAGCTGCCTTGCTATCTGATACAGAATCTTCATCCGCGCTAT
TGCTATCATACTCAAATGAAGGCGAGCCTTTAGAGTCTGGAATATCTTTC
ACGTATTTTACACATCTGATTTTAATGGCAGGATTCTTGGGTGATACTAC
AAGCACTTTCTTTAAGTACTCCTTTTCATCTAACCATGCAATAGCTGCAA
TAAAAGCTTTAGAAAGTCTTTTCTCTTTGTCAAATTTCAATTCACGCTTT
AAATCAATTATCTGGCGAATACCATTTTTTGATCGTTTTACCACCTCAAC
TATTGTTGCTAAATGATCCCTAATATTAATATAGGGATTACTATCCACCC
CGTCATGGCTGAATTTTTTTAGCTTCAATTGCTTCACGACGTGTCCCTTA
TAAATCAGTTGTGAACTTGTTAACAGGTGGTTTATTTTCTTGATACGTCC
AGTCACACTTCTAGGATCTTGCCCAGTTACCTGCGCCAAATCCATAGTAT
TGATCCCTTTTTCTCCTGATTTGGCAACTTCGAGAAGTAGTTCAAATGCA
GAATTTCCAATAGTTGACTCCTTTTTTGTGTATCCCGTTAATAATGTCCA
TAGGCTGTCCTCAGTAATCCCAACCGAGTATGAATGATTAGCGTCGCCTA
TAATATCAGTCACATTTTTAGTTGTTATAGCACCATCACAATACACCTCA
ATGTCCTTTTTCAATATCACGCATGAAAGCACGAACTGTTTAACTTTTTT
ATCAGACAAATCAAAATATTTACCAGATATATCCCACAGCTGATTCAAAG
TGATTTCTTCAATGTGTCGTTAGTAAATAATCTTTCACAATATAGTACGT
TTATCACCTAAACGGAGCCGAAAAGGAGAATGAGACATGAACATACTTCC
CTTATTTGAAGCAATTTTATCAGACACTATTTGTACGAGTTCGTCAGGAT
AAATCGTCAGTACCATTTTTCTTGTGGCTAGTTGGCTTCAACCAAACGTC
CTCTTCTCTCTTATGGCAAGAAGAAAGTTATATGTGTGACTGGTTGTTTA
TTTCACTTTCGCGACTGAAAGCGCCGCCCTTTATGATGCAAAAAACCAAG
CGGTATTTGAAAATGCAGATTTGCAGAAATAAAAGAAATAAAAATAAAAA
TCTTATAATTTTACCAGCTTCAATAACTCGATTTGCATAAGTGTGCCTTA
GTATGCTTATTATATTGACTTTGACATTGAACTTCAAAACCTTTTATGTA
ATGATTTAAGTCTTGTCACATGACATAATAATAAATAATTTTAAAAATAT
AAAATATTTTTAATAGTTTTTAAATATTTTACAGTTTATTTTTTAAATTT
ATTTATATGTTTTTGTTTTCCGAAGCAGTCAAAGTATTTTAATTTTCGGA
GCTTTCATTTCAAGCGCCTTTTTTTTACACATAATACGATCAAGATAAAT
TATTATAGTGGTACAGAACTCTTAAGCACTAGGCGGTGGACCTTATTAGC
TCAATCTTGAGTCAGTCCATGTATCGTTTTATAATACTTTTTTAAGCACT
TTCTTTAATAAATATTCCATTGAAGTACTGTTACTGAAATGAGATGAACT
GTTCAGAATGTAGAAATGGCGCCAGAAATCAATCATTGTTTAGCAAAAAC
ACCTTTCGTCTGCTGCCTCGGGTGTTTTTTCAAATTATTTCAGCAGGTAA
ATTAAGATAGTTATTCGAGTGATTGCCAAATATCATGTTCTACTTCGAAG
ACTTATAGCTAATTAATTTTTTCATAATGAAGGTGTCGTTAATTGTTCTG
ATTAGTAACATGAAACTCAAAAATCATCAAAAAAAGAAAAGCTAAATGTA
TACTTTTTTGTCTACATTAGTTACCTTTTATTACATGAGAAAGTTATTTT
TCTTCTTTTTTTTTTTTTTTTTTTGAAACTTTTTCCTCTCGGAAAATAAA
AGATATATTTACAAGTGAAAGCTTATTGTAATGTGTACTTTTAAACATCA
AATAACAGACCTTTACATCAAATAAGCACCGCAAGATATCCTAAAATCGA
CATCCAATGCATCGTAAATCATTGAGGAGGGCTAGCGCTACTGTGCCTTC
CGCTCCCTATCGAAAGCAGATTATTAGCAATGCACACAATAAACCAAGCC
TTTTCTCTAAAATTAAAACTTTCTTTACCCAAAAAGATTCAGCCAGAGTG
AGTCCAAGGAATAATGTTGCTAATAAACAACCACGCAATGAGTCTTTTAA
CAGAAGAATCTCAAGTATGCCTGGAGGTTATTTCCATTCTGAGATATCCC
CAGATTCTACTGTAAACCGTTCCGTAGTTGTTTCTGCAGTGGGTGAAGCC
AGAAACGACATTGAGAATAAAGAAGAGGAGTATGATGAAACACATGAAAC
TAACATCTCCAATGCAAAGCTTGCAAACTTTTTTAGTAAAAAAGGTAATG
AGCCTTTATCAGAAATTGAAATAGAGGGTGTGATGTCATTGTTACAAAAA
TCAAGCAAATCCATGATAACTTCGGAAGGAGAACAAAAATCAGCCGAAGG
TAATAATATCGACCAGTCGCTTATCTTGAAGGAGTCAGGAAGTACACCAA
TCAGCATATCTAATGCGCCGACCTTCAACCCAAAATATGATACTTCAAAT
GCGTCAATGAATACGACTTTGGGAAGCATTGGTTCAAGAAAATACAGTTT
CAATTATTCTAGCCTGCCCTCACCATACAAAACAACCGTTTATAGATATA
GTGCAGCGAAAAAGATCCCCGATACATACACAGCCAACACATCTGCTCAA
AGTATAGCATCTGCTAAATCGGTAAGAAGTGGTGTTTCAAAGTCAGCTCC
TAGTAAGAAAATAAGTAATACAGCTGCGGCATTGGTCTCACTATTAGATG
AAAATGACAGTAAGAAGAATAATGCAGCTTCAGAACTTGCTAATCCATAC
TCCTCATATGTAAGCCAAATACGCAAACATAAGAGAGTTTCTCCAAATGC
TGCACCAAGGCAAGAGATCAGTGAAGAAGAAACTACTGTTAAGCCATTAT
TTCAAAACGTTCCTGAACAAGGCGAAGAACCAATGAAACAACTGAACGCC
ACCAAAATTTCACCATCTGCGCCAAGCAAAGATTCTTTTACTAAATACAA
ACCTGCAAGGTCCTCATCCTTACGCTCAAATGTCGTCGTAGCTGAAACCT
CACCTGAAAAGAAGGATGGTGGAGATAAACCTCCATCCTCTGCTTTTAAC
TTCTCGTTTAATACTTCAAGAAACGTTGAACCTACTGAGAATGCTTATAA
GAGCGAGAACGCACCATCTGCATCATCAAAGGAATTCAATTTTACCAACC
TACAGGCGAAGCCGTTAGTTGGAAAGCCAAAAACCGAACTTACAAAGGGC
GATTCTACTCCCGTCCAACCAGATCTTTCGGTTACTCCTCAAAAAAGTTC
ATCGAAAGGCTTTGTTTTTAATAGTGTTCAAAAGAAATCACGGTCCAATC
TTTCACAAGAAAACGATAATGAAGGTAAACATATCAGCGCCTCAATTGAT
AACGACTTTTCAGAGGAAAAGGCGGAAGAGTTTGATTTCAATGTTCCCGT
GGTGTCTAAGCAGCTAGGAAATGGCTTGGTTGATGAAAATAAAGTTGAGG
CTTTCAAGTCCCTATATACCTTTTGATAATGAAAATTTTAGCCGTGACAT
AATTACCGTATAGCCCAACTCAATACGTAAGTTTGTGTAAAATACCATTC
CAAGATGATATTATTTAGTCATTTTTTTTCCACTTTCTCAAAAAGAAGGA
ATACCTTTAGCGGCTCTTATAAACTATAAATTTCTAGAAGATACATAAAA
GGTTTTTAGTCTGATCATAAAATTTTTTGCTTAACAAAAAATTTGCCCAG
GTGTTTCATTTGCCAGCCACAAGTAACAGCGAGAACAATTAATTGAATGA
CAATCCACCACATAGCACGAGAATTAACAGCTTCAGAGGCGTCTCTAAAG
GTAGCTTCACGATCTCTCATCAATTTTTGCTCTCTTCTAATTTCGCCGAT
CTTGGAGTTTAGGACGTTAACCTTGGCATGTAGAATGTCAATAGTGGCTT
TACCCTTAGAATCTAACTTTTCATCAGAGCCCACTTGGAATTCAACGTCA
ATCTTCGTTTTAGCCTTAATCAACCAGCCACCAGCTTCGGGCTGAATACA
GATTTTATGTTCACCCGAATCAGACGCAAGGAAAGTTAAATCACCACTTG
CTGAACCTTTCTGATGAACAACCAGGTGGTTATCATCAAAAGTTTCCTCA
ATATCAATCAAGACACCAAAATCTTGCGCACCAGCGTCTCTGTAATTTTG
TAATTGGTCATCGTAAATTTGTGCCTTGTAAGTTGCTTGGAACAAAGTAC
CTTTAGACAATTCCTTGTGGAAGCACTTACGTTCAGCACCAGAAGTATAA
TAATAGAACGCAGTAACTTGAGCTGGTAAAACTAGACAGCAGGCAAAAAC
CTGTAAAAGAGAGGTTAAAAGCATGATTAGTAGAGAGATTGGTTACCTTT
AAATACTTTTCCAAACTACAGAGGGAAGATAGAGTAAGTTTTGTATGTAC
ACATTTCTGCTGATGTGTTTTTTTTTTTCAACTTATTACGCGATTCGTTT
TTTTTTTACGGTAACAGAATACAGAATAAATTCACGTACAAAAATAGAGA
ATATATAAAATAATAGGTTGACGATTATATTGGATCTTCCCCTGGGGTTC
AAGAGTCGAGACCGAGTCCTTTTAGTTTGTGTATATCAGCTGGTTCTTTT
CGTTATGAACATCCTTTTACAGGATCCATTCGCTGTTCTTAAGGAACATC
CTGAGAAGCTCACACATACGATTGAGAACCCTTTACGCACTGAATGTCTC
CAGTTCAGTCCTTGCGGTGATTACCTGGCTCTTGGGTGTGCCAATGGAGC
ACTTGTTATTTACGATATGGATACGTTCAGGCCTATTTGTGTCCCAGGAA
ATATGTTGGGAGCACATGTTCGACCCATTACATCTATCGCATGGTCTCCA
GATGGTAGATTGTTGCTTACAAGCTCTAGAGACTGGTCAATAAAACTGTG
GGATCTTTCAAAGCCAAGTAAGCCTTTGAAAGAAATACGATTCGATTCTC
CAATTTGGGGTTGCCAATGGCTGGATGCTAAAAGGCGGCTTTGTGTAGCT
ACGATATTTGAGGAAAGTGACGCATATGTTATTGACTTCAGCAATGATCC
GGTCGCAAGCCTTCTCAGTAAATCAGACGAAAAACAATTGAGTTCGACAC
CTGATCATGGATATGTTCTTGTTTGTACAGTACATACCAAACATCCAAAT
ATTATTATTGTTGGAACTTCAAAAGGTTGGCTAGACTTCTATAAATTCCA
TTCTCTATATCAAACAGAATGTATTCATTCCCTTAAAATCACGAGTTCTA
ATATCAAACATTTAATTGTCTCGCAAAATGGTGAAAGATTAGCTATTAAC
TGCTCCGATAGAACAATAAGACAATACGAAATAAGTATTGATGATGAAAA
CTCTGCGGTTGAGTTGACCTTAGAGCATAAGTACCAGGATGTGATTAATA
AATTACAGTGGAACTGTATCCTCTTTAGTAATAATACTGCCGAATACTTA
GTCGCTTCTACACATGGTTCTTCTGCACATGAACTATACATCTGGGAAAC
GACTAGTGGAACGTTGGTGAGAGTCCTGGAAGGGGCTGAAGAGGAGTTGA
TAGATATAAATTGGGACTTCTATAGTATGAGTATAGTGAGTAATGGTTTT
GAATCTGGGAACGTGTATGTGTGGTCTGTTGTTATTCCGCCAAAGTGGAG
TGCTTTGGCGCCAGATTTTGAAGAAGTAGAAGAGAATGTCGACTATTTGG
AGAAGGAAGATGAATTTGATGAGGTCGATGAGGCAGAACAGCAGCAAGGA
CTAGAACAAGAGGAAGAAATAGCTATCGATCTTCGGACGAGAGAGCAATA
TGATGTTAGAGGTAATAACTTGCTTGTAGAACGGTTCACAATCCCTACAG
ATTATACGAGGATAATTAAGATGCAGTCATCATAGGTTTCTCTTCAAAAG
GAGAAAGTTTAAATAGGCAACTGACACTGAAGAGGTATAGTCATGCCTAC
CGCGATTTCTTTGACACAGAATTGAAAAATTTTGCATTTTTTGGTAATTT
CCTAATAATACGAAGTGCAATAATCTCACTTTGATAGGAGCACGTCATGA
TGGTAATTTCATACTACTGAACGTAAATGTTGAAGGTGAATTTGTAAAGC
TTTGTTATTTGAAGCTGTACACCTAAAGGGCGGTAAATTGTTGGGTGTTA
GTACCATGCCATTAATTAGAATTTGTTAGCATTTTTATTCATTTGTGCAT
TATGGGTTCAAATTCATATGACTGAACGTGTAGTTTCATATCCAGTCATC
AAGAGATGCTGAACCGCCCTTCAAAAACTTGACGAAATAGAAGTTTTTTT
TTTACATTTCTCATATGTTACATAGATTAAATAGTACTTGATTATTTGAT
ACATTAAGCTAACAAAGCCTTGGATAACTCATCGGCAAGATAGTCGGCTT
CAGCCCTGTAATTCAAGCTGTGTAGGTTAGCAACGGTATATCTAATTCTG
CTTTGATCATTGTATGTATCCTCACGCGCTCTAATCCTAAAGTCATATTC
GTTCATTTGGATACTTTGAGTAATTTTTGTGAATTCGTTGGGGTCTTCTT
CCTTCAAAGACATTAATGTATTAGCATCAACACCCAATAATTGTTTAGCT
TGGTCGTCAAATAAAGTGAGCCATAGTTGATTGGTTTCGTCAATAATTGA
TATTGTCAAGATGTATCTCCAATTTGGCCTTGCATTATTGGTGTCGCACT
TCTCACATCTCCAAGTACCATCAGGCTGTTCCAGAACTTTCTTATTACAA
TTCTCATTAGAACAGGCAGGATATGCAAAATTATCAACTTTTAAGAAACT
TATAGCAGCTTTAACACTAAAAAAGTCACCTTTCTCGCTTCTTCCTAGAT
TTTCAGCTTGAGCTCTAGCAATAGTAATACGCTGAGCAATGAATTTTGTT
AAGCTAGCAGCCGATTGACCACCCATACCGGGTTCTTGCTTTAAAGTGAT
GAAGTTTGCGTTGCGGCCCTTGGAATCATACCAACCCTTTAAGGCATATG
CCTCAGGAATTTCTGGATTCGGAATCAGGGTACTAGAAAATCCCATAGAC
AAAGATTTGCCACCAAAATCCGTCACACGAACACCTTTAATGGCAGCAAC
AGAACCTTCAGGAAGGTTGAAATCAAGGGCTTGCTGATTCCATAGGCCAA
CAGAGATAGAAAACCCAGAGTCGTCAACAATTGTGATGTCACGACGATCG
AATTTCTTCCCAGCCCTTGAAGTTAGCTCAAAATGTGGGTTTATAGTTTG
GATAATACCGAGGACGTCTACGTTGGAATTTACTTCCTGGTTCTGAATAG
CATCTAGTTTGATGAAATTGAAATGGGTTTTCGGAACATTACTTTCATCG
AAACATTCTTCTATAACAGTGTCTCTATCCAAATTCAGTTCATAAGGGTG
TGTTAGATTAGTAAATTGGGGCTTAGCTGGTTGGAGTTTTGCCTTTGATA
CATAGTATACTTTGCCTTCTTGTAAAATTTCGTTAAATTTTGTAGCAAAA
TCATTAAACGCCGTGGCTCGGATTTCTCCAGAGGTATCCAAGAAGTTGAC
ATTGAATAGTTTACCATCACCTCTTTGATTGTGCCACGTTTTAATTTCTC
CCTTGTAGGAAACTCTTGCTTTGATAGTCCAAACGTTTTGGTATGGAGAC
AGTTGTTCGATGGCAAAAATTGGTCTGGTTTTTTGCGAATTAGGGTTTTC
ATTGGCGAATTTTCTCTCATTTGCATTCAAGTTTGAGTTTGAATGCAGCA
TATCAGGGACACCAGCATTGCTGGCGTTTGTTTGATTGGCAACATTACCA
CTGTCAGTTATATCTTCGTCTTTTAAGGTTTCATTTGGATGCTCTGAGAA
ATAGTTATCCAAAAAAGTACTAGTTTGGTTGACCATATCAGCACGCGACT
GGACCAACTCAAAGTCATCTACTAAAAGAACGTATTTCTTTCTTTCCCTG
ACAATAGCAGGTTCTGCAATTATCACGCGAATGATATCACCCCTTTGTAG
TTCCATTGACTGGAACTTGGATGCAGCTTGGTTTCTCAACAGAGCCTTCA
TATGGTAAATACCATCGGAAATCATGATCAAATTCTTTCTGTTGCTGTTA
GCCCCATCAGATTTCCTGGTGTTATAAACTTGATAAACGCCACCGGTGGG
ATTATCGTACCTTTGCTTATTGGTGAAGATGCTATGAAAATCGCCCCTCG
AAAGTTGAACACTGCTCATCTCTTGTAAGTATAATCTGGTCTTCTTGCTG
GTTTCGCCTTTACCGTAATAAGAAGAGTGAATAGTTTTTGTTTTACGTGT
AGAACTTAAAGTGATAACATTTGTTCAAGTAAACCTTTATGTTAGTTCAC
GCGTCTTTTGTCGCCTCGTCTAATTTTTACGCGTGACATTTTTCCAAGCA
GAGATATTTTATTGAGCAGCGAAGAAGAGTTAGAGAATAAGAAAGTGATG
CGATAAGAAATCCACCCAATTAGCATAGATCCTTTCGTATATGGCTGAAG
AAGGTGGTACGCGCATAGCTATTAACATATATGCAAAAAGAACGGCAAAA
GGCGAGGAGGTTTTTATGCCACCGCTAGTATTTGACATAGATCACATCAA
ACTTCTAAGGAAATGGGGTATTTGTGGTGTGTTATCTGGAACTTTGCCTA
CTGCAGCACAGCAAAATGTATTTTTGTCGGTACCTTTGAGGCTTATGTTA
GAAGATGTGCTGTGGCTGCATTTGAACAATCTTGCCGATGTGAAATTAAT
AAGACAAGAGGGAGATGAGATTATGGAGGGAATAACATTAGAGCGGGGCG
CCAAACTATCTAAAATTGTCAACGATCGTTTGAACAAGTCATTTGAATAT
CAGAGAAAGTTCAAAAAGGATGAACACATTGCAAAATTAAAGAAAATCGG
TAGAATCAATGATAAAACCACAGCTGAAGAATTGCAACGGCTTGATAAAT
CTAGCAATAATGACCAGCTAATTGAATCTTCTTTGTTCATTGACATTGCT
AATACCTCTATGATTTTAAGAGACATACGGAGTGATTCAGACAGCTTATC
CCGCGATGATATCAGTGATTTGTTATTTAAGCAGTACAGACAGGCAGGAA
AAATGCAGACCTATTTCTTATACAAGGCATTGAGAGATCAAGGGTACGTT
TTGTCCCCAGGTGGACGTTTTGGTGGGAAGTTTATAGCATACCCTGGTGA
TCCTCTTCGTTTCCATTCACATCTGACGATACAAGATGCGATTGATTATC
ATAATGAGCCGATTGACCTAATATCCATGATAAGTGGTGCAAGACTAGGA
ACGACTGTGAAAAAACTTTGGGTCATAGGCGGTGTTGCGGAAGAGACAAA
GGAAACTCATTTCTTCTCAATAGAATGGGCTGGATTTGGTTAAGCTGGGA
ATCAGTCATGTATAATTATTTTCTCAGAATTTATGTATTTATAAGGTTTT
TCAGAAGCATACATATGTGTAATACAATTTTTAAATTTGCATTGATATTT
TGATGCATTCAGCGGGAAAGTAGTTGTTTATCACTAGACATATAATTATG
TTTATTTATATTTAGTGGGAGCAAAACAGTTTATTGAATGTTTACCAGAA
CCGAAAAAAAAGCTCTTCTAAACTGTTGACATCCAGTTCATTTACTTCCA
CGTGTAGATGTGAAGGAACAAATATTTTAGCATCGTTCATACAAGTAATT
ATGCTATATTATCGATCCTCGGATTTCAGCTTCCGTTATATCGGATGATT
GTTACTCGACCTTTATGTCGTCTTTTTACATCATATATGATAATATGCTA
GCAGTTTTAATACAAATTGATCGAAGATAGTTGGTTCTGAGAAATGGGTG
AATGTTGAGATAATTGTTGGGATTCCATTGTTGATAAAGGCTATAATATT
AGGTATACAGAATATACTAGAAGTTCTCCTCGAGGATATAGGAATCCTCA
AAATGGAATCTATATTTCTACATACTAATATTACGATTATTCCTCATTCC
GTTTTATATGTTTATATTCATTGATCCTATTACATTATCAATCCTTGCGT
TTCAGCTTCCACTAATTTAGATGACTATTTCTCATCATTTGCGTCATCTT
CTAACACCGTATATGATAATATACTAGTAATGTAAATACTAGTTAGTAGA
TGATAGTTGATTTCTATTCCAACATACCACCCATAATGTAATAGATCTAA
TGAATCCATTTGTTAGTTAATAGTTTAAATGTTTTTATCGGAAGAGGTTT
TGTCATCACATCAGCAATGTTCTTCTTGGTCTCGATGTAGTATACGTATA
AATTATTACCTGATACTTCATCTCTAAGTCTCATTGCCTTTGTGCCAAAA
AATCTGTTTCTAAATTTCTCTTCATTTGTAGACTTAATTATACTGATCGT
TGATCTACTATCAGTAAGTAAGCCTTTAATAATTGGTTTCTTGTTAAGTT
CTTGTATCAGGTAACTTAGATTATTTAATAATGGGACAGATTCACTTATC
GCGTGTATTTCTGCTTCCGTAGTTGAAGTACATGTTAATGAAGCCTTGGT
GGACTTTCCTCCAATTACCTTTCCATTAAGTAAATATATGTTGCCAATTT
GTGATTTATAATACGGTTGGTTGCCATACGAAGCATCACTTATTGCGACT
AGTTTATTATCTGGCTCGGTAGGTTTGTTTTTGTGCCATATCAGTTGTTT
ATCTCTAGTGTCCCACATGAATTGTATCAACTCATATGTCATGTCTAAAA
CTTGCCTAGAGGGGAATAGTATATGTTGAGCAAGTGTGTTGATGTAGTAT
AGTAAGTCAAATCTAAATTTATATCCAACATATGAAGCTAGACCAATCAA
CTTTTGCATTTCATGTACCTTCTCTTTGTATTCATCTTCATCTATTTCTA
GTTCATCCTGGTCTATATAAAGACCTGGTTGACCTGGAGCTCTAAGTTTC
TTTCCTTTTGGGTTCAAAGGTACGTTTAGTTTGGGTAATTTTTCTGTCAA
GGATTTTTCCATACCTAATTTCATGTATTTACCTCTTTGATATTTGATTT
CTAAGCCAAGTATGTCGTACTGAATTTCGTTATCACTTTCACCCAGATTT
ATTATCTTTGTATCGTATTGTTTCTTGAGTGTTGTTATGATTTTCTTATT
TGCATTTAAGTCTTTGCTGAACAATATCATATCATCAACGAATAAGCAAA
TTGTTACTTGACTATTCTTAAATACGCATGACCATCCACGAACTTCTTCC
ATACCACACTGTTTTATCAGGTATGATTTGATAGTTTCGTACCAGTTCGC
TCCACTTTGTTTCAATCCATAAAGTGATTTCTTCAAACGTATCAACTTAT
CATTCATTCCTAAATGTGGTGGAGGTCTTATGTATAATTCTTCTTTGATG
TCTGCATACAAATATGCCGAAGATATGTCTAATTGTGTAATATAGTAGTT
ATTGTCTAATGCAAGTGACAGGGATGTCATCAACGCATAATGATGTACAG
TGTTGGATTGCATACCTGTATCGTACGTATCAGGATGCTGAATGTCACCT
CTTGCAACAAATCTAGCTTTATGAGTTCCGTCACGTTTCTTGTTGAAGAT
AAACATTGAGTTTATTACTCTTTTAGGGTCTATTTCTTTTCTGTCATAAT
ATTTGTCAGTGTCCCAAGTATTCATTTTCAATAGTTGGTTGACTTCTTTG
TGGTATGCCTCGATATATTTTTCTTTTTCTTTAATATCTTTATTATAGGT
GATTGCCTCATCGTATCGTAAGGTTGTCCGTATTGGTTTGATTGATTTTA
CTGCTTTTACAGCTGCAATCAGGTGAATTCGTTTCTTCGATCTCGGAGGT
TCTAAACTACGCATATTCTTAGTATTCCATGTGTCTCGTGATACCTTAAT
TTCAGTTTCATTATCTTCTAATGATCTTTTCTTACTGTTGATAGTAGTAT
AGGCATTAGAGTCACCAATACCACCCAAACTGGAATTAGTTTGATGAGAA
TTTATCGGTGGGAGTTCTTTAAATGGGTCAGGGAATTCGGTAGGAGATTC
TGGAGGTAGATCAGGGAGTGGGAGATCAGCGATGATAGATTCCTCGGTAT
TCTGTTCAGAAACAGTAGTTGGCGTTTTGATAGGAACAATATTGTGCGAT
GAATTATTTTCCGGTGGAGAAGCATCGATTGAAGGTGAACGGTGTATAAT
CCTTTTCTCAGTCTCTTGGTCACTTATCTGCGGAACAGTTTTGTTGTTGG
TACCACCCGTACTGGATATTGGTACGTTTGTATGATTAGTCTCATTTTCA
CTGTACGAGTCTGAGTGTCTGAAATCTTTAGATTTACTGGCGTGCGACGA
CTCATGTGTGTTAGATTGGGACATGGGAGCAAGTAAAGGAACATTTAATT
TATGCATACCACCCGAACCGGTACTCTCGATATTGGAAATTTGGGGGGTG
CTAGATCTCTTCTTTGATGGAAGAATATTAGATTCAGATATGTTGGGGTC
AACTTCTCTGGGTGCGCGAATATTGGTTTTAGAAACACGTTTCGAATCTT
CAGTATGAGTTGACGGAGGTGTGGAATCGGTTGGACTCACAGCTTTTGAA
AGGACATTTCTCGGTTGCTCAGGATGTAGTTCAATGTCGGATTGGAAGTC
ATGGTCAGATTCTATGTTAAGATCATTGGATTCTTGGATCTCATTTGACG
CAATGAACGAATGATATGAAGCAGTTAAACGGTTTAAGTCTTCATCGAAA
GTGAGTGCGTCGTAATTGAATTGATCTAATCTGGATTCCTTGCCCTGAAG
AATAACATAGTTAGTTGTATCTACTGTCTTCTTTAAGGATGGAAGATAGA
TGATATATCCATAAGAGTTTCGAGACGGATGTAGAGCGTAGCCTGGGATG
CCACGAGGATGTATTTTGGAGTTAGGGTTGTGATCATTGACGATAACAGG
TTGACCGAAAGGTAACAAAGTACTGATATCAAGTCCTGCCAAGCCAGCAT
GTTGTCTTGCAGATTTTTTGCTTTTAGGTGAAGCTAGTGAATTTCTCACA
ATAGTAGAAAATTCGATTGCAGAGAACCATAAATGGTTCGGTAAACCACT
ACATTGCAGTTGAGTACGGCAGTCATCTAATAAGGTACGGTTTAGCCGTT
CAGCGACTCCATGTGCTCGGGAATCCGCTGTGGTTGTATAGCATGGAGTT
ATACCATTTTTTTCAAGGAATTTATGGAGAGTTCTGTTAGTATACTCAGA
ACCACGGTCCATTTGTATAACCAAGACACTGGCCTGAAACTGGTTTTTAA
TAAAAGCTAGTATCGTAGTAAAAACATCGAGGATAGAGTCCTCGCGACGG
TCGTGTAATGGATAAACCCAACGCAATTTTGTTGTCTCATCAGTAAATGA
GATGAAATAGGATGGTGCACTTTTTGGTAGGTTGTGAACTGGACCAAATA
TGTCAGTATGTAGGTATTGAAAGGGTTCGTATGAATTTTGGTATTTTAGT
CGTGAACCTTTGATATGTCTGTGTTTGGTGCTTTTGCCGATTAAACAATC
AGGACATTGATAGTCAATAGCACTAGACCAGTCGACATCTGATTCGTTAA
AATACGTGATGGTGTTATTTTTAAGTGAGTATCGAATTTGTCTGTGCATT
GGCATGCGCAAGCATTCGATGAATGAAAGGATAAGGATATTTGCGTGTAC
TTTCACTTGTATGGACATTATTGATGGTGGGTACGGAGATATTTGATGGA
AGCAAGTACTTTTTAGATACCCAGTAAAAGTCTCCATATTTTACGATAGG
TGCAAGTACAGTGCCGTCAGACCGTTCTAAGACGTTTTTGGTAAAGCATG
CTGTGATATCTACTGCAGCCAATTCATTCAAACTGAGTAAGTCATAGGCT
ATGTTAGGAGTGTGCAATACCTTTATTGATGTTTTGGTGTTGTCCTGGAA
GTGAAATTGTAGGTCACCAATAGCGTTAATTGGTATATTTCTTTTTTGAG
CATCAACTACGTTTATGTCAGGATTAGATGATGCTGAGTGTATGTGATGA
GCAGATCTTATAAGGGTTCGTGATGCTCCTGAATCGAGAAGGAGGTGTCC
AGGGAGTTCATCATCAGAATGATTAGTATGATTTACTGTAGATTCAGTAA
GTTTCTGGCCTAAGATGAAGGTCGTGCTTATTGTTCAATTGAATCGGTTC
AGTAGTTGATTTACTGATGGAATCGTTGTCCGTGCTGGGAGAGTTATTAG
ATGTGGATACATTGTGAGCCCTGGCTGTTTTCGATTTCGAATTATTTGTT
TTTTGAGGATTCCGAGCTATAACTTTGGGTTTGGTTGTATTCGTATAGCT
GCGAGAATCATTCTTCTCATCACTCGGATTTCTCCTGTAATTAGGTTTAC
TGTTTCTCGATCCCTGTTGTTCTTCATAAATAGCATGGATATCTAAGAAC
AGTTCAGCGACTGTCATATTTAGATGTCGATGACGTGTGTAGCGTAAAAA
TTTATATTCGCCAGATAGACCTCTCATAATTAATTGGCATGCGACCTTGT
TATTGATATGAATGCCATTATTGTTCAGTCTGTCGATAATGTTTGTGACT
TTTGTTTCAAATGCATCTGCAGGTGTACTGCCATTATATTGCAAATTTGC
CAGGGTCACAATGTCGTTTGCCTCTTGGGTATCAGATTGCATTTTTTCAA
TACTTTTGGAAAGAATTTTCATGATATCCGTATAATCAACGGATAGGATG
TCTTTGACCCAGGTAGGTAGGAATTGAGAGGGAGCAAATATTTGAAAAGT
GTTATACAAGAAGGTGAGTTCATCATCAGTGATCTGACGTACGGGTTTTC
CGTTTACTGTCGGAATAATACCACCGAGATTCGAGTTTTGTAAAAATTTG
ATGTATGTTTTAACCCAATTTGGAAAGTCATTAGGTGAGGTTAACATTGG
TGGTGGTCTGACATATTTTTTAGTGGATGTCATATCAGAGTCCGCTGAGG
ATGAATCAGTAAATGTATTACCTGACTCAGGTGATGGAGTGCTCAGAGGC
GTTCCAACTGATGATGGATACTGCGGAAACTGTGATTGTGGCCCAGGTGG
AAAGTACATAGGCGACATTTGATAAGGTGTATACGGAATCATAGATGGGT
GTCCGTAAAATGACCAACCAGATGGATTGGCTTGGTTTTGGGTCATCATG
CACTGCTGTGGGTACGGCCCATTCTGTGGTGAATGTGACTGAGCAGTTTG
AGGAGAGGCATGATGGGGGTTCTCTGGAACAGCTGATGAAGCAGGTGTTG
TTGTCTGTTGAGAGTTAGCCTTAGTGGAAGCCTTCTCACATTCTTCTGTT
TTGGAAGCTGAAACGTCTAACGGATCTTGATTTGTGTGGACTTCCTTAGA
AGTAACCGAAGCACAGGCGCTACCATGAGAAATGGGTGAATGTTGAGATA
ATTGTTGGGATTCCATTGTTGATAAAGGCTATAATATTAGGTATACAGAA
TATACTAGAAGTTCTCCTCGAGGATATAGGAATCCTCAAAATGGAATCTA
TATTTCTACATACTAATATTACGATTATTCCTCATTCCGTTTTATATGTT
TATATTCATTGATCCTATTACATTATCAATCCTTGCGTTTCAGCTTCCAC
TAATTTAGATGACTATTTCTCATCATTTGCGTCATCTTCTAACACCGTAT
ATGATAATATACTAGTAATGTAAATACTAGTTAGTAGATGATAGTTGATT
TCTATTCCAACAGGTTCTTATTTTCAACAATGTAATTGATGGCCTTAAAT
CTCTACTACATCATAAAGCTTCTAAGCACTTACCATTCCTTCATAAGTCT
AGTATTGTAATGAGTTGGGCACATGGCGCAGTTGGTAGCGCGCTTCCCTT
GCAAGGAAGAGGTCATCGGTTCGATTCCGGTTGCGTCCAAATTTTTTTGT
TAATCCAACACAATTGAATTCGTGAATAGCTGACTGTCATCAGTAATGTT
CGTGGAAAGTACCTATCCATACTGTTGTATCACGACTAAGTAGTTGTCGA
CTACTACCTCCTCAACCCCAGTTATATCCCTATGACACATTGGAGGATGC
TGAATAATGACAGAATTTTATTCCTCCTTTTCATTATCATAATCTGAAGC
AAAGTTAAAAAATAGAAGAAGTAAGATAAACTTTGTAGATACGATATATA
GTTGTTTGTTTTAGCTATCATATATGCTGAACTGTTACTACCTTATTTTT
TCCGAAATGTTTCTAAAACAAATAAATATTCATGAATATGATGCAAGTTC
GTTGGATGAGAAAAAGACCAGGCTTTATTGTAAGGACAATATCATTTACG
AATAATTTCATCCAATTGTTTCATCAACACATCCATTCTGTCAAAAACTG
GAGCATAGAGATGTTGAACCAAAGAATTGGGCTTCGAAGCCGGATCGGAC
ATATTGGTATTAGACAATGCCCTTGATCCGGAAAGTGAACTATTTATGCT
TGCTGATGATACCGCCCTTTGTTCATCCATATAAAAATCTTCTTCAGATG
ATGAGTGTAACGATAAGGTTGATTGCTTTTCTTCTTCGGGGGTACTGTGA
TGTTTTTCTAGCTCCTCTTTAGGTTGTTCTGCGTCAGTTTGATTTGCCAT
TCCTCCACTAGACCCCAAGCTGGCTTGAATTTGCCCCTCTGTGTTTTCCA
CGTTTGTTGTCTCTTCAATTTTCGATTTTGCATGAATATATTGTGAAATG
TCCTTTATTGCTCTAGATGATGGAATACTGCTGCTTTCTTCAACTATTGG
AGTGGATGGTGATTCGTTTGTCCATTCTGACGACGACGGTGAAAACTCGC
CAATTGTTGAAAGGGAATTTTGAGAGTCTGATTTTGCCATACCATTCGCA
AATGGCATACGAGGCGCTTCAAATACTTTTTTCAGATCGGTATCGTAATC
ACTGTCAACCGGTTCAGACTTTTCTTGCCCCACATACCGATTTGCATTAT
AATCATCTTCTCTGTCTTTACTCGATGATGTCTTAGGCTCACTTTCGTTT
TTGTTGTCTTGTCTCCGAACTTTTTTCACATTTAGTGGTGTATTCAAAGA
TGTACTAAAGGAGACGTCGCTCACTACATCGCTCGTATCATCATCCTGGA
ATTTGCCAAAATTTAACTTCGCTTCAGTGTATTCGTCCCGGTGCGTTACT
TTTGTTTCCTTGTCGTTATCAACATCATCGTCGTACGACTGTCCATTGCC
TTCACCGCCATCATCGTTACTATCTAACGAGGTATCTTCAATTGCATCAT
CTATAAACCTGTCTGCATAACCGACAACATCATTGAAACTAACAGATTTG
TTCCCCTTACCATATCCATTCAGTGCAGGTGTCGGAATTATACTCTCTGC
ATCACTTTGATTCTTGTTACCAGAGCTGATGGAATCATCTTTCGAATCGG
AGGAAGCAACCGATTGAGAAGACATGTTTTCATTTTTCCAGCAATTCAAT
CGAGCTAGTCTTTCTGGAAAGGTTTCTAGAATTTCCGCTGGCGCAAACCC
GATTTTACCATCAGTGATCCTCTTAACCAGCCACCAATAGGCATCCTGGT
CATTCAAAAGTATACAAGGTTCGTCTTGCCCTAATTGACAATGTGAAGAA
TCATGGCCATTGAACGCATATAAAGCATATAGTTTATCAGGGTCCAGTTC
TCTTGGCGGCGATAAGGGTTGGTAATCGTCGTTTTCCTCCTCCAAATCGT
CTTTCTCCCCTTGAAACCCTGAATCTTGAAATTTTCTGTCAAAGTCATCG
TCATCAGAGTAGTTTTCCTCTTCATCCTCGTCCTCCGAGATGGCGTATTT
CAAGCCATCACTAAAATCGTCAACGTCAGGGTTCATTGTATTATTCACTG
AAAAATGCACCTCATCCTTATCGGCGCTATCCACGGAATCAGTTTCGATC
TCTTGTAGCCTTCTTTCCAAATTGTCCTCAAATTCAGAATCCGAATAATC
ATATGAGTCGGGCAATTCCGAAGAATTTTCTTTGTAATGTCGCTGATCCC
TTTTACTGTTGCTATGCATATGTTTTTCCACGTTCTCCTCCTCTAACTCT
TTGTCATCATCTCTATTTCGCAGAACATCATGGCCCTTTTCTGCCGCATT
ACTCAGTATATTAAGTTTCGAATTGAAGGGCGAACTCTTATTCGAAGTCG
GAGTCACCACAACACTTCCGCCCATACTCTCCGAATCCTCGTTTCCTAAA
GTAAGTTTACTTCCACTTGTAGGCCTATTATTAATGATATCTGAATAATC
CTCTATTAGGGTTGGATCATTCAGTAGCGCGTGCGATTGAAAGGAGTCCA
TGCCCGACGTCGACGTGATTAGCGAAGGCGCGTAACCATTGTCATGTCTA
GCAGCTATAGAACTAACCTCCTTGACACCACTTGCGGAAGTCTCATCAAC
ATGCTCTTCCTTATTACTCATTCTCTTACCAAGCAGAGAATGTTATCTAA
AAACTACGTGTATTTCACCTCTTTCTCGACTTGAACACGTCCAACTCCTT
AAGTACTACCACAGCCAGGAAAGAATGGATCCAGTTCTACACGATAGCAA
AGCAGAAAACACAACCAGCGTACCCCTGTAGAAGCTTCTTTGTTTACAGC
ACTTGATCCATGTAGCCATACTCGAAATTTCAACTCATCTGAAACTTTTC
CTGAAGGTTGAAAAAGAATGCCATAAGGGTCACCCGAAGCTTATTCACGA
GTCAGTCTGACTCTTGCGAGAGATGAGGATGTAATAATACTAATCTCGAA
GATGCCATCTAATACATATAGACATACATATATATATATATACATTCTAT
ATATTCTTACCCAGATTCTTTGAGGTAAGACGGTTGGGTTTTATCTTTTG
CAGTTGGTACTATTAAGAACAATCGAATCATAAGCATTGCTTACAAAGAA
TACACATACGAAATATTAACGATAATGTCAATTACGAAGACTGAACTGGA
CGGTATATTGCCATTGGTGGCCAGAGGTAAAGTTAGAGACATATATGAGG
TAGACGCTGGTACGTTGCTGTTTGTTGCTACGGATCGTATCTCTGCATAT
GACGTTATTATGGAAAACAGCATTCCTGAAAAGGGGATCCTATTGACCAA
ACTGTCAGAGTTCTGGTTCAAGTTCCTGTCCAACGATGTTCGTAATCATT
TGGTCGACATCGCCCCAGGTAAGACTATTTTCGATTATCTACCTGCAAAA
TTGAGCGAACCAAAGTACAAAACGCAACTAGAAGACCGCTCTCTATTGGT
TCACAAACATAAACTAATTCCATTGGAAGTAATTGTCAGAGGCTACATCA
CCGGATCTGCTTGGAAAGAGTACGTAAAAACAGGTACTGTGCATGGTTTG
AAACAACCTCAAGGACTTAAAGAATCTCAAGAGTTCCCAGAACCAATCTT
CACCCCATCGACCAAGGCTGAACAAGGTGAACATGACGAAAACATCTCTC
CTGCCCAGGCCGCTGAGCTGGTGGGTGAAGATTTGTCACGTAGAGTGGCA
GAACTGGCTGTAAAACTGTACTCCAAGTGCAAAGATTATGCTAAGGAGAA
GGGCATCATCATCGCAGACACTAAATTCGAATTCGGTATTGACGAAAAGA
CCAATGAAATTATTCTAGTGGACGAGGTGCTAACGCCAGACTCCTCTAGA
TTCTGGAACGGTGCCTCTTATAAGGTAGGAGAATCCCAAGATTCTTACGA
TAAGCAATTTTTAAGAGACTGGCTTACTGCTAATAAGTTGAACGGTGTTA
ACGGCGTCAAAATGCCCCAAGACATTGTCGACAGGACAAGGGCCAAATAT
ATAGAGGCTTATGAAACATTGACAGGGTCTAAATGGTCTCACTAACGTGA
TTTACATATACTACAAGTCGCCAGTGTAACTCCTCACTGAATATGATTCA
TACATACCCGTATGTATTAATGTATAAATGTTCTCAGAGCAAATTTTATC
GATATCTTGTTTGCCAGTGGTATGCAGGTTTGGCAAATTTTTTACCATAA
TATCCGTTTATAGATTCTGGAACCTTACCAACTTTCTTACCGCTAATTAC
TTCCCTGGCTCGCTCCTCCACTGCCTGGGTAAATTGTTCCTTCAACTGAC
TCAGTTCTCTTTCGTATTCAATAGCTTGCTTCTCGAGGATTTTTTCAATG
TTTGTCAGCTCATTTTCATAGTCCAGTAACTTCCTTTCAAATCTCTCTAA
TTGCAACGACTTTCTTGCAGTTCGTATCTGAATATCTTGCAGTAATTCAA
AAGTGGAAGGCCTGGTTCTTAAGTTCACATCTATCATTGAATGTATTATG
GCATTAAGCCCTCTAGAGTAATACTCAGGGACGGTGTCACATTTCCCGTT
TTTAATCTTAGTTTGTAGCTCGAGATAATTTTTTGCCTGAAATGGGGGGT
GCAACGAACACATCTCAAAAATAACACAACCTAGTGACCAGATGTCGGAT
AGTGGGGAGTATGGTTGGTCCATCAACACTTCAGGCGACATGTAATATGG
TGTACCGACGTATGTTGTGGCAAATTGAATACTAGTTTCCAGAGATTTGG
CTAACCCAAAATCACCTAACTTTACCACAACTTGACTATAGTCCATAGGG
CTCCCCCTTTTCCCTGAATTCACTCTATGGTCTCTGTAATAATTACTATT
CACTTCCTCGTGACCGTCTACTTGTTCATTAATATTGTAATCGCTATCAT
CATAGCTTAAGAATATATTTCCTGGTTTCAGATCACGATGGATAACGATG
TTTTTGCCTTTTACCGGTGGTTTCATCCGGTCATATATTGTGGTCAAAGT
TGGCAATTCAACACCATAATGACATTTATAGAGCGCAGTCAATAATTGGG
CCAGGATACCCCACACAATTTTTTCTGGTATATATTTATGCTCCTGTTTG
TAGTGCTTAATCATCTGGGATAAATCACCCCTGGAACAATATTCCATATA
AAGGTATAACACTTCTTTTTGTTCATCGAAGTCCCAGTTATAAAATTCTA
CAATATTTTCATGCTTCAACTGCGATAGAATGCTACATTCAGCGATCAGC
TGTTGTCTCTCTTTGCTATTCATATGGCCATATTTGATATCCTTTCTAAC
CAAAAGTTTCTTGGTAGGTATATGGATGACTTTTCGTACAGACCCAAATG
AACCTCTCCCAATTTCTTCGAGAACTTGGTATTCTGACCTTGGTGGGTGT
CCCTGCTGCTGCTGAGGACTACGGTATTCTTGGAAAAACTGTCGTCTATG
CATACTCACACAGAGAATTGATTCAATTATCAAATAGCACTCTCATTGAA
ATTAGTATTGTGAATCTTGCTCTTTTCATGTTATATGATTTGATATTCTT
TTGAAAAGTCGCTTTTATTTACGTTTAACCTAATTAGGAAACGTAATGAA
AAAATTCAGAAACCTTAAAAAAAAAACTTGGCTGTAACCTATCGGAAGAC
TGTGCCACTGCAATCATGTCAGATATCGTATTTCAGATTTATTGATCTAT
AGCTAGAAACATTTAACAAAATGCACTTTGAGTCGTTCATACATTTAATC
CCCAATTGAAAAAAAAAAGAAAAGAAAAAAAGCATATATATGTATATGCT
TTTTTATCATTACTGGCCTCTTTAAATTCAAAAACTTTTCTGATCTCTTT
TCCAAACAGATGCGTTTTCAGTATTGGAAGGTTCACAATTCTATATATAG
TGTTAATGTAATGCTGTATTATTTCTCTATATATGTATGTATGCACATGC
AATTCCTACATTATGTTTGAAATGTTGTAATGGGGACGGAAAAGCCGTCA
CTTTTATCTTTGGAGGATCGCAAATTACTACGCTCATCTTTTGTTGGAGA
ACTACCAATTGCTGCAGTGACGCTTGAAACTTTTTGCAGGCTTCCTTTTT
TTGATAATGAACGGATATCCTCACATAGCTGACAGATCAAAACTGAGTCC
CCCCCAACTTGATTTGAATTCCTTTTTGGGACATCCTTGTTCCAGTTGTT
GTTTAAAAACTCCGTTATTTGTACTAAAATGGCACGAAGTTTGAAAACAG
TGGCCTTATTACGACGATTTGGTTCGGTTTGCTTTATAGGATCCGGCTGT
CCTGTGTAGTCATATAGCTTCAATAACGATTTTGAGAATATTAGCTTTAT
GAATTTCAATAGATCGATTTGAATAAGTAAACTGTTGAAATAGGTATCAA
AGAAAGAAACAATCTTTTCATAAAAGTTCGGGTGAAATATGATATTAATT
GTAAGGTTTTCAAAACCGGGCAATGAGCATATCTTCGTGAAAATGCTAAT
TAGTTTACTGAGGTTAACGTCATCGTCATTCAATGCATAAAACAGGTCAA
CTAATTGATCAATCGGTAATTCAATAGCAGCGTCATTGTTGACCTTTATG
AGGAAAACACTATGAGACTCTGATGAGCCCACTGTAGGAGCCACATCATC
ATTTACATTGCGTAACGTAAAATGCAAGCAGTTCAGTATGATCTCCAGTC
CACTTATGGAGGTGTTATTCTTTTTTCTGATGAAATTCATAGCTGTAGAA
AATAAAGAAGCACTCATTTGGTCCATATCCAAACTCATTTCAACGCATAT
AGCAGTGATTTGTTTCCAAATGAAAGCTGCTGTCTTTGCGTCGTCGATAA
AGGGAATGATGGTATCAATATTCCGGATAAAAGCAAAAAAAGCATCGTTG
TCAAGCAGATCATTTAAAAAAGTGCTGTTTATATGTACTGTAAGGTAACA
AAGCTTGGTGAAGTACTTTAAAACAGATAAATCTTTGATTTGGGCCATGT
CAACAAAAAAAGATGTTAGCCAGGTAAAGAAACCCTCCGGTAATTCAATT
AGTAGTCTTGATTTTGAAGATATGGTCAGATGGGGAAAGTTTGAAATGCT
CTTGTGTCGCATTGGAGAAGAGGGACGCGTTGCCATCAAAGAATGAACAG
GGGACCTTGATGGAGACTGTACCGAATTCACTGGTGAGTTCCTCGTGGGT
GAGGAGGATAACGGTAGAGAGGAAGAAGAAGGAATAGCGGACTTGTGTAT
TTTATCGTCATTCGTGGTTATCATATAGTTTATTGATTTGAAGACTACGT
AAGTAATTTGAGGACTGATTAAAATTTTCTTTTTTAGCTTAGAGTCAATT
AAAGAGGGCAAAATTTTCTCAAAAGACCATGGTGCATATGACGATAGCTT
TAGTAGTATGGATTGGGCTCTTCTTTCATGGATGTTATTCAGAAGGAGTG
ATATATCGAGGTGTTTGAAACACCAGCGACACCAGAAGGCTGTGGATGTT
AAATCGTAGAACCTATAGACGAGTTCTAAAATATACTTTGGGGTTTTCAG
CGATGCAAAATTCGGAGGATACATTATTCCACATTCAATTAAAGTCTGAG
GGTAGTCGATGACGAACTCTTTGGCTAAATGTTCGAATTTAATGATCAGT
GGAATTCCTCCCATAGCGATGAATTTCAGTCGCAACCTAGAGTGGTTATG
CTGGGTATCGTAAACAAAAATGGAGCCAAATGCAGTTATTAATCGTTTAT
CAACAGTTGTGCGCGACAGACACTCGATAATTGTATCAGCGATGTTCTCG
AGGGAGCAAACACTGAAAAGCACATGCAAGTCCGTCAAAGGCTTAGATGA
ACTCTTCAATTGGCTCAGCAATTGACTTTCAGTGGGGGGCATTAAATCTA
GTTCTTGATTGTTTTCTGCCCAGGCAGCGGGAGCCGCTGCAAGACTGAAT
TTAGAGGGTGATATATTTAGTTTCTCTTCTTGAAAATCGGCATCCCAATG
ATAATCAGCGTCGGTAAAGTCCTCCTTGAACTTGTTGAGCTTGTCGACCT
TCACATTTTCGGTAGAGTTGATCCACACATGCTTGAGTAACTGGTCGGCT
GTCGGCCTCTTGTACATGTTTTTCACAAAGCATTTAGATAAGAAATCCTT
TAGTGGCTCAGAGAAAGAGCTAGGTGGGTAGTAGGTATCATTTTCAACAG
CGTAGTAGATATTGGCGTCTGTCAAATTGTGGTAGGGTGGATTCTTTGTG
AGCATTTCAACTACAGTGGCACCTAGAGACCAAATGTCGCTGAGCGTAGA
AGCTCCCCTGTTGCCCAGGATCTCTGGAGCCATCCAATTGAGTGTGCCCG
CTAGCGTTAAGGCGCTGGAGTTCACAATAGTGGAAACGCCAAAATCAGCA
AGTTTGACAGTGTTATCAGCACTCAGCAGGATGTTAGCCGCCTTGATGTC
CCTGTGGATGACTCCTTCACCGTGTAAATATTTCAGCCCCAATAGTGTCT
GTGTCACATAGGTTTTCGATTCATTTTCACTTAATCCGGTAGAGCTCCTT
GAAATGAGCCTCCTCAAAGAACCATTAGCGCAGTATTCGAGGAGGATATA
CAATTCATAGCTTTTTCGTATGAAGCCGTGGTATTTAACAATATTGTTAT
GGTTTAAATTTTTTAACAAGCTAATTTCTGCCATAATGTCATTAAGTTCC
TCATCATTTTCGTACACGACCTCCTTTATTGCCACGACTTGGTCAGTATG
TTTATTAATGGCTTTGTAAACTACCCCGTAAGAACCCCTCCCAATGACCT
GCTTCAAGTGGTATTGCACGGATTTCTCAGATGCCCTCTGGATGGGAGTC
AAGTTGACTCTATCGGTATCGGCCATACTGTTCATGGTATAGTCTTACCA
GGAAAATGGGTAGTGCTTATGTGTGTTTTGTCCTTCCTCGAGCCTCCAAG
TAGAAGATATACCTTTTGTGAGGCAGATCTCCCGTATACAAAAATAACAG
CAAGAAAAGCGGAAAGACCATCGCAAGGTGGAAAGGATTATAATGGCACA
GCAAAGTCCGCACAGAGCACTACAGTATAGCATAGAGTGCTAATGAGTTG
ATAGGCCCAATTTTGATTATGCCTCTTTTCCATACACGACGCCAGAGGAC
ATTATTACATTACAGTAGTTCGCCGCTAGATGACAAACGACATCCTTACC
GATATGAGATGTGCAAAGCTACATAATGGCAACAAGCGTTATGAACAGCC
TTGTCTTTACGACCACAGAAAAGCCGTATTAGAGCTCTTCAGCTGCAAAA
TTTTCTTCTAATATGATGCAAAGCCATCAAAAATCATGCATAGTTATGAA
ATACCTGATGAAACGCTTCGAGTTCGTGCTCAAGAAATTACTGAAAGGTT
ACCGAGAAGAAAAATATCTATGAGACACGATAAGGCCCCTTCTGAATCCA
TTGTCCTGGGCTTGTTCATTCTATTTACCACTTAAAATTGATCCTTTCAA
AGGAATTTTTTTCTATTTCCAATAGTATATTTGTACAAAAACTACAAAAA
TGGATAAAAAATAACAGTAATTTGTGACTACTGTAAATATCACTGATTTG
GATTTTGTAATGAGTACTGCTCATGCCCATGCCGATGCAAGTGGATCATA
AATTTTACTAAACGATATTCGATAATGCGCCAAGCCTTTATAAGGAACTC
AAAATAACCCATATGGACAGTTTCAGAAGGCCAAATAACGATCAAGGACA
TTCACTCATGTTTTTCAAAGGCGAAGAGTGTAAAATTTTCTTCTATATAG
TTCGAATATTTTATCTTATAAATTTCAGTCGTCATTTTCCACATTCGAAC
TCAAATAATGATAAAGAACGCTGCAGTAATGGCTTAAAAAAACATACTTT
ATAACCCATTATCTCTTACGTGTAATTTAAAATTGTTTATAGTACTATTT
GGTTATGCTTGTATGCCTCTATTATTTACTTGATCTTTTTATGTTTTCTT
ATGATTGAATTATTTATATTCTAAATTCCTCACGAATTTATACTGAAGAT
TTCCTTCCAGGCGAGAATAATAAACACATATTTATGATGATAACAAGACG
AACGTGTATTAAGCTCCCAGTACGAGGGAAGCAGTAAAAATTATCCCAAG
ATCCATTTAAAATGGATAACTCCACGAGCTACAACAAAATACTAAGGGAA
TAGGCCGTTATTTCCGTAAAGGATGGTTTAATAATAAGAAATTTATAATA
TTAATAATACATATATACAAAAATTTATATTTATATACATGCGCCTAACT
ATTCATACTATTAATTTCATATTATTAAGCTTTTTTTTTTTCATTTATCA
TTTTTTTTCGTAACCTCTCATACCTGTACAGGTTTCATTCGTAAAGCAGG
GACTCTAGTTTGCGATAGTGTAGATACCGTCTACGGATAGAGCACTAGAG
ATAGCTGGCTTTAATCTGCTGGAGTACCATGGAACACCAGTGATAACTCT
GGTAACTTGGTCGGCGGGAATACCAGTCAACATGGTGGTGAAATCACCGT
AGTTGAAAACAGCTTCTGCAATTTCAACTGGATAAGTTTCAGTTGGGTGA
GCAGCTTAGAAAGAGTAGTATTCAGCCAAATGAGCTCTGATATCGGAAAC
ATAAACACCTAATTCAACCAAATTAACTCTTTCGTCAGATTGAGATAATG
TAGTGGTTGCTGCGGCGGAGGCACCAGCAGCAATGGCGGCGACACCGGCA
GCGATTGAAGTTAATTTGACCATTGTATTTGTTGTTTTTTGGGTTATTGC
TTAGTGATGATATAGGCTTAACTGGAAGGAAAAGAACAGAGAAATGTCTC
AAACAAAGCTGATCAAGCCGCTGTATTTATATGAAACTTTGAACAACTAC
ATCTGCACACATGGGCTCTTACTGGTCGCCCATCTCACACTCATGCCTTC
CACATTCCACTTAGCGACTAAGTCATTATTACTATGGGGACGGGTTGTTC
TTGAACGATGCTATACTTCGTATAGGAAGCCGTTTTTTTATGCCCCATCC
TTTCATATGTTCCATAGCACAAGAATGTTCTCTACAGGAAAAGTGCCTAT
AGGGCTGCAGCTGCAGTTTTGGCCAAGAAATAGAACCAAAGCCAAATTTA
TTTTGGGCCCTCGTTCAAGGGCCATCTCACCCTTGGCACTAAACGGTTAG
TAGGAGGGAAATCGGACTTTTCCCAAATTAGAAACAATGAAAAATTAAGT
GTGAGCTCTTAGAGTCGCATCTGCAGGAATATGCACACAAAAAGGGGAGC
TGTACGTAAATAATCAGACCACACAAACTATTGCCAACCATTTGATACTC
ACGCTAGATATGATGGGGGTTCTTGTTTGGACAACACAAGTCTCAGAGCC
AGCGTAGATATGCTTGTACATAAATGACGACTGGGGCATCAATTGAATCG
GGTTACATTGTGCGAGCTATTACATGAAGAGAATATGCCTTTAGGGTAAT
TTCCAAATGTAGGAAGTCTCGCTAAGTAGGGCGCCCAAATCTGTATAGCG
ATGTTGTTGAGGCCATATAGTAAAATGACGTGCCAATTACCGAGCTTTTG
ATGGAGGTAAAATCTAAGATTAATCTTGCGCCTTGAAACCACTAGAAATG
AAAGGAATTGGTGAAAAAATAATCGCGCAATAGATGACATGGAACGACAG
AAGTCTTGTATTGTGCACGAATCCGCAATATTCAAAGCCGAAGTTCATAT
ACGAATGCGAACTATTTCTTAGGGTAGCTCTCTGTATGGGCCGCCATAAA
TTAGTACCAAAAGATAGGTTTTTGAAAAGGCTACAATGTGCTTTTTTCCT
TCTTGCTTTCGAGTCCGGTGAACAGAATATTACGACGTCCTTGTATTAAG
AGCCAGACCTCCTGTTAGCGTCACTATAAGAGTAAGTCTGAAATACGCAA
CAACTACAGTGCAATGAAAAAGTGCTCAACTCAATGACAATAAACAATTT
AACCATGGCAGGTTAAAATATTACTGCGATCAGTAAAAATGGGGATATCA
CCTTTTGACACATAACATAGCAATAAAGTAACAGATCATTAGTGATCGGA
CAACCTGAACCAACGATATAATGTCGAAGCCACCACTACCTTTAAGATTA
GTAGCGCTGCAGGGGGAGACAATGAGAGAAATTTCCCGCCACATGAACTG
AGTCAGGAGTTTTTTTTTTCTTGCTGGAGAATCATTTAATTTCATGGTTA
AACTCCTCTATAAGCATCCCATTCTCCCATGCCTGAAAACACTTTTGTCC
ATTCGATCCTCATGCAGCCCTCGTTAATATGCTAAAATGGCTCATTAAAT
TGTAGATTGTATCGTTCGAGAAACGTCAGGCATGATAGATGTTGCAATCA
CAGGACATTGATTATTTAATCCTGCTCTCAACATGTTCAATAAGTTGAAG
AGTTGCTGATCTCCCCGTATATCTTATGAACCAAAGCATGGTGGGTGAAT
GTTATGGTTATCCTTGTTGAAAAATGATTGATAGACTGGATTGAGCGGAA
AAACATGGGTCAATATGCTGATCTTGACATTTTTCAAAATCCACGGGGGA
TCAAATCAACTTCTTATAGCGTATGACCTCTTTTACATTGTTTAATGATG
TTAAGATTGCGATATTATAGTCAGTTAAGTTACTCAAACGCACAGATTTA
ATAGAAAACTGCGTCTTCGTTGCCTAGTCGATCATAATAAATTCGCAGAT
TATTTCGAATTTGATCTCCTTCGAAATCAAGTTTATTCTCTTCACAACAA
AAAATGCTTTTAACTTGAACAAAACTCGTAAACTATTTCCCCACTGTTGC
TTCGGGACGACCCAGTTATTCAATATCTTGCAATGCTAATTTTTTTTGGG
AGAGCAGTTGCAAATATTGCAAACACATCTAAAGCGTACCCACAATTTAT
GACTTCCTGGAGCCCAGAACAGCCCAAAAAAAAAAAGATGCGTTCTTTTT
ATACCAATATATTAGATACGTAAACTCTACTCATATTGCAGGTATGCCCA
CATCTGGATATTGACTTTGCCAATATTCCCGCACAGCATGGGCTTGAATT
TCGGCTGCTTTAAAGAGGCACCACTTTACGGTTGGTTCAACATCAGAATT
TTGAGTTGCAGCCTGATTTTCTGGAACACTGATGAACGGCTGTGTATTCG
CTGTATCCCACTGTACATCAGGATATTTTCCCTTTATGAGATCCTTGAAA
AATTCATAGCACTGGTGTTCACAAAAAAAGTGGTATGGTGTTTTCCATAA
GCCAGCCTTGAACAAATATTGATTCATGTTATACGTTATGGTTTTCCATT
CTTTCCCAGCTATCGATGGTCTATGAGTTATTACCTCTAGTAGAAGTTTT
GTACGGAATGTTTCATTACTTATTGGTCTACTGAATGACCATATCTGAAG
GACTACCATAGAGCCACCTAAACATATCCGGATCACCATGGCAGGGGAGA
GAACACCAGAAAACCAAATGTTTGTTAAAGTCGCCAAAATCGTCAAGACA
AAAAGGAGGAAATTGATCATTATATACTTGGCGCGTACAATTTCGTAAAG
CAAATAACTCTGGTATGATGCAAACTCATCCTCTGGAAGGACGATATCAG
CTGAGATTAAAGGACTTTCAGGGTTGTCAGGAGATCCTTCCCTCAATGGG
ATTGCTTTAGGATCGTCCGTGACATGAGTGTTTTTTTTAAATAAGATTGC
ATGTTTAACAAACGATTTAACTTGCTTTTGCTTACAAGTCAAGTAAACCT
TATCCTGATAGCTTAGGAAAAATAGACTTGAATGTGTCGAACATTTCAAA
CCTCAATTGGTATTTTCCTTTTTTTCAACTGTACGTACATAGCTTTTCGC
TTTCTTTAGCGCCCCCAGATGAAAGTATATATCGTAACAAGGATGGGAAC
ATGAAAGGTACTGAAAAAACATCTGTATTTATTAAAAGTAAATCAAAAGC
AGACTGGGAAGTTCTGTCGTAGGGATTTTTTTTTTAATGTTATGTGTGTA
GGATTATTCTATTTCCTTGAATTTCTCGATCGAGATTTTTCGTACCTGTG
TATTTTTGGATATAAGAGTGTTTCTGATCTATTGAGTGAGCAGGTCTCCA
GCGGAATATAGAGTAGATTGAATATGGAAGAGGACTACATTAAGGCTTAT
TGTTAGTTAGTTACTGTTAGGACGCTTCGGCGAGCTGATGTCTGACTTCT
CGTTGTATCAAAGAGCTCCCAATACGCCAGCGCATTTAAACTATGATCAC
GGAATGCTGGATTAGTAGTATAGCAAAAGTAACACTTGTCCACCGCAGAC
TCCATCACTTAGTCAACACCTTGGGTGTTTTACCGCTGATAATGGCCGTA
AAATCGCCAGATATATATCATCATTGTTCTTCGCGAATAATACGTAACAC
AGTCTCTTTTCGAAATTTAGATGAGGACCATAGGCATGACTTATTTACTG
AGATGTCCCTGCGTTAAAACTTTTACTGGCCGATTGCTAACTTTATATTT
GTTAATAAAACTATTCACGCCTGTGTCCTAATTGTTGGATAATACCTAAA
CAATAACGATGTTGTATAGCTAAGAGGACGACCAGACAAAAAGTTATAAA
CTTTACCCTCGTTGAAAATGGGGCAGCCACCTATGAATCACTTCCCATTA
CAATGCCGAATAGCAAAATATGTAGTAGAACACGTACACGCATGATAATT
ACTTCCATGCTGTACTTATTTTTTGGGTGTCTCTTCAGAAAGAATGCTTT
ATATAACCATGTGTTTGAATTAGCGATCAGCTAATAACAAGTCAGTGTCC
AAATAGTTAAAACATTGTGACCCAAATATCACAAATAAGTGGTTGTTTGG
CCGAGCGGTCTAAGGCGCCTGATTCAAGAAATATCTTGACCGCAGTGAAC
TGTGGGAATACTCAGGTATCGTAAGATGCAAGAGTTCGAATCTCTTAGCA
ACCATTATTTTTTCTTTTTCCTCCTATACTTCATAATCTACGTAGGAATG
AAAGTACCAACATTATACCAATGAGGGTGTGTTTCGTGGATGCATATACT
CTGAAGATAAAAACAAACTCAAGTCCGCTTCCTACGGTTTGAGTATTTCT
TACCACTACATAATAAAGAATATTACGTTAACTGTAAAATCAAGTAGACT
TGGAAAATACAACGAGAACACTTTCCTGATTCTGCATCAGCGTTTTCTTA
TCACCAGCTGTACTTCTACATTAGCTAACTCTCCTTTCTATAAAGGGCGT
CTTTCACTTCACTTGTGCCATGTTACAAAGCTCCAAACGCACTTCTAACT
GAGTACAATGCACGATCCCACTGACAGACAAAACAGCTTCACAGAATTTG
ATCATGCCATCGTAAAAACCACGTAGTAAGGAATAAAAAATCCCGAAGTC
GATCATACTATGTAGAGATGTACATGAATAGTCTAGGAATCTGGTCTTCC
AGCATGTTGCTTTGGTCTGCTTCAAGCGCTATGGAAGCGCTCGCCATGAG
ATATGCTGTTTCAAGGCAAAATAGCAAAGCTCTTTGTAAAGAAATACAAT
TCAGAGAAGAAGCTACAGCATTTTGTTTCTGGATGATCCCTGCAGGTTCA
TACTACTAAGTAAATCTTGAACAGTTCAAATTTCAACAATTCAGAAACCG
CTCTTTTTATATATACTCTACCAAACGAGATGAAACAGCATTTTTTTACT
CTTATAAGGTACCAATATTTTGACGTATGCTTTCTTTAACGTTCACGATC
GGGCTGGGCCATTAAACTTACCTTAGATATTATTTGGAACAGCACCGCAA
GTGCTGATGTCCCAGAAATGGGCGCCGGTTCAATTAGGTCGTGAAGTCAG
ACATATGGAGACTCTCGGACTGAAAGCACTAAGGGATGATAGCTGGCATG
CCAATTCCATTTTAAATTTACACATCAAGTTACAGGGTTTGGGAAAATCA
CGTTCAAAGCCTGAAAATTTGAGGTTGTTCACGGAAATCATTTGGTTATG
TCTGTCGGCCTGCTATTTAGAGACATTTTTTATTGCAACAACCTACTCTA
TGCACTTACACGGAATCGCAGAATAACGCGCGCACAACACAATTGGGAAA
CGATAGGATTTTGAATAGTGTATTGCTTTGTACCGATTTAAATAATTCTT
TCTCGTGTTGAATCCGAGTTGAAGATGAGTATGCTTTGAAGAGGTGAAAT
ATCATCAGTAAAAAAAAATAACGACAACTGCAGGACTCGAACCTGCGCGG
GCAAAGCCCAAAAGATTTCTAATCTTTCGCCTTAACCACTCGGCCAAGTT
GCCAAAATTGTATGTTATTTGTTGTATCTCAAAATGAGATATGTCAGTAT
GACAATACGTCACCCTGAACGTTCATAAAACACATATGAAACAACCTTAT
AACAAAACGAACAACATGAGACAAAACCCGACCTTCCCTAGCTGAACTAC
CCAAAGTATAAATGCCTGAACAATTAGTTTAGATCCGAGATTCCGCGCTT
CCACCACTTAGTATGATTCATATTTTATATAATATATAAGATAAGTAACA
TTCCGTGAATTAATCTGATAAACTGTTTTGACAACTGGTTACTTCCCTAA
GACTGTTTATATTAGGATTGTCAAGACACTCCGGTATTACTCGAGCCCGT
AATACAACATTATTTTCAGTGATAAAATATGTAAACCAATTATAAGAAAA
AGGATTGCGTTGCATCACAACTGTAAACCATTAATTAAAAAGAGCAATTG
CTATTTAGATTTGTTGCTGAGAATTGGCTAAAAAATCTGATAATTGTAGG
ACTTCTATTATTGCTAGGGGCAATGTGTTGGAATGCAATTCTGTTGGAAT
AAAAATCCACTATCGTCTATCAACTAATAGTTATATTATCAATATATTAT
CATATACGGTGTAGAGATGATGGCATAAGGTATGAAAAGCTGTCATCGAA
GTTAGAGGAAGCTGAAGTGTAAGGATTGATAATGCAATAGGATAATGAAA
CATATAAAACGGAATGAGGAATAATCGTAAGATTGGTATATAGAAATATA
GACTCCATTATGGGGATTCCTAGACCCTCGAGGAGAACCTTCAAGTATAT
TCTGTATACCTAATATTATAGCCTTTATCAACAATGGAATCCCAACAATT
ATCTCAAAATTCCCCCAATTCTCAACATCCGACTGCCATGCAATGTGCTT
TTCTGGATCTCACTCATGATCATAATGGCCCTGTAAAAGGCTCGCACTAT
TATTATTATATCTTCACTATATATTATTTCGGAGGCTGTACCTATCAGTG
AAAAAACGCCTCTAAAAATGAAAAAAAAAAAGAATATGAAAGGGGTTCTG
AATTGCTAAAATATTTCGTCAAAGCTCAATTAGTATCATGATCAAGTCGT
AATTCGAATCAGCATAACAACCTCCAAAACCATATAATAACCTTACACAA
GACAAGATATCAATTCAACATGCAAACCCCTTCAGAAAATACCGACGTCA
AGTTGGATACTCTCGACGAACCCAGTGCACATTTAATCGAGGAAAATGTG
GCTCTTCCAGAGGATACATTCAATTCGTACTGGAGTTATATACTTAATGA
AATCGCTCGTTGTAAACCGCTAATGATTATGTTCCTAATACCTGTGTGTT
TGGTTTTATTGATTACGTTTTTTCATGATATCAAAGGTATCCTTGTGTTT
TTAGTGATTTCTCTTATCCTCTCTATTATCATTTTATTGATCGGTATAAC
TGCCTTCGTGTCTGAGACCTTGAATAAGGGTTTCATAATTAAGCTTTTAG
TAGAAGTCATTACACGTAAACCAGCAGTAGGGGGGAAGGAATGGAGAATA
ATCGCATATAATATGAACCAGTATCTGTTTGACCATGGGATATGGCATAC
TCCGTATTACTTTTTTTGTGAACATAGGTGCCATAAATTTTTCAAAAGCC
TTATCAAACAGACAAGGTCGAATGCACATTTGAGTTCACCAACGAACGGT
GCAGAGAATACGCAGTCAAACACACCAGCAAAAGAGGTTTCAAATGAGAT
GGTAAAACCTTATATCTTTAGTTCTGATCCAGTTTTAGAAGCTTACCTTA
TTAAAGCTGCGGAAATTCACAAAGAAGCTGAATTTGAGTATTGGAGAAAG
CAATACCCAGAGGTTGATTTGCCTTAGGGCCGAATTTTTGGTATTTATCT
AGTATATTCTAATATAAAATGTACGAGCATCATTAACTTCAAGAACATTA
CGAAGCCCGCAATTAAGTGTCAGTCCATCTGGGTGTAAAAGTTATGTACG
CTCGAAACAAATTTTATGTAGTTTACTTTAGATGCAAATGCTATTATATA
TTTTGCTTTATGATCCTCGGCTTGATGCTCGCCAACGTGAGATAGCTGGT
CATCACAATAGATCAGCCGGGACGCTTTTCGATCACATCGAATCCCTTCG
GGACGTTGCAACAATACGTGAAAAATGCCTCAAAAATAATAAATACAATG
GTGAACAACGTTAAAAAAGCATAAAACAGCTGGCTATTTTGATCAGGATA
ACATCTATAAGTGCCATATTAAGGCAAGATATCAATTGACCATGCAAACA
CCTTCAGAAAATACCGACGTAAAGATGGATACTCTCGACGAACCCAGTGC
ACATTTAATCGAAGAGAATGTAGCTCTTCCCGAAGACACATTCAGTTCAC
ATCTGAGTTATGTACTTTATGAAATTGCTCATTGTAAACCGATCATGTTT
ATGATCATCATAATCGTGAGTTTGATCTCATTGATTGTGCTTTTTCATGA
TAACGACGGGTGCACTGTGATCTTAGTGATGTCCCTTATAGTAGCCTCCA
TGGCTTTAATGGTGGTTGCAGCATTCACATTCGGGAAAGCGATCACTGAA
CAGGAGTTCATGATAAAGCTTTTAGTGGAGGTGATCGCACGCAAGCCTGC
GGGGAAGGAATGGGGTACTGTCGCATATAATATGAACCAATATCTATTCA
TGAAGAGACTATGGTATACCCCGTACTATTTCTATAGCGGCAAGAAGTGC
CATGAGTTCTTCACCACTCTTATCAAGGAAGTGAATTCTGGTTCGCACTC
GGATTCCTCATCGAATAGTGCCGAGGATACACAATCACCTGTCTCAGCAG
GGAAGACTTCAAATGGTCTAAACAACTTTTATAGTATTAGATCAGACCCT
ATTTTGATGGCATATGTTTTGAAGGCAACACAAATAGAAAAGGAGGCTCA
AAGTGAATACTGGAGAAAGCAATATCCTGACGCTGATTTACCTTGAAGCG
GAAGCATTTTATTCACCAAGTATACTTACTTTTCTTTAAAACGAGAACAA
GAATCGAATTCAAGAACATCTCGAAGCCAGAATTGAGCATCATATATTCG
AGCTGTACAAACATCATGGCCTACAACTATCGTATTTGTAAGTTTTTTTA
GAGGTTTTCATATTTGTTTAATAAGGGTTCTGTCAGTTTTTGTCACATTC
TATTGTTGCGCTTCGCATAATGCAGCCAAGAAAATCCAAACAATAGAAAA
AGAAAAAAAGGATCTCAAAAAGGGTTTGGTGTTGTAGTTATAAGAATAAC
TAGTGAATAAAAAAGCTGTTGTTTGGTCCGTATTACATTCGTCAAAAATT
TAGTACTCAAATCGTGTATGCAATCGCAACCACAAAATAAAAATATTAGA
CTGGATGTGTTGAGTGGAGATGGTGCCAATTTAGTTGAGGGAAATGTGGT
CCTTCCCAAAGACATGTTCAATTCGTACTTAAGTTATTCACTTTACGTGT
TACGAGGGGGCTCATTGTAAGCCGATAATGATTATGTTCCTGGCATCTGT
AATTTTGATTTCACTGACTAATTTCCGAGTATACCATCTCATGTCCCTTC
TATCCTCTTTTTTCATCTCCGGGACAGACCGACAATAAAGCATCTAATAT
TAGGCTTTCGTTAGAGGTAAGCACACGCCAGCGTTCGGTGAAAGGGGAAT
GAAACATTATCACGTACAAGATGAATAAATATCTATTTGACCATAAAATA
TGGAGTACTCCTTACTACTTTTATTGCGAAGAAGATTGCCACCGTCTTTT
TCTAAGTTTTATTGAGGGAAGAACTTTCGAGAAGCCAACAAGCAACGCTG
AGGAAAATGTACAGGAGACTGAAGCTGGCGAATCTTTCACATTAAATCCC
GGAGAAGATTTTCAAAATTGCTTTCCAAGACAGCGGATATTGTAGAACAA
TCTCAAGTGAAGTATTGGCAAGATATTGGTGCAATTATTTGAAAGGAAGG
AGAAATATTCTGACAGTACCTTGCTAGCAAAGGGATTTACCAATCCACTG
ACGCTAAAATGGGGTAGTAAATTAGATAAATTGCATTCTAACGTGACTTT
ATATAGTGGGAAACAGATATGTAGCACACAAAACGGCATGATTATGCTTA
ATTGATTCCTATTTTTTAACGTAAATACTCTCCCAGAACGATCAGAAAAC
TTAACCCGCAACCATCTTTGCTGTGCTAACAACTTATGTCGCCTCAATAC
CATTTTTATTTTGTATCATTCCGGAACTTAGTATTGAATGAAAAATGCCT
CCGAAGTAAAAAGCAGGTGATGAAAAGTTTCAATTGGTATAAGACAGATC
GCTATTTTGATCCGCATAACATCCTTCAACACCATAGCAGAGCTATAGAG
AAGACAAGATATAAACTGGGCATGCAAACATCTTCAGAAAGTACCGACGC
CAAGTCGGATTTTCTCGACGAACCCAGTGCATATTTAATTGAGAAAAATG
TGGCTCTTCCCAAGGACATATTCGGTTCGTACTTAAGTTATTGGATATAT
GAAGTTACTCGTCATAAAGCGGCAGTAATTTTGCTCGTACTTATTGTGAC
TTCAATTTTATTATTAGTGTTTTTTTATAATACGGAATTTTGCGTTGCCT
TTGAGATACTATTGTTTTCCTTTTGCTTTCCAGGAACATGCATGGTTGTA
ATTGCATTTAGTGAACCGATCGGTGATCGGGAATTTAAAGTTAAGCTTCT
GATGGAAATTATCACACGTAAACCGGCGGTAAAGGGGAAAGAATGGAGGA
CAATTACATACAAGATGAACCAGTATTTATTTGATCATGGGCTATGGGAT
ACTCCCTACTACTTTTACCGTGATGAAGATTGCCACCGTTATTTTCTAAG
TCTTATTAAGGGAAGAACTTTCAAGAAGCAAAAGGAATCGTCAGCCAGCA
ATGTTAAAGACGCACAATCAAATGACGAAACCGCTGGCACACCAAACGAA
GCCGCTGAGTCTTCTAGTTTTAGTGCCGGACCGAACTTTATAAAGCTCCT
CACCAAGGCAGCCGAAATCGAACAACAATTTCAAAAGGAATATTGGCGAC
AAGAGTATCCTGGTGTCGATGAGTTTTTTTAGACAGAAGACGGGAGACAC
TAGCACACAACTTTACCAGGCAAGGTATTTGACGCTAGCATGTGTCCAAT
TCAGTGTCATTTATGATTTTTTGTAGTAGGATATAAATATATACAGCGCT
CCAAATAGTGCGGTTGCCCCAAAAACACCACGGAACCTCATCTGTTCTCG
TACTTTGTTGTGACAAAGTAGCTCACTGCCTTATTATCACATTTTCATTA
TGCAACGCTTCGGAAAATACGATGTTGAAAATGCCTCTAGAGATGAAAAA
CAATCGTAAAAGGGTCCTGCGTAATTGAAACATTTGATCAGTATGCAGTG
GCACAGAAACAACCAGGAATACTATAGTCATAGGCAATACAAGGTATATA
TTGGCTATGCAGACCCCTCCAGAAAGTACCGACGTCAAGTTAGATACACT
TAACGAACCTAGTGCACATTTAATTGAGAAAAATGTGGCTCTTCCTAAGG
ACATATTCCGTTCGTACTTGAGTTATTGGATCTATGAAATCGCTCGCTAT
ACACCAGTCATGATTTTGTCCCTGGTAATAGGGGTTTTGGTTTTATTAAT
TATATTTTTTAATGACAACGAAGCTTGTGTTTTCAATTCTGCAATATTTG
CTTTTACTTCTCTTGTAGGTTTGTTAATAATATTAAGTGATGGTAATCCA
AAGCTAGTCAGTCGTCGAAATTTTAGGACCGAGCTTTTAGTGGATGTCAT
CACACGTAAACCGGCGGTAGAAGGGAAAGAATGGAGGATCATCACATACA
ACATGAACCAATATTTGTTTAATCATGGGCAATGGCATACTCCGTATTAC
TTTTACAGCGATGAGGATTGCTACCGTTATTTTCTACGCCTTGTTGAGGG
AGTAACCCCCAAGAAGCAAACAGCCACGTCAATTGGCAATTCTCCGGTCA
CCGCTAAGCCTGAAGATGCCATCGAGTCAGCTTCTCCTAGTTCCAGACTG
AATTATCAAAACTTTTTGCTCAAGGCAGCGGAGATCGAACGACAAGCTCA
GGAAAATTACTGGCGAAGGCGGCATCCCAATATCGATGCGCTTCTTAAAA
AGACGGAATAGCTTAGAGACACTACCATACGTAAAGCGAACATAAACTAG
AGTATGATATATAATCAGCACTAACTGGCCGGAAAACGGCCGAAGGAAGC
CTCGAAAAGTCGATTCGTGTTGGACCCATTTGCTGAACAAAGTGGTTCAT
TGCCTACCTATTATGGTAGTAGTCGTGATAATCGTGTGGTTGGTTTTGTC
AACGGTGCATTTGCATTTTCATGACAATAAACCTTGCGTTTTCGTTCTCG
GGATATTACTTTCCCTCCACTTCTTTCGCCTCAATAGCTCCTATAAGCAT
TCTCAGGGCGTATGTCGGTGATCGAGATTTCCAAGCAAGCTTTTAGTGGA
AATCATCGCGCGCAAGCCAGCGGTAAAGGGAAAAGAACGGAGGACGATTA
CATACAAGATGAACGAATAAATAAATTAATAATAAATAATAATAAAAAGT
ACAGTAGCATTAAATATTATTAAGTTTAATGATTAAAAATTGGTTAATTG
TCAAGAAAATCTAAGGTATTAATAAATAAATAATACTATGACAACTTGCA
GCGAAAGCATCAGCCCCAATGAAAATTAATCAGAATTGAATCTGAGCGTA
TTTATTTGATAACGGTTTACGTAACTGTTGGAATAAAAATCAACTATCAT
CTACTAACTAGTGTTTACGTTACTAGTATATTATCATATACGGTGTTAGA
AGATGACGCAAATGATGAGAAATAGTCATCGTTTTCAACGGAAGCTGAAA
TACAAGGATTGATAATGTAATAGGATCAATGAATATCAACATATAAAACG
ATGATAATAATATTTATAGAATTGTGTAGAATTGCAGATTCCCTTTTATG
GATTCCTAAATCCTCGAGAAGAACTTCTAGTATATCTACGTACCTAATAT
TATTGCCTTATTAAAAATGGAATCCCAACAATTATCTCAAAATTCCCCCA
ATTCTCATCAGTAACACCCCACCCCGTATTACTTTTACCGTGATGAAGAT
TGGCATCGTTACTTTCTAAACGTAGGACGTGCGGAATGACAAAACCATCA
GCAGTGTCACGATCTCTCCAGTCACAATGGCAATCATGAGTGCATAGTCC
AAAGTAAAGGGGCAAGGAAAAGCATGATTGAAAGGACTCCCCATCTGGAC
TCTATATGTCATCAGCGGCTAAAAAAAAGCATATAGCACAACATCAGCAT
CAGCATCAGCACTAGAGTCATCGGCCCGGCGGTCCGCGGTCATCCCCGCG
GACTTTCCGTCCGCCCGGCGGGCTGTATCAGCGTCAACTGGAACGCGCAT
ATATATACAAGACACACATAACATAGAAGCACACCCACGACAATAACCAC
ACGACAATAACCACACCCGCCCACCCCTCCTTTCCGTATACAATGCCAAA
CTTAAAGAGACTACCCATCCCGCCACTGCAGGACACGCTCAACCGCTACC
TGGCACGCGTGGAACCCCTGCAGGACGAGCGCCAAAACCGCCGTACGCGC
CGCACTGTGCTCTCCGCAGAAAACCTGGACGCATTGAACACGCTGCACGA
GCGGCTGCTAGAATACGACGCACGGCTCGCGGAAAGCAACCCAGAGTCCT
CATACATCGAGCAGTTCTGGTATGACGCGTACTTGCTATATGATGCAACT
GTCGTTCTCAACGTCAACCCGTACTTCCAACTGCAGGACGACCCAACCAT
CAAAGACACACCAGAGACGGCGGCACAGGGCCCCTATGGCGCACACACGG
TGCAGGTTCGTCGTGCCGCACGACTCACCACCTCTATTCTCAAGTTCATC
CGCCAGATTCGCCACGGCACACTCCGCACAGACACTGTGCGCGGCAAAAC
GCCGCTGTCGATGGACCAGTATGAGCGGCTATTCGGCTCCAGTAGAATCC
CTCCGGGTCCCGGCGAGCCCTCTTGCCACTTGCAAACAGACGCCACGTCG
CATCACGTGGTGGCGATGTATCGTGGCCAGTTCTACTGGTTCGACGTGCT
GGACACACGCAACGAGCCCATCTTCGCCACCCCAGAACAACTGGAGTGGA
ACCTCTACTCGATCATCATGGACGCGGAATCCGCCGGAAGCGGATCCGCG
CCCTTTGGCGTGTTCACCACAGAGTCGCGCCGGGTGTGGTCCAACATCAG
GGACTATCTGTTCCATGCGGACGACTGCACCAACTGGCGCAATCTCAAGC
TGATCGACTCCGCGCTGTTCGTGGTCTGTCTCGACGACGTGGCGTTTGCC
GCCGATCAGCAGGACGAGCTCACGCGTTCGATGCTGTGCGGGACTTCTAC
CATCAATCTCGACCCGCACCAACACCAGCCGCCATTGAACGTGCAGACAG
GCACCTGTCTCAACCGCTGGTACGACAAGTTACAACTGATCGTGACCAAG
AACGGTAAGGCGGGCATCAACTTCGAACACACCGGTGTGGACGGCCACAC
TGTGCTGCGGCTCGCCACAGACATCTACACAGACTCGATCCTGAGCTTCG
CACGCGGTGTCACCAAGAACGTCGTCGACATCTTTAGCGACGACGATGGA
AAACCATCGTCGTCGTCGTTGGCCTCGGCGGCTCACTCCGCCAACTTGAT
CACCATCCCTCGTAAACTGGAATGGCGCACTGACAATTTCCTGCAATCGT
CGCTGCACTTTGCCGAGACGCGCATCTCGGACTTGATCTCGCAATACGAG
TTTGTTAATCTTGACTTCTCCAACTACGGCGCGTCCCATATCAAGACAGT
GTTCAAGTGCTCGCCAGACGCCTTCGTGCAGCAGGTGTTCCAGGTCGCAT
ACTTCGCGTTGTACGGTCGCTTCGAGACCGTGTACGAGCCTGCCATGACC
AAGGCGTTCCAAAACGGCCGCACAGAGGCCATCCGCTCCGTCACGGGCCA
ATCGAAGCTCTTTGTCAAGTCACTACTGGACCAGGATGCCTCGGACGCCA
CCAAAATTCAGCTCTTGCACGACGCCTGTACGGCGCACTCGCAAATCACA
AGGGAATGCTCCCAGGGGCTCGGCCAGGACCGTCACTTGTATGCGCTCTA
CTGCCTCTGGAACCAATGGTACAAGGACAAGTTGGAGCTCCCACCCATCT
TCCGCGACAAGTCCTGGACTACCATGCAGAACAACGTCTTGAGCACCTCC
AACTGCGGTAACCCCTGCCTCAAGAGCTTCGGGTTCGGGCCTGTCACCGC
CAACGGCTTCGGCATCGGCTACATCATCAGAGACCACTCCGTCTCTGTGG
TGGTGTCCTCAAGGCATCGCCAGACTGCTCGGTTTGCGTCGCTCATGGAA
AAGTCGCTGCTGGAGATCGACCGCATCTTCAAACGGCAGCAAGCTCGCGC
AGCAAAACCCGCTGCCAGGACCACTGCTAGCGCCAACACCAAATCAGAAG
ACATGAAATACCTGTTGTCCGGCTACGATTACTTCGACGTGAGCGTGTCC
GGTTGAGTTTATGCTGAGTTTTTGCGCATCAATATTATTTTTACTACTAC
TACTACTACTACTACTACTACATACTATTAAATATACTAAATAAGAGGAA
AACGCTTTGGAAGTGACTGGCGCCGCCGCTGGCTACTATAATAGCAGCGA
CTGTAATTTAATCTCATCCCGTCGTTTGGATTACCTCTTTTACTCGCCGA
GCGAACGTGCACCAAAAAGGGAAAGGAAAAAAAGAAAAAAAAAGGAAAAA
GGAAACTCAAAACTTGGATAAATAGAAGCACTCAAACTAAATTAAACTGC
CAAAAAAAAAAAAAATAAAAAGGGAAAAGTTTAAACATCAAAGTACACCT
TTCACCCCTCCACACACCATGGAACAACCTGATCTATCGTCTGTGGCCAT
CAGTAAGCCGCTGCTGAAGTTGAAACTTCTCGACGCCCTTCGCCAGGGAA
GTTTCCCCAACCTACAAGATCTCCTAAAGAAACAATTCCAGCCGCTAGAC
GACCCAAACGTCCAACAAGTGCTCCATCTCATGCTCCACTATGCCGTGCA
AGTCGCCCCCATGGCTGTCATAAAGGAAATCGTCCATCATTGGGTCTCAA
CTACAAACACCACTTTTCTAAACATCCATCTTGATCTAAACGAACGGGAC
TCCAACGGCAACACCCCATTGCACATCGCCGCCTACCAGTCCCGCGGTGA
TATCGTAGCCTTCCTCCTGGACCAACCAACCATCAACGACTGCGTGCTCA
ACAACTCCCACTTGCAGGCCATCGAAATGTGCAAGAACCTAAACATCGCG
CAGATGATGCAGGTGAAACGCTCCACATACGTTGCAGAGACCGCCCAGGA
ATTCAGAACAGCTTTTAACAACAGGGACTTCGGCCACCTAGAATCTATCC
TCTCCAGCCCTCGAAACGCAGAACTGCTCGACATCAACGGTATGGACCCG
GAGACTGGCGATACCGTTCTGCACGAATTCGTCAAGAAAAGAGACGTCAT
CATGTGCCGTTGGTTGCTTGAACACGGTGCTGACCCCTTCAAGAGAGACC
GCAAGGGCAAACTGCCCATCGAGCTCGTTAGGAAAGTCAATGAAAACGAC
ACCGCCACCAACACCAAGATCGCCATCGACATCGAACTGAAAAAACTATT
GGAAAGGGCCACCAGGGAGCAAAGTGTCATCGACGTCACAAACAACAACT
TGCACGAGGCCCCCACTTACAAAGGCTACCTGAAAAAATGGACCAACTTC
GCTCAAGGCTACAAATTGCGTTGGTTCATCCTTAGTAGCGATGGGAAACT
ATCCTACTACATCGATCAGGCCGACACTAAGAATGCCTGCAGGGGCTCCC
TAAACATGTCTTCGTGCTCTCTGCATTTGGATTCGTCTGAAAAGTTGAAA
TTCGAAATTATCGGCGGTAACAACGGTGTTATCAGGTGGCATTTAAAGGG
GAACCACCCCATCGAGACAAATAGATGGGTTTGGGCCATCCAGGGCGCCA
TAAGATACGCAAAGGACAGAGAAATTTTGCTGCACAATGGCCCCTATTCG
CCTTCTCTGGCCTTAAGCCATGGCTTGTCATCCAAAGTGTCCAATAAAGA
AAACTTGCATGCAACTTCAAAACGGTTGACCAAGAGCCCGCATCTGTCCA
AATCCACACTGACACAAAACGATCACGATAATGACGATGACAGCACTAAC
AACAACAACAACAAAAGTAATAATGATTATGACGATAATAATAATAATAA
TAATAATGACGATGATGATTATGATGATGATGATGAAAGTAGACCCCTCA
TAGAACCATTACCGTTGATTTCATCCAGAAGCCAAAGCTTAAGCGAAATC
ACTCCCGGTCCACATTCTAGGAAGTCTACAGTCTCGTCTACAAGGGCAGC
CGATATACCATCAGATGATGAGGGTTACTCTGAGGACGATTCTGATGACG
ACGGTAACTCCTCTTACACAATGGAAAACGGCGGTGAAAACGATGGCGAC
GAAGATCTAAATGCCATTTATGGTCCCTATATTCAAAAACTACACATGCT
ACAAAGATCCATTTCCATCGAGTTGGCATCTTTGAACGAATTGCTGCAAG
ATAAACAACAACACGATGAGTACTGGAACACCGTCAACACTTCTATTGAA
ACCGTCAGCGAATTTTTCGACAAATTAAATCGGTTGACCTCTCAAAGGGA
AAAAAGAATGATTGCCCAAATGACCAAGCAACGGGATGTTAACAATGTTT
GGATTCAATCGGTAAAAGATCTGGAAATGGAACTGGTTGATAAAGACGAA
AAATTGGTTGCCTTGGATAAAGAACGGAAAAATCTGAAAAAAATGCTTCA
AAAAAAATTGAACAATCAACCACAGGTTGAAACTGAGGCTAATGAAGAAT
CCGATGATGCAAATTCAATGATAAAAGGATCCCAAGAATCAACAAATACC
CTTGAGGAAATCGTAAAATTTATCGAAGCAACAAAGGAAAGTGATGAGGA
TTCTGACGCCGACGAATTTTTCGACGCAGAAGAAGCTGCTTCCGACAAAA
AAGCCAATGATTCGGAAGACTTAACCACAAACAAGGAGACTCCAGCTAAT
GCGAAACCACAAGAAGAAGCTCCTGAAGACGAGAGCCTTATTGTGATCAG
TTCTCCACAGGTGGAAAAGAAGAACCAACTATTAAAAGAGGGATCATTCG
TCGGATATGAAGACCCAGTGAGAACCAAACTGGCTTTAGACGAAGATAAT
CGTCCCAAGATTGGTCTCTGGTCTGTTTTAAAGTCTATGGTCGGTCAAGA
CTTAACCAAACTAACTCTACCGGTATCGTTCAATGAGCCAACATCCTTAC
TACAGAGAGTATCTGAAGATATTGAGTATTCTCATATTCTTGACCAAGCT
GCCACTTTTGAAGACTCCTCTTTAAGAATGCTATATGTAGCTGCCTTTAC
TGCATCAATGTACGCATCTACCACTAACAGAGTGTCTAAACCATTCAACC
CCTTACTCGGTGAAACTTTTGAATATGCCAGAACTGATGGTCAGTACCGA
TTCTTCACCGAACAAGTCTCTCACCACCCACCTATCTCTGCTACTTGGAC
AGAATCGCCCAAATGGGATTTTTACGGTGAATGTAATGTTGATTCGTCAT
TCAATGGGCGCACGTTCGCCGTGCAACATTTAGGATTATGGTACATTACT
ATCCGGCCTGATCATAATATTAGTGTTCCCGAGGAAACTTATTCCTGGAA
AAAACCAAATAACACTGTTATCGGTATTTTAATGGGGAAACCACAAGTAG
ACAACAGTGGGGACGTCAAAGTCACAAACCATACCACAGGCGACTATTGT
ATGCTGCATTACAAAGCCCATGGCTGGACCTCAGCCGGTGCATATGAAGT
CAGAGGTGAAGTATTCAACAAGGACGATAAAAAATTATGGGTTCTTGGTG
GGCATTGGAATGATTCCATTTACGGGAAAAAAGTAACTGCTAGAGGCGGA
GAACTGACATTAGACAGAATAAAAACGGCAAATTCTGCCACGGGAGGACC
AAAACTAGATGGGTCTAAGTTTCTGATATGGAAAGCAAATGAAAGGCCTT
CAGTGCCATTTAATTTAACGTCGTTTGCATTGACTTTGAATGCTTTGCCA
CCCCACTTGATACCATATTTAGCACCCACAGATAGTCGTTTAAGGCCCGA
TCAAAGGGCTATGGAAAATGGTGAATACGATAAAGCTGCCGCGGAAAAGC
ATCGTGTTGAAGTAAAACAAAGGGCAGCAAAAAAAGAAAGGGAACAAAAA
GGAGAAGAATACAGACCTAAGTGGTTTGTCCAGGAGGAGCACCCCGTTAC
CAAAAGTCTATACTGGAAATTTAATGGAGAGTATTGGAACAAAAGAAAAA
ATCATGACTTTAAAGATTGTGCTGATATTTTCTAAGCTGTGCAATGTAGT
CACAATAACACTCGTTCATTTGTATCCATTGCGAATGCCGGTACATCGGA
AAACAGGATAGGACCTATTTAATTATATAGTATGAAGTATTCATAACTTC
TTGAGGCATCAATACATCATATTCCATGAGCTGCGTGGCATTCATACTCA
TTGATTTAAAGGTTTTTTATTTTCATGGAAAAGATTAACCGGGCTGAACG
AAATATATTAAAGATGCTAAAACTTATGCTTTCATTGACTTTCAATAGTG
TCCACTAACCAAAAAAAAAAACTACTCTAACAAGGGATCCCCATGGATTC
AAAGCCGATACCAAACAGATATTACTCTGCATAGAATTCAAAATATTATC
CATATAAAGATGGGAAAGAATTCCAAAAGGAAAATTCTGCTCTAGAAGGT
CACAAAACTAGTAAGAAGTTGACCCCCCTGCCATTAAAAAACGTTTTTAA
CAGCTCTAGCAATATTCTAATTTCGAAAGTGCTCTCAAAAGAATTTATTC
ATTTGCGAAAAAAAGAATATCTCAAAATTTTCTCGATCACGTACAACATC
GTAGTATTTAAAGGATTATTAAGTCAACGAATAATTTCCACAAGAAAGGT
ACCTCTAGTTTTGGTGATGAAGCAAGACAATAACTGGCAAGGGCTCTCAC
TAAATATCAACCCCTTTCAAATAAAAAAAGGATCATGGCTGGCAGCGCCC
ACAACAATTAAACTCTGTTACTATCAAAAAACATTGAGCCCAAGAATGGA
ATAAAATTTTCACTACACCTCGGACATGGATTTGTACATGTCCTATTATC
CTGTAATTTTGACATATACTGATATGGACCTCTTGTTTCGTATAAATCGC
TATTTATTTCCCCAGATAACTAAAGAAAATCCTTCAACCCAGCGTTCTAT
ATTACTATATTCTCAACCCGCCGTTTTCCTGCTGTGCGATAATTCTCATT
CAATACTACCATTTCAAACCTAGAAAAGGGTGTCTTTATTAAAACTGTAA
GAAAATTTTATCATGAACTCTGATGAAAAGTCTTCGGAAGATCAACTTTT
TGATTTTTCAAAAATGAAAGAAACTGTTGTCTCCATTTATGGCCTCATAT
CTGAAGGAAATTCGTCTGCTATTAGTCATACCACTATCTTCTTCTTGAAG
CTGCATTTCAAGGTTGATTAGGAAGCATCTAACAATCATTCGATAGGGAA
AACAGAAAGGCCGTTACAGTTTTTTAAAAATATCAATATCAAGAGAAAGA
ACTAGGGATATTGCAAAATCAAAACTTCTGATATTTGGTTTTACGTGAAA
ATTACCAACACTTAAACGTTAAAATTTCAAACTATCTACTGAAATATAAA
TTTTCAGTCAAAGAGATGAAACGATTATTTTCTTGAGTAATTCGTTGTCA
CAATTTAACAGAAAATTACTGTTTTTTTCAAGTAGTTCACAAAGATACTC
AAACTAAGATCATGGAGACGTCGGCAAGCAATTGATTGTTAGTGATTATC
AAAACTCATTAGCTTCGGTAAAACTACATAGATTGAAAATCAGTAGTAAC
ATACAACATGGTTTCCATGAGATTACAAACCGGCCAACCTAATGCTTTCA
AAAATTCTTTGCTTACTGATTCACGGTGGCCAAGAAGCATATAAATCTGT
ACTTTGCAGTAAAAAACAGATGGTATTGCTCATTCCCAGCGATTGCCAAA
TACGATTCATAACAGATTGACTTATCTTTTTCGAAAGCTCTATCATATGG
CTTTGAGTAATAAGGTGAGATTTTTTTGGTGATGAAAATAAATACGGTGC
CTTGATGCAAAATTTTTAGCCACAAACCTCTCTTCAGTCCCACATGATTC
ACCTGATTACGACTCACTATTTCATCTGTTCCATAAATCTCGGCTTTTTA
TATACAGAACATTAGACGACGGGAAGAGAAAAACGTCAGTATAACCCACT
TTTGTTCGTAAAAAAAGGTTATTCACTTCTACTCCGTACTAATCAATGAC
TTTAATGGTGAAACCATGATGAGGAGAGTAACACGATGTAATTGTCATAA
ACTAATATTATCCCATATTAGTTTACTGACGGCTACAAGTGAGAATATAT
ACTTTAAGAGTGTAACCATACCAGTAATTGGGTTCCAAACAAGTTTGTGA
GGCGCGTGTGCTGAAAGTAAAAAAAACTTACCTTAATAACGCAATTTCTG
GCGAGGTTAAAATATTAAATATAAAAAGCCTTCCAAGTAATTTTGCCCAC
TAAAATGTAACACAAAGCTCCACTGGTTCTCGGCTTCTTGTTCTTTCAAA
AGGATCTTCAAATCCGCTTCCACTTAAGCAGCCTTCTGCTACGACTTCTT
CTGAGACACTCGGTTTCGCGCGGGCACTTCTGCCCACCAAAAAAGTTTAT
TTTCCGGAAAGCTTATTTCTAAATAAACTTCTGAGGAATTTTTTTTCCGC
AAATTTCCATGCAACGTCGAACTCTCAAATTCTCACGAGATTATTTGACT
TGCTTTCCTTTCCCCCTTTTTCCACGCACTACGTCAATGCAAGTGATCCG
CTTTTGAAGAAGCAAAAAATACTTCTTTCAGCTCGTACCGGCATTTTTAT
TATTTGTCAAAACTGGCGTTTGGAAACCAGCTCTTCACTTTTTCTTCGTG
GTTTCTTCGTGGTTTTTTCGAGAGTTTTGTTTAAGCCCCTTTTATGGATG
CATGAGAAAAAAAAAAAGGTTTGCTACAACCATCTCAGGTCTCTTGAAGG
ATAGTTCGAAGCTCGCCTGACCGTCTTTGGGTGACCAGGCTTGGTTTTCA
GTTTTTTTTAGCTCATTGAGATATGTGATCCCGTTCCTAGATATTATGAG
GGAATTTTATATATCAAATTGATTTTCACCGCGAATTCCAGAAGGATGGG
CAAAAGAGGGCTTGTTGGCGTGGGAGGATGGTCGCGGCTGAAAATTTTCA
CCACGAGCAGTTTCTTGTGAGACATCCTAATACTTTTGCATTTTTACCAA
GCAGTCGTCCGTAGCAAAGCATAGGTTAGTAATAACAATGTGCAAATAAA
AAACTATCTTACAGGCAATTATTTTGTGGCAAAGCAAGGTCCATGTTTTC
TTGAAAGGTAAGAAGTGGCTTTGGGACAGCTCATATAGACAGATTTAAGT
TTTTGATCTGAGAAGCGAATGAAATGTCTTCAGTATCATTCAATTTAGCA
TCCTTTTCATTGACTTTGAATGTTTTACCGCCCCAATCAATGCCATAATT
AGCACCCCATGGATGGTCGTTTAAGGCCTGAAGAGTTATGGAGCATTGTG
AATAAAATAAAAAATTACTTAGGAAAAGCATCGTGTTGAAGTAAAGCAAA
GAGCAGCAAAAAATAAATGGAGTAAATATGAGAGAAATACAGATCAGAAT
GGTTCGTTCAAGAGTCCATACTATAAACCCGATGGTGACTTTTGCACAAA
AAAACAATGGTTTCGAAGATTGTGCTCATATTTTCTGAGCTCAACATATG
CTCGCAAAAACACCTACTAATTGATGTTTACCAAGAACGCGAGTACAGTC
ATATATAGATGTAGTAGAGTTGAGATATTCTGAATCGGAAGTACGATATT
TCAATTCCTATATTGCAAAAATTTATATATTTGGAGCTTCTTGAAAGAAA
AAGTGTCCAACATCCTGCATGAAGTTTGATCACTTTAGCTGGTCCCATTC
GAAGAACCTTTTTTTTTTTTTTTTTTTTTGAGATTCTTCATATTCTGTTA
TTAAATTTTTAGACTTTAATTTTTACTTTCTATGTAACGTTCACTCTTAC
CCTAAATATTAAACTATTTGATAAAATATTACACTGAAAGGTGTTACAAC
TTTTCCTAGACCAACCTTAATATAAACGTTACGATATAAAATAAACAGTA
ATTTTAAGATTCCATTGTTGAATGTGACACGTAACTCTAGGCCATACCTG
GTTTAGTATTTTTTAAAAGAACTCTTGCTACAGCATATTTTACGTTTGCA
TAAAAATAAAAGAAAAGCTTCCTTATGAAACACTGGTTAAGAAAAGAAAA
TGGAGTGGTTACATACTCCAAAATAAATTACTCTTAATATCTGTTTATCC
AATGAGGAGCAGATCTCAAAGATAATCAGACTTGTTATTGAAGCAATTGA
AGTAAGTCTTCCATTGAAATCACGCTAATTATTAAGCAATATGGTGGATT
AAACAACTCTGACGGGACCGTACTACTTGATGAAAAGTTATATACAATAT
TGAATAACAGCATAATGCTGTATGATGTTGAGCGGAAGATTGTATAAAAA
TGTCCTTTTCTAAAATCATGAAAAACGAACCCTTTAAAGTAATTTTGTAG
CGAAATTTAACCTCACGAGTTCATGATCATAACTCGTTATCATTTTTGTA
ATATTGAATCGGTCTCTATAGAGCCTCATGAGAAGATAGAGGACCCGAAA
TAATTCTCCCTTCAAACATTATGGCCAATAAGTGTCAGGAAGTGAAGCAT
TGACATGACAGCAGCACATTAAAACTCTATTGAATATAAATACGATCCAC
GACATGTCGTTTACAAAGCGCTAAAAACTCATGAGCCAACTATTCCCTAA
ATTTCCAAGATCTATCATATATTTTTCCCTAATTTTCCAAGAGGAACCTC
CATAAAATAATGCAGAAAAACATTTGTTTGATCTATTTTAAAAGGCATAT
CGCATGTTATAGTGAATCTGAAGATTGCTTCTCTCGTCAGTATTAATGCA
CTATATTACGTTTCAAATAATTCGTAGATTGTCTCAAGTTTTCAGTATAT
TTGCCTTCATGACCCACCGGTCCTCTTCCCTCAAGTGCTCAACGATGGGA
GCTTCAGAAAAATCCAGCAGCATAGTTGAGTTCTGATTCTCTCCTTGGTA
GTTTTTTCCTTTGGTGATTTCGGATTCATAATGAAAATGTTTCGTATATT
CTATGACTAAAGTTGTTATTGTTGTAAGTATTTCTGCTTCCTCTTGCAAC
AATTCCGCTCCCACTTATAATGCACCGAGGTGAATTGGTCATCCTTACGA
AAATACCCAGATAGAAATGGAGTAGTTGCGTGATCGTTTACTGCATCTTT
TGCGCCTTTTAATCAATCTTGACGTGGATATCTTGTTTTGCTTGAACCAC
CACCTGTATTGCTGGTATAAATCACCATATTAACCATCGTTTTCAATCAA
CGCAACTTTTAGTGTATTGTCTGCAACATCTGATTTCCCTCTGGTAAGTC
ACCTAATCTAAAATCTCTATTTTGAATCCACGGAGACATACGTTTGAAAG
ATATAAAAGAGTTCATTGAAAAGTCTAGCGTCACAACTGACATTAAAATA
CTTAAATATGAACCAAAATTTTTTGGCTTTTATTTTCAATGCAATCATTA
TCTGCCTATACAGGAAACGCTTTATTTGGCTCAATAATATGATCATGTTT
GTCTGAAGTTGGCAATAAAAGAAACTAAGAAGAGCCACTAAACTTATTTT
ATGATATGGGAAACACAGAAAACACTCCAAAAATTTTGGTACAAGAACCT
GAAAATAGAACAAAGAAAGAGGCGAGGTTTGGTACATCTAATTTACGTGA
CCTAGACGTTGCTCACCTTATGTTAATAGCTTATCAGAATTACAAGTAAT
TACTTGTAGGAACATCCTCTACTAGTGAATATGAAAGAGCAGAGGTTAGC
TCCGTCTCAACCAATTTTGTACAAGTCGTTGAAAAGGACGGCTCTACTGT
AGACAGGTCGATTCAAAGTCTGGTCTCAAAATAGAAGGTAAAATATTATT
GAACAAAAGACCACTAAAAGGCTATGGTATGTCCAATAAGATGCAAAATA
GACATTTCACTCGCTAATCGTTAGTGGGATTATATCTTACTATACTCCTT
ATCTCATTGAATGGCACTAGTCGATCGAGGAACAAAAAAGGATCGAACCG
ATTAGCACGGATTTCCTTAAGTAATTTAAATTACCAAAGAAGATCCACAT
CAGCAGTCGAATGTTCAAGATGCCGTAAGTTTAAAATCTTTCGTATCTTT
CCCCGATCCTGTCTTTCATCAATGAACTTGAATATCAAGAGTGAAAAAAA
CTCATATGGCTTCTCTTGAAGAGTTAGAAAGATAGGCACATGCCAATTGT
GTGCATAGCACTTACTACTCAACGATTTCACAACCTAGCATAATACGCGA
AAAAAAAAGTGCATTTATTTAGGTAAGTCTCATTACCTAAACGCCAGTTT
GTTTCACGTAATTGGTAACGATGAGGGAACCGCAGTAGAAAAAACTTTCA
TTCACAAACGATTAAAGTGTTATGCTAGCCAGTTTCAGGCTTTTTGTTTT
ATGCAAGAGAACATTCGACTAGATGTCCAGTTAAGTGTGCGTCACTTTTC
CTACGGTGCCTCGCACATGAATGTTATCCGGCGCACGATACTTATCACCG
AAAAACCTTATTCTACGGAAAACCTTATTTACATTAAAGTTGGAAAAATT
TCCTCTTTTTCCTAATAAGGTGGAGCTTTTGGCTTCCAGTATGCTTTCAC
GGAATTATTTCTCATGTACATTTAGCTCCATTTCCAGTGCCTCCGATAGG
GAGGCATCATGGTACTACCGTGACGGAGAATACGTAGGCTGACTTTTTCG
TCAGTTTGTTGTCCGTTTACAAAATTGGTGAATGAATTCTAGCCTTCCTC
TGCTCATTAATTGCCCTCACAAGAATTTGGAAGTGCGTAGAACAGGTAAA
AGATTGTACTACAGAGGTATTGTGGAACCTTCTACAGTACTTCGGAATAC
ACCTAAAAGGTTGTTGGATGCTAAATTTAGCAAAAGTCTTTTTTAGCTCA
CTATTAGGCTTGTTAAAGTCTGAAATTGTTGAAAGGCACTCAAAAAGATA
AATCAACAATCAGCATTAACGGCACAGTTGAAAGAGTCACCCACTTGAAA
TTAGCTCGGTTATCAAATATAATTATCTCTGGTAAAGAGCTCTGCAGCAG
GGTTAATCTATTCGCATACTTACGCTGTAGGAACATTTTATTATTAGGAT
CCGACTACTGCCTACATATTTATTCGGAAGGCATGATGTCGAAAATTTTT
GAGCTTATAAAAGGAACATATTTCACTCTTGCTCGTTTGATGTAAGCTCT
CTTCCGGGTTCTTATTTTTAATTCTTGTCACCAGTAAACAGAACATCCAA
AAATGACAATGCCTCATCGCTATATGTTTTTGGCAGTCTTTACACTTCTG
GCACTAACTAGTGTGGCCTCAGGAGCCACAGAGGCGTGCTTACCAGCAGG
CCAGAGGAAAAGTGGGATGAATATAAATTTTTACCAGTATTCATTGAAAG
ATTCCTCCACATATTCGAATGCAGCATATATGGCTTATGGATATGCCTCA
AAAACCAAACTAGGTTCTGTCGGAGGACAAACTGATATCTCGATTGATTA
TAATATTCCCTGTGTTAGTTCATCAGGCACATTTCCTTGTCCTCAAGAAG
ATTCCTATGGAAACTGGGGATGCAAAGGAATGGGTGCTTGTTCTAATAGT
CAAGGAATTGCATACTGGAGTACTGATTTATTTGGTTTCTATACTACCCC
AACAAACGTAACCCTAGAAATGACAGGTTATTTTTTACCACCACAGACGG
GTTCTTACACATTCAAGTTTGCTACAGTTGACGACTCTGCAATTCTATCA
GTAGGTGGTGCAACCGCGTTCAACTGTTGTGCTCAACAGCAACCGCCGAT
CACATCAACGAACTTTACCATTGACGGTATCAAGCCATGGGGTGGAAGTT
TGCCACCTAATATCGAAGGAACCGTCTATATGTACGCTGGCTACTATTAT
CCAATGAAGGTTGTTTACTCGAACGCTGTTTCTTGGGGTACACTTCCAAT
TAGTGTGACACTTCCAGATGGTACCACTGTAAGTGATGACTTCGAAGGGT
ACGTCTATTCCTTTGACGATGACCTAAGTCAATCTAACTGTACTGTCCCT
GACCCTTCAAATTATGCTGTCAGTACCACTACAACTACAACGGAACCATG
GACCGGTACTTTCACTTCTACATCTACTGAAATGACCACCGTCACCGGTA
CCAACGGCGTTCCAACTGACGAAACCGTCATTGTCATCAGAACTCCAACA
ACTGCTAGCACCATCATAACTACAACTGAGCCATGGAACAGCACTTTTAC
CTCTACTTCTACCGAATTGACCACAGTCACTGGCACCAATGGTGTACGAA
CTGACGAAACCATCATTGTAATCAGAACACCAACAACAGCCACTACTGCC
ATAACTACAACTGAGCCATGGAACAGCACTTTTACCTCTACTTCTACCGA
ATTGACCACAGTCACCGGTACCAATGGTTTGCCAACTGATGAGACCATCA
TTGTCATCAGAACACCAACAACAGCCACTACTGCCATGACTACAACTCAG
CCATGGAACGACACTTTTACCTCTACTTCTACCGAATTGACCACAGTCAC
CGGTACCAATGGTTTGCCAACTGATGAGACCATCATTGTCATCAGAACAC
CAACAACAGCCACTACTGCCATGACTACAACTCAGCCATGGAACGACACT
TTTACCTCTACTTCTACCGAATTGACCACAGTCACCGGTACCAATGGTTT
GCCAACTGATGAGACCATCATTGTCATCAGAACACCAACAACAGCCACTA
CTGCCATGACTACAACTCAGCCATGGAACGACACTTTTACCTCTACATCC
ACTGAAATCACCACCGTCACCGGTACCAATGGTTTGCCAACTGATGAGAC
CATCATTGTCATCAGAACACCAACAACAGCCACTACTGCCATGACTACAC
CTCAGCCATGGAACGACACTTTTACCTCTACATCCACTGAAATGACCACC
GTCACCGGTACCAACGGTTTGCCAACTGATGAAACCATCATTGTCATCAG
AACACCAACAACAGCCACTACTGCCATAACTACAACTGAGCCATGGAACA
GCACTTTTACCTCTACATCCACTGAAATGACCACCGTCACCGGTACCAAC
GGTTTGCCAACTGATGAAACCATCATTGTCATCAGAACACCAACAACAGC
CACTACTGCCATAACTACAACTCAGCCATGGAACGACACTTTTACCTCTA
CATCCACTGAAATGACCACCGTCACCGGTACCAACGGTTTGCCAACTGAT
GAAACCATCATTGTCATCAGAACACCAACAACAGCCACTACTGCCATGAC
TACAACTCAGCCATGGAACGACACTTTTACCTCTACATCCACTGAAATCA
CCACCGTCACCGGTACCACCGGTTTGCCAACTGATGAGACCATCATTGTC
ATCAGAACACCAACAACAGCCACTACTGCCATGACTACAACTCAGCCATG
GAACGACACTTTTACCTCTACATCCACTGAAATGACCACCGTCACCGGTA
CCAACGGCGTTCCAACTGACGAAACCGTCATTGTCATCAGAACTCCAACT
AGTGAAGGTCTAATCAGCACCACCACTGAACCATGGACTGGTACTTTCAC
CTCTACATCCACTGAGATGACCACCGTCACCGGTACTAACGGTCAACCAA
CTGACGAAACCGTGATTGTTATCAGAACTCCAACCAGTGAAGGTTTGGTT
ACAACCACCACTGAACCATGGACTGGTACTTTTACTTCTACATCTACTGA
AATGACCACCATTACTGGAACCAACGGCGTTCCAACTGACGAAACCGTCA
TTGTCATCAGAACTCCAACCAGTGAAGGTCTAATCAGCACCACCACTGAA
CCATGGACTGGTACTTTTACTTCTACATCTACTGAAATGACCACCATTAC
TGGAACCAATGGTCAACCAACTGACGAAACCGTTATTGTTATCAGAACTC
CAACTAGTGAAGGTCTAATCAGCACTACAACGGAACCATGGACCGGTACT
TTCACTTCTACATCTACTGAAATGACGCACGTCACCGGTACCAACGGCGT
TCCAACTGACGAAACCGTCATTGTCATCAGAACTCCAACCAGTGAAGGTC
TAATCAGCACCACCACTGAACCATGGACTGGCACTTTCACTTCGACTTCC
ACTGAGGTTACCACCATCACTGGAACCAACGGTCAACCAACTGACGAAAC
TGTGATTGTTATCAGAACTCCAACCAGTGAAGGTCTAATCAGCACCACCA
CTGAACCATGGACTGGTACTTTCACTTCTACATCTACTGAAATGACCACC
GTCACCGGTACTAACGGTCAACCAACTGACGAAACCGTGATTGTTATCAG
AACTCCAACCAGTGAAGGTTTGGTTACAACCACCACTGAACCATGGACTG
GTACTTTTACTTCGACTTCCACTGAAATGTCTACTGTCACTGGAACCAAT
GGCTTGCCAACTGATGAAACTGTCATTGTTGTCAAAACTCCAACTACTGC
CATCTCATCCAGTTTGTCATCATCATCTTCAGGACAAATCACCAGCTCTA
TCACGTCTTCGCGTCCAATTATTACCCCATTCTATCCTAGCAATGGAACT
TCTGTGATTTCTTCCTCAGTAATTTCTTCCTCAGTCACTTCTTCTCTATT
CACTTCTTCTCCAGTCATTTCTTCCTCAGTCATTTCTTCTTCTACAACAA
CCTCCACTTCTATATTTTCTGAATCATCTAAATCATCCGTCATTCCAACC
AGTAGTTCCACCTCTGGTTCTTCTGAGAGCGAAACGAGTTCAGCTGGTTC
TGTCTCTTCTTCCTCTTTTATCTCTTCTGAATCATCAAAATCTCCTACAT
ATTCTTCTTCATCATTACCACTTGTTACCAGTGCGACAACAAGCCAGGAA
ACTGCTTCTTCATTACCACCTGCTACCACTACAAAAACGAGCGAACAAAC
CACTTTGGTTACCGTGACATCCTGCGAGTCTCATGTGTGCACTGAATCCA
TCTCCCCTGCGATTGTTTCCACAGCTACTGTTACTGTTAGCGGCGTCACA
ACAGAGTATACCACATGGTGCCCTATTTCTACTACAGAGACAACAAAGCA
AACCAAAGGGACAACAGAGCAAACCACAGAAACAACAAAACAAACCACGG
TAGTTACAATTTCTTCTTGTGAATCTGACGTATGCTCTAAGACTGCTTCT
CCAGCCATTGTATCTACAAGCACTGCTACTATTAACGGCGTTACTACAGA
ATACACAACATGGTGTCCTATTTCCACCACAGAATCGAGGCAACAAACAA
CGCTAGTTACTGTTACTTCCTGCGAATCTGGTGTGTGTTCCGAAACTGCT
TCACCTGCCATTGTTTCGACGGCCACGGCTACTGTGAATGATGTTGTTAC
GGTCTATCCTACATGGAGGCCACAGACTGCGAATGAAGAGTCTGTCAGCT
CTAAAATGAACAGTGCTACCGGTGAGACAACAACCAATACTTTAGCTGCT
GAAACGACTACCAATACTGTAGCTGCTGAGACGATTACCAATACTGGAGC
TGCTGAGACGAAAACAGTAGTCACCTCTTCGCTTTCAAGATCTAATCACG
CTGAAACACAGACGGCTTCCGCGACCGATGTGATTGGTCACAGCAGTAGT
GTTGTTTCTGTATCCGAAACTGGCAACACCAAGAGTCTAACAAGTTCCGG
GTTGAGTACTATGTCGCAACAGCCTCGTAGCACACCAGCAAGCAGCATGG
TAGGATATAGTACAGCTTCTTTAGAAATTTCAACGTATGCTGGCAGTGCC
AACAGCTTACTGGCCGGTAGTGGTTTAAGTGTCTTCATTGCGTCCTTATT
GCTGGCAATTATTTAATAAAATTCGCGTTCTTTTTACGTATCTGTGTATC
TTTTCTTTGCTAATTATACGCTGACATGAATTATTTTTTAACTGTTTCTC
CTCCATACTTTCAAATATTCAAATTGACTAAATGATAATTCTTGCGCTTC
TTATTTTGAAAAAGTAGATATGTGTATCATAAAGAAAACGTTATTATTAT
TGTCTTAGGCAACAAAAATCCATGAAAAGAATTTTACCGTTATCGATATC
ATTGTATTTATTTTATTTATTTATTCAATTTTTTTTTTTTTGGTTTATAT
CCTGCAAACAACACTTCGAATTCAATTCGATATTTCATAAGTTACAACTA
ACACTTATAGAAACCGATGTATGAGTACTTATTATTAACGAGGAAAAATG
CCCTATTTTCTTTAGCAATTAATGAACCATCGCCAACTTTTGCTTTAACA
ATTATTGCCATTTTCAGCAGTACTAACGTAAGATCTAGTGTGGTTCGCTT
AGGATGTTTTCGAGTAGAAATCTGCTGCACATGCCACACGCAGTACTTGA
AACTTGAAATAATGGTGATAATTAGTTATTTAAAGTATGTTAATCTTCCT
TGTTCTTTTATATTTATTTCGAATTCTTTTGCACTAGTATTTAAAATATC
AGCAGAGGTGTAAAAGTGCACCAAAATTATTGTAAAACTACTTGCCCTAA
AATTGATACTTCATACTTGACATATTCAAAAGGGGTCCAAGTATAGATGC
ATCAAAAAAAAAAATTATCCGATGATGAGCAAATGGTAGCTTTTCGTTCC
CAGGAAGTGTAGTAGTTCCATGAAGTCTAATGAGACTTTGGAAAAAGGTT
TGTCACGAGCACCTAACTATTGTATTTTGGAATTTTGATAAACTTCAAAA
CGGGAACGAAGTGTTAAACTTAGATGCGGTTGATTTAAGCTTTAAAAGAG
GAAAATAATGACTGATGATAAGAAGTCAACAACGATTCAAAGCAGGTGAA
TTTCCATTACGTTTCGCTTTTCAATTGAAAAAAATTTGGTGGTTATTCAT
TTCTTGCTTGACCTCTTTACTTTTTATACTTCTGTGATGAGAAGCAAGTT
CGAGGATTTTACGATAAAGCCTACTGGTTATATTTGTATAAATTAGAACG
TTGTCCTTATTTCTCTTTTCGAACAGTATCAAAATAAAGTTTTTGATTAG
GGCCAGATTCTCTTCAAGGAAGAGATACCTCACGTCTGTAATATCTAAGA
GCTAATGTTTCGATCGAACTTTCCTTTGCTTTTTTTCTGGATCTCATAAT
GTCCCACTGTATGTATGTGCCCTCGCACAGCTTTGCTCATCATAGACATT
AATCATTGGTTGTACGATAAAAATATCGCAAAAATTATTCTAACGTTCAG
ATTAGATTCCGGCCATATTTCTGACATTTGTTTTATTAATAAAAATTTGG
CGAATGTTTTGATAACTTGATAACTGCTGATATTTCATTGTTGAAAAGGC
ATGATATTAGATGCACAAAGTATATTATAACTTATTATCAGAGATATAGG
AACAAAAAAAAAGGGAAATTCATATCTATATGTGAAAATACCATTATTTC
CTCTTCTATTTAATATACTGTCCTTAATTTTCATATTACATTATCAACTT
TTGCATTTCAGTGTCCATTAAATCTTGGGACCATTTTCTCAATCTTCATG
TCGTGTTTTCACACCGTATATAATATACTGGTAATATAAGTACTAGTCGA
TAGATCGCAGTTGAGTCTTATCCCAACAGTTAATGATTCACTGTGCTTTC
TGTTGCTGTAGAATTTCTGAGGCATTGTCGCTCTCTTCTATGTGATGCTA
CAACGGAACTAGGCTTCTTATATATCGTGGTCCTACAAGATCTTGGTATC
TCGTTTGCTTACTTTGAAGCTTCACTGATATATAGTATTTAAGCCACTTT
CATGTTCATGGATAATCGTAATTGTACTACGCTGGTACCAGTTATGAACC
CTATCAAATCATCATTGAACACTGCTATTTTTAACTAATCAAGATGTGTA
TGCGGCGTACTTTATAATTTCACGACACTATTGAAAGCAAACTAAAAATC
AAGTAAATACCTATCCAAGTTGCGGGCTCTGGATTTATGTGGCCTTAAAT
TTTCGACCTATGGTTCGCTATTCAATATGAGAAAACCAAAATTAGGTACA
AGTACTGATTACGTCCGTGATTCGAAAAGCAGCGTTGAAAGATTACAAGA
TTTTGCGTGTCCAGGCCGACACTTAACTTTAAGGTCTCGACTTAGTAACA
TGAGTTGCCAAAAGTTTTTTTCTCCTATCTGAATATGGGGAACCGGAATT
TGTCTTTGACCTGACTTTCAAATTGTTGCATATGTAAAAAAAAACAGAAG
AAATATGATCTTCTTCTTCTAGCGATGCAAAAGGATTCATTACAAATCGT
CGCAAAGGCCGACAAGTTGCAGTATATTCACATTGCTTATTTGAAGTATG
TTTGTATACACATCGATAGTATTCATTAACACCACAACTGCTGTGTATAC
TATGTCAAACAGCATAATAAAGCCCGTCATTTTTGTACCCGCTCATTTCC
AATAGGCATCTAAACTTACAAATGTGGTACACTACTTCGAATTCATTAAT
CGATATTGAATGCTAAAAGTCTGCGATTTCTTCCTCAACGTTCAAAAATC
TCATCCAAGGCATAATCCCACATATTGAAGATCGCTACCAATTGTTACGG
GCGAACTGAGGTTTTGGAAATGAGCTTGTACTTAGTAAATTTCTCTTTGC
TTGCATCTTTTTCTTCCATGCCAAAAAATAAAAGATACTCATTTTAAAAG
CGCAGCCATATTGACTAAGTAAGTAATCATAATACTATGAGTAATTTTTG
AGTACTGTGCTCATTTACTAGCTGCTTTTCTGAGAAAGATCCTCGATAAT
CAATTCCAGGTTAGTGGGGCCCTTCTACGGCTTCTTCTAACCAATTGTTC
CCCGTGAGTTGCTTTCTCTGAAAACCTTATTATACATTAGAGTTATAAGA
AAATTTTCTTTTTCCCGTAGATTAACCTGCAGTGCCGAACTTCTAGATGT
CACACCAGACCGTTTGACACCGCCATTTTCCTTCCTTTTCGGAAAAATGT
GCCGATAAATGGTAAGACGCGACGCCACTGCTACGAATATTACGCTTATG
ATGAAGCAAAAGGAAAAAGCAAGTTCCCCTTAAATTCGTATAACTGTTTC
ATCAATCTTTAGTTCTGGCATTTGAAAGTTAATTAAACTTTTCTTCGTGG
TTTCTACAGGAGTTCTGCATGTGCGTAATTCAAAGCCTGTGAAGGAAAAA
GTATTGTCCTAAACAACGGTCGTAGAATACGTCAACTGTAGTTTAAAATA
TTTTCTGGCTCTACTCGGTGCGATAGGTCTGGCTCTTTTCTATTTACTTT
TGTTTGGAGTTGTTGAGGCCGATACCCGTCTAGATGTAAATATGAAATAA
CAGTTCGAGGTTTTATTACGAGAATGAAAAGGGTAATGGATTGGAGCATG
TGTAAATGTCAATAGCAGAAAAAATTTACCGCAAATTGTTTCGTAGTCTT
ATCTTCATCGGACACTCAAGGGTTGCATAATTTTTACCCAAAGGAACAGT
ATACTTTTTTGATAAAAAAATCTTGTTACCTATACAGTATTGCAAGCATT
TTCAGAAACTCGTCTTTTGAGTTCTAAATGCATCATACAACAACAACAAC
AATTTCTTATTACTGTGTCCTTTTGGGATTTTTCAGCCTTCCTAGCTTAC
CCAAAATAGCCTCTCAAGGTGAAAAAACCATGCCTGCAAGCGGATCTAAG
GATGAGTAGCTAGATTACAATAAATCCTGAATTTTCTCTGAGTGTCAACT
TTGTCATCGCTTGTTAAAGGGCTACTACGCTGAAAAAGAACCTGAACTCT
GTTAATAGGTTGAAGATTTTATGACTTGGTATACTATTCCATACGGCTGC
TCTCCTGATTGCGGTGGGTCATTGCTATAACAGTAAAATCAAGGAAGATA
ACAGGAAGAGTAACTTTAGTACAATAAATCTGTTGTCTTCCCGAGGATTA
TAATTGTTCGGCTTTCACACTAAGTTGAAAAGGGGGACTCAGGAAATGAC
AGGGTACGTTTTAGTTTCTCCAAATAAATCTTCCACACCCAGCTTCAATG
TGGTAAACGGGGGAAAGTTGATTAATTGATGTTGGCACTTATATTTAACT
GATGTAGAGAAGAACAACATACTACTAACGTCACAGTCAATTGTGCCAGT
TTTCCAATCAAGTATTTCGAGATAATGTAAAAGTAATTGATATATGTTCG
TACTGGTTTCCCAATTTCCGGGAAAAACTATGTACATGGGTGCAATTCCT
TGTGGTTATTTCCTTTTAGGTTATATTGCCAACCACATCATAGTACTATT
TGCGGTCACTTCAGAAGATATGTTTGCTCCTTTGATCATGATATAGACCA
GGCCAACTGTACCGCTTCAGGCTTCAAAGCATTAGGAATAAGCACCACTA
TTACACAACCATAGAGCTACTCTTACTGTCACGTAGGTAAAACACTTGCT
ACTACACACACTCGTAGTGACTCATCTGACTATATTGCCGGTTGTTAAGA
GGCACCAGTTAAGCACGCCATCAAGGGTACCGAATAATCTCTTCTGTATC
AAGTATTCTACCTTTATGTCTGACCCACGTATTATGTGGAGCAATTACGT
ATTTTTCTCATATCAGCTTTGTTTTTACTCAACTTTGATATCTTAGAGAA
ACAGATCTTGATGTTACAGCAAGGTCAGGAAAATATTTTGACAAAAACAT
ACTAGTTTCATCCTTAGTAGTTGATTCTATGAATGCTGTACTTGAAAATA
TTGTTCATAAAATCCATAAGTTTTACCAACGGTATAATATCCTGCTATTA
AATCTGCAATTGCTTTTGCGAAAAGAAGGAAAACATGCAAAACAAAAGCA
AAAAAAAATTGGCACCCCAATTTCTTATAATATAATAATATAACGGAAGT
ACACCATGCTTTCAATAATAAGATGTTTCCTGAAAAGGGCAACTATCTGA
CTAGTTCAGAGCCATGCAAAAGTTAAGGATGAAAATGCCAAATAAGAAGA
TATTACGGAGTACATTCATTTCAAAAAGAAGAATGTATACTGCTTAGATA
AGAAGATCAAGTTTTTATATTTCCGACCAAATAAGCCATCGAAAACTTTT
GATGCACCAAACACCGTTCTTGAGAGCCAAGCACAGATGCAATTGTTCTG
CCCTTCTTCCAAATTATGAATTGTGCATCATATCGTAAGGCCAGCCACAT
AAAAAAAAGGAGCAAAAAACTCAGTATACAGGCGAATATCCATCATACAG
TCTAGCTGCCCTCACTACTTCCAAAAAAATGGGCTAGTGTTGTACGGTTT
ATGCCATATATCTAGAGTTAGCATAACTATGCACTACCGCTTTTCGAACA
AAAAGTTTGCGAAACCTAGTTCATTGAATATGACTTACCCAAAATGGATA
CCAAGATCCTAATAATAAAGTCAATAACTTGAATTTTAGGTGCCATTATT
TCCAACAATCATTATAGGCTAACTCTACCAGCAGACAAGAATACCGTTCT
TCTAGTTGAGCACATGGTCAAAATAGTCAATAAAAAACGCCCAGAAATGG
CTGTAAATTAGTGTTTGTAGTACACAAAATAATTTCCTAATTCCTTCCAA
ATGGGGTTTTCAAAAAGCTGACTCACGTAATTGATCAATACTTCACTAAA
GAAGAATCATATGAATAAAACTAAAATCAACACTAACTGAGAGACTTAGC
GGCCAAAGCTTAATCATCATTACATAGAGTATATGAAGGGAGTAAGTGAA
TATGCAAGGGTGGGAAACGGCAAAGCATTTTTATGCAAAAAGCGTATTTA
CAAATCCCGTAAACTCATGATGTGAATTTTGTAACCAGCTTTAGCTGAGA
TTATTTCTTTTGCAAAAGAAATATTCAATAAATTAACAATTTTCAAATAA
ATTACCCATCCATGGTCGATAACTTGCAAGAGAGATATCATCATTTGGCT
TTTGTGATAAATTTACAAAACGTAATGTTGTATCGAGATATATTGAGTTA
CAAGTTTTCGTCTCTTTTTCCGAAGCGCCAGACTCCCGTATAAAAAATAA
GGTTTATAGCGGGCATTATGCGTAGATCAGGACTTAAATTTTTCATTGCA
GAAGTCCAATTTCAGACTCAGTATGGTTTGTTGTAGTGCTGGTGTAAAAG
ATGGTGTTATTACTTAAGACTGATTTGGTTGCTCAGGTATTTCATTCAAT
AAAATTGTGAAAGAGAACCTGGAATATAGAATGGAAATATATATCCTGCT
ACTAACCCCAATGGAAGGTGACGATCACTTCTTGTGCGTTCCAATCCCAG
TTTTTGAATGTGCGAGTGGAAAAATTCTAGAGGAACAAATTGATATTTTC
AAATCAGAATTCATCAAATATATGTACTCTGTAAAAACCAAGGATGTGAT
GAAGTTGAGATATTGTCTTTATGGGAAATTGACTTCTTTGTTTAATATGA
ATAATGCAATTTTACTCCTCAGCTCAAGTAGTGTAAAGATTCAGTAGCCG
TCATCAAATAGACTAAAAATTAAAAAATAAGATTCAATGTGGTATGATAA
TGATAGATGAGAAGAAATTGCAAGAAAACGAATAAATACCTTGTCTCTTT
GCACTGAATATCTTAAAGGACATACAGTCGCAATAACGTCTACTCATTGG
TGTGTGTCAAAAACAGTACGTTTATTATCTGGACAGCCAAAAAATAAGAT
CTATTCAAACATGGAATATAGCGTATTTTTATTTAATCACGGTACAATGG
AGATATTTGCATGCCTATAGAAACAAGTAATAGTTATCATATTATTTTCT
AGATTTTGTCACTGAACTTTTCCACTAATGAATCCTATCAAAATTATATA
TCCAATATGGCTGCATTCCCAACTAAATATTAAAATGCCGCTAAGTATAA
AATGTCTCCGCATCGGTAAAAAGCATTACAAATGCGTATTATACTAGCGA
GAAAAAAGTATAAGTATCAATGCCAATCACCCTCTGACCATAAACTTTCT
AAACATGAATAATAAAGGTGTTGAGAGTTATTATCCTAATTGATCAATTA
ATTTGAAGCAAAGTTATTATGTTAAAGAAAAAGGGATGTCACAATCCTAA
CTATAATTTTTGCACTATACTCTGTAGGCGTACAAAATGGTTTGTACCGA
CTATATTCTCTTTATTTTTGACAATCCTTTACGATATATGATTAAGAATA
CCATGTTATTTTTATGAAAATCTGTGATTTTTTTGTTTTCATACACTTTT
TATTTTTGTCACGTAGTGCACTTTGATTAATACAAAAAAAAATGCTGCAA
AAGCATCGACTACATAAATTCATTAGGACGCATTCCTCATTACCACCTGG
GTCTAATTTTTATTTTGAAATTGATATTATTCTTTATATGATGAGGTAAA
AAGCATTATATTCGTTGTAAACTCATATACTTATCCTCATTTTAGGCACC
ATCAGGGACTAAGGGCTAAAGTATCAGAGCCGCATTTCAACAGTGTACAG
AGATTTTAGAAACATTATCACGCACTGCCTTTTGCTTTGTTTACCCGTAA
TGAGTATACAGTGGATTTTCTGGTGCTAAAGCATATTGCCCTTTCGGCAA
TACTTGATGCCCTAAACATTTTCATCCTGGAACATACGAGTAAGAGCACA
TTTATGTGCCTATATTCCTCGTTTTTTACTGGTGCTGAATTTCTTATTTT
CCACAGATAACAATCATGTTAATAAATTATGCACTGTGCTAATTTTTCAA
TTAAGGTTCTATTACCCCTCTATCACCGACAGAAACACGTAATGATGTGT
TATTTCCATTATAATTCCGTAAGAATGGTGTTTATAGGTAGTCTAAAGAA
CGTGCATCAGAGAAGAATAACTGTCGCAAAAAATGACTATTCTTTACCTT
TTCAAACTTAACTGAGATAGTTATCTCTATTATTACCAGTGGCACACACG
CGAACTACATCACTCACCACTATCGTCTTAGGAACTCAAGATTTTATAGT
AATGCAGCCGAAGACATTCAAGTCCTGAGAGAAAATGTAGACATTTTAAG
AAAAGTACCGGAAATAAAGCACATGTAAAGCATTGAGCTCTGTACTCTAT
AAAAATTAGCTGCATTCAAACAACAATGTTTGAAATTTTTGCAAAAGTTA
TTGAAAAAGATTGCTGTTTTCAGCCTTGTTCAGATCATGTCTCAAAAATG
AGAAACTGGAACTCTCATAATCAGTACCTCGTATTTTTTTTTCCTTATAG
TTTCGTTATTAAAAATTTTTTTGCTGCTAATTTAAGTACGCTTTTGGTCA
TAAATGCTACCCACCAGTTGAATTATTGACATGATTAAAATACATTTCAG
AACTTTACGGATTAAAAACTTTAAAGAACCTTTCAATCCATGTTGCTGGA
GGGCCATGAATCCACGAATTACAGCAAAAGAAGACAGTAACTACTTAGGG
TTCAATAATTACTTGCATAAACACACACTAACAACCAAATCGTACTAAAA
TTTGCAATTAACAAAACTCCATCATATCACGCTGAATTATGTAGGGCTTC
TTAATGCAATAGGTTGCCTGAATTTTGCTTACTCGTGCTGCCGGGAACAC
TTAGCAGTTGGGAGGCCGTTTCTCCCATATATTTCATAATTTTCTGTCCT
TCTTAGAGTAGGATGCTGAAAATCAAAAGAAGACCGTCAATAGGACCAGA
TTTTGTGGGTCAATTTTGGGCCAGACACATGATACCCTAGGAAGTTTAAC
GGTATACAACTCAAGGACGAGGAGTATTCGGAAACTACCGGTTTTTAACA
AGCTGCAAATTTCCAGTAGCTGTTTTGGTTGCGACTACGGATAAAAATTC
ATACTTTAGGAAGTGAAGCAAGATAAAAAATCATGCTGCATCCTAATTCG
TGAAGTTTGTTAGGAATATTATTGTAAACAAGGAACCGTTTCAGTAAACT
TGCTCTCTACTCTTCTAAGCTGTAATTTAAAAAAAGCGATAAAACAATGA
TTTTGATTATCTGCAACTTCTGGAAACTCGAGATACTACGCTAGACGAGA
TACCTATTAATTGTTTTCCTAAAAAATCAGGAACAGTTCCTGGCAGCTTT
CGGCTCCTTCTTGTTCTGGAAAGGATCTTCAAATCCGCTTCCACGTAGCA
GTCCTCGCTACGACTTCTTCTGAAGTATTTTGATTTTTGGCTGCATTTAC
CTTTTATTGCCGAAAATCTTATTTTCCAAGAAAAAAGCTTATTTTGCATT
AAGTTTAAAAAATTTCTTCTTTCCCGTAGATTGACTTGCAGCGTCAAAAT
TCCGGAGGCCTCACGAGATTTTTTGACATCGGTTTTTGACATCTCTTTTT
CCTTCCTTTTTCTTTCTTTTCCTGCGCACGCCGATAAAGAAGTAGTACAA
CAGACAACGTCAAAATGATCCTCTTGTGATGAAGCAAAAGAGGAAGAGTA
TACTCCTTTTCCGCTTGTACAAATATTTTTTTTGATAATAAAATTTGGCA
CTTCAGAGCTTATCGTATCTTCTCCCGGAGTTCCTCAAGACTTATACTTC
AGCCCGTTTAGGAATGCATAAAAGCAAATAGGATTCGTTACAACTGCTGC
AGGACTCTTTAGGACTGCATCAAGGTAAGCCTCGCTGCACCTAAACGCAA
AATGTGGTTGTAACCTTTTTAATTTTTTTCTTGAACTTGTTGAGTCGTAA
TAAATCGTTTCTGGGAAGTGGAAGGTAATAATGTAATGGAATCGGCGTTA
CTCGCATGTGCAGATATCAGCGACAAAAAGTGTTGTAGGGACGTTTCGAT
ACCAAAATTTCCTAAATACAGCGCAGGAACATCACTACGCTAAACAAATC
GTAGCGCATACATCTGATCGAAAAAAGACAGTTCCCAAAACAATGACATA
TGAAGAGACCAGCATCAAAATTTTCATCATTAACAGCATGGCTAAAAGTT
ATTGTTTAATATACCCATACCTGATTGACGAACCAAGAAATGCCTTATCA
CTATTTATTTTTGGCACTCTTCACCTACCTGGCCACGTCCAATGTTGTTT
CAGGAAGTACACAAGCATGCCTGCCAGTGGGCCCGAGGAAAAATGGGATG
AATGTCAACTTTTATAAATACTCATTACTGGATTCAACAACGTATTCCTA
CCCGCAATATATGACTTCTGGATATGCCTCGAATTGGAATTAGGTTCCGT
TGGCGGACAGACGGATTTCTCAATTGACTACGATCTTTCTTGTGTTATCT
CTTCAGGAACTTTTAAATGTGCTCAATCAGATGCTTATGGAAACTGGGGA
TGCAGAGGTCATAGTGAATGTTCAAAATAGCCAAGAAAGACCTATTGGAG
TACTGATTTACTTGGTTTCTTACTATCCCAAAAAACGCTACTCTAGAAAT
GACAGGTTACTTTTTACCACCACAAACAAGTTCTTACACGTTCAGGTTTG
CTAAGGTCGATGACTCTGCAATTCTATCAGTCGGTGGTAACGTTGCGTTC
GAATGTTGTGCACAAGAACAACCTCCAATTACATCGACGGATTTTACAAT
CAATGGTATTAAGCCATGGCAAGGAAGTTTGCCTGATAACATCGGAGGGA
CTGTCTACATGTATGCAGGCTACTATTATCCGCTGAAGGTTGTTTACTCC
AATGCCGTTTCCTGGGGCACGCTTCCAATTAGCGTGGAATTGCCTGATGG
TACTACTGTTAGTGATGACTTTGAAGGGTACGTTTACTCTTTTGACGATG
ATTTAAGTCAGTCAAATTGTACTATCCCTGATCCTTCAAAACATACTACT
AGCATCGTCACAACTACTACCGAACTGTGGACTGGTACTTTTACTTCTAC
ATCTACTGAAATGACCACCGTCACCGGTACTAATGGTCAACCAACTGACG
AAACCGTTATTGTTGCCAAAGCTCCAACCACTGCCACCTCATCCAGTTTG
TCATCATCTTCTTCAGAACAAATCACCAGCTCTATCACGTCTTAGCATCC
AATTATTACTCCATTCTATCGCAGCAATGGAACTTCTGTAGTTTCTTCCT
CAGTCATGTCTTCCTCGGTCATTTCTTCTTCTGCAACGACCTCCACTTCT
ATATTCTCTGAATCATCTAAATCATCCGTCATTCAAACCAGTAGTTCCAC
CTCTGGTTCTTCTGAGAGCGAAACAATCTTAGTGATTGCTGGCATGTCAT
TAGCGACAAGACGCTTATTACCGTAGTAGCCCCCCAAGGCAAACATCTCT
TTATCAGTAATATCCAAAGCTGTTCAACTTCTCGAATTGGCCCAGGAAAA
GAGCATTGGGGCGGCAACTAACTCTGGCATACTTACAGTTTCTGCTCTTG
ACAGCGCTAAAAAAGGGCTTGTTTTGTAATGCCCGGTTCGCAATTCTACA
AGTACCACGCACTAGCTGCTAAAAGTGTCTAACCTTGCGAACAAATCTGG
ACTTTCTTATGAGAATCCCATCGTCAAGAAACAAAATTATACAGACAGGC
GTAAATGTAGCTCGTAAGCGCCTGATCAAGTAAGCCAAATGCGCTAACTT
GAGGAAATATAGCCATCTAAATCTCTGCAACATGCCAATTCGCACGTGAC
TTGAAACTATGGAAAGTGTCTAGAAGATTACCAAGAACCACGTTATTTGA
GAGAGGATGGCAAGGTGACGACAATCACACCAAGACCACATTTTGGGTGC
GCCTGGAAGCAAGACCTGAGAAACTGGGCCAAAATATTCAAACCAAGCAT
AAGATAGTTGGAGGTAGGAATACACTATCTAATCTGTGCTGATGAAATGC
TGGCGAAAACGGGCGATGTAGTGGTACAGAAGGTGCCGGTTATCCGTTTG
TCCGTTTTTCTTCATTTTTTTTTTGTTTTTCCCTTTTGTCTTTTGCACCG
CTTATATATGGGTATGAAACAAGTTCAAGAATTTATAATGGAACCCAAAG
GTTCAGTCTTTGTAGTTCGAGCGACATTGCGCGTTTCCTTAGAAAACGCT
GGAAAGATATTCTTTAACGAGACGGAGTAATTCTCGTCAGGAATAGGATG
TTGATTGATTTTTGCTGTAGTTATATAGCAGGGACCCACGGAAGAGAGCG
AGCGCCTTCTTTCACAGGGACTTTTGTCAGCCACGTCTCCGGGGAAAACA
ATTGCCGTCCGCGTCGCAGTGAGATTACGCAGCCGTGCGCTTCAGGGACA
GAAAAGAAGCATTTCGCGGCTACGGAGAAACCGTGCACTAACTCTCTCGA
GGGTAGCCGCAAAGATTTCTTGTCTCTTCCATTAGGACATAGCTATCTTT
TTCTTTTCTGTTTTTGGCGTATGATCTGTTCTGAGCCAAAGTTATAGATC
ATTGCTTGAATAAGCACCTCACAGAGTAGGGATTGTATAGAAAGTAGCTG
AGCGTCTGCCCACGTAACAAACAATCTTGCCCCTTCCCCGCTCTTGTTTT
CGCGTGCCTCTTCTACAATAATCTGGCCAGGCTGAATCGCGTTCTGCTGC
TGCTGCTGCTATTGTTATTGTTGTTGTTGTTGTTTTGGCCAATTGCTTAT
GTGTTGGTCTGCAAATTAGCACCTCGTTCCCTGTTGGCAAACGCGCGCGT
ACAAGCCTTACAGGGCTTGAGAATGTTCTTCGTAGAAATGCATGCACAAA
AATTCTGATCTAGCACACCATCGGTCTCTGTAGCTTCGGGCTCTATAGCT
ATGGGTTAGGAGTCCGTGAGTAGTAACAAGAAGAAGTATATAAAAAGCAG
GTAAATCGTACTTCAATATGCTTCATTGTCACTGGATCGTCATATTCACT
CTTGTTCTCATAATAGCAGTCCAAGTTTTCATCTTTGCAAGCTTTACTAT
TTCTTTCTTTTTATTGGTAAACTCTCGCCCATTACAAAAAAAAAAGAGAT
GTTCAATCGTTTTAACAAATTCCAAGCTGCTGTCGCTTTGGCCCTACTCT
CTCGCGGCGCTCTCGGTGACTCTTACACCAATAGCACCTCCTCCGCAGAC
TTGAGTTCTATCACTTCCGTCTCGTCAGCTAGTGCAAGTGCCACCGCTTC
CGACTCACTTTCTTCCAGTGACGGTACCGTTTATTTGCCATCCACAACAA
TTAGCGGTGATCTCACAGTTACTGGTAAAGTAATTGCAACCGAGGCCGTG
GAAGTCGCTGCCGGTGGTAAGTTGACTTTACTTGACGGTGAAAAATACGT
CTTCTCATCTGATCTAAAAGTTCACGGTGATTTGGTTGTCGAAAAGTCTG
AAGCAAGCTACGAAGGTACCGCGTTCGACGTTTCTGGTGAGACTTTTGAA
GTTTCCGGTAACTTCAGTGCTGAAGAAACTGGCGCTGTCTCCGCATCTAT
CTATTCATTCACACCTAGCTCGTTCAAGAGCAGCGGTGACATTTCTTTGA
GTTTGTCAAAGGCCAAGAAGGGTGAAGTCACCTTTTCTCCATACTCTAAC
GCTGGTACCTTTTCTTTGTCAAATGCTATTCTCAACGGTGGTTCTGTTTC
CGGTTTGTAACGTAGAGACGACGATGAAGGCTCTGTAAATAACGGTGAAA
TCAACCTAGACAATGGAAGTACCTATGTTATCGTTGAACCAGTTTCTGGA
AACGGTACAATCAACATCGTCTCTGGTAACCTATACTTGCACTACCCTGA
CACCTTTACTGGCCAAACTGTTGTATTCAAGGGTGAAGGTGTTCTTGCCG
TTGACCCAACCGAAACCAACGCCACTCCTATTCCTGTTGTTGGCTACACC
GGTAAGAACCAAATTGCCATTACCGCCGACATCACTGCTCTTTCTTACGA
CGGTACTACTGGTGTCTTAACTGCAACCCAAGGTAACAGACAATTCTCTT
TTGAAATTGGTACTGGATTCTCTAGTTCTGGCTTCAGTGTCTCCGAAGGA
ATCTTCGCAGGCGCCTACTCATATTACCTAAACTATGACGGTGTCATCGC
TACAAGCGCCGCATCCACATCCGCATCCACTACCTCTGGTGTTGTCTCTA
CTGCCACTGGTTCAGTCACTTTATCCTCTAACGCTTCTACCACCGTCTCT
TCTACGATCTCTTCTAGCGCCCCAGACTCAATAATTCCTTCATCTAGCGC
CTCTATCTCTGGTGTCTCAAACTCCACTACAGCATCTGGTTCAATCGCTT
CTACTGCTTCCACCGCTTCCACTACTTCTACTGCATCCGCTGCATCCGCC
ACCAGCTTCACCTCAGGTTCCGCTTCTGTCTACACTACTACATTAACTTA
CTTGAATGCCACAAGTACAGTCGTGGTTTCCTGTTCAGAAACAACCGACG
CTAGCGGTAACATTTACACCATTACCACAACTGTCCCATGCTCATCTACC
ACTGCCACCATCACATCTTGTGACGAAAACGGATGCCATGTTCCAGCACC
AACTGCTACCGACGCAACTGCAACCGTTTCCTCCAAGTCATACACCACTG
TTACTGTTACTCACTGTGACAACAATGGCTGTAACACCAAGACTGTCACT
TCTGAATGTTCTAAAGAAACTGCAGCAACCACCATTTCTCCAAAATCATA
CACTACTGTTACCGTTACTCACTGTGACGACAACGGCTGTAACACCAAGA
CTGTCACTTCCGAGGCTTCCAAACAAACATCATTGGCCACTAGCACAGTC
ACCAAGTCTGCTGCTCCAACTTCTCATACTGCTGCTTCCAGCACCTTCAC
TGGTATTGTCGTTCAATCCGAAGGTATGGCTGCTGGTTTGAGAACCAATG
CTTTAAGTACTTTGGCAGGTATTTTCATCCTTGCTTTTTTTTAAAATGAG
TGCGTAACCGTACTTTCCTAAAAATAACTAAGTAGAAAGTATTTTAATAT
ATAAACGTCAGTGTAAACATTCAAGTGATTTTAACTTTACGCGGTTGAAG
AATGCTGTGTTCGAACTATAAAGCGTCAGAAAAGATGGTTTAGCGAAGGC
ACCATTATGAAGATAGACACATTCTTCTTTTTTTTTTTTTTTTTTTTTTT
TTTTTTTTTTTTTCATTTACTTTTATTTCGCGCGGTCGGTAAATTTTTCG
TGGGTTTCTTTGAATCTATTAGCCGACATAAGAATAATGCATAAATAATA
TTTTTAATGTCTTCCTATGCCCAAAAGAAGAAGTCTTGAAGTTGCCGCAC
ATGGAAATCACATGACCATGGCTTGGCCCTTCGTTTTAAATGCAACATGC
AATATGGAATGTGTCATGAATACTATCAGCAGGAACAGAAAGCGTCGTTT
TGTTTCTGCAAATGCTGTAGTTTTGGGCCGAAAATAGATGTAGTAGAATA
TATAGTGAAACGTGATGTACAAAAGAAAAAGGTAGTTTAAAAAAAATTAG
ATAACTTGGATTTTTACCCTGAATATTGCATGTGATTCGTAAAGAACTGA
GTTACCTCAAACGGACCTCCCTTTTCATTTCGTATTCCGCGAATCATGAA
GTCATGCAATTACCTCTGAAGAGCTGACTGTCCCAAAAGAAGCTATCGAA
TCTGTCCTTGATTTATTTAAGCCTTGCGTTTCGAGAAAGTGAAAACCAAT
TGAATACAAAATAAAAAAAAAGAAGAAAGAAATAGCAGGTCTAAGATATA
TAAGAAAGTTAATATCATTTTTGAACATTTTATTTTAGACGCCTTCAGCC
GCGCGACGCCCGGAGTAATCATATGCCCATGACTTTACCAAAAGGCAACA
GGGAGGAACATGCATTAATGTGAAGCATCACTGCTGCAATTCTCGGTGTT
GCTAATAATTCATGGATCGAGAAAGAGACATAACATTTAGGCCAATTTTT
TGAATAAATATGAACTCAGCTAAGACTCGACAATACAATTTTCTTATACT
AAACGTAGATTTATAAAATAAACACAACTGTAAGGGCAATGCAACCGTAG
ATGCATATATCATTTATAGAAATTATATCCAACAGAAAGCTCAGACTTAT
ATCCGGTTTAAGAGAGAAATTCTTGCTCATATTACCCCAAGACCAGGTGG
CGTGTTGAAGTTTATAACATATAAGAACTACTACCTCATGAATTCTAGTG
GATGAAAGAAGCAGCACGAACACCATTTCTACAGACAACGACACATGGAA
AGGTTCACCATTCCCAAAGAAAACAACGATGGCCACAAGGGTGTGGTCCT
CCATTCTCCTACTGTTGGAAGGAGATATTATCCGACCGACTGTTTTGTGA
TATGGCAAACTATTTTTTTAAATGAGCAAAATTACTTCTTTTGGCTGGAA
ATGTCATTAGAAAGTGCCCAAGTGACATTTAGCTAAACTCGGGTATTGTC
TACAAGACCGGTGCTGTGACCGTTTCCAATACGGAAAGAAACGGTACTGG
GAGCAGGAGTTGCTTTTACAGATATGAACAATGCCAATAGAGCCGCACAT
GTAATTACTGGTTCACACTCGTGGGGCCCACACGATTCCTGTGCAAAGTT
TGACAAGAGGATGGAGTTTCACGTAAATGCTGCCAAAGGTGATGCGGTTT
TGTTTTTGGGCAGCCTCTACCATGTTGCAAGTGCGAACCATACTGTGGCC
ACATAGATTACAAAAAAAGTCCAGGATATCTTGCAAACCTAGCTTGTTTT
GTAAACGACATTGAAAAAAGCGTATTAAGGTGAAACAATCAAGATTATCT
ATGCCGATGAAAAATGAAAGGTATGATTTCTGCCACAAATATATAGTAGT
TATTTTATACATCAAGATGAGAAAATAAAGGGATTTTTTCGTTCTTTTAT
CATTTTCTCTTTCTCACTTCCGACTACTTCTTATATCTACTTTCATCGTT
TCATTCATCGTGGGTGTCTAATAAAGTTTTAATGACAGAGATAACCTTGA
TAAGCTTTTTCTTATACGCTGTGTCACGTATTTATTAAATTACCACGTTT
TCGCATAACATTCTGTAGTTCATGTGTACTAAAAAAAAAAAAAAAAAAGA
AATAGGAAGGAAAGAGTAAAAAGTTAATAGAAAACAGAACACATCCCTAA
ACGAAGCCGCACAATCTTGGCGTTCACACGTGGGTTTAAAAAGGCAAATT
ACACAGAATTTCAGACCCTGTTTACCGGAGAGATTCCATATTCCGCACGT
CACATTGCCAAATTGGTCATCTCACCAGATATGTTATACCCGTTTTGGAA
TGAGCATAAACAGCGTCGAATTGCCAAGTAAAACGTATATAAGCTCTTAC
ATTTCGATAGATTCAAGCTCAGTTTCGCCTTGGTTGTAAAGTAGGAAGAA
GAAGAAGAAGAAGAGGAACAACAACAGCAAAGAGAGCAAGAACATCATCA
GAAATACCAATGTTGAAGTCAGCCGTTTATTCAATTTTAGCCGCTTCTTT
GGTTAATGCAGGTACCATACCCCTCGGAAAGTTATCTGACATTGACAAAA
TCGGAACTCAAACGGAAATTTTCCCATTTTTGGGTGGTTCTGGGCCATAC
TACTCTTTCCCTGGTGATTATGGTATTTCTCGTGATTTGCCGGAAAGTTG
TGAAATGAAGCAAGTGCAAATGGTTGGTAGACACGGTGAAAGATACCCCA
CTGTCAGCAAAGCCAAAAGTATCATGACAACATGGTACAAATTGAGTAAC
TATACCGGTCAATTCAGCGGAGCATTGTCTTTCTTGAACGATGACTACGA
ATTTTTCATTCGTGACACCAAAAACCTAGAAATGGAAACCACACTTGCCA
ATTCGGTCAATGTTTTGAACCCATATACCGGTGAGATGAATGCTAAGAGA
CACGCTCGTGATTTCTTGGCGCAATATGGCTACATGGTCGAAAACCAAAC
CAGTTTTGCCGTTTTTACGTCTAACTCGAACAGATGTCATGATACTGCCC
AGTATTTCATTGACGGTTTGGGTGATAAATTCAACATATCCTTGCAAACC
ATCAGTGAAGCCGAGTCTGCTGGTGCCAATACTCTGAGTGCCCACCATTC
GTGTCCTGCTTGGGACGATGATGTCAACGATGACATTTTGAAAAAATATG
ATACCAAATATTTGAGTGGTATTGCCAAGAGATTAAACAAGGAAAACAAG
GGTTTGAATCTGACTTCAAGTGATGCAAACACTTTTTTTGCATGGTGTGC
ATATGAAATAAACGCTAGAGGTTACAGTGACATCTGTAACATCTTCACCA
AAGATGAATTGGTCCGTTTCTCCTACGGCCAAGACTTGGAAACTTATTAT
CAAACGGGACCAGGCTATGACGTCGTCAGATCCGTCGGTGCCAACTTGTT
CAACGCTTCAGTGAAACTACTAAAGGAAAGTGAGGTCCAGGACCAAAAGG
TTTGGTTGAGTTTCACCCACGATACCGATATTCTGAACTATTTGACCACT
ATCGGCATAATCGATGACAAAAATAACTTGACCGCCGAACATGTTCCATT
CATGGAAAACACTTTCCACAGATCCTGGTACGTTCCACAAGGTGCTCGTG
TTTACACTGAAAAGTTCCAGTGTTCCAATGACACCTATGTTAGATACGTC
ATCAACGATGCTGTCGTTCCAATTGAAACCTGTTCTACTGGTCCAGGGTT
CTCCTGTGAAATAAATGACTTCTACGACTATGCTGAAAAGAGAGTAGCCG
GTACTGACTTCCTAAAGGTCTGTAACGTCAGCAGCGTCAGTAACTCTACT
GAATTGACCTTTTTCTGGGACTGGAATACCAAGCACTACAACGACACTTT
ATTAAAACAGTAAATAGATAATATGATTATGTAATTTTAGAAACTAATTA
TGAATACCGATTTATTTTTTTTTTTTTTTTTCACTTTTGCTGGCAAGAAA
TACGAAATTGCAATGACGATCACAGTCCAAAGAGGTAAGCACAAAGGCGC
AGTATGTGATTACTCTATCATTCTTTAGCAAAACCAGGATAGGAGTATAT
GTATAAGAAATATGCAACGCCATCATTTAATGCAATAGACACGACATGCC
CTTTACATGAGGTGGTACAATGTTTTAATATTGTGTCAGGGCAAGTACAT
GATAATATCGTTTAAAGATGATGCTAGAGTAAAAGTATGAAGTGAAAGAA
AAGGGCAATTGATTGACTAAGCGGATGTTGTAGGATGATATAGTGGCTCA
TGATCTGTAAATGATCGGTTGACCGCAGTATTATATAATAACATCCGTAT
AAGTACATATACTACCATGTCTGTTCTCTACATTGCTTTTTATTCAAGAT
TATTGGTTTTCCTAACCGCCGCGCCGCGCAGGTACCCCGCGCATCTCTTC
TTCTCGAAGAAAGCGGAAAAAACAAAAAAAAAAGTATAAATAGTGGAGTC
TTTTCCCATTTAACATTTAGAAAAAAATTCGAATGGAAATTTCTTGCCGA
ACATTTAACCGGAGACCCTTGGCGGCTTTTTCTCAGTTTCGTGGGCTAGT
ACATTTTACCTAGTATGCTGGGAACTTTTTTTCCGTATTCTATTCTATTC
CTTGCCTTACTTTTCTTATCATTTTTTATATAACCAATTTCAAAAATACT
TTTTAACTGTCATAGACGCATTTTGTTTATTACAAATTAAAAGAATCAAA
TATAATATGTGCAATTAATAACTCCACAAGTAGCGAAAGCAATGGCCGCC
ATTAGAGACTACAAGACCGCACTAGATCTTACCAAGAGCCTACCAAGACC
GGATGGTTTGTCAGTGCAGGAACTGATGGACTCCAAGATCAGAGGTGGGT
TGGCTTATAACGATTTTTTAATCTTACCAGGTTTAGTCGATTTTGCGTCC
TCTGAAGTTAGCCTACAGACCAAGCTAACCAGGAATATTACTTTAAACAT
TCCATTAGTATCCTCTCCAATGGACACTGTGACGGAATCTGAAATGGCCA
CTTTTATGGCTCTGTTGGATGGTATCGGTTTCATTCACCATAACTGTACT
CCAGAGGACCAAGCTGACATGGTCAGAAGAGTCAAGAACTATGAAAATGG
GTTTATTAACAACCCTATAGTGATTTCTCCAACTACGACCGTTGGTGAAG
CTAAGAGCATGAAGGAAAAGTATGGATTTGCAGGCTTCCCTGTCACGGCA
GATGGAAAGAGAAATGCAAAGTTGGTGGGTGCCATCACCTCTCGTGATAT
ACAATTCGTTGAGGACAACTCTTTACTCGTTCAGGATGTCATGACCAAAA
ACCCTGTTACCGGCGCACAAGGTATCACATTATCAGAAGGTAACGAAATT
CTAAAGAAAATCAAAAAGGGTAGGCTACTGGTTGTTGATGAAAAGGGTAA
CTTAGTTTCTATGCTTTCCCGAACTGATTTAATGAAAAATCAGAAGTACC
CATTAGCGTCCAAATCTGCCAACACCAAGCAACTGTTATGGGGTGCTTCT
ATTGGGACTATGGACGCTGATAAAGAAAGACTAAGATTATTGGTAAAAGC
TGGCTTGGATGTCGTCATATTGGATTCCTCTCAAGGTAACTCTATTTTCC
AATTGAACATGATCAAATGGATTAAAGAAACTTTCCCAGATTTGGAAATC
ATTGCTGGTAACGTTGTCACCAAGGAACAAGCTGCCAATTTGATTGCTGC
CGGTGCGGACGGTTTGAGAATTGGTATGGGAACTGGCTCTATTTGTATTA
CCCAAAAAGTTATGGCTTGTGGTAGGCCACAAGGTACAGCCGTCTACAAC
GTGTGTGAATTTGCTAACCAATTCGGTGTTCCATGTATGGCTGATGGTGG
TGTTCAAAAACATTGGTCATATTATTACCAAAGCTTTGGCTCTTGGTTCT
TCTACTGTTATGATGGGTGGTATGTTGGCCGGTACTACCGAATCACCAGG
TGAATATCTCTATCAAGATGGTAAAAGATTGAAGGCGTATCGTGGTATGG
GCTCCATTGACGCCATGCAAAAGACTGGTACCAAAGGTAATGCATCTACC
TCCCGTTACTTTTCCGAATCAGACAGTGTTTTGGTCGCACAAGGTGTCTC
TGGCGCTGTCGTTGACAAAGGATCCATTAAGAAATTTATTCCGTACTTGT
ACAATGGATTACAACATTCTTGTCAAGACATCGGCTGTAGGTCGTTAACT
TTACTAAAGGAAAATGTCCAAAGCGGTAAAGTTAGATTTGAATTCAGAAC
CGCTTCTGCTCAACTAGAAGGTGGTGTTAATAACTTACATTCCTACGAAA
AACGTTTACATAACTGAATGTTAAATGGGATCATTAATACAATAGTACTG
TACGTATGGCACCTGTACATACTGCGTTATAAATGTACTAATGGAATGAT
ATATTAATATATAGTGTGTTTATACCTTATTATTGATGATTAGTATATAT
TTTTATATTTAGGTGATTTTAGTGGAGATTATTTGGTGGTAATTACACTA
GTATACATAAAATGGGTAGTGGATATTTGTATAGAAAGGGCATTACGCAT
GGAGTTAAGAGTATTTACATGATAATTGGGGTTCCGTGATTCATTATAGA
TAATAAAACGTGGATAATATTGGGTGTTATAGGTAAATGGGACAGGGTAT
AGACCGCTGAGGCAAGTGCCGTGTATGGTGATGTGGTATGGTATCGAGTA
CCGATGGAGTGAGAGATGGCCTTGGTGTAGAGTATTATGGCGGGTAAGTT
AGATGATGTATTGTTTACGTTATATTTGTTTAAATTGGATTTGTTTACAT
TAGATTTGTTTACATTTCAATATATCAATGGAGGGTATGTAGCATTATGG
TAAGTAGCACGTGGTAGATGGGGATTGTAGGTGGATGGTAGGATGAGTGG
TAGTGAGAGTTGGATAAGATATATTGGGCAGGGGATAGATGGTTGTTGGG
GTGTGGTGATGGATAGTGAGTGGATAGTGAGTGGATGGATGGTGGAGTGG
GGGAATGAGACAGGGCATGGGGTGGTGAGGTAAGTGCCGTGGATTGTGAT
GATGGAGAGGGAGGGTAGTTGACATGGAGTTAGAATTGGGTCAGTGTTAG
TGTTAGTGTTAGTATTAGGGTGTGGTGTGTGGGTGTGGTGTGGGTGTGGG
TGTGGGTGTGGGTGTGGGTGTGGGTGTGGTGTGGTGTGTGGGTGTGGTGT
GGGTGTGGTGTGTGTGGG
>chrII
AAATAGCCCTCATGTACGTCTCCTCCAAGCCCTGTTGTCTCTTACCCGGA
TGTTCAACCAAAAGCTACTTACTACCTTTATTTTATGTTTACTTTTTATA
GGTTGTCTTTTTATCCCACTTCTTCGCACTTGTCTCTCGCTACTGCCGTG
CAACAAACACTAAATCAAAACAATGAAATACTACTACATCAAAACGCATT
TTCCCTAGAAAAAAAATTTTCTTACAATATACTATACTACACAATACATA
ATCACTGACTTTCGTAACAACAATTTCCTTCACTCTCCAACTTCTCTGCT
CGAATCTCTACATAGTAATATTATATCAAATCTACCGTCTGGAACATCAT
CGCTATCCAGCTCTTTGTGAACCGCTACCATCAGCATGTACAGTGGTACC
CTCGTGTTATCTGCAGCGAGAACTTCAACGTTTGCCAAATCAAGCCAATG
TGGTAACAACCACATCTCCGAAATCTGCTCCAAAAGATATTCCAGTTTCT
GCCGAAATGTTTTATTGTAGAACAGCCCTATCAGCATCGACAGGAATGCC
GTCCAATGCGGCACTTTAGATGGGGTAACTCCCAGCGCAAGCTGATCTCG
CAAGTGCATTCCTAGACTTAATTCATATCTGCTCCTCAACTGTCGATGAT
GCCTGCTAAACTGCAGCTTGACGTACTGCGGACCCTGCAGTCCAGCGCTC
GTCATGGAACGCAAACGCTGAAAAACTCCAACTTTCTCGAGCGCTTCCAC
AAAGACCGTATCGTCTTTTGCCTCCCATTCTTCCCGGCACTTTTTTTCGT
CCCAGTTCAAAAAGTACTGCAGCACCTCTGTCTTCGATTCACGCAAGTTG
CTCCATACTTTATAATACAACTCTTTGATCTGCCTTCCAGACATGCGGAA
AACTTGGCTCCCTTGCTTGCCTCTTGTCGAATCCAATACACTAATTGTTT
CTCTTCTTCTAGTAATGGCCAGGTACCAAGCATAATTTCTCTGTATCTGA
GAGTAGATCTCTCTCCTTTTTACGCTAAAATATTTCAAATATCCTACAGG
GTCCCCATGATATGGCTCGATGTCTTCCAAGTATTCTTTGTATTCCTCAT
CATTTCGCAGCATTCTCTCCACAGCTAGTGCTTCCCAAGCTATCCTCCGA
TACGATACTTTCTGGCCAGCCCAACAGACACAGAGCCCGAACATCTTTTG
ACAGCCCTTGCATAATCCGTATTGTGTGAATACTCCCTCTGGGCAGAAGT
ATATGTCAATACCATAGAGGAAAAGATGTTTAATTTCGTCAGACCGAAAT
CCAAGAAACTGTAAGACATTCATATTCTCGGAAGTATTGGGAAATTGTGC
TTTCAGTTTCTTTCTCTCTAGGAAAACCATTTGACTCCCTTTCCGCTTAT
ACGACTCTTTGTTAATGTCGGTGACTGGATGGAATCTATTATCCTCAGCA
TTGCCATCTTTATTGGCGTCCTCCTTGGCACTAGCGTTGGTACTTTCAGT
GGTAGTGGCATTAGTGCTGGAGTTGGTGCTAGCAGTGGTAGTGGCATTAG
TGCTGGAGTTGGTGCTAGCAGTGGTAGTAGCACTAGTGTTGGAGTCGGTA
CTTTCGGTGGTAGTAGCACTAGTGTTGGAGTTGGTACTTTCAGTGGTAGT
CGCACTAGTCCTGACGTTGATGCTAGCAGTGGTAGTAGCATTAGTGTTGG
AGTCGGTACTTTCGGTGGTAGTAGCACTAGTGTTGGAGTTGGTACTTTCA
GTGGTAGTAGCATTAGTGCTAGAGTTGATACTTTCAGTGGTAGTAGCACT
AGTCCTGACGTTGATGCTGGCAGTGGTAGTAGCACTAGTCCTGACGTTGG
TGCTGGCAGTGGTAGTAGCACTAGTCCTGACGTTGGTGCTGGCAGTGGTA
GTAGCATTAGTGCTGGAGTTGGTAGTCGCATTGGTAGTAGCACTAGTCCT
GACGTTGGTGCTGGCAGTGGTAGTAGCATTAGTGCTGGAGTTGGTAGTCG
CATTGGTACTGGCATTAGTGTTGGAGTTGGTACTTTCAGTGGTAGTCGCA
CTAGTCCTGACGTTGATGCTGGCAGTGGTAGTAGCATTAGTGCTGGAGTT
GGTACTTTCAGTGGTAGTCGCACTAGTCCTGACGTTGATGCTGGCAGTGG
TAGTAGCATTAGTGCTGGAGTTGGTACTTTCAGTGGTAGTCGCACTAGTC
CTGACGTTGATGCTGGCAGTGGTAGTAGCATTAGTGCTGGAGTTGGTACT
TTCAGTGGTAGTAGCATTAGTGTTGGAGTTGGTACTTTCAGTGGTAGTCG
CACTAGTCCTGACGTTGATGCTGGCAGTGGTAGTCGCACTAGTCCTGACG
TTGATGCTGGCAGTGGTAGTAGCATTAGTGCTGGAGTTGGTAGTCGCATT
GGTACTGGCATTAGCACTACCATGAATGCACGTGTCGCTGTCCTCATCAC
TGCTGCAATACTTTCTGCACCTGTCACTGCTATTGCTCTCCTGGAAGCTA
GACGGTAACGCAACGATCGACATGGAAGCTGTCGCCTGATTTTCAGCCAA
TCTGTCCATTCTTTCTATCAGTTCCACTGTGTCAGCAGACAGGTCTGTCC
TGGAGCCACAGCATCCAACATGCTGGCCCTTTTTTTCCTTTCTTTGATTC
AAGTCCATAGAACTCGCGTACCTGTTCGGTTATACAGCCTTCCTTAATCG
GTGGTAATTCACCCTTACGATTCCTTGCCGCCCAACTGTTTTTTCTAGAT
AATAGATAACAGAGGCCCCCATCTCTTAGTCTCCCTACGCCTTGAATGAG
CTCAATAATATTAAGTCTATTATCAAGCATGATCACCATCATCAATTGCT
TAATGTCAATTCCTTCAGTCACTAATTTCGTTCCGATGAGAACTTGCATG
CTACCGTCAGTGACAAACTCCTTTGTGCGAGACACCTTTTCTGCAGCACC
CAAGCTTCCCGTGTATCCATACCACCCTAAAATACTTTCTCCAAGAGCAG
GCCAATTCTTCCACTTCGTTGGTTGTGCTTGCAACTACAATGGCCTTCGA
CTCTGGTTCAATTTCAAAGAGGGCTAAAAGAAGCTTCAGTGCTTCTTCGG
GCTGTGATTCCACTTTCTTCCAAATTTTATGAACATGCCCTAAAGGCACC
TCGGATTTCTCCTTGATTAGATTAAACATCCGTGTTGGATAGCTGGATAG
ACCTCTGCTGAGATCTTCCGACCGTTTGAGCTCGTTGATGTCCATCGACT
TCTTGGCCAGTCCCGTAAGCCCAATACGCTGCAACGCAGCATCAGCAACA
GCCTCAGGGGCTGTGCCGCTCAAAAAGATTGCTTTCTCAAAAGCGTCAAA
ATCAAGGTTAGTTATGCCCCCAAATTGCGACTGCCGGTAGACCTCCGTTT
CAAAGTTGTGAAACTCATCTACAATGAGGTAACCCAATTTTACGTTGTTG
GTCCTAAAGGTGCACTCAACAATATTCTCCCACGCAGCTATCCTGTCTGT
GAAATTAGTGCTAGCAAGATCATCGTAGATCCCCACGTATAAATCAGTAA
CGCCATCGCAACCTTCTTCAATAAAGTTTCTTACAGGGGCCACATTCAAG
CAACCGCGTCGGCCCAACCTGATCATGCAATTAGCAAGCAACACTGTGTA
CGGTACAAACAGAAACGACACATATTTCACGTCGCCCTTAGATGCCAGTG
CTATCAAGGGGAGATGAAATAACTCCGTCTTACCATAGCCCGGTGGGGCC
TGTACTGCCACAGAGGGTGTGTCTGCCATGTATATTTCATGACATAAGCG
CAACTGATGCAAGTCCCTGAATTCAAAGGAGCTGCCAAAGAGTTTCCGGC
CTGCGACGAGGATATCGTTTGTACTCTTGGGCTCTCGGGGCCTTTTTCGC
GTTACTCTTGAAATTTTTTGATCATGATCTGAACTCGCCGCCTCACCTGC
CACTACGTCTTCCGCATTCCGAGTACTAGAGAATGAACAATGGTAGTCGC
TTTCAAGGCCTAACCATTGAATCCAGCGCTCGGAAGTGAGTCCGTCAAGC
GTCTTTAGTCGAGGCTCCGATGAACCGTTCTTGTTGTATCGTCGACGTAT
ACGTTGCGCTGTAGCTCTGGATAACGGTAAGCGTATCACCGTAAGCTCGT
CAATTATTTTTGAGAGCCGCGGTCATTTTGTTAGTATCTCTTCTCAACTT
GGGCAGCACACATGCAAAACATCACCCAATCGGTCCTTTTTGTTCATCAT
ATCGTTACATATCTGTGAAAAGTACTTTATCTCAGTGGGTTTACGTGGGC
ATAGATCACGCTTCAGCCGCTCTGTGTCGACTTTCTTTTCGCCAGGTAAA
CTTGCTTGGTATGCAGAAAAAATCGATAGCTCATCTACGTGTAGTAACAA
GAACATGTAGGGTGCCAAATTGTATCCATATTTCCTTATGGTGCTTTTCT
GAAGACTCCTTACAATAGGTGTGCCAGAAACAAAGTCAGTGAAAGTACGC
ATCGTAGAGCTGTCGTTCGGCCTGGCACTCGCTATTTCGTAACAACGTTC
CAGGACACGGAAACTCAACTCATTATAGTATCCTCTGTTGAGGTAAAAAA
GAGAAAGGGTATCGTAATCCTTTCTATTGAATTTCAAAGTATGCACTTGA
AACAACGTGTAGACCATCAAGTTGATTTTCTTGGGAATAAGATACTTTGA
AGGGATTGGTCCGCCCTGGAAATCTGGTTCGTCTTCAACAAACGTCAGGA
ACTTTTGTACATTTTTCCCGACCATGACGGAAACGACAATTTTTTCAAAA
GACCTTTTCCTATCCATTGCACCAGTTCTGAATTTTACCACTTTGATTAG
ACCAGACTTTTCGTCTTCGTAGAATGACCGCACTTCCGTGGGGATCGATT
CAAATAAAGTTATTGAGGGACAATGTACCAAGTCGTTTTTGTTATTTAGA
GCCGACTCAAACTCGTCAAAGTTTGCTTTTTCAAACTTACGCCTATCGGA
AACTTTCATTTTATTTTTGTAAGTTTCGAAATTAACAATAGTATGTTGAT
TGCTATGCTTTTTGACAAGAAATCCATCAATATAAACAAAAGATTGTCCA
GTTTCCGTCTTATCATCATCTAAGAATGTAATAATTAAGCTACTCTATTG
AGAAGAAGCAGAATCTGCGCTATGCAGGTGCAAATCTCCAGCAGCAGCAA
AGAAAATTCAGTTAATAAGAAATCTCACTAAGATAAGCGACTGTCTGTCC
CCTTCAAGCACAACATAGAAAACAGAAGGATGTCTCATTCATCGCTTGAT
TTCCGGCCTGCAAAAATAAAGTAGTCGGTACGTACTTTCGTTTTCAATTT
CCATGGTGCACAGTATCTTAACTATCTGCTTAGTCGAGGAGAACCAGGAT
TCTGTTCGTTGCTCAGCCGCTTCGTGGATATTCTCTTGGATACTTTAAAC
ATGGACCTACGTTCCGCTCTCGAAAAGACCAATATAATAAAAAGTTATAA
ATTACATTTCCTTATTAGGTATACGACCTCGCGCTTCGAAGTAGAGGAGC
CCTTTTTGGCGTACCTACATATGGCGCGTCAGACAGACAAACTTCCCCCA
AAAATGTATTACCCCGCCGAATAAGAAAACAGACCCATTCACCCACGACG
TATCAAGTTACTTCCTTGGTGCAATGTCCCACTATAAAAAAATTCCTTGA
CGCTAGATCGTTGGACTAAAATCTGCGTCACAATCGCCTAAACAGGAAAT
ATTGCCTATTTTCGTACAAGGTTACTTCCTAGATGCTATATGTCCCTACG
GCCTTGTCTAACACCATCCAGCATGCAATACAGTGACATATATATATACC
CTAACACTACCCTAACCCTACCCTATTTCAACCCTTCCAACCTGTCTCTC
AACTTACCCTCACATTACCCTACCTCTCCACTTGTTACCCTGTCCCATTC
AACCATACCACTCCCAACCACCATCCATCCCTCTACTTACTACCACCAAT
CAACCGTCCACCATAACCGTTACCCTCCAATTAGCCATATTCAACTTCAC
TACCACTTACCCTGCCATTACTCTACCATCCACCATCTGCTACTCACCAT
ACTGTTGTTCTACCCTCCATATTGAAACGTTAACAAATGATCGTAAATAA
TACACATATACTTACCCTACCACTTTATACCACCACACATCACATGCCAT
ACTCACCTTCACTTGTATACTGATATGCCATACGCACACGGATGCTACAG
TATATACCACTCTCAAACTTACCCTACTCTCACATTCTACTCCACTCCAT
GACCCATCTCTCACTAAATCAGTACTAAATGCACCCACATCATTATGCAC
GGCACTTGCCTCAGCGGTCTATACCCTGAGCCATTTACCCATAACTCCCA
CGATTATCCACATTTTAATATCTATATCTCATTCGGCGGGCCCAAATATT
GTATAACTGCTCTTAATACATACGTTATACCACTTTTGCACCATATACTA
ACCACTCAAATTATATACACTTATGCCAATATAACCAAAAAATTACCACT
AAAATCACCTAAACATAAAAATTATTTATCTTTCAACTTTACGAAATAAA
CACACTCAATTGCGTATCTATACCACCATGACGTCATTAACGTAAAAGTT
CCTTAATATTACCATTTGCTTGAACGGATACCATTTCAGAATATTTCTAA
CTTTCACAGACCATACATTAGAATAATATGCCACCTCACTGTCGTAACAC
TCTATATTCACCGAGAAACAATACGGTAGTGGCTCAAACTCATGCCGGTG
CTATGATACAATTGTATCCTATTTCCATTCTCATATGCTATCCGCAATAT
CCTAAAAGCATAACTGATGCATCTTTAATCTTGTATGTGACACTACTCAT
ACGAAGAGACTATATCTAAAGAAGACGATACAGTGATATGTACGTTGTTT
TTGTAGAATTATAATGAAACGTCAAATAACCCTACTATATTATAACTTAT
CAGCGCCGTATACTAAAACGGACGTTACGATATTGTCTCACTTCATCTTA
CCACCCTCTATCTTATTGTTGATAAAACACTAACCCCTCAGCTTTATTTC
TAGTTACAGTTACAACAAACTATCCCAAACCATAAATCTTAATATTTTAG
GTGTCAAAAAATGAGGATCTCCAAATGAGAGTTTGGTACCATGACTTGTA
ACTCCACTACCCTGATCTGCAATCTTGTTCTTAGAAGTGACGCATACTCT
ATATGGCCCGACGCGACGCGCCAAAAAATGAAAAAAGAAGCAGCGACTCA
TTTTTATGGAAGGACAAAGTGCTGCGAAGTCATACGCTTCCAATTTCATT
ATTGTTTATTGGACATACTCTGTTAGCTTTATTACCGTCCACGCTTTTTC
TACAATAGTGTAAAAGTTTCTTTCTTATGTTCATCGTATTCATAAAATGC
TTCACGAACACCGTCATTGATCAAATAGGTTTATAATATTAATATACATT
TATATAATCGGCGGTATTTATATCATCAAAAAAAGTAGTTTTTTATTTTA
TTTTTTCATTACTTTTCACTGTCTATGGATTTTCATTCGTAAAGGCATCA
CTCCCTAGTTTGCGATAGTGTAGATACCGTCCTTGGATAGAGCACTGGAG
ATGGCTGGCTTTAATCTGCTGGAGTACCATGGAACACCGGTGATCATTCT
GGTCACTTGGTCTGGGGCAATACCAGTCAACATGGTGGTGAAGTCACCGT
AGTTGAAAACGGCTTCAGCAACTTCGACTGGGTAGGTTTCAGTTGGGTGG
GCGGCTTGGAACATGTAGTATTGGGCCAAGTGAGCTCTGATATCAGAGAC
GTAGACACCCAATTCCACCAAGTTGACTCTTTCGTCAGATTGAGCTAGAG
TGGTGGTTGCAGAAAGCAGTAGCAGCGATGGCAGCGACACCAGCAGCGAT
TGAAGTTAATTTGACCATTGTATTTGTTTTGTTTGTTAGTGCTGATGTAA
TCTTAACAAGAAATAGTGAAATGAAAGCGCATACCTCAAAGGCATATAGT
TGAAGCAGCTCTATTTATACCCGTTCCTCCATCTGTCATCACTACTTAAA
CGATTCGTTAACAGACGCTCATTTAGCACCTCACATATTCTCCATATCTC
ATCTTTCACACAATCTCATTATCTCTATGGAGATGCTCTTGTTTCTGAAC
GAATCATACATCTTTCATAGGTTTCGTATGTGGAGTATTGTTTTATGGCA
CTCATGTGTATTCGTATGCGCAGAATGTGGGAATGCCTATTATAGGGGTG
CCGGGGGGTGCCTTGAAAAACCCTTTTGCGCGCCTGTTAAGTTTCCGTTT
TCAGTCAAAAAGAATATCCGAATTTTAGATTTGGACCCTCGTTCAGAAGC
TTACTGTCTAAGCCATCATTTGGTGTGTCCTAAACGGTTTCCATGCAAAG
CAACATCTTTGTTACTCATTCCTGAAGGTTGAATAAAAAATAGCAACCAT
GTGCAGGGAGTCGTATATTGTTAGATTCTAGAGACTTGTACGCATCATCA
AAGCTGTAAATAGAATAAACATACGCAAGGCGTCAAAAGTGCATAGTTAA
GAAAATTCCTGACATGTGAAAATATGTGTTTATGAAATGTGTCAAGGCCC
GTCTATAGCGTAGTTAACCCCTCTGCAGGAGTAAGTGACTTTTTTTACGC
TCAAAAGGCAACGAGGGCACATACTTAAAAGTCATTTTCAAACACATCTG
CAGTTTGCAACGACAGATAACAATATTATGATAGGATGGTATGATGTTAT
TAGCTGCCACATATTTTTTAACATAGCATTAGTCACGTCTCTTCAATTGT
TGGGATGAAACTCTAAAATATCATTCCTTTAGTAGTATTCCAGTTACCAG
TATATTATCACATGCCGAAAAAGAAGATGACATAAAGATCGACAAACAGT
CTTCAAATATAATGGAAGCTGGAATGCAAGGATTGATAATGTAACAGGAT
ACTGAATGACAAAGTATAAATGAAAAAAAAAAAAAAAAAAAAGTAGTAAT
ACTATTATGTGGAAATACCGATTCCATTTTGAGGATTCCAATTGTTGGAA
TAAAAATCAACTATCATCTACTAACTAGTATTTACGTTACTAGTATATTA
TCATATACGGTGTTAGAAGATGACGCAAATGATGAGAAATAGTCATCTAA
ATTAGTGGAAGCTGAAACGCAAGGATTGATAATGTAATAGGATCAATGAA
TATTAACATATAAAACGATGATAATAATATTTATAGAATTGTGTAGAATT
GCAGATTCCCTTTTATGGATTCCTAAATCCTGGAGGAGAACTTCTAGTAT
ATCTACATACCTAATATTATAGCCTTAATCACAATGGAATCCCAACAATT
ACATCAAAATCCACATTCTCTACACCAATACCATCGACGAGAGCTTCTAG
TAAATTGTATACATAACAGTATAACCCTTACCAACAATGGAATCTCAAAG
ATTATTAAATTATTCACAGACTCTGAGGATTCGGGTAAAATAGGGTATTT
AACTGGTTACCGGAAAGGTTTAGAAAATTCGTGGAGGGTTGGCCGAGTGG
TCTAAGGCGGCAGACTTAAGATCTGTTGGACGGTTGTCCGCGCGAGTTCG
AACCTCGCATCCTTCAGTATTTTTTTTGATGATTTAACGTACTATTAACT
AGAATAATAGGGAAATGCAATTGCAGTTTGAGAAGAAGAATTATTAATAA
GCCAAAAAGCGGCTCACTAAGTAAGTTTTTCTTCATGGCGTCCTTTGCAT
CCAGCAATAATGGTTTTAGCAAAAAAATCTCTTTCACTACACAAGTTGGA
GCATATTTTTTAACAAATACAGATAAACGAAAGGCGATAATAAGTATACT
TCCTATGTACAAGAATCTTTAAGTGATATAATCTTTCAGCGGACTAGAAG
AATAGGGCGTTCAACTGTTGTCCTTGCAGAATTGCGTAAACTCCTTCAAG
TAGTCATTATTTTGCTCGCAGTTTTGCCTTAAAATGCCCTCTGTTGTAGA
AGTTAAAATTTGTTCTATTTTTCTATTATTTGCCACCCACTCTGTCACCT
TCGTCCAATCCTTATATTGAGCTTCCTGTTTCTCCGCTCTTTCTCTTGCA
GCGTAAGGATCAATTCTTGCGTCTATAAGTGGTTCCGCAGTAGTCTTTTT
ATTATTACCGCACTGCTGATCGGTCTCGTTCTTCATCTCTGCTGCCTCTT
TTTCGCAAAATGAAATTATATTATTCCGTATTTGCCAGTTCGGATATAGT
TCTTGCTTCAAAAATTCCTTACACTTATTTTTTCCATTAATAGAGCCTTT
CCTATAGTTGTTTAATTTTTGTCTTATTATATCATCACTTCCATGCCTTA
GAAACCTCAAAAATGAATCTATCAAGCTTGGATCAACACATCTTTCTCGC
GTAACTGTGATTGTAGTAAGTGACGGTTCATCATTCGGAAAAGTAAGATT
TGTTTCAAGTAAGCTTTGGGGTGCCGTAAACGTACGCCTATTATCAACCA
TACCGTCTTTTTGTCTACGTGTATAAATGAGAAGTTTTTTTTCTAACTAT
ATCCAAGTTTTTCAAACTACCCAAAGGATATTTAACTTGGCGGACAAAAT
TACCGTCACGTTCAAAAGTGAATATATAGGCGATTCTGGGTAACAAGCAA
AAGTAAACTACAATATGGAATAGTGTAAAACTTCACTTATCAACAACAAA
ATCGCTTCAAGCCTCCTATCTTAGAGTCTAGAGCCTGATAAAATTCTTAT
GCGAGCAAGGGCAACCTGATCGAATTTTATAAAAACTATTTATGGACTAA
AAACCTACAGCGCTCTTCATCATATCCCTTCCCGTTTCTTCCATTGCGTC
ATTCATGGTTTGTCCCATTGTGGTTGCATAGTCATTAATAGTGGTTTCTA
CCGTGTCTAAACGAGTTTCAATTGCCCTAGAAACACTTTTAAGGACACCA
TATCCATTACTTCTTCCAGAGCTTCTTACAGGTCTGGCATACCTGTGATC
TTCCGTACCGGGAGGTAACTTTCTGGCTGCATTACTACTACTGGAAGATA
TGCATCCTCGAGCAATTGCGCTTTCCTCATACTTCGATTCGGGCCTTTCT
ATACCGCCCAGTAGCTCATCAAGTTGATATGGTGTGCAATAAATAGTTCC
TCTAGCCCATTGTAAGGAATTCACTTGAGGCCTATAACCAATCTTTAAAT
CAGGATTGTACAAGGTATCAATAGGAGTATGTTGTGATATGTCAGCAGTA
TGATTCGTTCCGGTGGCACTTTCATTAAGTACTGAAATCAAAGAGGCTTG
GAATTTCCCTGTGCGAATGACAATGTCACCATTTTCTAATATAGATGAAT
TTTCAACGTATTGAGCGCTTAGAGGGACCGGGCAGCGTAGATTTTTGACT
TCCTTAAGCTCAGGTACTGTCAAAACTTTAATATCTCCATTAATTAGCAA
AACGATCATAATAGTTGAAAGCTTTCTTTCTCCTTTACCGTCAATAATGG
GAATAAATGATAATCCACTAGTGGCAATTGGATACTTGAAAAGCGCATGA
GTGTCCTTAGATTTACCTGGTGATACTAAACGAATGTCATTTGCGCCACT
GATAGTAACAAATCCAGGTATTGCGATACCCTTGCTTAAACCCTGCATCT
TTGATATAGTAGCAGAACAACTGTAGCCAGTATCTTTGGCAAAAGAATTT
ATTCCTAGAATTTTTCCTTGATTGTTGGTCTTTGTTGCATCAGTGAATTT
AACCTCAAATCTTCCATTAGTTGCAGGCAGTATTTTGAAAGTCATCAATT
CCCCGATATCCGTTCCACATAGCATCAAAATACTAGAGAACCCATCATCT
CCATATTCCATGACGCAAAAGTGAACGGTTGAAACGTAAGAGCTACCAGC
TTTAGAAATGACCCTAATATTTTCATTGAAGATTATAGCCGGGCCTCTTC
TGTCCAATATTATTAAGGTTCCTTCAATGAAACCAACGGCAACGAACCCG
ATATTACTATTCATGATTGCGGACACCGCACCTTTTTTAGCATGTATTAC
CGTACTTGGTATAAAGCCTTGTTTAACGTTCGTAGGCCCTCTATCCGAAA
CATCAACTAAAATAGTTTTTGAATCATCCAATGAAAATCTGCTAAACTTC
AATTGCAGTGCATCGCTTTTGGGAAGTTGTCCGTAAAACTTGTTTGTTTC
GAATTTGAAAAGAATAACATCCCCAACCTCAGATGATACCGCCAATTCCA
ATGTTTCCGATGCAAAGGAGATATTTTTTATGGCCAGGTTAGTAGCTCTG
TTAAGTACTTTAGCAGTATTCACTTCAAATACAGCGTTGTCAGTTACTTC
ACTGTGTGAAGCATCCCATATTCTGACTGAACCATTACTATGCCCAGTTA
GTAAAGCAGATCTGGTCTCATGCCTTCTAATATTTCTGGTGGCAGGAATA
CCACCTTTTAAAAACGATTCACTTTGAGCGATTGTCATCATCCCCAGCCA
AAGATTTTTTTGAACTGATTGCGCTATACAAGTAGTAACCGTTGGTCGAA
CCCATGCTAAGCTCCGAGGGAAAATGGAGGCCTTGGAACTAAAAGAGCCT
GCTGGGTATATCAATGTTTCAAGTTCGCCATCTTCTAAAAGTAATAAAAT
GAGGTTTGTGTCATGGCATCCACCAAAATATGGAGAAGCCTTCGGCAAGG
GTAGAAAATTTATTAGTGGAGCTTTGCCAATCAACGAAAATAGTTTTTGT
TGAACCGGTTTAGCATAGTACTTGCTCATTGCGTCAAATGATGTCACAGA
ATACATTGGTGTGCCGCCTAAGTCAATCATGGTTATTTCCTGAGGTAAAC
AGGGATTTTCTGTAGCTTTTGTTGCAATCAACAACGATGTATACTCAGGA
TTACGCTGGCAAAGCCAGCTTACTTTAAAGATAGCGGGTGTTTCTGTAAA
GGAACAGTCTTTCAAGGCAGGATTTGGAAAATTCACATGTGTTTCAAATA
TACTTCTAGCGTGAATCAGTTTACCGCTATTGACATCCCAAAATACCAAG
GAATTATCTTCATGGACAGTTAATATATGTAAGGAATTTGGGTGATAAAG
TGACTGAATGACCTTTGGAGTGCGTTTCTTTTCTATGTTTGTGGATAGAT
CACCGCCCGGAGCATACGGTTCTAATTGGTAAAAAAAATGTTGCTTGACT
TTGTAGTCAATGAAAGAATATATGACTGTAATATGCTCATATGATATAAG
TATCGTTCCTATGTCTCTAGGATTCCATTGGATAGAAATAACCGGTGATA
GCCTCTCTTTTGGCAAAAACACACTTTTCTGGAAGTTTTCAATTTTCAAT
TTGGACATTTGATTTCTATCCACATCATAGATCAATATGGATCCACTCTC
GAGGCCAATCAGCATCCAATCCAAGGACGGATCAGTCTCAATACAAGTGA
TGCTGTTTGGACAGAAAACAGTAGTTAGAATCTGTTTCGAGTGTACTGAA
AGAACTATTATGTTGCTCTTCTCATCTACAGCTATCAGATAAATTCCTTT
AATAAACCGCATGTGTTTAATTTGAGGTCGATTTTTTAACGTAAATACGA
CCTCTATTTGCTTTTGCCCATAAACATGTATCTCCCCAGCAGTAGTTGCA
ACTGCCAAAAGGCTTTGAGTATAGTCGAATGTGGTAACAGTGATTCGTCC
ATTTATGCCGTATGTGCATATTTTCTTAGTATCGAAAAATTTGGAGTTAA
TACCATTTGAGACGTCATGAACTCTCGCGGATTTGATAGCATTTGACACA
TTCTTCAAATGCCTGCTTTTCTTAAACATTTATAAAATTTTTGTATCTGT
TCAATTGACAATTTTGTAACTTTTATAATCTGTCAACTTTAGAAATATGT
TAGTAGTAATATAATACTGAGCTGTTTCTTAAATGCTTCCTTAATAATGT
AAACAGAATGCGCATTGTTGAACATACGGCTTCGCATCGCATCGCTTAAA
CGAGGTTTTTCATATGCATGCTCCAAGATAGGTACGAACAAAAAAGAGGC
ATTGCATCAAAATGGATAGTTTCAGTTTATGTAACAAAATCTCATTAAAA
AAACCCTCTCCTCCTATGAAGCGGAACAGTTCAACTTTTCCGCTTAGATG
TTTTATATAAAATTAAATAAATCATGGCATGACCTTTTCTTCATAAATCC
AAATCATCTGGCATAAAGGAAAATCCTCTAAACTCTTCTTGCTGGCTCGT
TGTCAAAACAGAGGGCAGAGGTGTAAGTGTGGGTGGCGCAGAGGTGAATT
CTTGCTCGAAATATGATGTATCTTCCGGAGATTTAATTTCTGGGATGTAG
GGTGGTTTCACGCGAAGGTTTAAGATATCGTCAAAGTTGATGTTACGGAA
GAAAGGTTCTTCCATAACTTCGTCTGCGTCCCTGGGACCAGCACCCAACC
TCTTTTCAGGATCTTTTGTTAATAGGCCTTGGAATATTTGTACAATCTCA
CCTGCCATATCTATTGGGTATAAGGGTTCATCGGTAAGGATAGCGTTAAA
AACTTCATCTTCGTCATCTCCTGAGAATGGAGATTGGCACAGTAGCATTT
GATATAGCAGCACCCCAAATGCCCACCAATCGACAGCTTTGGTATATTCT
TGCTCTTTTAAAATTTCTGGAGCCATAAATTCTGGTGTGCCACAAAATGT
AGAAGTTCTATTACCATACCACATTTCATCTTTACACAAACCATAATCGG
CAATTTTTATATGACCTTCTGGAGTTAATAGAATGTTTTCCAACTTCAAA
TCACGGTATATTACACCATTATCATGAAAATATTTCAGAGCCAGTAAGAC
CTCGGCGGCATAAAATTTGGCCCTTCTTACAGATAGTCTTTGGTTTTGAA
CATGCCACATTAAGTCACCGCCCCCAATAAACTCCATAGCAAAATATATA
CGGTTTTCAGTTTGAAAAGAGCAGTATAGATTGGTTAAGAATGGGTGTTT
AGTTTTTGTGGCTAACAAAAATACTTTCTTTTCTGCTCTTGCACTCTCGA
TGTCATGATTTTGAATAATATTATCTTTCTTCAGAACTTTTATGGCACAA
AGCCTGTCAGTATTCTTTGATTTAGATAAAATAACTTTACCAAAATTACC
TTTACCAAGAACTTTGAGTAATACGAAATTATCTAATGAAACCTTACGAC
GTTTAGCCGCTCTCTTTTTATGCTTTGCGCTTGTGCTGGTTTGTGATTTC
TGCGGAGATTGTTGATCAGTGGTTCTGGAGGCATGAGTACTTGTAGGAGC
CAAGGACACTGTTTCTTGTAGTACTTCCTTTGAAGCATGGTCTTGTTCAA
TTTGAAAGGTTTCACTATTCATATCGCGGAATGGATTTGTGTGTGTGGAA
TCTATTGTCAAATCAGCTTCACGGAAATCATTTTTGTTCTCCCAGTCTAG
TTTCTGTTTGGTCTCTAAATCAATGTGATCAACTTCTAGATCCTCTTGGA
TTTCCCCACTATCTTGTTTTATTTCAAGTTCCATTTCCTCACGTTGTGCT
TTCCACAGTTCAAGTTCATCTCTCATTAAATCATCTTTAGATTCCCAAGT
TTGACTATGCTCAATAGATAAATCAGTGAGTCCCAAGGAACGTCTATTCG
ACGTTGGATCCAGTGTTTTCTCTGGTGATGAAAATTCGGCGGTTTGTTGT
GCACCTTCTGTAAAATTTAAATAGGCCTCATTTTCATCGATAAATTTATT
TAGTTTCTCACGCCCGTGCGTTTGTAGTGAAATTCTTTTATCAATAATAG
GATCATGCTGCTTAGTTGGAGAATCTCTTCCTACCTTCTGAGGCGAAGGA
GTTTTATCATGTTTTCTTGGCTGAGGAGGCAAAGGAGCGTTTGCCCTTTC
AGCTAATTTGGATGGGGAAAGATCACTACCATTGGCAGTACCAATAGATG
ACCCCAACTGTGCCGACGGAACTGTCCTCTTCTTTTTCTCTTGATTACGT
TTTGTGTCTTGAATCGTTTTCAGAATTTTATTAGCCATTTCCATCGACAT
GCCACAGAAATCGGGAACCAAATGAGCACATTGAGCATGACACATTATAC
CACATTCAGAACATTTGCGTACTTTATGTCTACCCCATGGTAAAATATAA
CCACAGTGACAGCACCATTTAGTACCACGGTTTGAAGTAGGCAGGAATCT
ATGAGGAATACGGTGGTTCAACTTTGCCTCGTCCGGATCCGTATCAGTAG
AAGTTTTAGCAATACACTTAGTAACAACATTGGTGTAACATTTTTTGTGA
CATAAAAATTTACAATCTTGACATTGGAACCCAGTATACCGAAGGAAATC
ACCACAATATGCACAGCACATAATGTTGTAAAATGATTTTTGTACAAAGT
GGTGGCCATGCTGTTCGAATATCTCTTCTTTCCTATTGATAATAGCACCA
TGACGATGTAGTCCACCCATCAACTGCTTCCTTTCTATTTGAGAAGACTT
GTGGAATCCTAGTGTTAACAAAATCTGCCCGGATGGTTCTAAGACAAACC
ATGAATTCGTACTGATTTGACTAGTTGATGTATTTTCGCCTTGCACATTC
TTTGCTGAAGTAGACTGAATGGCTGAGTTTGAGTATGTAGAAGTCAATGT
GCTTCCCTCTTCGCTAGCGAGAGAAGAACCACCATTAATGTTTGAAGCGT
TGACCCATCCTTGTTGTTCATTTGTTTGTCCGGCTTTCTTCTTACGAATT
TCTTCAGCGATATCGGAAAGCAGTAACCACATTATAGCCACTGGAATGAG
CGAGTCGTTCACCTTATCATATACAGTAATCTCGATTTCATTCCCTTTTT
CAACTGGAATTTGAAAATCTTCACTCCACCTGTCATTTCTAGAAGGCTTC
GTTCTGGCTTTGATCGTATCATCGATTTTTATAGTAACGTAGCTCTCTGG
CTTCCTGGCAAACATCGGTGATTGTATATGGTCAACATCTCTAGCAGCAG
TTATTCCAATTGTTAGAACGCCAGTCAGTTGTTTTCTTCGGAATTTCGGT
TGTTGATTATCCATTATGTCATTGGGTTGGTGTTTAAATTGATCAAAGTC
AACGTTAATAGCTTGGTATTTCTTCAAAGCTTTGTTAAGCATTTGAATCC
TGTATTTGGATTCCATAGCACCCCCTTCTGCCGCAGAACTACTACGTTGA
TCACCGTCAATTTGATACAATTTAGTCAATTTAGTATTGGCTTCTTGGTA
TTGCTTTTCCACCTGTAATTTGAATTCTAATTGTTGCAACATGTATTGGA
TTCTTTGCGCCAAAGAAGGGCAATCATATTTTACTAAATCCAAACGAGAA
AATATGTGTTCATTTGGCGATTTGGTAGAAAGAAACCCGTATTCCTTCGA
ATTGCATCGCTCATTATCTTCGCTGCCATTTTCACCCTGACTTTGTTGAG
CGGTCTTCAACCGTAATTTTTTTAAGCTATCCTCCAAGTACTCAAGATTT
TGACGTGCCTCTCTAATATTCGTATTACATTTCTGAATGACCATAACATT
GCTAGTCTTTTTCTTGAGGGCAGAAGCTCCCCGAATAATATTTTCTTCGA
CGGCTATCTTTTTTTTAATGTTCTGCTCCAATTGTGAAAAACTCATGACT
GTAAACTGCTCCCTATATGTGTGATACTATACTTACTTTTCCTCGCTAGA
GCTTCTCTCCGCAGCTACTGTTCTAGGTTTTATTCCTATTGATTATCTAA
TATAGTTTTAAAAATCTATACTGAAAGGGGATCGACGCTGAATACCTCTA
ACGTAAGTGTGGACGAGTGGTGGCAGAGACTTTTACAATGGTTAATAATC
AGTCTCTACTCAGCCAAATTGAATAGCAGTGAAATCGTAGCTCTTTTACT
GCTCCTGAACCTGTCGTATTACTTTCGATAGAGTAGATCAACTTTATTAT
CCACGCTTGTTAACTCTTTTCGTCGGTTTTTTTCGCCTTTAAAACTAGGC
GGGCTGGGTAATGAAGATAGCAATGCCTCATAAATACAATGTTATACTAA
TTACGTTTTTTCTTTGGTTATGTATATATATTGTGAGAATAAAGAGAAGT
TGCAAGATTTGGTTTATTGTACAATACTACTTATTACACTGGCAGGTGCA
ACCTGGAGTGGGACAAACATTATGTCTGTCAAACCATTCTTCAGCGTGAC
CGGCATGCATACCATGGTTGCAACTCAAACAGAAGCTGAACCACTCGTTC
AACTTCAGTTTTCTACTTACGAGTTCGCGATTTGCACCATCTTGAGAGTC
TTCTGTCTGCATTGGATCGCGTGATTGCGTCCCATTTATTACAAAAGGTA
AGTTTGACGTTCCTAGAGGCATGAGACATATGGCACATCTTGGAAATGAA
GACCCACAGTGTGGGCAACAATACTTATGTCTTGGCTTTTCATCAGCTGC
TTGTGCTTCAGAACTTCCAGTATTAAATTTCTTGTAGTCAGCGTTATTTC
TTCTATAGGCTTCACCATTTTTGTAATTTCCAGCACTAGTAGAGACGGCG
CTAGAAGGTGAGGATGTGCGCGGAGTGTTGATGTTTTGTTTACAGTTTTG
ACATTGGATATATATTTGCCGGGGCTTTATGTCTGCAGTTAATACACCAG
TTTTAGTTCTCGATAATTTTGATCTTAAAACATCGAACCTGGCTCGCATG
GAGAATAATTCCCACGATTTAAGCATATCTCTATAAGTTTGTATCCATTC
ATCTACTCGTTGGTCGCGGAAATATCTAGGGGAGCCGAAAATTGATATCA
GTGCGGCACTCTGAACATCGCTGGTTTTATTAACGTATGATTGCAGTAGA
TCGATACCATTAGGTGTTATTCCGGTGAGAATTAAACCTTCTAATTCGCC
GTTTTCAATAACTGTAGATGAAGTTCTATCTAAGAAAGTGGTTAGGTCTG
TATCATTCAAAAACCTTAGAGCTACCCCTAATCGTTCTCTCAAAGATATG
GCAGGTTCATAAAGAATATCCCACCAATCATTGTCTGCGATAAAGGCGAA
AATAACTCTCAAGTAAGGATCATCTAATTCGGAGGACATTTTTCTGCATT
GCTGCCTCCATGCATTGTTACCTGGCAGATCCTTATACGCCAAGTAACCT
GCAATAGCGGTGGCAATTAGTCTCAATCTTTCCTTTTTTGCAGATCCCAA
TATTTCTACAGCCTTTGGGATATCACCAAAAAATACCGCCCAAGCGGCAG
CTTTTTCATAATGGCCGTTTTTCATAATTATGTTGTACTTGTCTTCATAA
TCAGATCTGGAAAGGTCCCATCCTGAGATAATTAAACAGAGTCTTCTCTG
AACGTACTTTGGTGAACCAGCGGCATTGGCAATAGGACTGTTCCGATCCC
TATTTTTCCTTCTTAGTTTGATGATTTTTTCCATTTCTTTATTTAGTTGT
TTATCAGAAAGAATTGTCTCTTGTCTATATCTGTCTTGGTTCGATATTCC
GTTTATACCATTCCAAATACCTATCACACCTTCGTAACCTAAGTCAAGAT
CACCAGAAACCATCGTACCATCGTCAACAGAAGCCTTTGCAATCGCGATC
CACCTCCATGTGTTCCTTATATAAGCATTGTTTTGTAGATTTTTAGAAGA
ATCAATCATCTCTACCGTGTTCATTGGATCCAAACCATATCCCAATGAAG
CTCGCGTCCTCATTATTACACTTATATCTTTTTCCAGAAGTTTTTCTGGC
TTCCAGAACAGTTCAAATCCACGCTTACTGTCAAGGACATCATTACTCCC
TTCATTTTCCTCTTCACTCAACTCGGAGTACTCAATTTCATTATTAGGTT
CATCATGTCCAGACGGAAAGTAATCTTCGCTAACATCTAAATCCTCAAAC
GATAGATTCTTTAGGATTGTTTTTACATTCTCTAAGTTGGACTTTTCATG
CTCATTGTTGACTCTAATTTCATCTATCTCAGTATTTTCAAAATTTGACA
ATAAGAGAGAGTTCCTATTATTGAGTATAGCCTTGGAGCATACCTCTGAA
ATTGGCATTCTGTATATTGTTCCCGATTGTCTCATACAGATTAGACTTGT
TCCATTATTACTTCTTGGAATATAATCAAATGTAGCAACTCTATCGTACA
TCGTATTTGTGTCATGCACGGAAGAAACAAACAAATTCTCAATATTCATC
TCGTTATCGTCATCTGCCGCAATATCACGATTGCTATCGCAGTAATAGCC
TAACCTCCATCTTTTGATGGTATCACCTCTATGTAAGGTGGCAAATTCAT
TGTTCCTCACACATGACCACCTAAAGCAAGAGTTCATGTATTTCCTTGAC
GCTGCACCGGATCCAACCAATTTTTCAAAAGTTAATAAAGGGGAAGCTAC
ATTTAAATCACCAAGTGAAGCTTGGTCAGATAATTTTCTCCTATCCCAAA
TAGCTAAGGTCCCATCATCCCCATAAGTACTAAATTGCCAATCGTTAAAC
GGGTTCAGTTTGATATCATACGTCAATCGTGTCGGATGTTGATAAATTGG
GTTGGGGGATCTGACGTCAATTTCTTTCAAAAATTTCGTACTTGCAGCCA
ATACACTGGTATCGTTGAGGAACTTTAGGGATACTATGCTTTCATTTGTG
CAATAACTAAACATTGGGTTGATAGTTTCATGCGAATCATCATGATAATT
CATGTCCCAAATTTGTAAAGATGAATCATGCTTATTTCTGTCAAGACCCA
TTGCTATAAGACCATTCGTATTTATTCCCAGAGAGTTTATACACCGCTGC
TTCTTTGCTCGTACACGTATATCATAATTGGTTTCTGAAACAGGGTACCC
TTGGGTATCCTTTAAATTTGAGACAGATCCAACTATATTTTCCGCCTGAG
CTGCCTTACCACCGCTGGCATTTGTCATAGAAGTCTCGTTATTGGCATTT
AAGCCCACTGGCGCATGGCTCGCTGGCGATGAGGAATTTTGTCCAGAGAT
ATTAAAAATCCTTAAATATCCATTCTTTTCACCAACTCCAATCATACCAA
TTTCTGATTCTGAATAGTCTAAGCAGGTGATACTGCCGAAGTCTTTCACA
GTGTGTAATTTAATAATTGATTCATCAGATTCATTTTCCGGATCCACTTT
ATAGTGGGTCACTTCATCTCTTGTAGGGTTCACTGAAAGATAATCAATCA
AATTATCATATGACCAATGGGTCACTTTTTTGATGAGACCCATGTTTATT
CTTCTATACGTTCGTGATACTGCACTTACGACTACCAGTAACATCAGAAT
AACCATAGAGCTTATGCTATCTTGAAATATATCATCGCCGTAAAGTATGA
TGTGTAGCGCATTAGTCTTCTGCATTCATATTATCAGTGGTATACCGTTT
GGTATATGCTTTCCAATCATGAAGTGTTGGCTCTACTCTATATAAATTCG
ACATCCATTGATTTTCTCAATAAATGAGTTACCCAAGTAAGCTTTCCATT
GATACAAGTGATCTACATTCTTGCGACGCCAAATTATAAAGCACTAAAAA
TCATATCATACCCAATTGCGGGCAGCACATGTATATATTATACACTACTT
ATAACTAACCTTCTTCATATATAACAATATGCCTGATAATACTAATGCAT
TTAAATCATATCATGAAAGAAAATTACATGGGTTTTATTGACATAATTGC
ATTTAGAATACATAAAATTCTAAAGAATTAATATATCCAAAGTATTAGAC
ATAACCAAGAATAATAGTGAATAATTTTAGATTTTGTTACATATAATTCT
GCTTGCCTATCTCTTCCACTCTTTTCAAAACGTTGCATGTAAGCGTTACT
AATATTCCGCTTTATTTTGTTGCAATTCCTAATTTTTTCATTACATTATC
TTGCGAGTACGGAAGCGATTAACGTTCTCCCAATAGAAGGAACAAACATA
GATATTGAAGTTTTACTGCTTTTGCTTACCTGACCTTTTTCAAATTTAAT
TTTTTCCCGCTAATAAGACCATAAACTACCCCGAACCAAATTCTAAAAGA
TAGTCAGCTGGATTAGAGTTGTCATCTCCAAACATTAATTTTGCATTATC
TTCGGCTTCAATCAAATCGCCTGATAAGAACTCCTTTAATTCTTCATGAA
TGTTTGTATGTGGATGACTCTCCATAGTGCCAGCATGATTGTGGTTACCG
ACCGAATCATATAACGGTGGCTCCCAATTGTGCAATTCAGCCTTACTATT
TTGTTCATTCATCAAAGCATTTGGGACAGATCTAATATCTATAATTCTTT
CCTCACTATTCTCGCTATTATTTTGCCCCGAACTGGCATGGTGGTTATTG
GTAAAAGGAGATAATGCTGCGACAGAACTTTTCTTCTCTTCCAATTCTTT
TATCTTCGCCAATAACGCCTTCTTTTTTCGTGCTTGTATTTCTAAAATTT
CGGCCAGGTATTGTAAATATTCGACCGTTCTATCCAAAATGATACCCTTA
TTTGGTTTGATTTGTTTACCTAGGTCATCGTAATTCAATAAAGATGGTGG
AACCAACTGGCCGAGTTCTTTTATCTTTTGCTTTATTAATTCTCTTCTTC
TCCTTTCGACGGCATTATGAAACTCTCTTTTGCGCCTCAGTTTCTCATCA
GAAGTTAACCCGCCTAAAATCTTTGGAACACTTCCAGGTCCTATATTTTC
AGTCATATTGCTACTTATTGAAGTGTGTCTTGTTCTGGGTGTGTTTATGC
TACCATGCCTAAAAGAAGATGAAAGGAAACTTCCTGCACGAAATGACGAT
GATGGTGATCTTACCTTTGGGGAATATGTGGAAGATACGGATGCTGGGCC
CAAGCTTTGTGGATTATAAGAAAATGATGATGAATATGTGTTTGGTGTCA
TCATATCAGAATTGATGCTAGAAGATAAAGAGGAGCTCAAATCATCAGTT
AAGTTATACATTGTGTCATCGGTGCCATGCTGAAATAAAAAGTCATGTGG
TAACTCAGCTTTTAAGCCTTCTTGTTGCTGTAATGGAGTATTCATTGCTC
TATCCACAGGTGAGTCGTAAGCCATAGAATAAGATGATCTCAAGGGACCC
TGCCCTATGGAAGATATGGAATTTTGAGTGACAGGTCTACCGCCTTGGCT
TGTTCTAAACATATCATCCAGGTAAGACGATTGCGATTCTGCTTCCTCAT
ATATGGTCGAAGCTGTAGGAGTTTGTGAATTGGACCTCGCTTGACTGCCC
ATTAAGTTATTATTATCGTTAGAGTTGTGCGTATTGATGTATGAGAGTTT
TTCATGCTGTTGGGCAGGAGTCTCACCACCTGGGTAGGCACTTCCGTGTA
TCTTGTAATCATCATTGTGGTGTGGAGTGGGTGTCACTAACGAAAAATCT
AAAGTTTCCTGGAGGACTTTTGTCTGGTTCATTAATTCGTCCAGTAGACG
TTGGTTCTCAGCCTCACTTTCGTTATTGTTCATCATTCTTCACTTATTTA
AGAAGTAGGTTCGCCTGACAAAAAATAAGAGTATTCTATTAAAGGATACT
TGTCAACTAAGTAATGTGAATGCAGTAATGTCGTTTTTGTTATCTTATAT
ATGCTCACGTAAGACAGAAATTCGGATTGTGAAAAATTCCTTGATGATTC
CGTGCAGCCTCTAGCCAAAATAGCAACTGCGAGTAAAAAATAATGTACTA
ACCTGCAGTAATATTGGAGATCCTACTGTCCGGACCGAGTAGTACAATTG
TTAGTTTCTGTTGCTCATAAGAAGGCTTTTCTAATCACCATGGCTTTATT
ATTTCAAAAGTAACTTGCGAAGAGTCACATCCCGCGGAACGGCCCGCAAT
CGTGACCCGGCAAAAGGCGATTGTAATGAAGAGGGAGTATTGGTCAAGAC
TTGTACTATACTGAAATAGGAAGAAGATTGAATAAATTTGCATTCTAATT
GCGTTCGGTAGTTTAGAGTAGGACTTAGATTACCTGTATTGTCTGCAGTT
GCGTTTTTTTTTTTTGCTGGTAAAAAAAAAGAACAAGTGTGGAGAATATG
AGCGAGGAACCACCTTCTGACCAGGTCAATAGTCTCCGTGACTCATTGAA
TCGATGGAATCAAACAAGACAGCAGAACTCGCAGGGTTTTAATGAATCTG
CGAAGACATTGTTCTCAAGCTGGGCGGATTCTCTCAATACCAGGGCCCAG
GATATATATCAGACGTTGCCTGTATCTAGACAGGACTTGGTGCAAGACCA
GGAGCCGTCGTGGTTCCAATTGTCAAGAACGGAAAGAATGGTACTTTTTG
TCTGTTTTCTTTTGGGTGCAACAGCCTGTTTCACTCTTTGTACTTTCCTT
TTCCCCGTTCTAGCCGCTAAACCAAGAAAGTTTGGTTTACTATGGACAAT
GGGGTCCCTACTATTTGTTCTTGCGTTTGGGGTACTTATGGGACCACTCG
CGTACTTAAAACATTTGACTGCAAGGGAAAGGCTGCCTTTTTCGATGTTC
TTTTTCGCCACATGCTTCATGACGATTTATTTCGCAGCCTTTTCCAAGAA
CACGGTGCTGACTATTACATGTGCTCTTCTTGAATTAGTTGCCGTCATTT
ATTATGCTATTTCATATTTCCCATTCGGTGCAACAGGTTTGAGGATGTTA
AGCTCTGCTGGTGTCAATTCGGCAAGAGGTGTTCTGCGCATCTGAATTAT
CATTCATAGTGCATATTGAATTGATTAGTTGAAGAAGAAAAATAATGTTT
ATGTTATAAGAAACAATAATAAAGAGATTTATAACCTAACCTAATTAAAT
AGCATGTAGTCAACAAAAAGGGAGTAAAACATGCAGTGGCTCTATATATA
TAATTATCGTAGAATAATTCAAAAAAAAATAAAAAACGAAAAAATTCATT
CTTCATCACTCATCAAAGGCACTATTTCGTCATAACGCGGAGGCTCGTTA
CCATGAGAGAGTAGCGAATCTGCGGAGCTCGAACTTACTATTCCTTCTTG
TTCTTCATCATCTTTTACATTCGCTAAAGTGTAACCCTTTTTGAAAAATT
CGTTCTGTTTGTCCTTAGAGTTTTCAGTGGTAGCGTTTGGAATCCTCACA
GTACCATTTGCTTGTGATAAGCCATTTGTTGGTGATGAATTGTGAGATCT
ATTGACGGGCGATGGAGTGCTCAATAATTTATCGAGATTATTGAATCTTG
ACCTGTCATTCACTGACGTTGCTCTTGCTCTAGCAACACCTTGGCCACTA
TTGCCCGAAACAAATGCGGAATTCGAAATACTGCCGTTCATGGCATTGGC
ATTTGAAATACTGTTCCGATTAACATTTGGCACACCGGCATCATCGCTGT
ATCCGGATGGCCCACTAACTGACGTAGTTCTTGATAAGTTCAATTGTTGA
ATAGATAGTAAATCAGGGTCATACGAGGCCATGATATTAGGTGATCCCAT
CGGTGAGACAATGGGAGAAGCTGGAACGGATATGGCTTCTTCAAAAGTTG
GCGGAGGTGGACATGTGTTACCAAAAAAGTCGCTGTTCATACTTAGAGGA
ACCTGGTTGCCTTTGCCTTCCATTGTGGCCATATCATAAGTGGGTAACTC
CATATTACCACTGTTGCACTGTTCAGACACCAGGAATATGGGCGTATCGA
TTAGAACCTCATAATGTCTTAATTTGGACGGACACTCAGGATCAGGTTTA
CTGATTCGTAGCATAATTTCCAGCTTATGTCTACAGTAAACATTACTGAA
GTGTAAACTATCCAAGTACAAGCCTCTTTTCGGTGTGTTTAATCTGGTAT
GTGTTTTCACGGGCAAACCAGAATTGGATTTGATTATTGTTTGATGGAAT
TTTGGATCATAAACAGGTTTTTCATTTTCTTCATGACTTTTCGAGCCTTT
ATGACCGGATAAAAAGCCTATTACACTGGGACGACGGTGTGAGGGTCCAT
TGGCTACGGCATGTTCGGGATTGGGGATGCTCGTGTATGCATCGATACCA
TAAGGTGGTATTATCTTTGCGGTTCTTTTATCCAAATCTTCGTATTTGGG
GAACTTCAATTTTGTTTCAATAATTATTGGTTCCGTTATACCGAGCCTTT
CTTTCGGATTGCCTTTTGAATCGCTGTCGTCATCAAAAGGACTATAAGAT
AAGAGATTGTCATTGAATGAATTTTCAACAATTTCCTCCCTTAGAGCTCT
CGTGCCCTTCTCCTTAGTTCTGATTTCAAATAATGATACACTTCTTTCCT
TTCTTCTCTTGGAGGCGAAATCTAAATAATACGGATTATAAGGGTCTTTA
GCAACGGGATCTGTTTGATCATACTCATATTCATAACCTTTACTAACAAA
TGTGACTCTTTCAGTAATACTGACATGAATACGTTTAACACAAACGTTTT
TGCATATCGGTGCCAATTTTATCTTGATTGGGACTTCACTGTTTAGTGAA
ACGTATTTCTGAGCAAAGGAAATCTCGTATGACAAAGAATCTGTCCAAAC
CCTATTAATATAGATTGGTTTATTCGCAGTGGATACGGCAACGGGCGGTG
GAGTTCTAATAACTTTTATTGGATACTCTGCGAAAATGTCCTCTTCTCCT
GATTCTTCATTTTTCAGTTGATGTGAGCTCATGTGTAGATGATTTTTAAC
TTTACTAAACAAAGTGTTGCTTATCCTCCTATGGGCCTGAGCGGATTCTG
TTTCGGTAAGTTTTAATGAAGATGTAGTGGAGCTTAGTGATGAAGAAGAG
TCTGGCGACACAATAGGTTGCGGAGAGTTTGAATCTTGACGATAGAAACC
CTTTCTATTGATTGCCTTTGTTGCAAGCCTTAGTCTGTAACTAACACGTG
CAGAGGGTAAATAGATAGTCTCCGGAATATGATTAGAGAAAACCACTGGT
ACTAAGAATACATAGTCTCCAGGTTGGTAAAGATGAGTCTTATTTACGTC
TATGGCGTTTAAAAGGCTGGCTTTTGTTTTAGTCTTGTCCAAATACAGTC
TCTCCTCTGTAGGAATATTCTTGAACAACCTCATTTGACGATCGTTGGAG
TTGTTTTCAATCATTTGATCATCTGGGGATATGCTTAATGGTACAAACAA
ATCGAAGTTTTCATCATTCAAATTCCATTTCATTGATGCAGCATTATAAA
ATTCTTCATTAAACGTCTTTGTAGGAGGAACACCTGTATTCCAAAACACT
TTAACCCTTGAACATAATTCCAATTGCATGTCCGTAAATCGGGTTGGTTT
TTTAACGGATACTATAACTGCTATGCTGTAAGAGACCATGGAACTGTCGA
TTTCAACAGACCTTGTATTAAGTTCCGAGCCGGAGCCTGGATGGTCTCCT
GAATTATTTTCTCTCAGGAGTGTGTCTCTATTTTCATTTATGCTGCCACC
ACTTTCGGTAGCCGCTGCCGTTGTAGCGAGAGATGGAGTGTTACCTTCTT
GCTGGTCTATACCATCCATAAAAAAATCCGCCTCAGCATCGTCCGTACCA
TCATTGAGTCCGTTTAGTCTGGACAGGTACTCATCGTCATTCGAGGATAT
CGTTGGTAAGAAAACGCTTTCACCGCTTGTAGAAATAGAAATCTTCAAGT
ACTCATTGGATAGAACGGTTTTTGGGCCCAGGAGACCTCTAGCGGTTAAA
TATTCTATGAGAAATTGCTCGTTAAACTTTTTCGAGTTTGCCAACCTTGT
TAGAGAAGTTGATGATAAATCGCTTGACACTACAGCTGATGAGTTATGGT
CATCATCAAAATCTAGTACTGTGCTATCCTCCTCAATCTGTGAATAGCGT
CCCCCAGAGATTCTGGGCTCTTGGTCTACCGACAATCTTCCCGAAGTGCG
ACGGTTGGTGTCGGAAGTCGAGGATCTCGGAGTCGTAGTAGCACTATCGC
TGATAGAGCCCTGTATGGCAGTGGTACTGTGTCGCCTTGCGTTTGGCGGC
GGCTGTTTGTTCTGTTTTTTGCCAAGGAGTTGGGCGTCTGTATTGCTGCT
TCTGATGTTGCCGTTATTATTGCCGCCTTTCGTTGTGTTGTTCAAGACGG
CAGGTGAGTGAACATTAGCGCCACCAAGTAAAGATGATAGCGCGTGCCTA
ATGGTGGAGGATCTTCTTCGTTGTTGCATGGACCCTAATTTCTTGGTGGG
AGAGGGTTGAAACGGCTGTCCTTTAGACTGGTTTAAATCTGTTTCTGATA
AAGAGTGGGATGAATTTTTCGCCACCGGTCTTGATGTTATAAACGGCATG
CCCAATAGGGGTAGGGAAAAATCTTGCTTGTTCTTCTCTATTTAAAAGAG
TCACCTTTCCGATGGACCTTCAAAAATATAAACGTGGCTTATCTCAGAGC
TAAGACAGACCTTCCGAGCAATAATAATGAGTCGTTCTATTTTTTTTTTC
TCGTCCCTTTTTTTGTCCCCTCTTAACAAAATTAGAAATATAGGCGGGAA
AGTGGAGAACCCTTGGAAGAGTCAGATCAGAGATTGGAAAAATTAAGACC
AATGGATATCTACAGATCCTGTGAATCGAGTGTGAGTGATATACCGCAAG
ATCGGTAGAAAACTGTATATAAAGCAAAGAACTGATGTGGTGTAAACGAT
GTAGCGATGTAACAAGAGATACTCGGTAATGTAATCAAGATGCTCTTTTT
TTTTTTTTGCGGCAATATGGTGTACGTAAAATTAAGGTTCCGTGGAGTCT
GTGCTTGCGAAAATGATATTGACGCATGGACTGTCGAAATAATAAATTTA
CAATTAAACACTTGGTGATTTGAATGTAATTTGAACGTTTAAAAAATTCC
AAGGGAATATTACTGTTTCGGGAATATAACGTTTGATATCGCTAGCGCAC
CCAGATGAGAAATCCGCATGGATGGGTTGTTAGTATTTCTATTGTGAAAC
CGCTTTGTTCTGGAGGGCGAGAAAAAGTTACGGTCACTCTATCTTTTTTA
TAATTTGGTCTAACAAACTTGATATCAGAACCACGTAGAAGAAAAAGAGA
CTAATAGTAAAAATATCAAGAAAGTTGACCAATTTTTGTTATATATGTCC
GTAAAAGTTATGACTTGGCACTGGTCTTGGTTTACTCATCAATCAGCTAG
GATCAGCGCTGAGTGACTGCTTGCGGCTGGGCGGCTAAGAAATGGGAATA
TGTACAGTACAAATTCCGAACTTTGCGAGCCTGCCTCGATGGTTTTTTAA
GGTGTTCTTTTCTTGCATACCAAAGCGTACACTTGATGCGCCGCTTGACG
TTATCTTGTTCTGGATGAGGCCTTATTTTTGGTCTTCATTGTTAAAACAC
CCTATTGTCATTTAGCAGCCGATGCGATGAACGAAACTGCGAGGTAAAAG
CGCTCAAATCAAAAGTGTAGTATGAATGATATATAAACAACTTCAATAAA
GTCACGCGTAGTTAAAATATTGTTAGGGTAATATCCTGTGTCCTTCGAAT
ATCTGTTGGAATAAGAAGCAACATCATCTACTGACTAGTATTCGTGATAC
TAGTATTCAATCACGTAAGGTGGAAGAGAATGACATGAAGATTGAGAAAC
AGTGATCAAACTCAATAAAGAGCTGAATACAAGCACATATAATTGTTGGA
ATAAAAATCAACTATCATCTACTAACTAGTATTTACGTTACTAGTATATT
ATCATATACGGTGTTAGAAGATGACACAAATGATGAGAAATAGTCATCTA
AATTAGTGGAAGCTGAAACGCAAGGATTGATAATGTAATAGGATCAATGA
ATATTAACATATAAAATGATGATAATAATATTTATAGAATTGTGTAGAAT
TGCAGATTCCCTTTCATGGATTCCTAAATCCTTGAGGAGAACTTCTAGTA
TATCTACATACCTAATATTATAGCCTTAATCACAATGGAATCCCAACAAT
TACATCAAAATCCACATTCTCTACATGGTAGCGCCTATGCTTCGGTTACT
TCTAAGGAAGTCTCATCAAATCAAGATCCGTTAGCCGTTTCAGCTTCCAA
TTTACCGGAATTTGATAGAGATTCCACTAAGGTTAATTCTCAACAAGAGA
CAACACCTGGGACATCAGCTGTTCCAGAGAACCATCATCATGTCTCTCCT
CAACCTGCTTCAGTACCACCTCCACAGAATGGACAGTACCAACAGCACGG
CATGATGACTCCAAACAAAGCTATGGCTTCTAACTGGGCACATTACCAAC
AACCATCTATGATGACGTGTTCACATTATCAAACGTCACCTGCGTATTAT
CAACCGGACCCACACTATCCGCTGCCACAGTATATCCCACCGCTGAGTAC
TTCCTCACCTGATCCAATCGATTCACAGGATCAACACTCTGAAGTACCTC
AAGCTAAGACAAAGGTGAGAAATAATGTCTTACCACCACACACTTTAACA
TCAGAAGAAAACTTTTATACATGGGTTAAATTTTACATCAGATTTTTGAA
GAACTCTAATCTCGGTGACATCATTCCAAATGATCAGGGTGAAATCAAAA
GACAAATGACTTATGAAGAACATGCGTATATATACAATACCTTCCAAGCA
TTTGCCCCATTTCATTTATTGCCAACATGGGTAAAACAAATTTTAGAAAT
TAATTATGCTGACATCCTTACAGTCCTTTGTAAAAGTGTGTCCAAAATGC
AAACTAACAATCAAGAATTAAAGGATTGGATAGCTCTTGCCAACCTTGAG
TACGACGGAAGTACATCTGCTGATACATTTGAAATTACGGTCAGCACGAT
CATTCAAAGGCTAAAAGAAAACAATATCAATGTTAGCGACAGATTGGCCT
GTCAACTAATACTTAAAGGTCTATCCGGTGACTTCAAATACCTACGTAAT
CAATATCGTACCAAAACGAACATGAAACTTTCCCAATTATTCGCTGAAAT
TCAATTAATATATGACGAAAATAAAATCATGAATCTAAATAAACCGTCCC
AATACAAACAACACAGCGAATACAAAAATGTTTCTCGCACATCTCCAAAC
ACGACTAACACAAAGGTTACAACTCGTAATTATCATAGAACAAATAGTTC
AAAACCAAGAGCAGCAAAAGCTCACAATATTGCTACATCTAGTAAATTCT
CAAGGGTGAACAATGATCACATTAATGAATCAACCGTTTCATCACAATAC
TTAAGCGATGACAACGAACTTAGTCTTAGGCCAGCAACAGAAAGAATCTA
AGCCAACACACACAATAGACTCGAATGACGAACTACCTGATCACCTTCTT
ATTGATTCAGGAGCTTCGCAAACGCTTGTCAGATCAGCCCATTATTTACA
CCATGCAACACCCAATTCTGAAATAAACATAGTCGATGCTCAAAAACAAG
ACATTCCTATAAATGCCATTGGTAATCTTCACTTCAACTTTCAGAACGGC
ACCAAAACATCAATAAAAGCACTGCACACACCAAACATAGCCTATGATCT
ATTAAGTTTGAGTGAGCTGGCTAATCAAAATATTACTGCCTGCTTTACCA
GAAACACTTTAGAAAGATCGGATGGTACAGTACTAGCTCCCATAGTCAAA
CATGGAGACTTTTACTGGTTATCTAAAAAATACCTAATTCCTTCGCACAT
TTCAAAGCTAACAATAAACAACGTCAACAAAAGCAAAAGCGTAAATAAAT
ATCCATATCCGTTAATACATCGAATGCTTGGACATGCTAACTTCCGAAGT
ATTCAGAAGTCTCTTAAGAAGAATGCAGTTACATATTTGAAAGAATCGGA
TATTGAATGGTCTAACGCTAGCACATATCAATGTCCTGACTGTCTAATCG
GCAAAAGCACGAAACATAGGCATGTCAAAGGATCACGACTAAAGTACCAA
GAATCATATGAGCCTTTTCAGTACTTGCATACCGATATATTTGGTCCTGT
ACATCACTTACCGAAAAGTGCACCTTCTTACTTTATATCGTTTACAGATG
AGAAAACCAGATTCCAATGGGTCTACCCATTACACGACCGTCGTGAAGAA
TCTATACTCAATGTTTTTACATCGATATTAGCATTTATTAAGAACCAATT
CAATGCTCGCGTTCTAGTTATCCAGATGGATCGTGGCTCCGAGTACACTA
ACAAAACTCTTCATAAGTTCTTTACGAACAGAGGTATTACTGCATGCTAT
ACAACCACGGCAGATTCTAGAGCACACGGTGTCGCTGAACGATTAAATCG
TACTTTATTAAACGATTGTCGCACACTGCTTCATTGCAGTGGTCTACCAA
ATCATCTATGGTTCTCAGCAGTCGAATTTTCTACTATAATCAGAAATTCA
TTAGTCTCACCAAAAAACGATAAATCTGCAAGACAACATGCAGGTTTAGC
TGGACTGGACATTACTACTATACTACCTTTCGGTCAACCGGTTATAGTTA
ACAACCATAATCCCGACTCGAAAATACATCCTCGTGGCATTCCAGGTTAC
GCCTTACATCCGTCACGAAACTCTTATGGCTATATTATCTATCTTCCATC
ATTAAAAAAGACAGTAGATACTACCAATTACGTTATATTACAAGACAACC
AATCCAAATTGGACCAATTCAATTATGATACACTCACCTTTGATGATGAT
CTCAATCGTTTAACAGCCCATAACCAATCTTTTATTGAACAAAATGAAAC
AGAGCAGTCATATGATCAAAATACAGAATCTGATCATGACTATCAATCGG
AGATTGAAATAAACTCTGATCCTCTAGTGAACGACTTCTCGTCCCAATCA
ATGAACCCTTTACAATTAGACCACGAACCAGTCCAAAAAGTACGTGCACT
AAAAGAAGTTGATGCCGACATATCTGAATACAATATTCTTCCATCTCCTG
TACGATCTCGTACACCCCATATCATTAATAAAGAGAGTACCGAAATGGGT
GGTACCATTGAATCAGATACTACTTCACCTAGACACTCGTCTACCTTCAC
TGCACGAAACCAAAAGCGACCTGGTAGTCCCAATGATATGATTGATTTGA
CCTCACAGGATAGAGTTAATTATGAACTTGAAAACATCAAAACTACCCGT
TTGGGTGGTACGGAGGAACCATATATTCAACGAAATAGTGATACAAATAT
CAAATACAGGACTACAAATAGTACGCCCTCAATAGATGACCGTTCGCCCG
ACAGTGACTCTACTACTCCCATCATCTCCATAGAAACAAAGGCTGCATGC
GATAATACACCCTCCATTGATACGGATCCGCCAGAATATCGATCTTCTGA
CCATGCGACTCCTAATATAATGCCTGACAAATCCTCAAAAAATGTTACGG
CTGATTCTATTCTTGACGACCTCCCACTTCCTGACTTAACTAATAAATCT
CCTACGGACACTTCTGATGTTTCAAAAGATATTCCACACATACACTCTCG
TCAGACTAATTCCAGTTTGGGTGGTATGGATGATTCTAATGTTCTGACTA
CTACCAAAAGTAAGAAAAGATCATTAGAAGATAATGAAACTGAAATTGAG
GTATCCCGAGACACATGGAATAATAAGAATATGAGAAGTCTGGAACCACC
AAGATCGAAGAAACGTATAAATCTAATTGCAGCAATAAAAGGAGTAAAAT
CAATCAAACCAGTTCGAACGACCTTAAGATATGATGAAGCAATTACATAT
AATGAAGACAACAAAGAAAAAGACAGATATATTGAAGCTTATCATAAAGA
AATTAACCAACTATTGAGAATGAACACTTGGGATACAAACAAATATTATG
ATAGAAATGACATAGATCCTAAGAAAGTAATAAACTCAATGTTTATATTT
AACAAAAAACGTGATGGTACACACAAAGCCAGATTTGTTGCAAGAGGCGA
CATTCAACACCCCGATACATATGATTCTGATATGCAATCCAATACCGTAC
ATCACTATGCACTGATGACGTCATTGTCAATCGCATTAGACAATGACTAT
TATATCACACAGCTGGACATATCCTCTGCTTACTTATATGCTGATATCAA
AGAAGAATTATACATAAGACCTCCACCACATTTAGGTTTGAATGATAAGT
TACTACGTTTGAGAAAATCACTCTATGGTTTGAAACAAAGTGGTGCAAAC
TGGTATGAAACCATTAAATCATATTTAATAAATTGTTGCGACATGCAAGA
AGTTCGCGGATGGTCATGCGTATTTAAGAATAGTCAAGTAACAATTTGCT
TATTCGTTGATGATATGATATTGTTCAGCAAAGACTTAAATGCAAATGAG
AAAATCATAACAACACTCAAGAAACAATACGATACAAAGATAATAAATCT
GGGTGAAAGTGATAACGAAATTCAGTACGACATACTTGGATTAGAGATCA
AATATCAAAGAAGCAAGTACATGAAATTAGGTATGGAAAAATCCTTGACA
GAAAAATTACCCAAACTAAACGTACCTTTGAACCCAAAAGGAAAGAAACT
TAGCGCTCCAGGTCAACCAGGTCATTATATAGACCAGGATGAACTAGAAA
TAGATGAAGATGAATACAAAGAGAAAGTACATGAAATGCAAAAGTTGATT
GGTCTAGCTTCTTATGTTGGATATAAATTTAGATTTGACTTACTATACTA
CATCAACACACTTGCTCAACATATACTATTCCCCTCTAGGCAAGTTTTAG
ACATGACATATGAGTTAATACAATTCATGTGGGACACTAGAGATAAACAA
TTAATATGGCACAAAAACAAACCTACCAAGCCAGATAATAAACTAGTCGC
AATAAGCGATGCTTCATATGGTAACCAACCATATTACAAGTCACAAATTG
GTAACATTTTCCTACTCAACGGAAAAGTGATTGGAGGAAAGTCGACAAAG
GCTTCGTTAACATGCACTTCAACTACAGAAGCAGAAATACACGCAGTCAG
TGAAGCTATACCGCTATTGAATAACCTCAGTCACCTTGTGCAAGAACTTA
ACAAGAAACCAATTATTAAAGGCTTACTTACTGATAGTAGATCAACGATC
AGTATAATTAAGTCTACAAATGAAGAGAAATTTAGAAACAGATTTTTTGG
CACGAAGGCAATGAGACTTAGAGATGAAGTATCAGGTAATAATTTATACG
TATACTACATCGAGACCAAGAAGAACATTGCTGATGTGATGACAAAACCT
CTTCCGATAAAAACATTTAAACTATTAACAAACAAATGGATTCATTAGAT
CTATTACATTATGGGTGGTATGTTGGAATAAAAATCAACTATCATCTACT
AACTAGTATTTACGTTACTAGTATATTATCATATACGGTGTTAGAAGATG
ACACAAATGATGAGAAATAGTCATCTAAATTAGTGGAAGCTGAAACGCAA
GGATTGATAATGTAATAGGATCAATGAATATTAACATATAAAATGATGAT
AATAATATTTATAGAATTGTGTAGAATTGCAGATCCCCTTTCATGGATTC
CTAAATCCTTGAGGAGAACTTCTAGTATATCTACATACCTAATATTATAG
CCTTAATCACAATGGAATCCCAACAATTACATCAAAATCCACATTCTCTA
CAATAATAGAATAATGAACGATAACACACACTATGAAAGAAGAATAATAA
TAATAACACTGTATAGAAATAGCGGCTCCCTCTTGTTTATTCTCACATCC
TCGAGCAAAACTTCTAGCAAATCCTGTGTATTTAATATTATGGCCTCTAT
CAGCAATGGACTCCCAATAATTATCCAATTACTCACCAATTTTTCAATAT
TAGTGTAGATAGGAAAGGATCCTCGATGAAATCGTTATGGTTAGTGTCTC
TGTTGATAATTAGAGGTTAAAAATTAGTATTAATGAAGAAGTGAGTACTG
ATCTTCTTATACTAAATAAGAGAGGTATATAAAACACACGCCGATTGGTC
ATATTAATTATGACCAATATAATAGTGATTCCGGTAGTTACTATACATTG
ATGTGACGACTCATATTCCTCATATATGTACCTACCATAACATGTTCAAC
TAATAGGTCTTTAACACAGCTTCAGTATTGTCTGAGCTTCTCGTTTAACA
TTCCTTCTGCAATAGGCGCAATCACACTTAAACGTATACGAGTTGTACAT
TAATATACGATGTAAGCATTAGATTGTTACCATAGCAACTCATGTCACTA
TTAATTACTCTCGTTCCAACAGTCTCGATCCACTGTGTGTATTCTTGGAA
AATGAACAAATCAGTGTAGAGAAGTCGTCTTCGTTTCCATCATGAGAATG
TGCTTCAGTATTACATTTTTTGCCTTCAACGCCTTGATTGTTCTATTTTT
GCTAATAATAAATCTATTTCATCGGACTAAAAGTCCATTAGTTGTAAGCG
GATTTAGCTCAGTTGGGAGAGCGCCAGACTGAAGAAAAACTTCGGTCAAG
TCATCTGGAGGTCCTGTGTTCGATCCACAGAATTCGCATTCCTTTTTGCT
AGCATTCTTTTTTTTTTCATTTCTAGGCCTGTTTCTCCGCGCTGATTGGT
CGCCCGGGTGATGCAGTTGCGGCCGGCCCTGGCCAATCAGATCCCTTTAA
AAATGGGCCCGGTGCGCTTCTACCCCTTCACGCCTTTTACGCCTTTTTCG
AATCTTGTATTTATTGTAATTATTATACATTGGTCATATCAAATTCACAT
CAGACTTCAATTTTTCAATTCACTTTCTGAATAAGAGCCCTTCCCTTCAT
ACAAGTAGAGATATTATACTGTCATAGCTCTTTCAATTGGTCTTATTAGA
TTGTCTCCATCTTTCCCATTGACGTTGTTACTCCCTCTCTTTTTTCGTTT
TTAACTGATTTCTCATATATTCCCAAACAGGCATATATACTCGACGTCAA
GAAAGAAAAGAAAAGAAAACCCTCATAAAAAATATAATCGAGAAGTTTTT
TTCCTCATCGCGAACCATTAGTATAACAGATTGATCGTTCAGCTCTCATA
ACTATCGCAAGAACAGTAACAAAATAAATAAAAAAAACACGCACATATAA
TAATGTTGGCTCGTACTGCTGCTATTCGTTCTCTATCGAGAACTCTAATT
AACTCTACCAAGGCCGCAAGACCTGCCGCTGCTGCTTTGGCTTCCACCAG
AAGATTGGCTTCCACCAAGGCACAACCCACAGAAGTTTCCTCCATCTTAG
AGGAAAGAATTAAGGGTGTGTCCGACGAGGCCAATTTGAACGAAACTGGT
AGAGTTCTTGCAGTCGGTGATGGTATTGCTCGTGTTTTTGGTTTGAACAA
CATTCAGGCTGAAGAATTGGTCGAGTTCTCCTCTGGTGTTAAAGGTATGG
CTTTGAACTTGGAGCCTGGTCAAGTCGGTATCGTTCTTTTCGGTTCCGAT
AGACTGGTTAAAGAAGGTGAATTGGTCAAGAGAACCGGTAATATTGTTGA
TGTCCCAGTCGGTCCAGGCCTTTTGGGTAGAGTTGTCGACGCTTTAGGTA
ACCCTATTGATGGTAAAGGTCCTATTGACGCTGCCGGTCGTTCAAGAGCT
CAAGTCAAAGCACCAGGTATTTTGCCAAGAAGATCTGTCCATGAACCAGT
TCAAACCGGTTTGAAAGCCGTTGACGCCTTGGTCCCTATCGGTAGAGGTC
AAAGAGAGTTGATTATTGGTGATCGTCAAACAGGTAAGACTGCTGTCGCC
TTAGACACCATCTTGAATCAAAAGAGATGGAATAACGGTAGTGACGAATC
CAAGAAACTTTACTGTGTTTACGTTGCCGTTGGACAAAAAAGATCTACCG
TTGCTCAATTGGTCCAAACTTTGGAACAACATGACGCCATGAAGTACTCT
ATTATTGTTGCAGCTACTGCATCTGAAGCCGCTCCTCTACAATACTTGGC
TCCATTTACTGCCGCATCCATTGGTGAATGGTTCAGAGATAATGGAAAGC
ACGCTTTGATCGTCTATGACGATTTGTCCAAGCAAGCCGTGGCATACCGT
CAATTATCTTTGTTGTTGAGACGTCCTCCTGGTCGTGAAGCCTACCCTGG
TGATGTCTTTTACTTGCATTCAAGATTGCTAGAAAGAGCCGCTAAGCTTT
CTGAAAAGGAAGGTTCTGGTTCTTTAACTGCTTTGCCTGTTATTGAAACC
CAAGGTGGTGATGTCTCCGCTTATATTCCAACCAATGTTATTTCCATTAC
CGATGGTCAAATTTTCTTGGAAGCTGAATTATTCTACAAGGGTATCAGAC
CTGCCATTAACGTTGGTTTGTCCGTTTCTCGTGTCGGTTCCGCTGCTCAA
GTTAAGGCTTTGAAGCAAGTCGCTGGTTCCTTGAAATTGTTTTTGGCTCA
ATACAGAGAAGTCGCTGCTTTTGCTCAATTCGGTTCCGATTTAGATGCCT
CCACCAAGCAAACTTTGGTTAGAGGTGAAAGATTGACTCAATTGTTGAAG
CAAAACCAATATTCTCCTTTGGCTACAGAAGAACAGGTTCCATTGATTTA
TGCCGGTGTTAATGGTCATTTGGATGGTATTGAACTATCAAGAATTGGTG
AATTTGAGTCCTCCTTTTTGTCCTATCTAAAATCCAATCACAATGAGCTT
TTGACCGAAATTAGAGAAAAGGGTGAATTGTCTAAAGAATTGTTGGCATC
TCTAAAGAGTGCTACTGAATCATTTGTTGCCACTTTTTAATGTGAACTAA
AAAAATAAAAATGAATATAAGGTACGTCTCAAAAAGAAATGTAAATATAG
AAATTTTAAAAAAAAAAACGAAAAAAAACATAACTAAATTTAAAGTGCAG
CCAAACAATAACCCTGAAAAATCTAAATATCTTAGAATTTTTTTATTTTG
ATTATTATATATTATTATTATTCTTATGGTAAATAATGCCCCTACTTTTC
TTCTAAGGAAATGAGTTACTACAAAAATAAGGAAATATCGCCTGCAAGCG
GTTTTTATTTTGGAGTTGTTTTTTTTTTTCCCACAATAGCCTCTAGTTTA
TTCCATTCTTAGCACTGACTCTTTTTTCCGCCACTATTTCTTATAAAAGG
CCCGAATTTCTGGCACGGACGTTGTTTTTAATAATAAAATATTGAATGAC
AGTTAAAAAATCACGTAGTCAGTTAATCTGTTTAACTTGAAAATATGTCT
GAATCAGTGGCCATTATAGGTGCAGGATTAGTAGGCTGCCTTGCAGCTTT
GGCATTCTCCAAAGAAGGCTACAATGTCACACTATATGATTTTAGACAAG
ATCCTCGATTGGACACCACCAAAAATAAAAATTTGAAATCCATTAATTTG
GCTATTTCTGCTCGTGGCATTGATGCTCTGAAATCAATAGATCCGGATGC
TTGTGAACATATTCTGCAAGATATGATTCCCATGAAAGGCAGGATGATTC
ATGACTTGAAAGGCAGACAGGAATCACAATTGTATGGCTTGCATGGAGAA
GCTATTAATTCTATCAATAGATCTGTATTAAATAATAGCCTTTTGGACGA
ATTAGAAAAATCTACAACAGAACTGAAGTTCGGTCACAAATTAGTCAAAA
TCGAATGGACAGATGATAAACAAATCTGTCATTTTGCCATTGGGGAAGAT
TTGAAAACCCCACATACTGAAAAGTATGATTTTGTCATAGGTTGTGACGG
AGCATACTCTGCGACGAGATCGCAAATGCAACGTAAAGTTGAGATGGATT
TTTCACAAGAATATATGAATTTACGTTACATTGAACTTTACATCCCGCCT
ACTGAGGAATTCAAGCCAAACTATGGCGGAAATTTTGCAATAGCTCCTGA
CCATTTGCACATTTGGCCTCGTCATAAATTCATGTTAATTGCGCTCGCCA
ACAGTGACGGCTCGTTCACTTCAACCTTTTTCGGTTCTAAAGATCAAATA
TCAGATCTGATAACTTCCAAGTCACGTGTGAGGGAATTCTTAATCGAGAA
CTTTCCCGATATTATTAATATTATGGATTTGGACGATGCTGTCAAAAGGT
TTATCACTTATCCAAAGGAAAGTCTTGTCTGTGTAAACTGTAAGCCATAC
GATGTACCAGGCGGAAAGGCCATCCTACTCGGCGACGCTGCCCATGCAAT
GGTTCCATTTTACGGCCAAGGTATGAATTGCGGATTTGAAGATGTGAGAA
TTCTTATGGCGCTATTGAAAAAGCATTCAGGAGATCGTTCAAGAGCCTTT
ACTGAGTACACTCAAACAAGACATAAGGACCTAGTTTCTATTACTGAGCT
GGCAAAAAGGAACTATAAAGAAATGTCACATGACGTTACATCCAAGCGGT
TTTTATTAAGGAAAAAGCTAGATGCTCTCTTTAGTATTATAATGAAGGAT
AAGTGGATACCTTTGTATACAATGATATCTTTCAGATCCGATATCTCGTA
TTCTAGAGCTTTAGAAAGGGCTGGAAAGCAAACACGTATCTTGAAATTCT
TAGAATCTCTGACACTCGGTATGTTATCTATTGGCGGTTACAAGCTTTTC
AAATTTTTGACAAGAGAACGTTCCTGAAGCCAGTTTATTCTTGCCATCCG
TGTACGCTAGGAGAGGATTATTAAAATAAGTGATATATACATATATATAT
ATATATATATATATATAATACACTAATTATTTTATGTGATGTTGATCACG
CGAAACGGTAAACGGCTCTGTTCGCGCTTTCTTTGTTTACATTTTAGTGA
AGTATTGTCAAGATAATATCCATATGGTTGAACTTTTTATATTGGCTAGT
TAAATACTCTATTTATTGCACCAAAAAATCATCTTAGTGGACTTTTTGGA
GCAAAAAAAACCAGCAGGTAGTTATATAAGATGACTACACAACTAAGGTA
TGAAAATAACGATGACGATGAAAGAGTAGAATATAATCTCTTTACCAATA
GATCCACCATGATGGCAAATTTTGAAGAATGGATCAAAATGGCTACAGAT
AATAAAATCAATTCCCGAAATAGTTGGAATTTCGCATTGATCGACTATTT
TTATGACTTGGACGTTTTGAAAGATGGCGAGAATAACATCAATTTTCAGA
AAGCATCTGCAACCTTGGATGGGTGTATTAAGATTTACTCTTCGAGAGTT
GATTCAGTGACAACGGAAACAGGTAAGTTATTGAGCGGGTTGGCACAAAG
AAAGACGAATGGGGCATCTAACGGAGATGACAGTAACGGGGGAAATGGTG
AAGGGCTTGGAGGTGACAGTGACGAAGCAAATATAGAGATTGATCCCTTA
ACTGGTATGCCTATATCTAATGATCCTGATGTGAATAACACTAGGCGGAG
AGTGTACAACAGAGTTTTAGAAACAACATTGGTGGAGTTCGAAACGATCA
AGATGAAAGAGCTAGACCAGGAATTAATAATTGATCCATTATTCAAAAAG
GCCTTGGTTGATTTCGATGAAGGTGGCGCCAAGAGTTTATTGTTGAACAC
ATTAAACATAGACAACACTGCAAGAGTCATTTTCGATGCATCAATTAAGG
ATACACAAAACGTAGGGCAAGGTAAACTTCAAAGGAAAGAAGAAGAATTA
ATTGAAAGAGATAGTTTAGTAGATGACGAAAATGAACCTAGCCAGTCATT
GATAAGTACTCGTAATGACTCAACCGTAAATGATTCCGTTATTAGTGCAC
CTTCCATGGAAGATGAGATTTTATCTCTTGGTATGGATTTTATAAAATTT
GATCAAATTGCGGTGTGTGAAATTTCAGGATCGATTGAGCAACTAAGGAA
CGTTGTCGAAGATATTAATCAAGCGAAAGACTTTATCGAAAATGTTAACA
ACAGATTTGATAACTTCTTAACTGAAGAAGAATTGCAAGCAGCTGTCCCA
GATAATGCAGAAGATGATAGCGATGGCTTTGATATGGGCATGCAACAGGA
GCTGTGCTATCCAGATGAAAATCATGACAATACATCACATGATGAACAAG
ATGATGATAATGTCAACAGTACCACAGGAAGTATATTCGAAAAAGATTTG
ATGGCATACTTTGACGAAAATCTAAATAGAAACTGGAGAGGGAGAGAACA
TTGGAAAGTACGAAATTTTAAGAAAGCAAACTTAGTGAATAAAGAATCCG
ACCTGTTGGAAGAAACGCGAACTACTATAGGAGATACTACTGACAAAAAC
ACAACGGACGACAAATCGATGGATACGAAGAAGAAGCATAAACAAAAAAA
GGTTCTGGAAATTGATTTCTTCAAAACGGATGATAGTTTTGAAGACAAAG
TCTTTGCCTCAAAAGGAAGGACAAAGATTGACATGCCGATTAAGAACAGA
AAGAACGACACACATTATTTACTGCCGGATGACTTCCATTTTTCCACTGA
TAGAATAACAAGATTGTTCATTAAACCGGGGCAGAAAATGAGTCTGTTCA
GTCATAGGAAGCATACCAGAGGCGACGTTAGTTCGGGGCTTTTTGAAAAA
AGCACAGTTTCTGCCAACCATTCAAATAACGACATTCCTACTATTGCAGA
TGAGCACTTTTGGGCGGATAATTACGAAAGGAAAGAACAAGAGGAAAAAG
AAAAGGAGCAGTCTAAAGAGGTTGGTGATGTGGTGGGTGGAGCGCTCGAT
AATCCGTTTGAAGATGACATGGACGGTGTTGACTTCAACCAAGCTTTCGA
AGGAACAGATGATAACGAGGAGGCCAGTGTGAAACTTGATTTACAGGATG
ACGAAGATCATAAGTTCCCCATTCGAGAAAATAAAGTTACTTATTCAAGA
GTTTCGAAAAAAGTTGACGTAAGAAGATTAAAGAAAAACGTATGGAGATC
GATCAACAATTTGATACAAGAACATGACAGTAGGAAAAATAGAGAACAAA
GCTCTAATGACAGTGAAACCCACACAGAAGATGAATCAACAAAGGAGCTC
AAGTTTTCTGATATCATTCAGGGTATAAGTAAAATGTATTCGGATGATAC
ACTAAAGGACATTTCAACAAGCTTTTGTTTTATATGCCTTCTACACTTAG
CCAATGAGCATGGGTTGCAGATAACTCATACCGAAAACTATAATGACTTG
ATAGTGAATTATGAGGATCTAGCGACAACACAGGCAGCGTCATAGTTGAT
GATCTTTTTTTTTTTTTTTTTTTTTTTTTTTGTGCTGCAAAGTTTCTTAA
AGCCTTCGGGCTTACGAAATCCTTTATCGCCGAAAGGGGACCGCTTCGAA
AAGTGGATATAAAACAAGGTATTTATTTTTATAGACAATGACCAAATGAC
AGGATAGATCGAGGGTGAGTTCCAATATGTCCAGAACTATTCCATTTCTA
TTTAAATTAGTCAACAGGGCAGTAATTTTGCCTACGGCAGGTTTTACATT
AGGAGTTGGTGCGTTTGTAAAGGCGTGGCCCGATGATGCCGGTGTTCTAT
CATTGAATGATCCGCAAACGCCAGCGGAGTTGATTAGTGCGACCAAGAGC
CGCCAACCTATGGAGCTGCAGAGGGTTGACATCCTCGCTCAAATCGAGAA
AAGCGAGGTTTACAACAAGTTGGCCCAGGATGAGAAGATGCACCATGTCT
TATTCAGTGAGAAAATACCAAGCGGGCATAGGGAATATCATGTAGGACAA
GGCCTCTTGTTCGGCAAGGGGAAGCTTGAAATTGATCCTTTGGTGTTCCA
TGATGTGAATCACGGTGAATTAACCGTGATTTATCACTTAGGTGCTGAGT
TAGGGAATCGAGACGGTAACGTCCATAAGGGCTTGTTGTCATTGTTGCTG
GATGAAGCATTGTGCTATTGTGGCTTCCCTTTGTTGCCTAGTAAAAGAGG
TGTAACTGCAAGGCTGTCGCTAGAGTTTTTTGAGGACATTCCTGTAGATA
CTACGATTATACTAAAAGCAAACGTCAAAGAGATTAAAGGCAGAAAGTGT
ATCATTGAGGGACACTTGGAACAGTTTCCGTTGGAAGTTTCTTCTCGAAA
TGGAACTAGAAGTTGGAACTTACCACATATTTGGGGTTTCAACCATAAGC
AGGAGATGGCAAAAAAATTTGCCAAGGCCAATTGTATTCTCGTTGAGCCT
ACTTGGTTCAAATATTTTAAATGGCTTGATATGTTTTGAAAAAGCATGCC
TGTCTCAAAATAGCCTATTCCGTGTTAATTAATATTCTATATTCAAAAAA
GTTAAACATATATACTGCATGTACTTACCGCCGAAGCACAAACGTGCCAC
TTCCATGAACACTTGCTCTTTATTTATAGTGGGGCTGATATGCGATGGCG
TAAAGCTACTCCAGCCTCCTTCTTTTCATATCCTCATGACTGTCACTATG
TGTTGGTGTAGCCATCGAACTTCCACTAGATTTGTTCTTCCTTTTCTTAC
TATTGTTACCTGAATTTGAGCCGGATTGGCTTTTTCCTGTACCGTCTAGA
TCAAACGCCAAGTCGTCTATATCAAACGGCGCTTGGGCTCCCCCTTGGTT
CTGGTTTGCGAACTCGCTTGGATATGACCTTTCAAACTGCGATAGTACCG
AAGAGCAAAGGTCCCAATCGAAATTTGGAGGCTGAAACAATGCTATGTCT
CTATTGCGCAGCTGTTCGCGCCATTGTTGCTCTGACATGTTTTGACCCTG
CTGAGGTGGTTGTATCATCATGTCTGGGTTATTTTGGAAAAGAATATGTG
CTATTTGACCACCTTTACCATTTTCTCTGGTCGGTATGGTGGAGAATTTA
CCTGAAAGATCTGCTATCTGGTTCTTGTAAGATTTTCTTAGCTTCACGGC
TTTAGTGCCGTCCAAATTTGTTCTTGCCACTTGCCTGGAGATGTCATCCA
AGCCATACACCGATATCAAGTCCTGTAGAGGATTTGGTTGTTGGTACGTA
TATGTAGTTTCCGGATCCACGTAATAGTAGTATGAGGGGACTGTAGTTTC
GTCCACTCTAGAAGCCATTATTATCGTATTCCTTTTTCGTTCACTTACTA
TTGCTATTCGCACTCACTACAGATCTATATTTTATGTTCCACCCTGTTGT
CAGATCAGGAAAGGAATGAAGAGGCTCTATTTAAACCAAATACACCTCTT
CGTTTCTCAATATTGTTGGGCTTTCCTTTTTTTTTTCCTTCCACGTCTAT
CTATTGTCTCTATCAAAATTAGGAAAAAGAAATGAAGAACGATGAGCCAA
ACGAGGCTGAGACAATCATGCATCCGTACATTCTATGTATGTTTGGGTGT
ATCTTTCCAGATTCGGTTCTTTTTTTTTTTCAGTCCAATTGAAAAAAAAA
AGGAACAGGAACAACGGGTCGAAATTTGCCGTCACATTCAGAGCGAAGAG
CGACAGGGGAATTGGTGGGCTAACCACCTGTTGAGCCCAGCTAGCAGCTG
TCGGTAAACCGTCGTTGGGCGGGGCGCGACAATGCAGCCAGCGGAGGCAT
TGTATGGTTTCCGTCTGGAGAGTGGGCTTAGCCGGCCTGGCACTCCTTCT
CTAAGCAGAGTGAGAAGGGAATCTTTTTACTGGAGAAGAGTGTTTGAATC
CAGCAGAAGGTAATACGCACCTTTCTCATCTATTTGCAGAATCGTTTTAT
TAAAATACTTTTAAAGAATTTAGATTTTGATAATTAGTTCATTCTCTTTT
ACAAAGATAATCACCAAACAGGGACAATACACTGAACGATAAAAGTATGT
GACATATAGAATGCTAGAATGAATAGCCTAGACTGCATTGTTATGAGAGC
AACGTTTGATATTTGTGGCGATTGGAACAAACATAGTACATGCCAAAATG
AGATGAAATGTCCAATTTGAACTGATTAACATACACGCGCAAGCTCGTAT
TTGTTTACTGGTACACCTAGAGTTAGCCGATCAAAGAGACAGTGGCAGAT
ATATGGGAAAATTTTCTCCGGAAGATTGCATGCGAGAGTCTCATAACCAG
TCATTTCCCAAGATACAATTCTCGGAGCTGTTATACTAACAAACTTTTAA
TTTTCATTTTTTTTTTTTTTTGATTAGATGGCCTCCTTACCTCACCCAAA
GATTGTCAAGAAGCACACCAAGAAGTTCAAGCGTCATCACTCTGACCGTT
ACCACAGAGTTGCTGAAAACTGGAGAAAGCAAAAGGGTATTGACTCTGTT
GTTAGAAGAAGATTCAGAGGTAACATCTCTCAACCAAAGATCGGTTACGG
TTCTAACAAGAAGACCAAGTTTTTGTCACCATCTGGTCACAAGACTTTCT
TAGTCGCTAACGTTAAGGATTTGGAAACCTTGACCATGCACACCAAGACT
TACGCCGCTGAAATTGCTCACAACATCTCCGCTAAGAACAGAGTTGTCAT
TTTGGCTAGAGCTAAGGCTTTGGGTATCAAGGTCACCAACCCAAAGGGTC
GTTTGGCTTTGGAAGCTTAAATTAAATAAAGATTTACAAAATAATAACCT
TCATTTAATTTTAAATTTCAATAAAAAAATATCAAATCAAACATGACTTT
TAAATCTACCATTAGATAATTGTATAAAGTGATTTATTGTTTTTTAATTT
TGTTTTCATTATCTATCAAAACTAGGGCATTCTTCCTCACTTTTAGTGAT
AAACTTTTGTAAACTCAGTAGTATATCCAGCCGACGAGCAATGCGATAAC
GGTGATGATAAGCAATGCTCTGGAACTCAGACTTTGCCCGTTACCTGCTG
ATGGCGCTCTTGCTGATTCTGCATCGTGGTTTCCAGACGGTTTTCTTTTC
GGTAACACGGAGTGAAATATTTTGATCTTCTTGAAGACTATGTCATCTTT
GTACTGCTCTTCCAGATTAGGCCAATCGGACAACAGCTCGCCATCCTCCA
CGTTTTGGTAAGCTGCCGGGATAGGAAGTGTAACGATCAAGAATTTGTCT
CGTTTTTGGTCCATTTCATCGTCAGCGGTTGACTTGGGTAATCCAAGGAA
AACAATTTGGACATTTACACTTTCATGAGCACCTATGATGGCCACATTGG
GCCTCACACAATACTTTGTGGGAGCACTAGTCCTCACTTTAAATATAACT
CTCTTTTCACCATCGTTCTCGAGCTTTATATACTCTGTTGATTGTTTATT
AAGGGGAGCTGAAGTATTACATATTAGTAACCTGTTGCATCGCACCAAAA
AAGGTAGCAAAGTTTCCCGCACACTAGCAATTCTCGTCAAACATACCCTT
GAACACCAGCTTTTCTGGCACTATTCTCATTGTTTACTCGTCTGAACTAG
TGCTTATATTATCTGTCGTCATACCACTGTTTGAGACCCCCATAGGTCTT
ATATAAGGTAATGCATCATTCTAAACGGGCGGCAAGCCATATTAAACTAT
CTATATAACTACAACAGTATTCATATACCTAGTGAGGAGGCCATTTGAAA
GCGCATTTTACCTCAGTAGTCATCACCTTTCGAAACGACTTCCTTTTTGT
GAGCATGCAACAAGATGGTGTGTTCGAATTGTGCAGTGTAGGATCCGGGG
ATATCGTTCAATGGTGGATAATCCTGTACTAAACCGTGTCTAACCAAGTT
ATTCAACGCAAATAAGTATTTCTCTTGGCCAAGTCTGTCTAGGTATCGGC
GACAGAACGGTAAAGTCCCAAAGTTGCGGTCTATCGTTTTTAACAAGTTC
TTGGCGCTGTCTAACGTGGGCATTACCTGATGGTCTTCAGCAGATCTGGC
ATAATGAGAAACTTCCCCACCGGCAGTAACATAACCTCTACCAGTAGAAC
CAAAAGTTTCAATGGCAAAGTGCTCACCTTCCTCCATTTTTGTAGTGTCC
CCATTTTTGACGATGGGAACGGATTTACCGCCGTGGATACGATATGGTGC
GATACTGTGGCCACATAGATTACGACAAGGTTTAACCTGGTAAGTCTCAC
CATTGATTTCCACTTCGTAGGATTCCATAACTTCTTGGATGGCTTCACCG
ATGTCGGTTAATCTCACATCGATACCCGCTTCTTTAATACCCGTGTAAGT
AGCGTCCTTTACAGCGGCTAGCAGGTTATCGTATTGTGGATCAAAGGAAA
CAGTAAAGGCAGAATCAATGATGTTACCGTTTACCTGCACACCATAATCT
ACCTTCATCACGTCTTCGTATTTCAGAACGGTTTTGTCGCCTGCATTGGG
TGTGAAATGTGCAGCACAATGGTTGAGAGAGAGACCCGTTGGAAACCCAA
TACCTTGAGATTTGGGATCCTCCATCGCTAATAAATTTTCGGCACCTGTA
TACTTTCTTGTAGTATTTTCGATCATGTCAGCGATATCCATTAACTTCAT
CCCAGGAACGATTCTGTCCTTGATGGCCCTTCTCACACGACGATGTATCT
CAGCACCCTTTCTGACATCATTCCAATGTTCGGCCCTTTCCAGATCCCTT
TTCAAATAACGTGATTCTTCATCCGTGGTTCTTTGCAGATTGAAATCTTG
ATGATAGTCCATCCACGCACCTTCTGGGTACTTTCCATCTGGAAACAGTA
ATTCAATCTTCTTCACATTGCTTTTCTTCTTCTTCTTTTTCTTGTTCTTC
TTCTTTTTGCTTTCTACTGGGTCTGACTCGTCAGCTTTTGCCTGGTCTTG
CTGTTCAACGCCTTCATTCTCCAAATTCAATTCTTTTAAATCAGAAGCAG
GGGAATTTTCTATTTCAGCGTCTGTCATTTTTCAATACGGTAGAGCTTCT
ACAGTACTTGTTGATGTAAAAGCCCACTTATTAGCTTCTTGCTATGGCTT
CCTTTCTTTTTTAAGTTCGCTTCTTTCCCAAGATTGAAAATAAAAAATAA
GTGAGACCAGGTCATTAAAGGTCCCTTGAAGAGTAAAAAATCTGTCAAAT
ATCACCCATAAGAGCATAACCATAATGTTGAAGAGCACGCTGAGGCTTTC
AAGAATCTCTCTCAGAAGAGGTTTCACAACGATCGACTGTTTACGCCAAC
AAAATTCGGATATCGATAAAATCATACTAAATCCAATCAAATTAGCTCAG
GGAAGCAACAGCGATCGTGGCCAAACCTCTAAAAGCAAAACTGATAATGC
AGATATTTTATCAATGGAAATTCCAGTAGATATGATGCAATCTGCTGGGA
GAATAAACAAGAGGGAGCTTCTATCCGAGGCGGAAATTGCTAGAAGTAGC
GTGGAGAATGCACAAATGAGATTCAATTCTGGAAAATCTATAATCGTGAA
TAAGAACAACCCTGCAGAATCATTTAAGAGATTAAACAGGATCATGTTTG
AGAACAATATTCCCGGAGATAAAAGAAGTCAACGGTTTTACATGAAGCCG
GGGAAAGTGGCTGAATTGAAGAGATCTCAAAGGCATAGGAAGGAATTCAT
GATGGGCTTCAAGAGGTTGATTGAAATTGTTAAAGATGCCAAGAGGAAAG
GATACTAATCGTACCATCAACTCTTGAATATTGTGAAATTTTCGCCATTG
ATTTCCGTCTTTGTAAATAGGTAATGCGTAACTATTTAGTTAAATTTTTG
TATATTTTTTATTCTATGACTTCACTTATCCATTATTTCCATCGTCAAAA
AAAGGAAATAAATACTGTTGCTCGAACGAACAGCAAGATAAAGTGGAAAC
GAAAAGTAAGCAGCTTCCTCAATATGCCGTCAAACGTACGTTCGGGAGTC
TTAACTTTGCTCCATACAGCATGTGGAGCAGGCGTACTTGCAATGCCGTT
TGCATTCAAGCCATTTGGGTTAATGCCTGGTCTGATAACGCTAACATTTT
GCGGAATATGTTCCTTATGTGGGCTGCTATTACAGACTCGAATAGCGAAG
TACGTACCTAAATCTGAGAACGCCTCGTTTGCTAAACTCACCCAACTAAT
CAATCCGTCAATAAGTGTAGTGTTCGATTTTGCCATTGCTGTTAAATGTT
TTGGCGTTGGTGTATCTTACTTAATTATTGTTGGTGACTTAGTGCCACAG
ATAGTGCAGTCAATTTTTTATCGTAACGATGATAACATGAGTGGTTCGCA
AGAGCATCACATGTTCTTAGACAGGCGTTTGTATATAACTCTGATCATAG
TGTTTGTTATCTCCCCTTTATGCTTTAAAAGAAGTTTGAATTCTCTACGA
TATGCTTCTATGATTGCCATTGTTAGTGTCGCATATTTATCTGGTTTGAT
TATTTACCATTTTGTAAATCGGCATCAGCTAGAGAGAGGGCAAGTATATT
TTATGGTACCTCACGGAGATTCTCAGTCTCATTCTCCCCTGACTACATTG
CCAATTTTTGTGTTTGCTTACACTTGTCACCACAATATGTTCAGTGTAAT
TAATGAGCAAGTGGATAAGAGCTTCAAGGTAATCAGGAGGATTCCGATTT
TTGCCATCGTGTTGGCCTATTTTTTATACATCATAATTGGTGGTACAGGT
TATATGACATTTGGTGAGAATATTGTAGGAAATATCCTCACTTTATACCC
GAATTCCATCTCCACCACCATCGGGAGGTTAGCAATGCTGCTATTAGTTA
TGTTAGCATTTCCATTGCAATGCCATCCTTGCAGATCATCGGTAAAAAAC
ATAATTATATTCATTGAAAATTTCAGAAAAGGTAAGTTATACGATAACAG
AGCTAGCTTTATTCCATTAGACAACTTTAATAGTGAAGATCCGCAGGAGG
CGCCAACCCAACAAAACAACGAAGAGCCAAATCTGCGTAGTGAGTCTTTA
CGGCATATCAATATTATCACCCTTTGTATCTTACTGTTCTCATATCTACT
GGCTATTTCAATTACGTCTCTAGCAAAAGTCCTAGCAATAGTTGGTGCCA
CGGGATCTACGTCGATTTCTTTCATTTTGCCAGGCCTTTTTGGTTATAAA
TTAATTGGCTCAGAATTTACGGGCACGAATGAAAGAGTACCGACAAGCAT
AAAAATATTCAAATACTTAAGTTTATCTCTATTCATCTGGGGGATAGCAG
TAATGGTAGCTTCACTATCAGCGATTGTATTTTTGGGCACATCATCACAT
TGAGTTTGTACATTACTTTTCGTATTTCTATAAACAAAAAAAAGAAGTAT
AAAGCATCTGCATAGCAATTAATAAAAAGGTGACCATCCCATATATATAA
CACTCAAATTTGATGGATCCGTGGCTTGCTGAATCAAATCTTGTACGCTA
GACTCTACACTTAGTCCATTACCCATAAGCTTCTCTTCTACACCTTTAAG
GGCCCTATAAGACTCTTGGTTTTCGTTCCTGTCGTTGTTACTTATGAACT
TGCTGACGTTATCGAAATTTGTAATTTCATGTTCTTCTTCAAATAAGTGT
TCGTATTTTTTAACTGGTGACATTACCCAGGAATAAAGGGGATCCCATTT
TAAGATATTCAAAACACACATCACCTTGACATAATCTTTTCTTAATACTG
CGTAAACTCTTTCACAACTCCGCCTGAATAGGCCATCCACGCCTGTGACT
CCAAATCCATCAACGATATCTCTAGTTAATCTGAAAGGGACCAACTCTGG
AATGGGGAGTAATTTTCCCTGATCAAACGCAATTCCCAGGTCTATATGAA
TAGGCTCCCCTGTTGAGCAGTCAAGCAGGATATTGTTTAAGTGCCTATCA
CCGAGGCCTAATATGTATCCAACGATAGAGCTAGCTGCGACACCTTTTGT
GTACGTTTTCTTAGCTTCAAACCAATCCAACGGATCGGGAAAGGAATCAA
AAAAAAAGTTTCTTAACTGCGGTTTTATTTCATTAGTGATTTTTAAATAA
GCTTTCAGCCTCTCTTCATTTGATTTTGTTTGAACTGCTTTCATGCCTTT
TCTTGCCTGATCGAAGGTTATCTTATCGTTGGTATGTAGCTTACTCAAAA
TTTGATGTAATGATGTAGAATTTGCGACAAATTCAATGATTCCTGCCTTT
GGTCCTAATGGAACCACTTTGTATGTTCTAATACCCAGATCTAGATTTCT
TAATACTTTATCATTTTGTAGAACTTTATTAACTTGTTGAAACACTTGTT
CCATAATTGCATCTTGTCTCAAATCGTCATTACTTCCTTTCATCAAAGCT
TTCTGCGTTGTACCATCTGAGATGTTGAAGGTGACTATTTTCGGCAGGGA
CAATCCTGTGGTAGTAATGCCTACTGTTTCATTGACGGATACAATATAAG
GGCGGGCTTTTCTTCCATCAGCAGAACTTTTGACTGTAAAATTACTGGTC
GGTAGGGGAAGCTTCTCCATGTTTAGCTGTTTCAGCCAATATTGGCCAAT
CTTCAAATTAGCTAAGCGTAACGTCTTCGTATTTTGCACAAACTTAAGAT
TAGCTAACTCTACAGACATCTCGCAAAACTCTTGCACAGGAAGTAAATAC
TTTTTCGCAAAGGCACCCCTGTCATATCCTTGCAATTCTAAAAGAATCTT
TTTGACAGCTTGAATTTTTTGGGATATGTTGGTGTCCTTATTGGATTGCT
TTTCATATAGTAGTATGCTCATCACTGAATAAAGGGAGTCATACGGTAGT
TTGTAAAGAAGTCGTTTCATGGTTAGTTGCAATGGCTTTTGAAATTCATT
CTCCTCCATAGATATTTTTGACGCAATCTGATTGACCCAGGGCAAAAACT
TCCAGCTCGGTATTGTTCCAATTTCTTTATATAGTAATTGATTGATCTTG
CTATTGTCATCATTCTCGAACCATAAACCACAAAACTTATCAATAATGTC
ATTATCATATCTGTTGCTGAAAACTAAGGTATTGAGATAGAAATGGAGTG
CATGCCATAAAAATTTTTCTTTTTGAAGAAGCAGTGCCTTTAGTACTTCA
GAATCTCTATTATATTGTAGCAAGACACGATTATAATGCCTTTTCGCATC
TTTTCTTTCATTTTCTGGTAATTTTGTGTTTTTATATATCAGCTCCAAAG
CTTTCAAGGTAGATTTTCCAGTATATGACCTATGTTCTCTATCTTCGATT
TCTCCATTTGATCGTAACTTTTGTGCCTGTTCATCCAGAAAACTTCCGAG
TGTGTAGAAAACATCAGAACATGATTCATGATCTTCGACATTTATATCCC
AATTGACAATGATTTTTTCATATATTGCAGCAGCTGGTTCAAGCCTTGAT
TCTGAGCTCCATTTAACTAGTCGAGCTTTAATTTGGTCCATAGGCACATT
AATGAGTAGCTTAAAATCGTCATAAAGGATACTTTCGCTAATATTCTTCT
CATTTTGAGCTAAAAGATCTCTCATTATCATTACAGGTGCCTTGTACTCT
CGAGACTCCCAGAGGGCATTAGCAGATGTGAAACTTGCCAATTTCTCAAT
TTGAGATACTACAGAGGGATCATCGTATAATTTTGCAATATTCTTCACTG
TTTTGCTCATTAGAGTGGCATTTCGTAACGCATCTTGAGGCGCACCATTG
GCAATTGCCAGCTGAACGTAATTAGCAAGCTGAATAATGGATCCAAGGCG
TAAATATTTCGAGCATTTTACGTTTTCATCTAATGAATTCCTCGAGAGCA
CATTCATTAAAGTATGTCTACTCTTTAACGTTGTTTTGTGATCATAGAAG
TCTATTGTATTAAGTCTCTCCTTATCGGCCTTCATAATAGACATCAATGT
TTGGGGGAAGGAAGTAACGTCCTGAGGGATTGCTGCTATTTTTATAAATT
CAATAATCGCGTTCAGAGTATCCATCCATTCAGTTTGGCTAATAAAATGT
TGTCGAGAATCAAAAATAGTTAATAAGGATTTTTCTAAACTTTTTTCAGC
AAAACCAACGTCCTGTGGTAAATTTTTTATGGCATAGTATAAACCTTTGG
CTTTGGAATCAACAACTTTTGGAGTCAATAGCTTCCAGTCTCCCAATTCT
AAATTCCATTTGTAGACATCACTGGATCCAGAAAGTCTACTTTCCAATAA
GCTTGTCAACCCGTAGAAACCGCTATCTTCTGTGGCCTTGATTAATGATT
CCTTTTCCTCTTCTAGTGAAGTAGTGTAATTGGCATCAAAATCGGCGTTG
TTGAAAAGAAAACGTTTCCACGTATCTGAGTCAATTCTATTGATAGAGTT
CAAAACACCCTCTATTGAGTGTGGAACAGGTAAGCCTGCTAGAAAATCGC
CGTCATTTATGCATTCGTAAATCTTCTGAAGTGTATTTATATTCATTTCT
CTTATGTTTGGCATGTTCATTTCCTCAAATAACAAATAGCCAAACTTGAA
CTCTTTTATTTTAAGAGAAATTTGACATATTTCTTGTAAATCTAAGCTAG
AATATATGCGCAGACAGTTTCGTTCCTTGCATCTAGAACCCATCCTAATC
ATTTTAATTACATTGAAAAGCATCTTTAGCTTTATCTCAGAATCTTTAAC
ATGCAGCAACATTGCTATTTGAGTGAATATTCGATTGCTCCAATTCAAAC
AGCTTTTCGGATCGTAAGTCGTTGAAAGAAAAAAGAGGTCAGTAAGTACT
AATTCACAAAAAGCTGTTGATCCTTTGCATAAAGGATACAAGCAAACAAT
AGGAGGTATATTAAATGATATTTGGTGAATCAAACTACGGGCGAATTTGC
TTAGCCAGCAGTTGTAGGGTTCGTTCACTGACAAATAAGTATCGCATATG
AATGATTCCATCCCAAAATTGTTTGCCAACGGGTATATAGCATTCAGTAC
ATCCTTGTCCAATGGAGCAACTTTATCTTTGTTCTCGTTCATTATGTTAT
CCCTAAAACAAAATTCACTTTCGCTATTTCCTATTGAGTAGCCCACTAGG
TACGTTAGAATGCACTCAGAAATAAAAAACACTTCAGTAGAATCATATAA
CTCAGCTTCTTTATTGAAGGTCGAAATACGTTGGTATATCATATGTGGTT
GTTCGGGATGGCGAAATACCATTTCAAAGTTTTTCAAATGAACTTCATTA
TTAAAGTTTGTAGATCTCTCTCTTTGAACTTCTTGCTGTAAAATTCTTCT
TGAAAGAGCAGCGAACCATAGTTTGAAGTTTTTACTCAAATATTCCTTTG
GAACATGGTGTTTCAAAATGTTAATTGCAGCAGCTTTAGAAAGCGAACAA
CCGATTTTTGAAGCTACCGGTCTCCTGGCATAAGAAAAGAGTAAAGAAAC
CAATACAACATCGTCTACGCCACAATCACTAGCATCCAAAAGTTCCGTAT
TTTCATAAATATCATCTTGGACTATATTTCCGAATATTGCATCAAGGCAG
TATTTCCAAGTTTTTATTTTGATGAGATCCCGATGCTCTAAAAGCTTTAT
AGCCTGCTGGAAGGATGGACTGAGCTGTTTGTTTTCCCTCAAATAAATGA
ATATTTTGCAAAATAAATTGGGCAGAGATGGCTCTATTTCAAACGTATTT
TTGTCAGCCAGATTTAACAATGAGCTGAAAATTGTTATTACTTCATCGTG
AATTTGTGTATCTATTAAGAATTTTGAAAGCCGAATTATGATGAAGTTTA
AAGTTGATGATTTTACAAGTACATTCTCATACAACACAAAAAGATATTTT
AACTCCCTTGCACATCGCAGTTTTCCTATGTAAGTCGATGTCTTTTCAAG
GTCTGTAATAACCGATAAAAACAAAAGCTTGAATTCGTGTGTGTTGTTCT
TTTCATGAGCAAACTGCGTCTGAACTAAGGTTGCTCCTAATGCCAAGGGT
ATATGAAGTGGGTATTGATACCTCATTGAAACACTGGAATTTTCAAATAA
ATATGGCGAAAGGTATGAAGTTGGGAATAATTTTTCAACAGTAGATCTAA
GTTCAGTAAGTGAGCCCAAATCAGTAAATCTTATGATCCACTTTAACATC
AGTAGACGGTATTTTTTATGGTATTTTACTGTTGTTTTACCTGATATTTG
GGGCAATATATCAAATATTAGTTCATTCACACCGCCACTGATAAAGGCAA
GTGGAATACACAAGTAATAGCTGTTATCCACCAGATAAGCATCACCGTTT
CCAGTAATCGCGTGTAACATGTCTAAGATCCATTTTTGGTTGAAACCTTG
AGAAAAGTAGATTGCAGAAATTTCTACAAAGTATCTTCCTAAAAATTCAT
GAATATCGGCAAATCCAAAAAGAGATATATCCCATTCTTTCTCCAATTTA
GAAGTAGGGACTTTTGTTCTGTTAAACCAGTACATAATCAAATCAAACTT
ACAATATTCGAAGAGCTCTGTAAGGTTTTGGTAGCGAAAAGCGACCGTAA
TTTTGTTCAGAGCTTGTTGGATAAACGCACGAGTATGATTGAAGCCAGAG
TATGTCATCATATCCTCCAAAGAAAAAACTAAGCTTGGGTAAGACACCAA
AGACAACATGGACATTGCAAGAGAGTAGAAAGCGGACTTTTCAATACTTT
GCTGAGGCGGACCAAATAAGCTCTTAATCTCATAAAATATGATACTTTGA
TTCTTATAGCTCACTTGGGCCATATAACTCGAAATACTGTTCATTATGTT
AATAATATTGGAGGAGTCTAGCTTTTGCAGGCATTTAATAAAAGTTGCAA
AGACTCTCTGCTTCCCACCTCTGATTGATCCGTGGGAAAGATCATGATTT
TGAAGTAGGCTAAGCAGCAGCATAGAAAGGTTGACCGTAGGGGCCACACC
AGTGAAAGAATTGTCCTCAAATCTAGATATGATCCAGTCCAGGATATCAT
TGCAGTCCGAATTCAAAGGCTGCTCGGGGTAAGATAACCATTGAGGTCTT
ATTGCTTCGATATAAGATGTAAGTAAAAGCATAGCTTGATTGGAAGAACT
ATAGTGGTTGCAAAGCAATTTTTCACCCAAGACTTCAGTGAATTCTTCCA
GGATTTTGTTGTAAGAAGATTTCTCCCCGATTGCTTGTTTTAACCACTGG
CAAACAGTGCCAAGATAAGATATAAATACATCTGTGCTAACGCAATCAGA
AAATTCCAATATGGCTACCAAACGCTCTGAAATGGATTTATTTCTTGAAG
ACCATAGGTAAGCTCGCACTGCTTTATCTATAGTGGAGTGCAGAGGCTTC
TGAAATCTACCTCCAATTGTGTACGGACTATTATTCTGGGTAGTGTCTTC
TGAAGAGGCTTCGAAGTAATTGATGGCAGAAGTTCCTGTTTGAGATTTGT
TTTTTTGCATCCTGATAAAATCATTAACGATTTCCTTCATATTAATTTTG
TCAAGCACTAAATGGTCTACATTTATGGTCCGTATCGATAAAACCTCCTC
AAAAAATGATTGGTAGGAGTTTTGGCTATCAAAACTAAGTTGTGGAATAG
TTATTAAGGTTGTTCTCTTATATGCTGCAATAAACTCAGAAAAAGTGGAA
TCTCCACAAAGATTATCAACTATTTGTATTAATTTTGCTACCCAAGTAAA
TTTTTGTAGTGGAGATGAAAATGCATCACTTTCAATATTTTCCAGTAATC
TGTAAAGAATTTCATTATAACGTGTGAGGTCTAAGGAAACTTTTGGTAAA
TTAAAAAAGGGAGTGTTAAAACATTCTGACTTTTCTTCTGGTTTTACGCC
TAAAAGAAATTCCCTCTGCTCTTGAAAATGTTGCCAAATCTTGTGGCTTT
CATCCCAACATAGTGAGACAGGATTAGCTCCTTCGCCTTTTTTATCGTTG
AAAGGGTTCTCTGGGTCATATTTGTTACCTAACCAGGATATAAAATTGCA
GAACTGATCCTGTTTAGCATCAGTTCCGCGCAACTGGTTCCACTTTGATT
TTAGCCACTCAAAAATTCTATCAGCGGACGATATACCGTTCATAGATTGG
AAGTCTTTACCAACGTACTGAAGGTATCCCCATAGCATGAACGATTCATT
AGTAACTAATATGGGACCCAAAATATCGGATAATTCGTAAAGATCATATA
TCTGATTGATAGTTTTCTCATCGGATAAAAGCTGCTTTGAAAACTTTATG
GAGTTGGCTAATAAAAGACAACTTAACTGGCAAGATTCATTTGATTTTAC
TAATGGTAAGCAAACTTTAAATAGGCGTGCCATGTCGCCATTGCTTAATT
CGCATTCTTTTTGGGATAATAAAGGAATAAAAGAAAAACAAACCCAATTA
AAGCATTGGATTTTTTCGAATTTTGAAAACAGAAGTTCTTTCAGCTGTTC
TGCAAAACTTTTAGTGAAGTCTTGTAAAGTTCCATAAAATGAGCACAATT
GTAATCCTAGCACTTCAAACTCATGTGAGCTGTTCTCCTCTAAAAGATGA
ATAAGAAATGTGTCCATATCGTCAGAAATCCGTAGGATAGAAGGTATATC
CGAATCACATTTTCTTCTTTTAAATAATAATGAGTAATTTTCATTTTTTC
TGTTCAATGCAAAATATGTTAACAATGATTTGGTAATTCCGAGTATTTTT
AACCACACCGATCTGCCTCCCCTATCTCTAAGTCTAAAATCAGGTAATGC
AAACCATGAATTTTTATCCCTTGAACCTCGAATATATGAGAATTCCACAT
GGTTTACGGTAAATAATTGAGGCTTATAATTACTTAAGCGCAGTAGAATG
TACTCACGGTATAGAGATACAAGAGATTCGGACCGAAGCTCTTCAACATA
ATTCTCTTGACCAATCATATAAGGAAGTTTATGGTTCATTAGTTCACTTG
ACATAACATCAAACAGTGATAATTGGTCTTGTACTAGCTCATTGGAAGTA
CAGCCAATTGTCAGGTTGTAACTCCATGCTTCTTTTATAAGCATTAGCGT
ATCAATAACACTAAAACAATGGCACTTCAAAATTAATTGATTTATTAATG
ACATTATTAATCTCGTATTTCCATTTTCTTTTTTGCTGAGCCTCAAAAAA
TCTATTACGGTCCAAGTAATTGTCCTTGTCACTTGAAATATACCAACTGT
GTCTAACGCCAATAAATTCAGGAGGATCGATATGAAATTGGTCAATGTTT
TGTCTACCATAGATAATTTCATTTGGCTTTGAAAGTACTCGCAAATTTTA
TCGACTAAGGATATCCATTGGTGTATCATGAATTTCAGTTTGAAAGGGTC
ACTTTTAATTAGGGCATCCAAAGCAAACGATAAATGTACTGAAACGGCAT
CCAATAAACTTTTGGAACCATCTTTGACCATTAATTCAGGTACTACTGCT
AAAAGTAACTTCAACGTTTTCACTTTAAATCTCTCACATGATTTTTCTAC
AAATAATCTTAAAACGTACGATATCGTGGAGAGTCTGTTCTCACTAAGTG
ATAGCTTGTTTGTGGTTGACACTGTCAAGTTTCGAAGAAGGTCACAGTAT
TTTGTGTGTTCAGATGCAAGTAACTCTACCAAAGCTTCTGCCGTTGTAGA
TAGGGCCTTGGTTGGTATCCTTTCCGGATCTTCTTTTAAAATTGTTGTTA
GCTCATCTAAAGCATTGTTTCTCTCTTTGATTTTTGTTGATGATAGAAAG
TTTAAAGTTTCTACAATCCCATGATCCTCCATCGTCTATGTTACACTGAT
TTCCCTTTTTCTTTGAAGGCTTTTTTTTCGAATTTCCTGCTTTTTTTGCG
AGGCTTTGAGAAGTCAATTAGTCTTGATTATTCTATTAACTTGGAACTAA
TTTACCTTGAAAAATGTCAAAATATGCATATTGTACGGCTGGTGCCATAC
TTGTTTCTCACTAGCAAAACATTCTATCATCTGTTATTCTTACCTTCTTA
ACGTGTCTGTTTGCTTTTTTGACGTACCCCAAAAAATATATAGACCCTCC
TATCACGCTCATAATATCATGTGATTCTCTCGATGAACGATAATAGTAAT
ATTTTCATCTAAAAATGCAATGAATTATTGAGTTTCTTTAATCTGTTTAA
GAGATTGTTATTTATAAAGAAAATATATATAATTGAAGAATCTAAGAGTA
TGAGTCAAAATAATTTCCTTTTTACACAACAACACCGGAGTTAGATGCAA
CTCTTGGCCATAAATCGGCACATTCCTTACCGACTGGACCAGTGATGGCG
GAACCCTTCATTTCACCCTTAGGATTAGCGATGACACCAGCATTGTCTTC
GAAGTACAAAAAGACACCGTCTCTTCTTCTCCAAGACTTAGCTTGACGGA
CAACAATAGCTGGCATAACCTTCTTTCTCAATTCTGGCTTACCCTTCTTA
ACGGTGGCCATAACCATATCACCTAGAGAGGCGGCTGGCAATCTGTTCAA
TCTGGAACCAGAGCCTTTGACGGCGATAATGTACAAGTTTCTGGCACCAC
TGTTGTCAGCACAGTTCATGATGGCACCGACTGGTAGACCTAACTAGTTA
AAAAAGATCTCAATATCGGGGAGTGAGAATAATTTTGTTAGTAAAAGCAT
AGGGAGAAAGTTAGCAGATGTGGTTAATCTTGAAAAATAGAGTTAAGCGT
GATTTTTGTAGAAATAACATTTCGATGGTTATCCATTAGTATGGGCAAAA
GAGGGAGTTAGGATATGCTTGCCGTGTATGATTTTGAAACCAGAAATTTT
TGAGTCCATGAATATTGACAGGTATCACTTCATCTGCAAATACAGCCCGC
TTAACCATTTAAAAACTGAATTTATGTGTGTAATTGCATCTTTGGCGGGG
CGGTACCAGTGATGGCACATCTACCATTCTTATGGAAAATAACACCGATA
GGTATATGATCAGGCTTCACACTTAGTGTTTAGCGTCTTTTAAACCTCTG
TTTAATTCTGTTGTACCCAGCAAAATGAAATCTTGGAACTTTACTTTATG
ATCAATTTAACCAAATTGCATTGTGGAAAATAAAAATTTTAACATACTGA
GATTCTAAACTTAGTACCTTGAGCACCGTTACCGGACATTATTAGTTATA
TATAGGTGTGTTGGTTTTGTATTGCTTGTAAGACCTAAGAGTCAAAATAA
AGAAAGTAAGAGATTTTTAGCTACTAACCTTAGCAATACGATGGTATTAC
TATTAGCGGGAACAGGTACATTATGGCTACAGTTCGTTTCCTGCCATATT
AATTTTTCAGCCCGAGCGTGTTTGGGTTTGATATTTTCTTTTTTACCTCT
TTTTCAACATTTCCATGCAAGTCTGATGACGGTTGTACGGCTCGTTCTGT
GAGCCGGATAAGCGATAAAAAAACTTGGTCTGTTGAAAATAATAACTGCA
TGGGTTTTTCAAAGCAGTTGGGGGTGTACAGATGTTAATGTAGTCTGATA
TATGCTCTGTCTTGTCTTTTTATCTGGGGGATCATTAACATGGTAATAGT
GATTGGTATTGCAAGCTTAAGATTATAATTACATAAAACAATACAAATAT
TCTAGCCCGATGGGGTTATTATAGACCAGTTTTTGTTTTCTCTTATTCTA
TCTGTTAAAAAGTCCGTGGGGTTATTGTCTTCGACAGAGTTATTATCCTT
GTCGCTCCCTTTATCATTAGCCGTATTTTCGTTATCCTCGTCATTATGAG
TCCTCAGTTTTGCACGTTGTGCTCGTGACATATGACTCCAATTCTGCTTT
TTCTCCAAATACTCTCTTTTGCCCATTGTGCTGTAGCCGTCATCGCTTGG
ATTTGGAGGCCAACTACTTGCCTTGTTCCCAAGGTTATTGCCATAATTTG
GATTGTAGTACTCTTCTTCCATTTCGTTCAATCTCAATGCCTGTAAATCG
ATTAAATTTATGCCCTTCTCGTTCTTAGCCCAACCGTTTCCGCCTTGTAA
AATATCTTCCACGCATTCTCTTGGCGTAAATTCACCTGGTCGAGGATCCC
ACGGTAATTTAAACGTTTTCTGGTACAAGCTCTCAATCAGTGGGCTCATA
GAGGAAGATATTGTTGTTGACAGCCCTGGCTTTGTTGTCATTTCGCTACT
CTTGTGGTTGGTAGAAGTCGGTGATTTAATACTTGTGCTGTTTCCTGTCG
CATTTGTACCGGGTTTCGCTACAGTTGTTCCAATACCGTTAAAATTGGAG
AATGTATTCTTGGGTGACATCTGGTTTGTTGTTGATGTGGGGCTAGATAG
TTCAGACGTGTTATCCAGTATAGTATTTATTCCTGGCCTGTAATTAGCGA
GCTGGCCATTAGTAAACGATTTGGAAATGTTGAAATCTTCGTAAGAGCCT
CTAACTAGCTTCAACTGCAATGAGACGTTGATTATAGAATTGACCTTTGA
GTGCTTTAGGAGAAATCTGTTTGTTGTGGGAGTTTCGTCTTCTTTGACGT
ATTCTGTTATATCTATGTCTACTGTTCCCAATAGAAGTTTACCCGTTATC
TTTTGAGAATATGAATTGTTTCCTGTGGCCGTTAGTGCAGTGGCGTTAGC
ATAGGTCGTTTTCTTCACTTTGCCATTGGGACTAGAACTAGAAGTCAACG
AGGAATTCGCATCAGCAAACTCAAAAAAAACATCCAACACCAAAATTTTC
TTCAAGAATCTGCCGTTTTTATCCAAGTGGAGCTTCACCAGGATTGGTTT
GTCTAATGAATAATTCCATTGTGCTCTATGATGTTGCACATGCACGTGTT
TTGTTGTACCTCTACTCTGGGTCGAAGTGGTTTGATGCTCACCGTCCAGA
GCCACTTTGTGTCCCGACGTACCTGTTCCATCCTTCAAACGCCATTTCGT
GTAGCAATAGCCAGAAGATTGAGGAATATTTACCAATTCTTTGATTTGCA
GGTCCAGTAGAAACTTTGGTCTTTTTGCCTTGCTATTATGATTAAATGGC
ATCTTAATATTTTGTGAGCGGTATTATACCTTTCTTGGGTACCTAATACT
TCTAAGCAACCTGAATGAAATTAGAAGGTGTTCACTCCTTCATTAGCAAG
TGAGCTTTGCCGTTGTCACCGTACTTGGTCATCTTAAGAGATACAAAGGG
GGGGGACCCTGAGAAAACTTCTCCCGAAAAAAAAAAAAGAAATATACCCA
CGCGTTCTTTACCCGGAAATAAATATCTTGATTTAGCCGCCGAGATTGTT
ATATATGCATCCAAGACCTCTGAATGGTGGCTAATTAAGACACTTAACTG
ATTACGTTTCCATCAACTGCTATCATGTTCGCAATATTTGGGCAAGAAAT
GAAAAAGAAAAGTTACCAACTCTTCTCCCTTCTACGAGCGGTGAATACAT
GGGAGCCGAGCCGCATGAAGATGAAAGTAATATTAAAATTAAAGTCTCTA
TCGAAGCAGTGACTCTCTCCCTATCAGCCGGTAAATTTTTTTAACGAAGT
GGAGCTAAATTATCAGAAAACGTAGAGCTGGTATGCTGGTAGATCTAAAC
GAAGTCCAGTTTACATCAAGATGATATCGTGCAATATTTACTACGGCATG
ACTTAACAGTACAGTCATGATTTAGGAATTTGAGTGTTCTCCGGGGTTTT
GCAGATAAAAATTTGTTTTCTTCTCTGCCATTCCTGGAGATTTTGAAAAG
AGTTGGTAATGTGTTTCAAAAGAAAAAAATACATTCCAAGAATAAATACC
AGGATTTCGTGACAAAAATTAAAAAAAAGGGAAGTATGGCATGCCTAGAA
ATCTTTTCTGGAAAACTTGAAGCATATCATATAATTGTATGAACTTGTCC
TTCAAAAGATGTTACCAAATATTCAAGAGTATGTGAGCTTTCTATTCTAT
TGACGCGTAAGAAAGGCTATCACGTGTGGGGGGGAGAGCTCAGCCACATT
GCACTACTTTCGAAACCGCGTAGTCGGAAACGACATTCCCCCGTACCAAA
ACAAACGAAAGGACGTGAAAGGTAAATGAATAACATGGCACTAAAAATTT
GGCAGAAAACGAAAAAAAAAAGGAAAAAGAAACTGAAAACTATACGCTTC
CCTTAGGATACTTTCTGATTTACATCCGAAGAATTGGGTGCGTCAATTAA
AGGCAATTCTTCGCTCTATCAAGCAGTTTTACTGCGTCTGTCTAAAGAAA
CAATTGTTTTACTGAATTTCAACAAAGTTCTAACTCGAGGTGACCGGAGG
CCACTGTAATAATAAAAAATAGAAGATGAGTCTCGAAGGAAATACCCTAG
GCAAAGGGGCCAAATCTTTTCCTCTGTATATTGCGGTAAATCAGTACTCT
AAACGAATGGAGGACGAGCTCAATATGAAACCAGGTGATAAAATTAAAGT
CATTACTGATGATGGGGAGTACAATGACGGCTGGTATTATGGGCGCAATT
TGAGAACCAAAGAGGAAGGTTTATACCCAGCGGTATTTACCAAAAGAATA
GCAATAGAAAAACCAGAGAACCTGCACAAATCACCAACCCAAGAGAGTGG
AAATTCTGGTGTTAAATATGGAAATTTAAATGATTCTGCGAGTAACATAG
GTAAAGTCTCCTCGCATCAACAGGAGAACAGATATACATCATTGAAAAGT
ACAATGAGCGATATAGACAAAGCCTTGGAAGAGCTAAGAAGTGGTTCAGT
TGAACAAGAGGTATCAAAATCGCCCACACGCGTGCCCGAAGTTAGCACTC
CACAGTTGCAAGATGAACAGACTTTGATTCAAGAAAAAACCAGAAATGAG
GAAAACACGACACATGACTCGTTATTTTCTAGCACAGCGGATTTAAACTT
AAGTTCTGAATCTTTGAAGAATATAAGTAAGTCAAATATATCAACAAAAT
CCCTAGAACCGAGTTCGGAATCAGTTCGTCAATTAGATTTGAAAATGGCT
AAAAGTTGGAGCCCAGAAGAGGTTACTGATTACTTTAGCTTGGTTGGATT
TGATCAATCCACTTGCAATAAATTCAAAGAGCATCAAGTCTCCGGAAAAA
TACTACTGGAATTAGAACTGGAACACCTAAAAGAATTGGAAATAAATTCT
TTTGGTATAAGATTTCAGATATTCAAAGAAATAAGGAACATCAAGTCTGC
AATTGATTCGTCGTCAAATAAACTGGACGCCGACTACTCTACCTTTGCTT
TTGAAAACCAAGCTGCCCAACTAATGCCTGCAGCCACTGTAAATAGAGAC
GAAATCCAACAACAAATTTCCTCCAAGTGTAACAAGTTGTCAAGTGAAAG
CTCTGATAGAAAATCATCTTCGGTCACCACAGAATTGCAAAGACCAAGCT
CGGTTGTTGTTAATCCCAATTTTAAACTTCACGACCCAGCTGAGCAGATC
CTAGATATGACAGAAGTTCCTAATTTGTTTGCTGATAAAGATATTTTCGA
ATCACCGGGAAGGGCTCCAAAACCACCATCATATCCAAGTCCAGTTCAAC
CTCCACAATCGCCCTCTTTTAATAACAGGTACACAAATAATAACGCAAGG
TTTCCTCCTCAAACAACATATCCACCTAAAAACAAGAACCCAACCGTTTA
TTCAAATGGGCTAATTCCAAATTCTTCGACATCTTCCGATAATTCAACGG
GCAAGTTCAAATTCCCTGCCATGAATGGTCATGACTCGAACTCTAGGAAA
ACAACACTGACATCTGCTACTATACCTTCTATTAACACGGTTAACACAGA
TGAATCTCTACCCGCAATTTCAAATATATCTTCAAATGCTACATCTCATC
ATCCGAACAGAAATTCCGTTGTTTACAATAACCATAAGAGGACGGAATCC
GGAAGCTCATTTGTTGATTTGTTCAACAGGATTTCAATGCTATCGCCAGT
CAAGTCAAGTTTCGACGAAGAAGAAACGAAACAACCTTCAAAAGCTAGCA
GAGCAGTTTTTGACTCAGCACGCAGAAAGTCGTCTTACGGACATTCAAGA
GATGCCTCACTTTCTGAAATGAAAAAGCATAGGAGAAACTCTTCTATATT
ATCTTTTTTTTCTTCAAAAAGTCAGTCTAATCCAACGTCACCAACCAAAC
AAACTTTCACTATCGATCCCGCAAAGATGACTTCCCATTCTCGTTCTCAG
TCGAATTCCTATTCGCATGCAAGATCACAATCTTACTCCCATAGTAGAAA
ACACTCGTTAGTTACCAGCCCCTTGAAAACTTCTTTAAGCCCTATAAATT
CCAAATCCAATATTGCTTTAGCGCATAGCGAAACTCCTACTAGTAGTAAT
AATAAGGAGGCAGTATCACAACCAAGTGAAGGGAAGCACAAGCACAAGCA
CAAGCACAAGAGCAAGCACAAACACAAGAACAGTAGCTCCAAAGATGGCT
CTTCCGAAGAAAAAAGCAAAAAGAAATTATTTAGTAGCACCAAAGAATCA
TTTGTAGGAAGCAAGGAATTCAAAAGATCTCCCAGTGAACTTACCCAAAA
ATCTACCAAATCGATACTTCCCAGGTCGAATGCTAAAAAGCAACAAACAT
CTGCTTTTACCGAAGGTATACGCTCTATCACAGCAAAGGAATCTATGCAA
ACTGCGGACTGTTCAGGCTGGATGAGCAAAAAAGGTACCGGTGCTATGGG
GACTTGGAAACAACGGTTTTTCACACTTCATGGAACAAGGCTTTCTTATT
TTACGAATACCAATGATGAGAAGGAGCGTGGCCTGATAGATATAACGGCA
CATAGGGTCTTACCTGCCAGTGATGATGATAGGCTCATTTCCTTATACGC
TGCGAGCTTAGGAAAAGGAAAATACTGTTTCAAATTGGTCCCTCCGCAAC
CGGGGTCCAAAAAGGGGCTAACCTTTACAGAACCTCGCGTTCACTATTTT
GCAGTTGAGAATAAATCTGAAATGAAGGCATGGCTGTCAGCCATAATAAA
GGCCACTATTGATATTGATACAAGCGTCCCTGTCATTAGTTCATATGCCA
CACCAACGATACCTCTAAGCAAGGCACAGACGCTATTGGAAGAAGCTAGG
TTACAAACCCAGTTAAGAGATGCTGAAGAGGAAGAGGGAAGAGATCAATT
TGGATGGGATGACACCCAAAATAAAAGAAATTCTAATTATCCAATCGAAC
AAGATCAATTTGAGACCAGCGATTACCTGGAAAGTTCAGCATTTGAATAC
CCTGGTGGCAGACTTTGAGAACTGCAATCATTAGTTACTTCTTGACCAAC
TTAAACACCTTAATAATTAATATTTAATAGAACATAATATAGTGATATAA
AGTATATAAAAATAAAAAGTTTACGAATTAATACAATCAAATTAGACACT
GATACTATCAAGAAGTACATCGCAGGAACCGCAGACATGATGTCCTCTTC
TTTCAAATTACTGGATATATATATTATTATTATTGTTACCATTAACGTTA
TTATTATTAACTATTACTATTACATTAACTTAAAAATAAATATGAAACAA
CGAAGAACAAAAAGAATTATGAAAACATTTAACATGTTTCAATTTGTTAT
GTTTTGGCCAACCTGCGTTTATTCTTGCATATGACATTTTTGTAATTCAT
CGATGATAACTTGGTTACCCTTTGGATCCAAATTCATAGCAACAGTTAGC
TCCTTGATTGCATCTTTTTTCCTCCCAACTATTCTATATGTTTGACCCAG
CAAATAATGGGCTGTGGCATCATCAGGAACGAGTTTCACCAATTCTTCAA
AAGTTTGCAAAGCAACATTATATCTTGTCATGGAATAGAGCAACTGGCCC
ATCTTATATTTGGATAGCGAGGAAGTCGGTTGCAAATGACATGCTAGTTC
ATAATATTGTAGAGCCTTTTCCTTATAGCCCAGCTTTTCTAAAGAACCAC
CGCAACAACAGATTAACACAACATTGACGGGATTAATTGACCTTGCCTTT
TCAAAATATAACAACGCTTCTTCATATTGACCTAATTTCATAGCGCTCGT
ACCCAATCCGTAATATGCATTGTAATGCTGAGGATCACAAGCTAGCGCCT
TTCTATAGCATGTCTTGGCAGAATCCGAAGAATCGTTGGAAGAATGTTCA
TGACCTTGCAAAGTATACGCGTATGCAAAATTTGGGTCTAACTGAGTAGC
TTTTTCGAAGGCTTTTATTGCGGCATCATGATCCTTTTGCAATGATAGCA
AATTACCTATACAACACCATGTTTCGGGCTTATTAGGCATTGTATCCATT
AGCCCATTTGCCAAATTTGAAGATTTAACCTTGTCATGCAAATGCCACAG
CAAAGTAGAAAAAATTTCCATATCTTTTACCCTTGCCGGTTGTAGGTCTT
TCAATCTATTGAAATACTTTAAGGACATATCATAATTAATGATCTCAAAA
TGAAGTTTTCCTAATTGCACTAGACACCATGGCATTGTGTCTTTAATATG
AGATGGGATTTGAGACTCGAACAGTCTTATTGCCTTGAACGAATTGTATT
GTGATGACGACCTTAATATTAAAGCGAAATTATACATGATTTCAGGCAGC
GTAATTGAATAATCACTCGTTAGTATTGAGTTACTGATTATTAAAGACCT
TGGATTTTTCTTGGAAGTTGTTAACCTTCCTGTTGAGGAATATAGGTTTC
TTGGAGTTTTGAAAGTTGTTTTATTTATAATGTTATTATTATTATTATTA
TTATTATTATTATTATTATTATTATTATTATTATTATTATTATTATTGTT
ATTTTGGTGGTTCCTATCGTTATTTAACAGTTTCGATGGAGGAGTCGTTA
AAAGTTTGTTTCTGTTATAAACTTTGGCCAACGAGCTTATTGTAGGCTGT
TTGGAGGATGGAGACACTAAGTTCATGGAAATGTTATTTGGTAGCGCAGA
AGACGTCTTACTGTTGATTGCAGGGTTTTTAGGAGTTTGAGTATTTTTGT
TCTGGCAGGTCCTTATTGATGTGTTCGCTTGTTGCTGCTGTGACCTTGAG
AAATGCTGAATGGAAGAAAAAGAAGATGCCGATGTAGAAGGGGGAGAATT
AGACGACTGAAACAGTGTATTAACATTATTATTGATATTATTATTGCCGT
TTTTGTTTGTTTTTGAATATAAGCTAGGTTGTGAACGAGGTTCGAAATGC
GATAGTGATGTAGACGGAAACGATGAAGCTGCATTATTATTATGACTATT
ACTTTTTTTCCCTGCAATGTCGAAAAAAACCCTCTTGAGATCCACGGTAG
CTCTCATTTTACAAATCGCTTCGTAAGATTCCCAAAGGTAAGGATTAATG
GCTAATGCTTCAGAATGATAAAATGCTCCCTCCTTAGAATGGTCCAGTTT
CATATAAAGATTGCCTAACAGGCAATTCAAAGTGGCCAAATCGGGAATAT
GGACGAGATTAGAATTCAACACCATATTTATGCGCGTATTACTGCTGTTC
GAAGAAAATACATTTATTATTGAGAGAAGAGTGAGGATAGCTTCGTTAAC
TCCCTGCGAAAGCTGTAAAGCACAACGCCCGAATATGTAAGCGATACCAA
GATGATACTCCTTGAATTCTTTGGATATCTGGAACGCAGTGTGGTAGCTT
TTATTCAGAAACAGCGAAAGTGCATATAAATATACCGCATCGGACCAGTA
AACACTTGATTTATCGAGAATGGAGCATTCAGCATAGAGCAGTTCGGCCA
AAAACTCTGCGGTACTGTAGTTCAACTGCTGAATAGCCTGCTGAATGCAG
TCCTGAAGCTGTATGATGGTGCTCAAAGCTTGATCATCAAAGCTGGGGAT
TCCTCTCGAGAGGGTGAACGGTGCTAACTCAGGATTTACCGCCATGCTAT
TTTTATTATGTATCCTGCACGAAAAGTTCGTGTCGATTTATGAATAGATA
TGCAGTCACCAAAACAGAGTCTAAAACTCTCACAGCTAGGTATGGTTTTT
TGATAAACTTTTCTGTGGCACCTTTGCTTGCACTTTGATCCTTTTGGTTT
ACTTTCAGCCTGTTCCATCCTTTTGATCAAAAAAAAAAAGGAAAATCAAG
CGCGGGTAATAACGGCACCATTAAATACTAGTAGTACTATATAGATGGTA
TAAAGAAATGATTTAAAACAATACGATTATATGATATTTATACATCTGTT
TCAGTTGAGCTTTTTTTCCATAGAGCTGGTGGTACGAAGATGGCTTTTGG
CGAGGGCGACCGAACCAGATAGCTGCGTCAAGGCCAATAGAAGCAACAGA
ACAGTATTCAATGCCAACAATAGCGTGCTTGCTTGTGAGTTTGGTGGATA
GGAATTCCAGCACCACTCGTGCAAGACGTACCAAATGGGACCAACGAAGA
AGGGCATTCCCGACCAAAAGATCAGTATAGGCAAAGTCCAGTGATACCAG
GATAGAAACTGGTAGTGGAGGGACCTTGAAAATAGGACGCCGATGAAGTT
GGATGCGATTAGAACGAATGGAATAGTCTTGGCGGGATTGGCATTGAGCA
CTGCATTTTTCCTCAGCGGATGGCACAGGGAAGACCATAAATCGGGCAGG
ATGCGAGGGTATCTTGTGACGAACAGTGTGGTGAGCGCTATCAGGTGGCT
GATTAAAAGGGCCAAGTGGAACCTCTTATCATTGAAAGCCTCTTCATCCA
TCATTTGCCAATTGATACTCCATTGGTACATAAACTTCCTGCCGAAATTA
AAAGCGCAATGCAGGTACTGTTGCGGAAAGCTGCGCAGGAAGGGCACTGC
AACTGCGACTTGCCATGCAATCATCGCAACGAGATCCAACAAAGTAAGGA
TTACGTTCGCGTCATTAAGGATGAATAGAGAAATCATCATTGCAGGGAAA
TACAACAGCGCATTCATCTTAATGCTCACAGCCATACTGTATGTTGCGGA
GATCACCAGCGCAAGGGACTTCTTTAATTTGGGGCGCTGATGGCACCTGC
TGGCCACGATAGCCCCCAAAACCGTGACGACCATAAACAAAGTAGTGAAG
CAATCATTGAATAACCGTAGCACGTAAATAGAGTGCAATCTTTTAGAGAG
GCACGCCAAGACCACACACCACGGTGGTAGATGTAAAAGGTAGTAACACG
CCATTTGTAACGCCAGTGTAAGGAGATACAAGTATCTGAAAAACACTTGC
CCGCGCTCAACGTGGTCCATTCCCTCTGTTAGCCAGTACATCATCTTGTA
GATCAAGACGTGGCCTGCTGGATACACCAGCGGGCCCGTTCCACCACTCA
CCTGAGAGTAGTCCAGCATGCCATCGAGCTGAATCATCTCGATCTGCTCC
ATGTACGCCTTGTAATCGATCTCTGTGTAAGCTACCTTCTTAATGATAAT
CTTGCACAGCATGCTTTCGAACAAAATCAAAAGGGGCATAACGATAAGAT
TGGCCCTACAATCGAAGATCACGTAGCGCACACCGTCCTTGAGATCCTGC
CACAGATCCAGCGGAGGTCTGACAAATTGCTTCCTTTGCAGAGACTTTTC
ACCTTGCGGAGACTGTTCACCTTCCATACTACTAGTATCTAACTCTTTCT
CTCTCCCATACACACTCTATGATACTGTTTTCACTCCCAACTAGTGTACT
GCGTTGTTCTTTAAGTTCGATAGCGAAATTTCTTTAGCTTGTTTACAGCA
CCCAGCAACCGCACACAGAATGTGACGGCAAATGCATTTTACATGGAAGG
CTATCTACAAAACAGCAATAAAGAGTCATGTAAGATTGGGAAATCTCTAA
TGTGACATTCCATACTTGTTGCAACAATTTTGGGATGCTTCTGCGTCGTA
CGACCCTGTATTTACCTTCTCTAGCTCATCGCTTCCCAGGGTCCACGTTA
ATTTTTCAATTTTTTCTTGCGTGTCGAAGATTCAGGTCTCGAGAAATTTG
TCAAAAATTTTTCACTAGATATTAAGAACTATATACATCGAATAAGATGC
CAGCACAGAAGAGATAGGCAATCAGTTTAGATACTACAGACACTATCCAA
TAGTGCAAAGCAAAAGCAGCATAGAAAAAAGAGAATCCCGTTTCCAGCTT
TTTCTCTTTTTCCCATTCGTTTTTCCTGATCTTTTTTTCTGCATCGTGGC
ACCTAGAACAAGAGGTACCTTCCATCCTTCGCTTAATATTTGATACGACT
TTTTTGATTTCCATTATTATTATTTGTTACTATTATTATTTATCATTTGG
GTTTCGGTTTTTTGTAATAATTTTCTTTTTTTTTTTTGGCTCTATTTCAC
TAAGACATCGTATATATGCCAGGCCAGATAATCAGCATTCCGTTTTTGTC
GCAGAACGAGGACATGGATAAATACTTGTTGGAGTACCGCAGTTTGAAGC
TCCTTCATCAGTCCAGTAATTCCTTCCAGTCTCACAATGCGCCCTCCCAC
CAGTCGAACTACCACCCCCATTACAATCACATGAAATACAACAACACTGG
TAGCTATTACTATTACAACAACAACAATAACAGCAGTGTAAACCCACATA
ACCAAGCTGGTCTACAATCCATTAACAGATCTATTCCATCGGCCCCGTAC
GGGGCTTACAACCAGAACAGAGCTAATGACGTACCATATATGAATACCCA
AAAGAAACACCACAGATTTAGCGCTAACAATAATTTGAACCAGCAAAAAT
ACAAGCAATATCCCCAGTATACGTCCAATCCAATGGTTACTGCACATCTG
AAGCAAACGTACCCTCAACTGTACTACAATAGCAACGTCAATGCTCACAA
CAACAACAACAACAGCAACAACAACAACAACAACAACAACAACAGCAACA
ACAACAACAATCTTTACAACCAGACGCAGTTCTCCACGAGGTACTTCAAC
TCGAACTCCTCTCCCTCGTTGACTTCTTCCACTTCTAACTCATCCTCTCC
ATACAACCAAAGCACCTTCGAATACATTTTGCCGTCAACTTCGGCAGCTT
CCACAAATTTATCGTCGTCATCATCAAACAACTCTATGCACACCAACCCA
ACCACTGCAACATCGACATCCGCCGATTTAATCAATGATTTACCCGTGGG
CCCCACGTCCAGTTCGCTTATCTCGGATCTACATTCTCCACCAACTGTAT
CTTTCCTACCAGCAAGCCAAACCCTGCTCATGTCCTCCACCACATCTAGC
TCTATTGGCACCAACATAAACCCACCGCAACATTCACCATCCCCATCGCA
AAGGGAGGATTTTTCGACGGCACCAGTGAACATGTCTTCGTCCGCATCAC
TCTTGATGAATGATTCTTCTTTAGGATGGGGGTCTAACCACATGAACGTA
TCTTCATCCTCTCAACCAGCATCATCAAGACCCTTTGGCATTTGGAATAC
TGACATGAGCGTTTGGAGTTGAGATGTTTACGTATATTTTTATGTATATT
ATTATCATTAGTATTACTATTATTGTTATTATTTATGCACGGTTCCTATT
TACACGCGGCGTTTATATTTTACCATTGAATATTTAAGATCTCTTTGAAT
TTTTTCTCGAATTCGTTTGCCTTTATACGTCCCTGGCTTCGTCTCATTCC
TTGTCCAATTAGGAATTTTAAAGAGGACTTCTTTTTACCAGTAACCAGGT
TCCGTATAAAAGTGTCATCTGTGTGCTGTGCAATGACATCATTACAGAGA
TCCATCAATTCTTGAGGGTCGACCTGATTAATCGCATGCAATTCAAATTT
CTCGATTAGTTTTGAAAAATCTGGAATAGACAAATCTTGGCAGTTACTCT
GCTCGAAATTTTCCAATATGTGAAACAGTAACATTTTACCACTAGTTGCG
GATATAACCTCTTCATGCAATAACTTCAAAAACTGGGCGAAAACCGGAGG
AGGCAAAATTTCTTTTGCTTTGGCCAATGGAATTTGTAGCTTGTTCAAAT
CTCCCAAGAATTCATGGATTATCCAATTCGTAGGTAATTTCGCGTTACTA
CGTTCACCAGCAAGCTTGGAAAATTCACGGAAGGTGTCTAAGTAGTACGA
TCTCAACGCCTCATGATTGTACATATCGTTTTGGTTACTATTATAAGTCA
GAATCTTGGCGTCCTTCAATGATAATTGATAGGGTTTCTTCATAAGAATT
CTCATTATATCGTCCGGTAATTGGGGCATCAACCCTCTCACACCACTGAT
AACGTCTGGTGCGAGGTTGATATACGGCAATTCTGGATCAGGCATGTACC
TGTAATCGATCGTGGTTTCTTTGCTTCTCAACTTCACCGTTGATGAGCCT
GTCCAGCCCCTTGTTTCTGGCTCCATCAGTGAGCTAGTGTCACCCACAGA
AATCAACTCAACTTGCCGCTGATATTCGTACTTGATTGCATTGATGATGG
AACTAGTATTGGGTAAATTCTTCAACTCAACGCGTGCATATTCATTAATT
GAGAGGTTAACGTCCACTCGCATGGCGCCCGTTTCCAGGTCCCCAGAGGA
AATGTGCAAATGACGTACCAAATTCTGATATTTTTTAATAAACGCTCTAA
CCTGTTTAATATCACTGAAATCTGGTTTAGTTACCAATTCGATAAGCGGG
ACGTTCGACCTATTTAAATCAACCAAAGTAATAACGTCTTTATCTGTCTC
TGTATAGTGTGACTTCCCCGTGTCCTGCTCTATCTGCAACTGTAAGATAC
CGATTTCCTTGGCTGATTCATCGATATCATCCAATTCCTTCGACAGATTG
ATCTTCCCACCCCGAGCAAACGGCCTGTAGTGCTGCGTCAGTTGATAGCC
TTGAGGTTGATCTCCATAAAAATAATGCTTCCTATCAAACTGAGATATGC
TATTCACTTGAGAACCCAGTGCCAAGGATAGTTTCATGGCAAACAAGATT
GCTTCCAGATTCAAAACCGGCTGCGTTCCCGGTAGAGCTATGTCATAATA
ACTAGTATGATGGTTTGGTGCATCCACTAGAGATGTGGCGCTATTCGTTG
ATTGTGAAAAAAGCTTGTTTTTGGTGTTCAATTGCGTATGAATCTCCAAT
CCACACTTCAATGCATATTCCGGCCTGAAGGGTGCACCGTGACTATGTAT
GGCTTTGGTTCTGGCCAAAGAATAAAAACGTGCAAGCCGCAACATATCTA
GTTCCTACTCTGGTCTTTTTGGACAGGAATGCTAACAATAACACTATTAC
TAGGTGGTACGACTAAGTACATCACGTCAAGCTTATTACTACTATAACTA
CTATTATCATAACAAAAGGGAAAACTAAACCCTATCTAAACAAGGGTTAT
TTAAATTTTTAACAAGGGCATACAACAAAAAAATAATAAACCTAAAATCA
GAAAGTTAATCTTTCAGGGCTTTTGAAAGTGGAATTAACGTCTCTAGTAA
ACGAGGATTGTTTCCAATGAGATTCTAAGACCCAAATATCCTCTTCTTTA
CTTTGAAATGTTTGCAATGGACCATGATTATGGATGTGTTCTTTGTGACA
CGCTTTCAATGTACTCTATATCGTGTTGCACGAAGGATTGTTACTTTATT
TGTAAAAAAAAAAACAATTTTTCGAGATGGGACATTAATATTGTAGAATT
CTGAACATATTAGTGAACAGTTCTTTCGGAGAATTACTGGAACCTAGGAT
CTGACAAGCGGACAAAAAAGCAGAGTGCGTTTATTACTTCTCTTTCTAGC
GGTTGTTCATGTTTCAAAGTTTTTTCCACAACAATGGGCCCGCTGCTGCC
GGTGAAACGTTTTCAGATAGCAGATCGTACCCTTTAACGAATCATCAAGA
AGTACCCAGGAATGGACTGAATGAGTTGGCCTCATCTGCAACCAAGGCGC
AACAACAACCTACACACATATTAAACTCATATCCAATTACCGGGTCCAAC
CCACTCATGAGGGCAAGCGCAATGGGGGCGACCTCTGGCAGCATCAATCC
TAATATGTCCAACATGAATGAGCACATTCGTGTTTCCGGGATGGGGACTT
CTAAGCCCCTGGACTTAGCGGGAAAGTACATTGACCATCTACAACATAAA
GATAGTAACACTCCCGTACTCGACGAACGATCTTATTATAACAGCGGGGT
AGATTATAACTTCAGCAGAGAAAAAAACGGCTTAGGAGCGTTTACTCCAT
TTGAAAAGCAAGATGTGTTCAACATTCCGGACGAGATTTTGCATGAATTT
TCCACTTCACAGACAAAAACTGATATGGGTATTTTCCCGGAGTTAAATCG
ATGTTGGATAACTATTGATAATAAACTGATACTCTGGAATATTAACAATG
ACAATGAGTATCAGGTGGTAGATGATATGAAGCATACCATTCAAAAAGTC
GCCTTGGTAAGACCTAAGCCAAACACCTTTGTGCCTGCCGTGAAGCATCT
ACTTTTGATAAGCACGACAATGGAGCTTTTCATGTTTGCTATTTCCTTAG
ACAAAGCCACCAACGAACTCAGTGTATTCAATACACATCTATCAGTCCCT
GTACAAGGCATTGATGTAATAGACATTGTGTCTCATGAAAGATCGGGTAG
AATTTTCTTCGCAGGCCAAGCCAGTGGCCTGAATATCTGGGAGTTGCACT
ACTCAGGTTCCGATGACTGGTTCAATAGTAAATGTAGTAAGGTCTGTCTG
ACAAAGTCTGCCCTATTAAGTCTTCTACCTACTAACATGTTATCGCAGAT
TCCAGGTGTTGATTTTATTCAGGCTTTGTTCGAAGATAATTCTAACGGTA
ATGGCGGATTTTCTCAAGAGACCATCACGCAACTAACTATTGACCAACAA
AGAGGAATCATCTATTCATTATCCTCCAAATCCACCATTAGAGCATACGT
AATAACAGAAAAATCACTGGAAGGACCCATGTCAATTGAGCCTGCCTACA
TCAGTAGGATCATAGGTACCACGACGGCAAGGGCAGCACCGATTTTGGGC
CCCAAATACCTAAAAATTGTCAAGATAAGCTCTGTTGCACCAGAAGAAAA
CAACAATTTGTTTTTAGTTGCTTTAACAGTAGGTGGTGTGCGTTTGTACT
TTAATGGTTCCATGGGCAGATTTAACATCGAAGCTTTGAGGTTAGAATCG
ATCAAGTTCCCCCCTAGTTCTGTAACTCCTGAAGTCATCCAACAAGAATT
ACTACATCAACAACAGGAACAGGCGAAGAGAAGCTTTCCTTTCTTTTCAA
ATCTAATGTCTTCCGAACCAGTCCTCTTAAAATTCCAAAAGAAATCATCT
GTATTACTAGAGACTACAAAAGCAAGTACAATTATTTCCCCAGGCATATT
TTTTTCCGCTGTGATCAAGTCATCTCAGCAAACTCATCAACAAGAAAAAA
AAGAGAACTCATCTGTTACTGGAACGACCGCTACCGCAGGGTCTAAAACT
GTCAAACAACAGCCAGTTACTTTACAACATAAGCTTTTCGTTAGTGTTCC
AGATTATGGTATCTTGAAAACACACGGTAAGTACGTTGAAAATGCCACGT
TTTTGGAAACTGCGGGCCCAGTTCAACAAATTATTCCCTTATCGGGGTTG
TTTAATGCAACGACAAAGCCACAAGGATTTGCTAACGAATTTGCGACACA
GTACACATCAGAAACTTTAAGGGTAGCAGTTTTGACGAGCACTTCTATCG
AAATTTATAAATATCGTACTCCTGATGAAATTTTTGAGGATCTAATCGAT
AATCCGCTGCCATTCGTCTTAAATTATGGTGCCGCGGAAGCTTGTTCCAC
TGCATTGTTTGTTACTTGCAAATCAAATAAATCTGAAAAATTAAGATCTA
ATGCCCTGACTTTTTTAACTATGGGTATTCCTGGCGTTGTTGACATCAAA
CCTGTCTACAACCGTTATTCTGTATCTACAGTATCCTCTTTATTGTCAAA
GCCCACTTTATCAACCGCAACAACTAATCTCCAACAATCAATAACTGGCT
TTAGTAAACCCTCCCCTGCAAACAAGGAAGATTTTGACTTAGATGACGTA
ATATTATCCCCCAGATTTTACGGTATTGCATTATTGATTACCAGACTACT
TCGAGATATTTGGGGGAGACATGTCTTCATGACTTTTACAGATAATAGGG
TGACATCCCATGCTTTCATTTCTTCTTCTGATCCAATCACTCCATCTATT
AATAACCTAAAAAGTGATGAAATTTCACAAAATAGGAACATAATATCAAA
GGTTTCTATTTCCAAGGATTGTATCGAGTACTATCTATCTTCAATTAACA
TTTTAAATGAATTTTTCATCACTTATGGTGATTCAATTTCCCAAATATCA
GCTCCCTACGTATTAGCGAACAATTCTAACGGCAGGGTTATTGATAAAAC
AGAAGAAGTTGCAAACCAAGCGGAAAGTATAGCGATTAATGCGATGATCA
AAATGGTACAGTCCATAAAGGAAGGTCTATCATTCTTGAACGTTTTATAC
GAGGAAAGCGAAGTCGAAGGATTCGACAACCAATACCTTGGTTTCAAGGA
TATAATCAGTTTTGTAAGCTTGGACGTCCAAAAAGATTTAGTCAAACTAG
ATTTTAAAGATTTATTTGCTCCAAATGACAAAACAAAATCATTAATTAGA
GAAATTTTATTATCCATCATCAATAGGAATATCACCAAAGGTGCGTCGAT
AGAGTATACCGCAACAGCTTTACAAGAACGCTGTGGATCATTCTGCTCTG
CAAGTGATATATTAGGATTTAGAGCCATTGAACATCTTAGAAGGGCTAAA
GAAATTGGCTTGCGTAACTATGATTCTCTAAACTATCACCTGAAAAATGC
TACTGCTTTACTTGAACAAATTGTGGATGATCTTTCTATCGAGAAATTGA
AAGAAGCTGTATCAATGATGCTGAGTGTAAATTATTACCCAAAATCTATT
GAATTCTTATTGAATATTGCCAACTCTATGGACAAAGGCAAACTAGCTTG
TCAATATGTGGCAAATGGATTTTTAGAAAATGATGATAGGAAACAATATT
ACGACAAACGTATCTTAGTTTATGACCTAGTTTTTGATACTTTAATAAAA
GTAGACGAACTTGCCGAAAAAAAACAGTCATCAAAAACTCAAAACCAAAT
TTCGATATCGAATGACGATGAAGTGAAACTGAGACAAAAAAGTTATGAAG
CCGCCCTAAAATATAACGATAGATTATTCCACTATCATATGTATGATTGG
CTTGTGTCTCAGAACAGAGAGGAAAAACTATTAGATATTGAAACTCCATT
CATACTCCCTTATTTAATGGAAAAGGCAGGTAGTTCATTGAAGATATCTA
ATATACTCTGGGTCTATTATTCAAGAAGATCTAAATTTTTCGAATCTGCT
GAAATTCTTTACCGTTTAGCTACATCGAATTTTGACATCACATTGTTTGA
AAGAATTGAGTTTCTTTCACGCGCCAATGGTTTTTGCAACAGTGTGTCAC
CATTAAGCCAGAAACAAAGAATTGTACAATTAGCTAGTAGGATCCAAGAT
GCATGTGAAGTTGCTGGTATTCAAGGTGATATATTGTCGCTCGTGTATAC
AGACGCAAGAATAGATTCAGCCATTAAAGATGAGCTGATCAAAACTCTAG
ATGGTAAAATATTGAGCACAAGTGAGCTGTTTAATGATTTTGCTGTACCC
TTAAGTTACCATGAAATTGCCCTATTCATTTTCAAGATAGCAGATTTTAG
GGACCATGAAGTAATTATGGCCAAGTGGGATGAGCTATTCCAATCTTTGA
GGATGGAATTTAATAATACCGGAAAGAAAGAAGATTCAATGAACTTCATC
AACTTACTGTCTAATGTACTGATTAAAATTGGTAAAAATGTTCAGGATTC
TGAATTCATTTTCCCCATTTTCGAACTCTTTCCCATTGTCTGTAATTTTT
TCTACGAAACACTACCTAAGGAACATATTGTATCAGGGTCGATAGTTTCT
ATATTCATAACAGCGGGTGTTTCTTTCAACAAAATGTACTATATTTTAAA
AGAACTAATCGAGACATCAGATTCCGATAATTCCGTATTTAATAAAGAAA
TGACCTGGTTAATTCACGAATGGTACAAATCGGACAGGAAATTTAGGGAC
ATTATTTCCTACAACGATATCATTCACTTGAAGGAATACAAAATTGATAA
TGATCCAATTGAAAAGTACGTTAAGAACAGCGGCAATAATTTGGGGATTT
GTTTCTACAAAGAATAAAAATTCATGTTCGACATATAGATAGCAGGGTAA
TGTACGTGTATATTTTAATGTAATAAAGAGGCCTTACTAGACGGTAAAGT
TAAGAATATCGAGTGAACTTTTCCTTAAGATAAAGGTAAATATAGTCGAG
TATTTATTTATTATTCTTTTCCACTATACAGTATTTAAAATTCTGTAAGA
AATTGATTCTACATACATAAGACAAACGAACAGGTCAGAGAGAATCAGAT
TTTTGGTTAGCAAGAATACATTTTGGAGAAGAAAGACATTAACTCCACCT
TACTGTATCATCTTATTTGCTTTTTCACTCCTTCCTAATATTTTTTTTAT
TTTATTTTGAATTTCTTCCTATTTCTGATGCATTGAACAGATCGTAATCT
GTAAGTAAATACCATAACGTGCTCACATTTGTCTCCAAATACTGGTGAAA
TCTTGGCTCCGTTGTGTACAAAACTTCTTAATGAATATATATATATTTTT
CCCTTATTTTATCTTTTTTTTTCGAATTTTTTATGTAAACATTCTTATAC
TGGAACAATAGATGGCTAATGAGTCCCTATAATTTCGATTTTAGATGTTA
ACGCTTCATTTCTTTTCATATAAAAGACTACCTGCCAAATGTATTTTCTC
CTGAGTAAGTGACATACAAAAACCCGTCCTTATCCTTGTGTTCTTGATAT
ATGGCAGACATCAACGCCGCAGTAGGTGGCAAAGTATCATTGACAAAAAT
GAAGATGGCCTTCTCAGGGGGTAGCATAATTCTCTTTCTTATAACATAAA
CAAATTGCCCTACGGTAAGGTCAGCAGGAACTAGATATTTACGCTTATCA
ATCTCTGGAATATCTGACTTTTCAGCTTTTTCGCAAATCACAGGTATCCT
ATTCTTGAACCTGTCAGCAATCCTCTCCGACTCCGCCTTCCTTTTTTCAA
ATGGATATTCAGACTTAAATGTAGACTTCATGTCTCTAGTAATTATTTTA
TTATGATTTTCTCAACTTTACAATTATTAGATTCTCTTATCAATCCCCTC
CTCAACCTTTAATGGTTCCCCTTTTTGTATTTCCATAATTATACCAAATA
TTTTTGCCGCCGCCGAAAATAACCGGCCTCCGGGTGATGATATATCATGT
GCTATGATTTCACGGGTATTATACAACATTATCGGTGGAGACAGTTAGCA
TTACATGACTCTAACTTAAACGTAAACTTACACATATACATCTATATCAC
TTCGAGTAGAGAAAAATTTGTACGTATTTATATGAGTTGTTTTCATAATT
TGAACACTTTTAATTTGAAAATGGTGTCATTAATAGATTGTTCTTCATCA
CCAATTGGGTCTGTCTTTGAGCCGTCATATTTGGCAATGTCGGATCTACA
GGTCTTGCTTAACATATCAAAATGTTCTTTGACAATGGCTTCAAAGTCGA
TAGTATCTTTAACTAATTCGTACTCCACTAAAACATCGTCGGTGGCTTCC
AAACCACACTTCTTTCTCAATTTTTGGATTCTGTTGACCAGCTCTCTTGC
GAGACCTTCACTCTTTAGTTCAGAGTAAATATTTGTATCCATGATGATTA
ACACGTCTTGGTCGGTTCTGGTTTCTTGTCCAGCTTGGACAGCAGATTCT
GGCAAGCCTCTAATAGCATTCAAATCTCCTTTAACCAGTTCAATACCGGC
AACCTCCAACTTTCCGCTTTCCAAATATTCCCGTACTTGCTCAGAAGTGA
CTGATGGTAGGGCATCTTTAACCTTCTTTGCGTCTTTTTTCAACTTCTTA
CCCAATACAGGCCAATCAGCAACTGCTTTATACTCAACACCATATTTTGC
CTCATCGGAGGTGATAACAACATCACGAACATTTAATTCCTCGATAATGT
AGTTTTTCAAGGCTTCTACATCCTTCAAGTATGATTCATCACTGTGAAGG
ATGACCAAAGTCTTCAATGGAGTTTTTAAGGAAATAGTTTTCTTTTCACG
AATGTTTCTACCCAAATCGATAACGGATTGCATTCTAGAAACTGCAGTTT
CGATGGCCTCGTCAAAGTATTCTTTCTTGACCACTGGGTAAGATAAGAAA
TGGACTGATCTTCCGTCCTTACCGTATTTTGCTAAGACAGCTTCTGGGAT
GTATTCCTTCAGTCTCAAATAAATGCTTTCTGACAAAAATGGGGTGAATG
GAGCCATGGCACGGACAAATGTGAATAAGGCATCGAATAAAGAATTTAAT
GCTTTCAAACAGTCCTCAACACCGTTTTCACCCTTCAAACGACGACGATT
AAATCTAATATACCAGTTTGTCAATTCATCAATGAAATTCAAAAGTTTTG
GAACGACAGTGTATAATTTGTACTGACCCATTTCTTCGTGAATGAATTGT
ACTAGAGATTGCATAGAAGCTAAAATCCATCTGTCCATGACATTATCACT
TTTCACAGAATCATCATATTGGAAGTCGATGTTAGACATCTTTTTCAACA
AGGCAATTTGACCGTCCAAAAATTTAAAGGAGTTCCACCATGGTAGTAAG
ACCTTTGAAACAACCTCCTTAACACCCTCTTCTTTGAATTTCAAACTTTC
AGCTTTTAAAACAGGTGAGTTTATCAAGTACAATCTTAATGCATCCGCAC
CATATTTGTTCAGAACAATGGATGGATCAGGGTAATTTTTCAAGGATTTA
GACATCTTTCTACCATCGGCAGCTAAGACAATACCAGAGACGATGACGTT
CTTGTATGGAACAGAGCCAAATAGATGGGTACCTAAGACAGCTAACGTGT
AGAACCAACCTCTTGTTTGATCCAAACCTTCAGAGATGAAATTAGCTGGA
ACTCTTTCGTCAAATTTTTCTGTGTTTTCAAATGGATAATGTTGAGAAGC
ATAAGGCATAGAACCAGATTCAAACCAACAATCAAAAACTTCTTCAATTC
TCTTTAAGTCACCCTTACCTTGCTTGGATGGAATTGTCAATTTGTCAATG
ACATCACGATGCAAGTCAGTGATGTTACGCACACCGGTCAATTCTTCCAA
TTCTTTGATAGAACCAACACAGACGACCTCCTCAAAATCGTCTGAAACCC
ATAAAGGAATTGGAGTACCCCAATATCTATTTCTGGAAACGTTCCAGTCA
CGGGCATTGGCGATCCAGTTGGCGAACCTCTTTTCCTTGATGGTGTTAGG
AACCCAGTGAGATTTCATCACAGAATCCAACATTTGAGGGACAATGTTTT
TAACACGAACGAACCAAGCTGGAACAGAACGGTATAACAATGGGGTATCG
GATCTCCAACAGAATGGATAGGAATGGCGAATTTGGGATGCCAATAACAA
ATTTCCAGTATTAGTTAAGTACTTAATAATCAACTTATCAGCGTCCTTGA
CATAAACACCCTCAAAATCAGGAACGTCTTTCGTGAATCTACCAAGGTCA
TCAATGGCGTTAGGTAACACTGAATCTTCGGATATGACGCCGTTCTTCAA
ACAAGCAGCATTATCCTCTTCACCGAAAGCGGGAGCGTTATGAACAATAC
CAGTACCGGAATCACTAGTAACATAATCATCTGAAATAACTCTAAAAGCT
GTTTCATGGAACTGTTCAGCGAAATATGGGAACAATGGTTCATACTTCAA
ACCAACCAAATCAGAACCTTTAATTTTTTCCACAATCTTATATTTTTCAT
TCTTAGGCTTCTTATACAAGGTTTTAATCAAAGATTCTAATAAGATGAAA
TAACGATCTCTGGTTTCGTCGTAAATCTTTACATATTCGAAATCAGCGTT
AACACATAACGACAAATTGGAAGGTAAAGTCCATGGAGTCGTAGTCCATG
CGACCAATTGAGTTTTTTCCTGGCCAATAACATTGAAACCAATGGTCACA
GCTGGGTCGTTAACATCTTTATAGTTTTGCTGAGCTTCAAAGTTACTCAA
GGGAGTGGTTAGGCCAGTAGAATAAGGCATAACTTTGAATCCACGGTAAA
CTTGACCTTTTTCATGAAGTTGCTTGAAAGCCCACCATGTGGACTCCATA
AAGGATGGATACATAGTCTTGTAATCGTTGTCGAAATCAATCCAACGACC
CAAACGACCAATAGTTTTTCTCCAATCACTGGCATAAGTCATAACAATGG
ATCTACACTCATTGTTGTAGTTTTCAAGACCATACTTGAAGACGTCATCT
TTACCCGTGATACCTAATTTCTTGTCAATGATATGTTCAATTGGAACACC
GTGTGTATCCCAACCGAATCTTCTTTCCACGTGGTGGCCTGTCATGGTAG
CGTATCTTGGAACAATATCCTTAATAGTGGAAGCAAGAATATGACCGTAA
TGAGGAGTACCGGTGGCAAATGGAGGCCCATCGAAGAAGGAAAACTCCGG
TTTGTCTTTTGTTAATTCTAATGAAGTATGAAAGGCATCTATTTCATCCC
AAAGAGATAGAACTTTTTCTTCCTCCTTTGGAAATGAGAAGTGTGCGTTA
CTCTCGGACATATTTCCTTGGTTTTTTGAAGCTTTTGGCTAAAGGTTGTA
GGAAGTCGAGTAACATCACTCTAGTTTAAAGCGCAAAATGATATTTTTCA
TGCTTAAGAGTCATCATTGTTTCGAGATTTCTTGCGTGCTGCGGAAACAA
AAAAAAAAAAAATTTTTCGTCATCATGGATAGATTACCCGCCATCGTATA
AAAGGTTAAACATAAAAAGTAGCTAAATAGAACACTATAGAAGAATAATC
AATCAACCTCTTCCACTGTTGGACCTGTATCTTCTCCACCTCCCGTAGCA
CCCGAGTTGGGCATGGATCCGGGGAATCCACCGGATTCCCCCGCTCCAGG
ACCTGCGCCGGCACCAGCACCGTAAAATTTCGTCATTATTGGATTGGCAA
TGCCTTCCAACTCCTTTTGTCTATCCTTATATTCGTCCGTAGAGGCTGCC
TGCGATGCATCTAACCAGTCAATGGTTTCCTGAGACGCTGTTTCTAATCT
CTTTGCATCATCTTCACCTACTTTCTCTTTGAAACTTGCTTCGTTTATGG
TATTCTTCAAAGTAAATGCATACGATTCAAGCTGATTCTTAGCCTGAACT
CGTTCTGCCTCCCTTTCATCGTCAGCCCTATATTTTTCAGCTTCAGAAAC
CATCCTATCAATATCATCCTTCGAGAGCCTACCTTTATCGTTAGTGATCG
TGATTTTGTTACTCTTACCAGTACCCTTTTCCAAAGCAGACACATTAAGA
ATACCATTAGCGTCGATATCAAAGGTAACATCAATTTGAGGCACACCTCT
GGGAGCAGGCGGAATGCCACTTAATTCGAATTTACCAAGTAAGTTATTAT
CCTTTGTTCTTGTTCTTTCACCTTCAAAGACTTGAATTAAAACACCAGGT
TGATTATCTGCATAGGTAGAGAAGGTTTCCGATTTCTTTGTTGGAATCGT
TGAGTTTCTAGGAATTAGCTTAGTCATTATGCCGCCTGCAGTTTCAATTC
CTAGGGACAATGGCGCAACATCCAATAATAGTAAATCTTGTGTCTTTGTT
GATTGATCGCCGGTTAAAATGGCAGCTTGAACGGCTGCACCATAAGCAAC
AGCCTCATCCGGGTTGATAGAACGATTAGGCTCTTTGCCATTGAAGAAGT
CAGAAACTAATTTCTGAATCTTTGGGATTCTGGTAGATCCACCGACTAAC
ACAATCTCATCAATTTGGGACTTGTCCAGCTTCGAATCTTTAAGAACCTT
TTCTACTGGTTCCAATGTGGATCTGAATAAATCAGCACATAGCTCTTCAA
ACCTTGCCCTTGTTAACGAAGTGTAGAAATCCATACCTTCAAATAAAGAA
TCGATCTCGATCGAGGTTTGAGATGAGGAAGAAAGCGCTCTCTTAGCTCT
TTCTGCCGCAGTTCTCAATCTTCTTAACGATCTTTGATTATTAGAGATGT
CCTTTTTCGTTTTCCTTTTGAATTCAGTGGCTAAATGGTTCACCAACCTA
TTATCAAAATCTTCACCACCTAAATGAGTGTCTCCTGCGGTAGCCTTAAC
CTCAAAAACACCCTCATCAATTGAAAGTAAAGAGACGTCAAAAGTACCAC
CACCCAAATCAAAAATCAGGACATTGTGCTCAGCCCTGCCTTTCTTATCC
AAGCCATAAGCAATTGCTGCTGCAGTGGGTTCATTGATAATACGTAAAAC
GTTCATCCCTGCAATAGTTCCTGCATCCTTAGTGGCTTGTCTTTGAGAAT
CATTGAAATATGCAGGAACAGTTACAACAGCATCATTGACCGTAGTTCCC
AAATAGTTCTCAGCAGTTTCCTTCATTTTGCTTAAAACCATGGAAGAAAT
TTCCTCAGGCGTAAATGTTTTCGTTTCACCCTTATATTCTACTTGCACTA
CAGGTTTACCATCTCTGGATATAACTTTGAAAGGGAAGTGCTTGGCATCT
GTCGTCACTTCAGGATCATCAAATTTACGACCAATTAACCGCTTTGCATC
AAAAACTGTATTATGAGGATTGATTGCAGCTTGATTTTTGGCGGCGTCAC
CAATTAATCTTTCGGTGTCTGTGAAAGCCACATACGATGGAGTGGTCCTA
TTACCTTGATCATTTGCAATTATCTCTACCCTATCATTGGAAAAATGAGC
AACACACGAGTAAGTTGTTCCCAAATCAATACCAACTGCTCTAGACATTT
TTCTTTGTAGCGTTTAGTACCTATTCTATCCGTTTAGTGACAAACATTGA
CATACAAGAATGTTTATGCTACCAATTTCAGTCACTTTATATACCCTTCC
ATTCGTTTCCAATTGTGCAATATGATACATCCCTTAACCATCTTCTGGTC
ACCCTTGTGGCTGCTTCTGTAATATTCTATAACTTTCCACAGCGATCCCT
AATTAAGGGCACCCATAACCTCCATAGGCATCAAGTCAAATACGTTTGAT
GATAGCGCCGCACGATGATCGTTATGGCCTTTGGTAATAGAGACCGCCAA
CAATGGTAGGGTTGTGCTCATCATCCTCGTCATCCCTTTCTTCATCACTG
ATACCGTAAATAAGAGCGTCGTCTTCATTGTCTTTACCAAGCAATTCTGG
ATATTTGTTTTCCATTATCTTTTCTGTGTTGTGTAGGGAGTTTTTTTGAA
ATGACGAATACAGACAAATATTCCAAACTCGTTCATTCAACAAGATGTCT
GAGTATTGTTCAGGCAATGTCTTTATCTGATAATATAAGATTTCGTCTAA
TTTATCGAGCATATGTTTAGGCACCGTAGCGCTTGAACATATCAGTTCGA
TCATAGCATGCCATTGCAAACTCGACCCGTAGTTACCAAAAAACATGGCA
TTTAAGAACGCAAACTGCAACTCCCCAAAATAATTACTTGAATTTTTAAA
AATTCCTTGTAGCATTACAGTGTTCAAGTAGTAAGACTTGTCTAAAAAAT
CCTCCATTTCATGGCCAGGCCTTATGGCTTCTCTAGATTTGAAGTTTATT
ACTGTATAGTTTAAAGAATGTGCAGGATCATCTTCATTCTTGGCTTCCAT
TTTAGAACCTGCTTTTTGCAAGCTGGATTTTAGCAGCTCATTTTCTTGAA
CTGTGGTCATCGAAGAATCTACGTAAGAGAACTGGTTTTCATCTTTCCTT
ACTATCTTTCGGATTTTATCCATCTGCACAAACTCGGTAAGATTGTACCA
GGTATCATCTTCGTCAATTTTCGGATAAGAAACCATCATCTGCCGTTCCT
TGAAGTTGTGAACAATATTCTCGAATTTTGCGCCATCCCTTTCTTCCATC
ATTTTGTAAAGGCCATCTTTAGGATCATACTGAATGTAAAAGTTTCCCAT
TCTACAGTCAAACCAGTAGCCATACCTCATGCTGGAATTATCTGCATGCT
GAAAATGAATGACATGAACGTGTCCAATGGGGATGTCCTTGATTCCGTGA
AATGGCTGATTCTCCTTGACATTAAAGGAATACTGATCGATCCCTATAGT
TACCTCAATCGGAGCAGATGTAAATGGTACAGTATTCATTGCAGGCTTCC
GATATTTTATTTTTTAGCCCCATGTCCCAGCGATAAGGAGGATCTTTGGT
GTCCATTCATCTCATTAAACCCTAAACCATTGAAATATTCGTGTTCGTGC
GTCGCGATTTTTTCCGCTTTCAAGATGTGTCCTTTCTTCATCTCTTGGTT
CTTATAAAAGGGCGCCGCAAACCCCTCCTAATTACTTTTTCCTTTTCACA
TCCCATGGGTTTTATCTTATACCAAATGTTTACCATTCTGAATCGTATAG
CCAACAAGTAACCACAGCTGCAATTGTGAAAAAAATTGATAGGTGTGGTC
ACCCAACTGTTTTTTTCTCTTTTTCTTTTTTTTTTTTTGAAATGGCTAGA
CGGTGCTTTTGCTGGTAAAAGAAAAACTCTTGTTTCAATTTAACATGATG
AAAAAATATATTAACACAGACCTGTACTGAACTTTTCGAAGTTTTGCAGA
TAACAATATTGCTTTTTTTCTCTGACTTTAACTAATCGTTCTTATTTCTG
TATATACTATGACCTTGCAAACCTTGAAATGCAAAATTCGTATTCTCTGC
TAAATTGAAAAATTTAGAGCATGAAGTGTGTTTTCCAGCAGACACCGCCT
GTGAAAAAGATGGTAAAATGATATGATAATTAAACACACATAATAATAGC
ATATATGATATATAAGACTATATGAAGAGATGAGGAGAAGAGAAGAAAAA
ATTGGTAGTATTTTCATTTCATCTATTTCTTAGCAGTCAATCTTCTTAGG
TAGAAAGCTAATTCTTCACCTTCCAAGATGTAACCATCACATCTACCGGA
TTGACCTGGTCTGGAAGAGATACAAGCGTATAATCTACCGGCGCTGAATT
GAGATTCAACGGAAGATTCGATCTTGGCAGAAGCAGCTCTAGCAGCCCAC
TTTCTTTCAGCGTTCTTGCTCTTGGCAACAGTTTCTTCTTCCTTGACGTT
CTTCTTCTTACCCAAGGTTTGACCGTAGTGAGCTTCGAACCATTGTCTGA
ATGGAGTAGCATCAATTTGGACAATGGCAGCCTTGGTCAAAGTGTTAGTT
CTAACCAATTCATTGTTGGATGGATGGTAAACAACACCAGCAATTCTGGT
CTTCTTGGAGATACCTTCAGAAGCCCAAGAAAAGTTACCGGTTTCAATTC
TTAGAGCTCTGTATTTCTTGTTACCACCTCTAGTTCTAACAGAGTGAATT
CTCTTAGCACCGATCTTGGTGTTGGCTGGTTGACGGCCTAATTCGAACTT
TCTCTTCTTTCTGAATTGAGCACGCTTGGCACCGGTAGCGGATCTTTTGT
GACGAGAATCACGAGAAATACCCATTTTGTAACTGTAATAGAAAATTTAA
TGACGCTTGTTAGTAAAATAAAGAACGTACAAAAGTTGCGGAATTTTTTT
CTTATCTTGAAATATGCTTTGGTTTCTTTTCATCTCTTCTTGTGAAAAAC
TCGGCGTTTCATAAGAGGCTTGATTTTTTGGGTACACAAAGGATTCAGTT
TAGTGCACTGCTCCTGTCACAATTTATATCATCCCTTTTAGTTAAGTTTA
CTTTTTCCACTATCTATTCCATTCAAAGAGAGGTCCTGTAGCATTCAAAA
TAATATGTAGTTCCATTACTCATATGACCATAGCACATACTTTTTGTCCT
GGTGTGTTTATAACGTCTTCTTGTGAGTACCAAAAAGCAAATGGCAAGTG
TAATTTCCTATAACTTTAAGATAGGCCTGTAAATAACGTATATGAAACAG
TTCCATCCCGTAACACCATGAACACTGCGTAAGAGAAAGCCCTCAAGCTT
TCCCAGCGATGCTCGTGTGTAGGACCGAACATGGAGGGGGGAACTAGGCC
CAGCACGGGTTTGGCGAGGCCGCTCTGCTCGCAGCTCAGGATTCTAAAAG
GTTATTCCGCTGAGAAAATCAGAAAATAGGAACTTCTCACGCAATAATTT
TAAAGTTGATGAAAAAGGAAAATTTGTAAAAGTGTAAGGGTGTTAAAGAG
GGTGTATGGATGTAAAGTCACAAAAGTTAGAGCAGATGAAAAAGAAATGG
GTGGAGACAAATCCGAAAAAGGACCTATATTATCGCTATAAAGAGCTTCT
CATCGCTTTTTTTTTTCAAAGACACATACATACCACGACTGTAAGCACAT
CATTTGTACAATACATTACCAGCTGAAATGTCAACATATGACGAAATCGA
AATCGAAGATATGACGTTTGAGCCTGAAAATCAAATGTTCACCTATCCTT
GTCCCTGTGGAGATAGGTTTCAAATATATCTGGATGACATGTTTGAGGGC
GAAAAAGTTGCTGTTTGTCCCAGCTGCTCACTGATGATCGATGTAGTTTT
CGATAAAGAAGACTTGGCTGAGTACTACGAAGAGGCAGGCATCCACCCCC
CTGAGCCTATTGCCGCTGCTGCCTAAAGATGAGAGGCTAGATCGAGAATA
CAAATAGAAATAAAGAAAGAGCTATATGACTTAGCAACGCAAGCAGAAAA
GAAGGTTTGCTTCTTCGCTGGACTCCGGTTGGAATTACTATTCAAAATTC
CAAGTGCACTGATGGAAAACGTTTTGCTCAGGTTGAGCTCTTTTACTGCA
TATAAGGATACTGGGTAGGTGTATATGATTATTTTATACATGATACGTAG
GCTAAAATGATTTGGACCCATTAAATCATCTTGTCGCATCTCTTTTCTTT
TTCCTCCATGCTCAGATTTCAATAATATCATCTCAAATGGCTGTGACAAA
TTTCACCGGAAAGGCGAGGGATTTTTCTGTTGACATTATCAAATTAGCTT
TTTGTCAAAATAATGAAAAATAAAGAAAATATATAAAAGTACATATTATA
ATCAAAGCTAGCTCAGGTATATTCCCACCTTGTCGAGCATTCCGGAAGCT
ACAAATACGACATTGCATACCAAGAGGCAAACGTTGAACAATGGCTAAAG
ATATTTTGAAGAACCAGGACCCTAAATTGCAAGCGATGATCGTTGAACAC
TCGGCGCCTGCTCCCAAAGAGATACCTATGGACGCTCCTGTTTTGAAAAG
AGTCGCTAGACCTTTAAGACATGTAAAGTTCATTCCAATTAAATCGCTGA
TATTCCATACTAAAACAGGGCCCATGGATTTTTCTTATGAAAAGAAGATC
AAGACGCCTATTCCTAAGAACAAAATTGTAGTTCGAGTAAGTAATGTGGG
TTTGAACCCTGTAGATATGAAAATCAGGAACGGCTACACATCGTCGATTT
ACGGTGAGATCGGCTTGGGGAGAGAGTACAGTGGTGTTATCACTGAGGTA
GGCGAGAACCTAAACTACGCCTGGCACGTGGGTGATGAAGTATACGGTAT
ATACTACCACCCTCATTTGGCCGTGGGATGTTTGCAAAGTTCAATCTTAG
TAGATCCAAAGGTGGACCCAATCCTTTTGAGACCAGAATCGGTTAGCGCC
GAAGAAGCTGCAGGCTCCTTATTCTGCCTGGCCACCGGCTATAATATTCT
GAATAAATTATCCAAGAACAAGTATTTGAAGCAAGATTCAAACGTTTTGA
TTAATGGTGGAACTTCGTCAGTGGGGATGTTTGTCATACAATTATTGAAG
CGTCATTACAAGTTACAGAAAAAACTAGTGATTGTAACGTCTGCAAATGG
GCCCCAAGTTTTACAGGAGAAATTTCCTGATCTGGCTGATGAAATGATTT
TCATCGATTACTTAACGTGTAGGGGTAAATCTAGTAAACCACTAAGAAAA
ATGCTCGAAGAAAAGAAAATTTCTCAGTATGATCCGGTCGAGGATAAGGA
AACTATACTTAACTATAATGAGGGGAAGTTCGATGTTGTACTCGATTTTG
TCGGTGGTTACGATATTTTGAGTCATTCTAGTTCATTGATTCACGGCGGT
GGTGCGTACGTAACCACTGTAGGTGATTACGTTGCCAATTATAAAGAAGA
CATTTTCGATTCATGGGATAACCCAAGTGCCAATGCAAGAAAAATGTTCG
GGTCTATTATCTGGTCATATAACTACACACATTACTATTTTGATCCGAAT
GCAAAGACGGCTTCCGCCAATAATGATTGGATTGAGCAATGTGGCGACTT
TTTGAAGAACGGTACTGTAAAATGTGTCGTCGACAAAGTTTATGACTGGA
AAGACCATAAAGAAGCATTTTCTTATATGGCCACTCAACGTGCCCAAGGA
AAGTTAATCATGAACGTCGAAAAATTCTAGATACCCACTTACATTTACAA
TATGTTTTATTTTTAAACTTAATGAACTTCATAATTTAATGCTTAATATT
TTCCCCCTCCCACCTTCTCCTGGCGTTCTCTGTACGTACATAACCATTTA
TTTTAATATATAATCAAATATTGTAACAATTGAAGCAGATGAGTCTCGCT
CCTTAGTTAAGCACGTGCCGATGATATCAATTGGATTTGTTAGCAAATCA
GCCTTGCTGCTCGATTCTCTGCTTTTTTTTTACTTCTCGGTCATTGAAAA
ATCCTGACGAAAATATTTCAAGGTCCTATATGGTCATCGACCTTGAGCAT
GTGGTAGACTACATAATGCACATAGACTCTCAGCTTCAACTCCACAAGGC
TTCTCCAGCAAAAATGAATTCAGAGTCTCGAGAAGATATGGCTATAAATA
GTATCAAATTGCTAGCGGGAAACTCCCATCCTGATTTGGCTGAACAAATA
TCGAAAAAGTTAGGTATTCCACTTTCCAAAGTTGGTGTGTACCAGTATTC
TAATAAAGAAACCTCTGTCACCATAGGTGAGAGCCTTCGCGACGAAGATG
TGTATATTATCCAAACTGGAATAGGTGAACAAGAAATTAATGATTTCTTG
ATGGAATTATTAATTTTAATTCATGCTTGCAAAATTGCATCTGCAAGAAA
GATCACTACTGTAATACCCAATTTTCCATATGCAAGACAAGACAAGAAAG
ATAAATCCCGGGCGCCCATTACCGCAAAGTTGGTTGCCAATTTATTGCAA
ACTGCTGGTGCTGATCATGTCATCACAATGGATCTCCATGCCTCCCAAAT
TCAAGGGTTTTTCCATATCCCGGTTGACAACCTATATGCAGAACCAAGTG
TTTTAAATTATATTAGAACGAAAACAGATTTCGACAATGCTATTTTGGTG
TCGCCTGATGCAGGTGGTGCTAAGAGAGTAGCTGCTTTGGCTGACAAGTT
AGATTTAAATTTTGCTTTGATTCACAAAGAGAGGCAAAAAGCTAACGAGG
TTTCAAAAATGGTGCTTGTTGGTGATGTTACCAATAAATCATGTTTATTA
GTTGATGATATGGCGGATACTTGTGGTACGTTGGTAAAAGCTTGTGATAC
GTTGATGGAGCATGGTGCCAAAGAAGTTATAGCTATTGTTACACACGGTA
TTTTCTCCGGTTCAGCAAGAGAAAAGCTAAGAAATAGTAGATTGTCTAGA
ATTGTTTGCACAAATACCGTTCCGGTAGATTTGGATTTACCTATTGCTGA
CCAGATCGATATTAGTCCCACGTTCGCTGAAGCTATAAGAAGACTACACA
ATGGTGAATCCGTGTCATATTTGTTCACCCATGCTCCAGTATAGGACAAT
TTTTTATTCTTAGATTCCTGATTGCTTGCATGCCTAAATACTTCATAATT
GTATTAGTTTAAAAGAAAACCTTTTACTGAGACAAAACTATAAATTTAAG
AAAAAGGTTCCGGAGCCGGTTTAAAAAAAGAAGATTAAAGATATTATATT
TATGTAAGAATTAAATTAATACTGTCAGAGAAAAAATAGTTTTAAAGGAG
ACGGTGAACCTTTACCTTCCTTGATATGCAAATATTTTTCAGCTTTTCCT
AAAACTAAACATTCTCGACTTTTTTTTAGAAGACTTTATGGGTGTGTTAG
AAACAAAGCTGTCGTCTATAGCAGTATCCAAATCGTCTGCTATAGGCAGC
TCTTCCTTTTTCTTTTGACCACTATTGCAAGTTCTTAGCCAATCATCGTA
CTTGATTAGATTGTCTATATTATCATCTTGTTCTTTTGCCATATTTTCAC
GATCATTCTTTTCAACAGCGTTTGAATACATCGCTTTATAAAACAAAACA
TATGCTGTTGCCATATTTGGAGATTCACCTGTGAATTCTAACACTGTTTC
CTCTTTAACTGCCTCTACCGTTTCGTCATCAAATAACAACCAGCCAAACT
TTTCATGTTTACATAGGGAAACATAATGGCCGTGTTGTGGCCCACCGCCC
ATATGAACGACAATCCCAGCCAATTCATACTTTTGACAAACCTTAGAATT
TATTGAAGAGCAAACATTTAGCGTCAGAGGATAGTGAATGTTATTAAAAA
GCTTAATATTACAGTTTTGTTTCTCAGAATACTTGAATCTTTTCAAGTGT
AATGTTAAAGTATCAGGCAATTGCTTCAAACCAACTAATCTCTCTGCCTC
CTGTAAACCGCAACATTCGTCACAATAAAACTTGTTTGAGCCATTTAGCA
TTTCTCGCTGGTGATAACTTTTCAAAATTTCCTGTATATCTGTTTCCTCA
TCTCCCTGAACTTCTATGGGGAAATCCAAAAATGGCTCATCCCTAGATGT
AATGTTATCGCACGTCAGACATTTTATTTGATTCGTTAAAGTGCCTTGAA
ACAAGTCACTGATGAAATTTTTACTCTTACTCGGTTCGCTATCGCTGTTG
ATATCACTGGCTGCTATTTTTTTATTCTCACGTTCTATATATTCACTCAA
CTCGTTTAATAAGAAATTGAAAAATTCGTGAGCATCCTGATGCATAGTAG
TATTAAATAATACATTTTCTCTTTTGAGAACATCAACAAAAGAGCTAGGC
GATACAACACCAGTTAAATACGTATTCTCAGTTATGCATTCAAAGATATC
TCTCAAACTGGAATACAAAGTAGCCTTATCTGAGCCGTTTAAGCTATGGT
CAATATTGAGCACTGGCCCACGAATAAGTGCGGATTTCTTTCTATGTTCT
GGGGATATTTGAGAAGAGGAACTAGATCTTCTAGTATCTTTTTTATCAAG
TGGAGTGGATAAGCTGCTATTACTTTCTCCTTTCAAGTCCAGGTTATTAC
TATTACTGCTACCTCTTGAAGGATTTTCATAATTGAGAACTCTGCCAACA
ATTATTTTACGCGGAACATCCGGAGGTCTATCTGTGACGTTCTCGAAACT
CAATCTGCTCGGAGCACCAGGCTCATTAGGTGTTTCGACTATCAATGGAG
GTGCGTCTTGAGGACGAGAAGAGGGTTTTCCAGTGGTTAATATAGCAGGA
CTTCCTTCCTTTTTATTATTGTCTTGTACATGTTTCGCGCTAAAACTTTT
AAAAAATTTACTCTTCTTCTCTGAAGGCCCAGCTGTATTTGAATTTACAG
AATTTACAGGGGTAGGCTTTCCATCATCAACAGATTGAGGTTTAGGGTTA
GGCAAATGTCCATTGGTACCAGCAATGCTTTTCTCAAAACTTGCTTCGGT
AAATATTCTTGGTTTCTTACCTCTCATTTCTTTCTTTCTTGGTTGATCAG
ATTCTCTTGATTTTTTTGGAAATTGCAATATATTTTCACGTAATGAGGAC
AGATTATAGAGACATTGAAGAACTGAGTTACAGTAACATGTATTGCCAAA
ATTTTCGTATCCAAAAACTTTGTTGGAGCCGTCTCCATAGGGCATTGAGT
CGGACACCTTCATAGCTAATATGGGTGCCTCGGGCCCTTGCGTGATAATG
CCTCCGTATGCGTTTATAGCCTTTGCGTTTGAAATATAAAATATCCCATC
CTGGCTGTAATTACTGCCTTGATTGCACGTTTCAGAAGAATAGTCTAGTC
CGGAAGAAATCTGCAAATTATTGTCTTCATTCAAAAAAGTTTCCTTGGTA
TCCAAATTAGAGACAAACAATGAGCTAGAGGGATTATCGGATGATTCGCT
ATAACAGAGTTCATCATTTATATCGTGGTTTACAGGCTTAAAGTCAACCT
TTTCTACTTCTTCTGTAATGGTATCATTAACAGCCTTTTTCTTCTTCCCA
GACTTACTTATAGTTAGCCATCTTCTGATCATGATTGCGCCCTTCTTGCG
TGGGTTTAGTATGTTAATGAAAGTACTGGATCCTTACTAAAGCCGAATTT
GGCCCCTTCAACAAATAAAGCTTGATGAGTTGAACAGTCAAAGGGTAAGA
TCTGGTATAGGCAATAATAATATTATCCAAATGGAAAAAAAAAAAATGAA
CAGGTGAAAAAAAATCAATTTGAAAACCAAAGAAAAACTCTATTGATTCC
TTTGCTGTTGTCGACCTTCTTTCACACAATAGTTCAATTACGTTCTTTGG
GTTCTTTATCTTTATAGTTATCTTGCCTCATCTCTATGTTCAACACTTTC
GGATCGATGTATTTTTCAGCCTTCCGCTAAAATTGACGACCGTCTCCAAA
CGAATAGGGATAAAGAAGCAAGGACTGAGCGTTGGAGAAAAAAAAAAAGT
TACCGGAATGGGAATAGATAGATACCTATAAGAAGCGTTATCGTTACTCA
TGAATTTTGGTAAATGCACACGGATAAATGCATGATATATAAAATATTAA
TAAGAATAAAATAAATAGGTAGTGAATAAATATTCTACTTTGGTGTGGTC
ATCATTTTACAAAGGAGGGAGGTCGTGATAACAAACTGATAAATAATCCT
TAAGTTGATCCATTCTTGAATATTGTTACATTGGAAATAATCCGAAAAAG
AATATGTATAAATAAAAGGACTCGAAGTCCTATGTAGCCGTCTTTGCAAA
TTTTCTTTAATAAATTAGCAGAAAACAAGGGTAATAATATTTCTTAGAAT
ATTAGAAGAATATAGGCGTTAAAAACCTTGTTCCATGTTCATATCGAACC
AACCAAAAAAGTCATCATTACTGGAGTTGCCTTCAATCCAGCCTGCACTT
TGTTGCTGAAAAAAATCCGTTAGTTTGTTTCCAGGAGTCTTCACGTTGTT
TTCATTATCGATGGTTTGGAAGTTAGAAGAAGTTACAGTGTTAGTGCCCG
TAGAAAATCGTTGGTTCGTTTTGTTGCTATTGATATCATTACTTTTGGAA
AACAAGCTCAGAGGTGGATATGCCGTGCTTTTAGAGGAGCCGGGGTCGGA
AACGACGGAATGCAAATCTGTCATATTATTTGACTTCGAAGCAATCGGTG
TACGTGAATGGGACATACTACTTTGTGATCTTCCAATCGCGTTGGCGTTG
CTGAATTGATTATTATAATTCATGGTGACATTTTGTAAATTACTGTGCTC
CCTTGGAATAGGGTGGTCTATTCCCAATGTAACATTATTAGATAAGTTGC
CAACGGGGTGGTTCCTTAACCCTGGAACGGACGCAGGAAAATGATTAACG
GGAGTGCTTACTGATCTTTTCATGGAGAGATCAGGAATTACACTAGGTCC
GTTACTATAATAGTCTACCTTAGTACTTTGTGGATTGTTATTCGAAGCGG
GGACAGAAGCCACTGGATAAATTGAATTAGAGGGAATTGATATGTCATTA
GACGCATCCAATAACGTCCTATTATTATTATAATCGTTACTATTCGAGGT
ATTAGCGAATAAACTTTGAAATTTTACGCTGCCTGTTTCCCCGAGCATGG
AAAGAGGTATCCCGTTAATCTCCATTATAGAACCGTCAGAATCTCCGTTA
TTTGTCTTGGCTAGCTTTTCTGCCTGCTTTAAGGCATTCTTAGTAGGAAC
TAAAGTGGTAACAGTGGTTCCACTTGGTGTTGTTTTTGTTACAGTTTCAA
AGTCATCTCTGGAGATATGGTTATATAGTGGCAATGGATATAGTTTTCTG
TCCGTTATGCCACCCGTAGACGAAGTGCCATTGTAGATACCATTTGAGGA
AAATTTTCTTTTCTTAGCGGCTTTCTCTAAGGCTTGCTTGTTATATTCGG
GATCCATTTCCCTTCTTCTCGCCTCGTGAACACACCAAACCAAATCATAG
AATAGAGACCCTGTTAAATGTGATCTCATCCTAGAAATAATACCGTCTTC
TTCCACAAAAACTTCTGGATGCATGATCAGTACGAAGTTCAGTTTTTCTA
ACATACTTGCAGTTCTCGAAATATCATTCTCAACACTAGTGGCCCACGCA
GTTAACTGATTTCTATAAAGTCTATGGATAGTGACCACGGATTGCCTTGC
TGAATCAAAATATTTGTCAGGAAGTAAAGGAGTCAACTGCAATTTAAAGA
GAATCAGTGCAGAAAATGTAGCAGCTTGTCTAATATAAATAGGCAGTTCA
ATTAATTGGTGTGTTTCTAAAAGATTATTCAATAGAGTGACAATTTTAGT
AGCTGTTAGATAGGCCTCTGTGACATATGGAATTTGATCGGTAGGAGGTG
TTTCGGGTAGGAATGCAAAACAACAGACAGTTAATTTAACATAAAGAAAA
TAAATGTTGACAGTATCGTCACTCTGGAAATTTAAAGTTTTTGCTAATAA
ATCTAACTCTTTTCCCAAGATGGACAGTGTCTCAGCACGATACTTTGGTT
CCAATAAACCATCAGGACTGGAAGTGGAAGAACCAATGATATGAGACAAT
TTTGCTTGGAAATTCGCCAGGCTGAGCAATCTTCTAAAACTGCCCGGTAG
TTTGTATTTACTTTCAACGTGCGGCTCGTCTTTCTTGTTCCTTTTATCAT
TGTTGTTATTGTCAATACTGTCATTGTTATCTTCTTCTGATTCTTCGTCA
CCACAGGATAAGGCTTTTTCTAATAAATAGTCTGTCTGTGAAGTTGGTGG
CAAACCAAGGATACTCGCCCAACAAAGTTCGGCAAAAAATATTCCCAGCC
AAGTCCTAGTTCTCCACTTTTCTGCATTTGGCATTGATGTTTGAGTTCTT
GTGAATTCAGAAATGAATTCACCTCTGTGCAAACCTAATTGATAAGACAG
TGACTTTGCTAATCCTACAAAACGGTAAGAACAATCATCTAGGACTTTTT
GGTTAGGCAAAGGCCAAATGCACAATATTAACAAAGCTTGCGAAATATGT
GTGGATCTAGGTGTTCTTATCCAGCAGGTCTCTATGGCAAGTTGCTTGAT
CAAAGAGCTTAGCTTGCAATACATCGTCGGTTCAGGATCAGACAGACATG
CCGTCAACATCACGGTCCAGAAAAGCAACTGAGATTGGGAGTATAATTCG
GTGGCGTTATTGGAATACATAATAGGAAAATACGGCAGATACCTAGTCAC
GAAAATATGGTGTAATCTATTCGCTTTTTCAATGGAAATACTAATATCGC
CCAGTACAAACTCATCTACATTTGCATGCGGCGAAGGCAATAATGGCATA
GTCGTGGTGGTGGCTACTACCGGCGTCTTCGTCCTATCTGCATTGTTATT
TGTTGCTACGTGGCTTGTTGCTGCAAATGGTGGTTGATTTGTTGTCGTTG
TAACGGTGGTCGACGTAGTATGAGGGGAATATGTTTTTTGAATTGGAGAG
AAGGGGCCGTTCGGAGTGTTACCTGCAGAGTTGTTCTTATAAAAAGCCAT
TTGCAAAGCAGGAGGTAAAGATTCTTTTGAATTATTAGGCAATGCTGAGT
CATTTAGCAGCGGGGGCAGCTTATTTGGCTCTGTTGCAACCAAGCCTTTC
GAATCTTGCGCTAAAGAAGATGCGCGCAACGTCATGTGAGAAGATGCTTC
ATTATTTGCTTTAAATTTATTCGTATTGCTGCCCTGATTTGCTTGTAAGA
GTTGGGGTTCCCTGGACAAATAAGTTTGAACTGAAACCTTAGAATCTCGT
TGAGCCGCGGAAGAAGTTGGAGAACCTGAGGAAGGAGAAGAATCTGGGTT
AGGGATAATAGTACCCGGAGTTGGAGTTGGATGCAGATTGAGCTTATTCA
AAAGGCTATTGCCCATGGGAATCTGTTGTAAAAGATGAACGAAAACGCTG
TCATTGGCCAGAAGAGTATCGAGTTTAGATTTGATTTCATCCACATCTTG
TCTCAGTAGTTGCAACTGTGAGCCCTTCTTAGGCCTGAATTGAGGATTGA
TTTCACAGTGGAGACCAATTTTTTCGCATCTGGAGCAAGGATGAGGGAAA
TTTTGACTAGCATCGCATTTGATTTTGTGCTGTCTACAATGTGTACATGA
GGTAACTGGTCTATGGTTGATTTGATGACTGTCATCATGGTGAGATATTC
GTTGTTTCTTACTTGGGAACTGGTGCTGTTGCAACTGTTGCTGCTCCGGT
TGTCTTTTCATGTGAGCAGAACTAAAATCTTGGTCTTGGTCAGAATCTCG
ATTATCCTTCACCATGACGAGAATGCGTATACGCAGAGCCAATATAATCT
GTATACGGGACCTTTGACATTAAGGTTTCTGCAGAGAGTTTATTACATGC
ATTTTCATATATATATTTTTAACGCCATTCCTTTACGGTATGTAAAGAAA
AATGATCCAATGAGCGGCCCTTCGTACGAGATGAGATATAATAAGAATGA
AAGATAGATAAAAGTTTTAGTTAGAGATACTTCATATACCTGTATATAGT
AAAGTCGTTTATTTCAAAGCTTATTTCGACTTGGTGAATCTTAAATAGGG
TTTAATTTCATTAAATTGACCAAATTTAGCCTTCGCCTCATCATTGGAGA
CAGAGGGAGGAATAATGACATCGTCAGCTGGCTGCCAATTAATTGGAGTT
ACTACGCCCTCCTTGTCAGTCAATTGCAAGGCGTCGATTACCCTTAACAC
TTCAGAAGTGTTTCTTCCGACGGTGGAAGGGTAGGTAAAAATCAGTCTAA
TCTTCTTCTTGGGATCGATGACGAAAACAGACCTCACGGTCTTCAGTGAC
CCATCATTGATATTTTTGAATCCTTCGGCATCTACCATATCATATAGGAA
TGCCACGTTTCTAAAAGTGTCACCAATTATTGGGAAACCAACATTTTTAA
CCTTTGCTATTTCCTTGATGTCTTGAATCCATTTTTCGTGGGACTCAACA
TCTTCCACTGAAAGCCCGATCAATTTAACATTTCTCTTGTCGAATTCCGG
CTTCAATTTGGCGAATGCGCTGACTTCGGTGGTGCAGACAGGGGTGAAAT
CTGCTGGGTGAGAAAACAAGACCCCCCAAGAGTCGCCCAAGTAGTCGTAA
AAATTGATTTTACCAACCGTTGTGTCAGCATCAAAGTTAGGAGCATCAGA
GTTTATTCTTAGTCTTGGTTGATCACTTTGTTTGAATTGTTTGCACAGAA
TAGGTGCTGTGGCAAATGTTTTAATCGTCTGTGATTGCAAGTGAGCCTGC
TTAGGAAGGGTCCATGCCGTCCTCTTTAATTGAGCGCTACAAATTCTACT
AAACATCCTTTGCTTCCTGCTTCTTTGAAATTTATCTCATCCTACTGCGA
GAATCTAGAAGCACAATTTTCTATATCTCTCCTTCTCTCTTTATATACCA
ATAGCAGCAACATCCGGCCCCTTGTTTCTTTACGTAATTAAAAATCTCCG
GGGCTAGCTTTTGCCGGGGAACCCATCCCGAAAAAATTGCAAAAAAAAAA
ATAGCCGCCGACCGTTGGTCGCTATTCACGGAATGATAGAAAAATAGCCG
CGCTGCTCGTCCTGGGTGACCTTTTGTATATTGTATAAAGATAAACATAG
TGCTATCAGGAATATCTTTATATACACACGCATACTGAATGTGGTTGAAG
TTCAAAAAATATCACAAACGTTAAGAAGTTTTACTGGTAAACATATAGAC
ATAGTGGAGCGCTTGCTCGAGGTCAAATGCAGACGGATACGAGAGCGCGG
GAGGGAAACCGGAGAAGGTCAATATGCCCATAATTCTTCTTCTTTGAGGT
TGGCAATTATATATTGTATCTGAATTAGGCAAATAGAAAAGAGACCTTAC
CATTAGCGCCATCGTAGAGTCCCATTTCACCTTTTCTTAGTTCTTTATAT
ATGTCTGCGTATGGCCCACATATGCGCGCACAGTGCGCGCCACCCTCTAA
GAACGATAAACATAAAATAAACACATAAACAATCAACGACAGTTCGCGCT
TCCCTCACTAAATATGGCGAGATAGTTAAACAATCATGGCTCGTTCTTCC
TTGCCCAACCGCCGCACCGCCCAGTTCGAAGCGAACAAGAGGAGGACCAT
TGCACATGCTCCATCTCCAAGTCTTTCAAATGGGATGCACACTCTAACGC
CGCCCACCTGTAACAATGGTGCTGCCACTTCAGACTCCAATATACATGTA
TATGTAAGGTGCAGATCGCGTAATAAGCGAGAAATAGAGGAAAAAAGTAG
TGTAGTTATATCTACACTAGGCCCACAAGGGAAAGAAATCATTCTGTCCA
ACGGTTCTCACCAATCGTATTCGTCCTCGAAGAAAACTTACCAATTTGAT
CAGGTGTTCGGCGCAGAATCTGACCAGGAAACAGTGTTTAATGCCACTGC
AAAAAACTACATTAAGGAAATGTTGCACGGGTACAATTGTACAATATTTG
CATACGGTCAAACGGGAACAGGTAAAACCTACACTATGTCTGGCGATATA
AATATTCTCGGTGATGTGCAATCTACCGATAATCTATTATTAGGAGAGCA
TGCAGGTATCATACCACGGGTTCTGGTCGATTTGTTTAAAGAATTGAGCT
CCTTAAATAAAGAGTACTCCGTAAAAATATCCTTTTTAGAGTTGTACAAT
GAAAATTTGAAAGATCTGCTCTCTGATAGTGAGGACGATGATCCTGCAGT
CAACGATCCCAAGAGGCAGATTCGTATTTTTGACAATAACAACAATAATT
CATCCATCATGGTCAAGGGGATGCAGGAAATCTTTATTAACTCTGCACAC
GAAGGCTTGAATTTGCTAATGCAGGGTTCGTTAAAAAGGAAAGTGGCCGC
TACTAAATGCAACGATCTTTCATCAAGGTCTCACACCGTCTTTACAATCA
CAACAAACATAGTTGAGCAAGATAGCAAAGACCATGGACAAAACAAAAAT
TTTGTTAAAATTGGCAAATTGAATTTGGTGGATTTGGCAGGCAGTGAAAA
CATCAACAGATCGGGTGCGGAGAATAAAAGGGCTCAAGAAGCTGGCCTAA
TAAACAAATCGCTGCTAACACTAGGCCGTGTTATCAACGCACTCGTTGAT
CATTCTAACCATATACCTTACAGAGAATCTAAGCTAACAAGATTGCTACA
AGACTCTTTAGGTGGTATGACGAAAACATGCATTATCGCAACTATATCAC
CTGCGAAAATATCCATGGAAGAGACTGCAAGTACGCTAGAATATGCAACG
AGAGCCAAATCAATTAAGAATACTCCACAAGTAAATCAGTCTTTATCGAA
GGATACATGTCTCAAAGACTACATTCAAGAGATTGAAAAATTAAGAAATG
ATTTGAAAAATTCAAGAAACAAACAAGGTATATTTATAACTCAAGATCAG
TTGGACCTTTACGAGAGCAATTCTATCTTGATTGATGAGCAAAATCTAAA
AATACATAACCTGCGAGAACAAATTAAAAAATTCAAAGAAAACTACCTGA
ACCAATTAGATATCAATAATCTTTTACAGTCTGAAAAGGAAAAACTAATT
GCCATAATACAGAATTTTAATGTCGATTTTTCTAACTTTTACTCGGAAAT
CCAAAAAATTCACCATACTAATCTCGAACTAATGAATGAAGTCATACAAC
AGAGAGATTTTTCACTAGAAAATTCTCAAAAACAGTATAATACGAACCAG
AACATGCAATTAAAAATCTCTCAACAAGTTTTACAGACTTTGAACACTTT
ACAGGGCTCTTTAAATAATTATAACTCTAAATGTTCCGAAGTTATCAAAG
GCGTCACCGAAGAACTAACCAGGAACGTAAATACCCATAAGGCGAAACAC
GATTCTACTCTCAAATCGTTATTAAACATTACTACTAACTTATTGATGAA
TCAGATGAACGAACTGGTGCGTAGTATTTCGACTTCATTGGAAATATTTC
AGAGTGATTCTACTTCTCACTATCGTAAAGATTTGAATGAAATCTACCAA
TCACATCAACAATTTCTAAAAAATTTACAAAACGATATTAAAAGCTGTCT
TGATTCGATAGGCAGTTCAATTCTAACTTCCATAAACGAAATATCGCAAA
ATTGCACCACTAACTTGAATAGTATGAATGTTTTAATAGAAAACCAGCAG
TCAGGATCATCGAAATTAATTAAAGAGCAAGATTTAGAAATAAAAAAACT
GAAAAACGATCTGATCAATGAGCGCAGGATTTCTAACCAATTCAACCAAC
AGTTGGCTGAAATGAAGCGATATTTTCAGGATCACGTTTCCAGGACGCGT
AGTGAATTCCACGACGAACTTAACAAATGTATCGATAACCTAAAAGATAA
ACAATCTAAGTTGGATCAAGATATCTGGCAGAAGACGGCCTCTATTTTCA
ACGAAACAGATATCGTAGTTAATAAAATTCATTCCGACTCAATAGCATCC
CTCGCTCATAATGCTGAAAACACTTTGAAAACGGTTTCTCAGAACAATGA
AAGCTTTACTAACGATTTAATCAGTCTATCACGCGGAATGAACATGGACA
TATCCTCCAAACTGAGAAGTTTGCCCATCAATGAATTTTTAAACAAGATA
TCACAAACCATTTGTGAAACCTGTGGCGATGATAACACAATCGCATCAAA
TCCAGTATTGACCTCTATTAAAAAATTTCAAAATATAATTTGTTCAGACA
TTGCCCTAACAAATGAGAAGATCATGTCATTAATAGATGAAATACAATCA
CAAATTGAAACCATATCTAATGAAAACAATATCAATTTGATTGCAATAAA
TGAAAATTTTAATTCTTTGTGCAATTTTATATTAACTGATTACGATGAGA
ATATTATGCAAATCTCAAAAACACAAGATGAGGTGCTTTCTGAACATTGC
GAGAAGCTACAATCACTGAAAATACTGGGTATGGACATTTTCACTGCTCA
CAGCATAGAAAAACCCCTTCATGAGCATACAAGACCTGAAGCGTCAGTAA
TCAAGGCTTTACCCTTATTGGATTATCCAAAACAATTTCAGATTTATAGG
GATGCTGAAAATAAGAGCAAAGACGACACATCTAATTCTCGTACTTGTAT
ACCAAACTTGTCAACTAATGAAAATTTTCCTCTTTCACAATTCAGTCCAA
AAACCCCAGTGCCAGTGCCTGATCAACCTCTACCAAAAGTTCTTATACCG
AAAAGCATAAACTCGGCCAAGTCCAATAGATCAAAGACCTTACCAAATAC
AGAGGGTACTGGACGAGAATCGCAGAACAATTTGAAGAGAAGATTTACCA
CCGAGCCAATATTGAAGGGAGAAGAAACTGAAAATAATGACATACTGCAA
AATAAAAAACTTCATCAATAAGGGGATATAGCCATTGTAAAATATTTGTA
TCACTATATGCATTGAGTGTAAACTGTTGCACCTATAAAGAATGAAAACA
ATCTAGTATGTGTACTTACATAATTACACAGTCTTTTTTTTTTTTACCTT
GTTTATCCTTCTTGTTCTTCAAGCTTGTAGGTTTTTTTGACTCAGTTTTT
ACTGCAGGAAAATCTTTACGAATCATGTTTGAACTGCCCATATTTGATAA
ACTAACTTCTTGCTTTGCTGCCATCGACTGCTCAGCAACTTCCCTTGACA
TTCCCTTTGCTGAGGAAGAACTTTTCCTGATGCTTGTATCAGAACCCGTT
TTAATACCATTTCTATTCGTGTTTGAATTCATGTTAATTTGCAAACCTTG
TGGCTCACGATCACGTTTTGGATTTCCAGTAAAGAATGTTTCAGATTTTG
AAGAAACTCTTGAATTTGACCCTACGTTACTTGTTTGACTGTCCACAGTA
GAGAATAAATTCAAAGTACTGATACTTTTATTTTTTTTATGCTGTTTTTT
ACCAATGCTGGCTAGTCCACCGTCCCTTGAGCGTAGCTTATTAATCGCCC
TCTTGTCCTCGTTCCCTGCAGCTTTCTCGTACCATTTCCATGCGTATTCC
ATGTTACGATCACAGCCCTTGCCATGCTCATAGAAGTAGCCCAGAGTGAA
TTGGGCCTTTGGCAAACCAGCATTAGCTGCACGCAAGGCCCATTGAAAAG
CCTCATTTTCATCTTTTTCAAAAGCAGGTTCTGCTCCCAGTAAGTACCAT
GCACATAAACCTAACATTGCCACAGAATCGCCTTTTAACGCTGCCTGCGT
ATAATAGTGTACAGAAAGTGATGTATCCTGCCCTACTGTATCATTACCTG
TTTCATAAATCTGTGCCAACAAAGTTGCTGAAGGAACATGCCCTAAACTT
GCTGCTTGAATATATAGTTCCATTGCATACTTTTCATCCGGAATGACAAC
ATCTAAGAACCCTTCATGATAAATCTTAGCCAATTCGTATGGTGCTGCGG
CCGTCAACTCATTAGCTCTTGCTGCAGCCCTTGATAACCATTTTACCCCA
TTTAATTTAGTATTAACGTCGGTTGGAAGACCCATTCTGCCGTAGAATGA
ATAAAGTCCCAATTTATACATTGCTGAGGGATGATTCCTGCTAGCCGCAA
ACTTTAAAAAATTGACTGACTTACGAGAATCTCTTGTTGTTCCTAGTCCT
TCTTCTAAGCAATGCGATGCTCTGTAAGCACTTTCTATATGACCATGCTT
TGCAGCTGCTTGAAATAAGACAAATGCTTCTTTATTTTCAATCTTCCCAA
ATGCTCCGGATGAGTAGCCGTCCGCTAATAAGTATTGGGCATCTGAATAA
CCCTTTATGCTCAGTTTCTTCAAATAACTTTGCGCTTCTTTCAAAAACTG
AAGTTTTAAGTCAGATTGGCTGACATTTCCTTCCTTGTCACTATCTTGAA
CAAGAGCATTGGAAGATTCAATAGTCAGTGCGGTTTGTAACATATATTGC
GCATACTGGAATAACACTTCAGGATCTTTAGATTTTTTAACGTTTTGTCT
ATACATTTCTATTGTTTTTAGCCTTGGAACTAAGGAAGTATTATTTTTAC
CACCCAAATATCGACTGATCATCTGATGTGACAAATCTGCTACAGATTCA
TTAGTAGCCGTTAATTGGGTATCACTGCTACCATTCAACAGGTACATGTG
AGACAAATCTACAGAACGAGTTCTTTTCTTTATTTGCTCCTTCGTAAGAG
ATGTACTCGAATTTGTCTGTCTTAATGCTCCCGGTGACGGAGAATTTGTA
GGAGTACTTCCCAAAGAACTTAAGGAAGTATTATTTGAATTATTAAGATG
AAGCTGTGGGGGTGGGACTGGAACGAAATCTTCCTCTTGACTATTGCCTA
TATCGTTTGATAGTAGAGGTACTGACGCAGCTCTAAGATGCTCATTGATA
AGCGGTTGGTTTGCCGACCGCTTAGGAAGGTCTGCGGTACTGAAGTCTTC
ATTGTCCCTGTTTTCCCTATTCTCTTTATTATCTGAAAAATCTTGACCTA
CCTTCAACGAACTGTTTTGAAACTGTAGGCCCCTGTTATCAAAATTTATA
TGCTGTGATTGCATTAAATGCTTCTTATATGGATGTACCTGCGGTGAACT
TGCCATTTTTTATCCTTTTATTTTAACTTTATCACCAAAAAAGACGAGAA
CCTGGTAGTATACAATGGAAGGCTTATTAACAGCAAGTCTAAAGTCAAGT
GCCAACACCTAGTTTGTCTCTACTCTTAAATCTTACATCATCCTCGAGAG
GGTCTGCAGAAAGAATTTTTCGTTCTTTTTTTAGCAAGTCAAAACGCGAA
GTGAAACGTGGGAAAATATAACGATGACCTTTCTTAAAACATGCATGAAG
ACTCGTGAAAGTCATATGTACATATGTCGTATAGATTTGCAGATAGTTGC
AACAAATAATTAGCGATTAGTTATGGCCTATACATGGCAGCTAAGTGCGA
TGGCATGTTCAAATGTATTATATTAAATCAAATGAACTTAAAATGCGATG
TTTGGGTGCAAAATATCTATAGATGATAGAGACGGTTCATTGATCTTACG
GATCAACTTTGAGATCAGTAAGGCTGACTAGATGGTACAATTTTGTGCAG
TCAATGGACTATTAAGGGATCGCAAAGAGGTATGTGCGCCAGTTTAAACG
AGGTAAAAAAGAATGACACCTATGGGGTCTCACAAAAGGGCTACAATGAC
AATTTCAGTGAAAGTGAGGGCGTCCTTCATGGTAGTAAGTCGATGCCCAC
TAGCATGAAAAATATGCTACAGTCTCCCACGATGGTCAACATGTGTGATA
TTTTACAAAACAAGGAAGCTGCTAATGACGAAAAACCTGTGATACCTACT
ACGGATACCGCCACTGCGGGGACTGGTACTGAAGATATTAGCTCCACTCA
ATCCGAGGAAACTGATCAGAATAGTCATCTTATTGCCTCAGAGATCTTGG
AAGGCACTTTCAAAGATGTATCTTACAAGGAATATGCAAATTTCTTGGGA
AACGATAACAATAATCAAGTCTTGACTGAGTTTGTAAAGTTATTGAGTCC
TTTGCCGTCGTCACTATTAGAAACGCTTTTCAATTTATCGAAAAGTATAT
ATTTCATTGCAGAAGCGCAAAATATCGACCGGATACTAGAGTGCTTGAGC
ATAGAATGGATAGCTTGCCACCCGAACACACATTGGAAGTCAGGCTATAA
GTCATGTCATATAGTCTTATTTTCCCTGTTGATCCTTAATTCGGATTTGC
ACAACAACTTTCAAGTTGACCATAAAAAGATTAAGTTTTCCATGGTTGCA
TTTATCAACAATACACTGAGGGCACTAAGAGAGGAAAATGAATACGAAGA
ATTGAAAATATACTCCCGCGAACATTTGATCATCGAAGAACTTTCCGAAT
ACTATAAAACGTTAAATGAAACGCCTTTACCGTTATGCACAGAATCTAGA
ACATCAATAAATATATCAGATAACCAATCTTCCTTGAAAAGGTTCTCTAC
TCTAGGATCACGGGAATTTAGTACATCAAATTTACGTAGTGTTAACTCTA
ATTCTACTACACTATATTCAAGAGATGGTCAAGTATCTGTACGAGAAATG
AGCGCAAAATCAAATAAAAACTTTCACAATAATCACCCCATGGATGCACT
CTACCTTAAAGAGTCTTTTGATGACGGTTTAATTACCGAAAACGGCTCCA
GTTGGTTCATGGACGATTTAATTCTTATAAGCAAGAAATCTTTACCACGT
AAATATTCTAAAAGAGACAAAGATCAAGTGGCGGCACCAAAAATGACCTC
TAAGAGAAACAAATCGTTCTTCGGATGGCTAAAACCATCTAAAACGACTA
CACTTATTGAGCACACATCTAGAAGGACTTCTTTATCGTATTTGAATAAG
GATTCTGAATGGGAGAGGGTGAAAATACAGGTCAAGGAGGGCAGAATTTT
TATTTTCAAAATTAAACCAGATGTTAAGGATATCATCCAATCAAGTGAAA
CAGACAGTGCTACCATCGACTATTTCAAAGATATCAGTAGCTCTTATTTT
GCTTACTCACTGCTTGAAGCTGAAGCACATGTCGTGCAAGATAATATAAT
TATAGGTAGTGGAGCAATGAAATCAAATGTGTGTAACAAAAACACCAAGA
GGAAAAGTGGCAACTTTACCGTTAGTTTTCCAGAGAATATCAACGGACCA
AAGCTTGTTCTGGAGTTCCAGACGAGAAGTGTTGAAGAAGCCCACAAGTT
TATGGACTGTATCAACTTCTGGGCAGGTAGGATTTCTCCAGTTCCTTTAA
CACAATTCGAAGCCGTATCTAACGCAGAATATGGATGGAGTGACAAGATC
TTGACAGAGCACGCTTCCCTCAATCTTAAAAATATTGTTGTAAGTGAATG
GAAGCCACTATTGGGGCTAGAGCTACTATACGAAGATGCGAAAGATGTAG
AGATGGTCGAACTAAAAGAAAGGCTAAAGGAATTGATGAACTTCACCAGA
CAGCTTGGTATATGGATAGATAAACATAACGAAATAAAGGATAAGCTGGT
CGAAATTTGGAGCTTTGACGATAACTATTTTGAAGCAGTCATGAATAATT
GGAATTCGAGATATTTGTATATGAATAATCAATATAAGAAACGACTGAGC
TACTTGAAAGCTTTGCAAAAAGCCATGGGTTCTGTTCAGTTCTAAGTATA
TTTAAAGATATAAATATAAAGACTGCGCTGAAGAAATATAAACTTGAAAA
CTGTACTCTGCCTTTTATTTACAAGGGATATTGAGATGATTTGTGTGAAT
GAAGTAGCGACAGAAAAAAAGCTTTTATTTCGAGTTCGCATCATTGTCAC
TTTCCTGCTTTTTCTTGGCGTACTGTCTATCTAAGATAGTCTTTAATATA
GCGTCCTCGCCATATTCTTCTTCCTCAATTTTCTTCCATCTCTTTTCTAC
ATCAGCTCTCTTTATTCTACTTTCAATGACAGCACGTTTCTTGTTATTCA
AACTTGCCTCCTTGAGACACTTGTTCAAAGCATCCTTTTCGTTGTTACAA
AGGCCAAATATTCTCTTGTAATATTCCTTTTGATGGCATTTATCGAGTGC
ATTGATGAAGTCCAAACAGGCTAAAATGAAGAAGGGGAGAATACAATGTT
AGTAAGTCGGAGCACAGAAAAAGGCAAATATATGAAGTAAAATCTGGATA
CTTACAATGAAAACGTTCAGCTTCTAACTGTGGATGCATGTTGTAGTACT
TGTCTTATCTTGCTTTTGTTCAACTGCACTTGTAAATCAGTGAATGTTAT
TGGACGCGCAGCGATTTTTTAATAGGTCTTTCTCTATTAATGTAATATGC
GAATTGAAACATAATGTAAACACAAGAAGAAAATTCGAAATAAAGGACTG
GCCAACAATAATGTTAGTGAGCAGAAACGACAAGCCCAAAATCAGTAGTG
AGGAAGTCACACATTTTATAGACGACTATAAAAAGAGGAGGAAAACTCAG
ATGACACGATTCTTCGGAATCACTATTTTTACACTTATAACATGTAGAAT
TGCCATGAAGAAAATGATAACTGCAAAAGGTATGCATAGGCAATAACTTC
GGCCTCATACTCAAAGAACACGTTTACTAACATAACTTATTTACATAGTG
CCATTGAACACTTTTCAAGCAAACTACGCCAGCCGGACGCAGACAATAAC
ACACACACAAAAGAGTCTTGCAGGTTCTCTTTTAGCGGCAACGGGCATGA
CACTAGGTATATTTGGTATGGGCATCACAGGGACATGTTGGAGCTGGGAT
GTTTCATCATTTCAGGAACTAAAGCAACGTCTGGAAAGGCGTGCCAACAA
CGAATTTGTAGTGACAAACATGCCTCTGGATAAAAGAAGCCAGCAAGTAG
TGGACAGCTTAGTTAAGACACACAATTCATCTCTTTGTAAATAGTGTTAT
ACCATAGTAGTAGTTTCAATAATATATTCCACTACTTATATGTGTTACCC
GCATTAGAACTCTTATTGGTGGCGAAAATCGATGGCAATAAAGAACGGAA
GGGGTTTAATAGTTGTATGCTTAACATATTTCGATTTAAATATATAAGAA
ACGTCGGTAGCACAACAATTAACTCATTATTTAGGTATGGCGGAAATACC
TGATGAAACCATCCAGCAGTTCATGGCATTGACCAATGTGTCGCATAACA
TAGCCGTTCAATATCTCTCTGAATTTGGAGATTTAAATGAAGCACTAAAT
TCCTATTATGCTTCTCAAACGGATGACCAAAAGGATAGAAGAGAGGAAGC
ACATTGGAACAGACAGCAGGAGAAGGCCCTCAAGCAAGAAGCCTTCTCCA
CCAACTCTTCGAATAAAGCCATAAATACGGAGCACGTTGGTGGGTTATGT
CCAAAACCAGGATCCTCACAAGGTAGCAACGAGTACTTGAAAAGGAAAGG
TTCTACCTCTCCTGAACCAACCAAGGGTAGTAGCCGCTCTGGAAGTGGTA
ACAACTCCAGGTTTATGAGCTTTTCGGATATGGTAAGAGGTCAAGCTGAT
GATGACGATGAAGATCAACCGAGAAATACTTTTGCTGGTGGTGAAACATC
CGGCTTAGAGGTTACAGATCCTTCAGATCCTAATTCATTACTGAAGGATT
TGCTGGAAAAAGCGAGAAGGGGTGGTCAAATGGGCGCTGAAAACGGATTC
CGTGATGACGAAGACCATGAAATGGGTGCCAATAGGTTTACTGGAAGAGG
TTTTAGATTAGGGTCAACCATCGACGCAGCAGATGAAGTCGTAGAAGACA
ACACTTCACAATCACAACGTAGACCAGAAAAAGTCACAAGAGAAATTACA
TTTTGGAAGGAAGGTTTTCAAGTGGCCGATGGTCCGCTTTATCGCTATGA
TGATCCTGCGAACAGTTTCTATTTGAGCGAGTTAAATCAAGGGAGGGCTC
CATTAAAGCTCTTAGATGTGCAATTTGGACAAGAAGTTGAAGTTAATGTA
TATAAAAAATTAGATGAGTCTTATAAAGCTCCGACGAGAAAACTGGGCGG
TTTTTCAGGCCAGGGCCAAAGACTAGGATCTCCTATCCCGGGTGAATCGT
CACCTGCGGAGGTTCCAAAGAATGAGACACCCGCTGCTCAGGAACAACCC
ATGCCGGACAATGAGCCAAAACAAGGCGACACCTCCATCCAAATTAGATA
CGCAAATGGCAAAAGAGAAGTTTTGCACTGCAATTCCACAGATACAGTAA
AGTTTTTGTATGAGCATGTGACATCAAATGCGAACACTGACCCATCGAGG
AATTTCACCTTGAATTATGCCTTTCCTATCAAACCAATAAGCAACGATGA
GACAACATTGAAGGACGCTGATCTGCTGAACTCCGTTGTCGTGCAAAGAT
GGGCATGAGCATAAATATACAAAAACAGAAACGGGAAAAGACTTCAACTT
AATATATAAATGCACGTATATCTATACCCGTAGTATATATCATTTGTACC
TCAATACAATTTCAAATCACCTGTTATTTGATCCAATACTGCTTTTGGAG
CAGGTCCTAAACCCAATACGGTGGCACTTCCCGCAGCAATCTGTGTTCTA
CCAGCATCATGAATAACTGCTGCATTCACCCCAAGTGATATAGCCTTCGC
ATACAACTCGTCCATTGTAAACTTATCTGGACATTTCAACGTTATTTTAG
CCTGTCCAGCATTTAGCCATCTTTGTGTCATAATTGGGTTGTATGAAGCA
CGCGCGGGGTTTGTAGCAATATGTCTAAAACATGACAATGCTGCGTGACA
GCATTGTGCCGCTATTTTGCCCTTTGTCATGCCAAGATCTTGACGAATCA
CCAATGCCATCCTAACTTCTCCAGGTATATCATTCAATGAAGTGGACTCA
ATATCTTCGTCCTCATCGCTCTCATCTTCGCTTTCACTTTCCTCCTCATC
AGTGTCATTGTGTAGCTTTCCTTCCTTCATTTCTTTAGAACGCAGTAAAG
TAGCTGAGGATTTCTTAGTTGATGATGCGTTCGACGTACCCAACTGGTAA
CCCACGGCAAAGGAGATTGCGGTGAAAGTAGCCCATAAAGCTATGGTGTA
ATTCGAAGAAACTGTCATCTTTTCCATTAAAAAGACGTTATCATGTTACT
CCGCTGTCAACAAGTAATATAGCAAGAAACAATTAGCTCTTATGCTTAAG
AGCTTCTAGAAGAGTAGTAATAACCTTTAAACATTATTTTCGTCAGGCGT
GATATCAGCGAGTTGAAGAAAAAACAACATGGGTTGTCCCTCAAGAGAAT
AAACTCAAAGGAGTAAAAGGTGTTTAGAGCTTGTTGGCTCGATTGTTGCC
ACCGGAAGGCCCCTTTCTGTTTTTAGACTATATTCATTTTACTTTTTGAA
GTTTCTATTATAGGCAGACGAAGAAGGCCAAGAAGACAAATCGAAGAAAG
AGAGAGATAACATGGGTCAAATATTGTCCAATCCAATTATCGACAAAGAG
CATCATTCTGGTACGGACTGTTTGACAGCGTTTGGACTATGTGCCATGCA
AGGCTGGCGTATGTCCATGGAAGATGCCCATATTGTTGAGCCGAACCTTT
TGGCTGAGTCTGACGAGGAACATCTCGCATTTTATGGTATATTTGACGGT
CATGGTGGTTCTTCTGTAGCGGAGTTTTGTGGCTCTAAAATGATATCTAT
ACTGAAAAAACAGGAGAGCTTCAAGAGCGGTATGTTAGAGCAGTGCTTAA
TAGATACCTTTTTAGCTACAGATGTTGAGTTGTTGAAAGATGAAAAATTA
AAAGATGACCATAGTGGTTGTACAGCAACTGTGATATTGGTATCTCAATT
GAAAAAGCTACTAATTTGCGCCAATTCCGGTGATAGTAGAACAGTTCTAT
CTACTGGTGGTAATAGTAAAGCAATGTCATTTGATCATAAGCCCACATTG
TTAAGTGAAAAATCTCGTATTGTAGCTGCTGATGGTTTTGTTGAGATGGA
CCGTGTTAATGGAAATTTAGCGTTATCAAGAGCCATAGGTGATTTTGAAT
TCAAATCTAACACAAAATTGGGACCTCATGAGCAAGTCGTTACATGTGTT
CCTGATATCATTTGTCACAATTTGAATTATGATGAGGATGAATTTGTTAT
TTTAGCATGTGATGGTATTTGGGATTGTTTAACTTCTCAAGAGTGTGTTG
ACTTGGTTCACTACGGTATAAGTCAAGGTAATATGACGTTGAGCGACATT
TCATCTAGAATCGTAGATGTTTGTTGTTCACCCACAACTGAAGGCTCAGG
AATTGGCTGTGATAATATGAGTATTTCCATTGTTGCTTTACTAAAGGAAA
ATGAATCTGAGTCACAATGGTTTGAGCGTATGAGATCAAAAAATTACAAT
ATCCAAACGTCTTTTGTCCAAAGAAGGAAAAGTATTTTTGATTTCCATGA
TTTTTCGGATGATGATAACGAAGTGTTCGCAATAACCACCAAAAAATTAC
AAGACCGCTTGAATCGTAGTAAAGATAATGACGACATGGAAATTGATGAT
CTTGATACCGAATTAGGCAGCAGTGCTACTCCCTCAAAGTTATCAGGTGA
GGATAGAACTGGCCCTATTGACTTGTTTTCGTTGGAGGCTCTATTAGAAG
CCGGGATTCAAATAAGGCAGAGGCCCAGCTCCGACAGTGACGGCAACACT
TCTTATTTCCATGGTGCTTCTTTATCAGATATGTTGGCATCTTTAAGCAA
TGCGGCTGCAGGAGAAACAGAACCTAATGATGCTGATGATAACGATGATA
ACGACGGCGAAGAAAACGGCAAGAATGAAAATGCGAAGAAGGGTTCCAAG
ATTGAAGAAATTGAATAATAAATATTGTCGAACCGTACTTTGCAACGAAA
GAGTAGTCAAACTTTGTTATCTTTATTTGTTATTCCTCTTCTGCCGATGG
ATTGTTTTTTACTGGATCATCTTTGCGGCCCATATTGAGGAGATGGTGAA
ATTCATAAAAATCATTACGAGAGAATGATAAATTGTAACAGAATTTATAA
ATCCTATTCATATAGATACATCTGTTTTTCCTTACTCTGTTTTTATTTTG
TTGGTAACCTTTGAATCCTTTTTGATGAAAAAAATAGAAAAAAAAAAAAA
AAAAAAATGAAAGCAATATCGACTGTATGTATATGCGCACCATAATTTTC
CTATTAATAGTTTAAGCATAATTAGTGTACTTACTAAAAATAATGTAACT
TTGCTCTTTGCACCAATAGATGTTACTCTCCAAATATCTTACAGGTCGTC
TTCCACGTGGTATCTATCAAAGTAGCCAGATCCACGTCCTTGACTTCCGA
TACGACAATTGCTACTTGTTCCATATTACAAGGCTCATTACGGCCCTTGA
CCATGTAAAGTTCTTCTGCATTCAACTTGTCAGCGAGCTTATTTTTCTTA
ACGGACTTGAATGCAGGGTATTCGAAATCCCTAACCTCCTGGTATTTGGC
TAAGTACTGGAAAGATGCATGCGTTCTTTTAATCTCACACCACGGAGCAT
CTGTCTCTAATAACAACCTTTCTGTTGGTATTTGCTTTACAACAGCTAGA
TTTTCCTCGGTTCTCAACGAGCAACCGTTTACTCCTATGAAGATGTTGGG
TGATAAGTTCAGTAATTTCTGCAAATCTATCGCAGAACCAGTGAATGAAT
GGACCACTAGTTTTCTATCTGGATGAAATTTGTAAAACCCGCTAGACGAC
GATGCACCTAACTTTTGTAGCTGAAAGGTATCCCTCTCATCAGTGAACCC
GGCAATAAATCTTTCCAATATTTGAACAAAATCGTCACATGCGCTTCTCA
TATGCAGAAACAATGGATAGCTGCTGAGTTTATCGTTCAAACAACTTATT
TTCAGTTGCTCTTCAAAAAAAACCTTTTGCATCTCTTTAGAACTATAGTG
AAATCTGTCGTAGTCCAACCCGATCTCACCAATTGACCTGAAACTTGTAT
CATGAGGTTTTGCTTGCTGATTCATCAAATCATAAAGCTCTTTCAGTTTA
CCCTGTGCAAAAGATGGATTACTAATAACTTTAGCATATAGAGACTCATT
ATATGCTTCATCCATGGAAGGGTTATCAATAGAAGCGCTAGCCTTGTCCC
CTTGACTAGCATCCGCAAACTCGTTAACGCAACATGGGTGAACACCTATT
GTGTGATACAGCTTTAACGGGCTAAGATCTTTGACGCTGCTTACCAACTC
AATGGCACTTTGAGACTCCGCTATGGATGATCCTGTAACAAGGGCATTTT
TCACGTGCCTCTGAGCAGCACGCTCTAATAATTTTACATAATCTGCTGGA
TGGTACTGCTTACCATTGTAAATACCGTGAAACATAGGATCTGTCAGATT
CAATCCAATATCATAGTATTTCAGCGGAGAATCCGTGGCAGTTGATGTCA
TGCTATAATATTGTGTCAAAATTGGTTTCCAGAGCCTAGAACAACTTTTG
TTCGAGGATTTCAATAAGATGCCCCACATATAACTATAACAGTACTGGCG
CCTCAAAAAAATGCCTTGGCAGCGAAAGTGTCCACCTTTAGTTGTCCATT
GCTACCAGGACATCACCACTGGGCCCTTCCAGCATGCTGGAAAGATTGTT
CTTAGAAGAGTGCTGTTCTAAGTAACCCGGCGTTAGTAGGGGCTAAGCCT
TCTAGAAGGCCGGAAAAGGCTCAGAAATGCCTGCAGTGCAAAGCTTTTCA
GGAACGTTACTAGCGCAAGTCTTCTGGCTGCTGTTTAGCAACCTCTTTGC
AGGTATTTCGCAGCGGGATTTCGCAGGTGTCTTGCCTAGCGTATCAACAC
TTAGTAGCAGTTAGGTTCTAAAGTTAAACTCCACTTCCGTTCTTCTTCGA
GTTCCTTTTTGAGCGGTTTGGCCTATCTTGTCTCATCATCTTGTTAGTGT
GCGACGTTATCTGTGGGTGAGAGAGGCTATTTTTGGTCCGGTGAAAAAAA
AATTTTTTCTCTGCTGAGAGCTGAAATTTGAAAATTGAGATGAGATGCGA
TGCGATGAGATGCGAGACCAATGCGATGAGACACTTTTCTACTTCCTTAC
ACAGAAGTCGTGTATAGTTTTTGTACGTTGATATTAATAAAGGCTTTTCA
TATCATTTTGTTTTCAGGTAAACAAATCTGGCAAATCTCCACTGCTTGAG
TCATTAAAACTACTCACTCAAGAAGGCATATACACGACAGTGGGTAGAGA
AAAGAATATATCACTGTTCTTATTGAAGTTCCCTCGCGATGACGTTGCCG
AAACTCAGTAGCGTTTCTGTTTCATCAGGACATGTTAGTGCCAACTCACA
TGGTTTCTCAATACTAAGCAAACACCCTCACCCAAATAATCTTGTCCATT
CCCACTCACTTTCTCACACAAATGCGAAGAGCCACCTGCCTATCAGTAGC
ACTAGCACTAAAGAGAACAGCACGAACAAGGAGGAGGCGGAATCACTCAA
AAAAAACAACCCCTCTTCTTGGGACCCTAGTGATGATATCAAGCTCCGCC
ACCTGAAAGAGATCAAGAACTTGGGCTGGAAGGAGATTGCACATCATTTC
CCAAATAGAACTCCTAACGCTTGTCAATTCAGATGGAGGAGACTGAAATC
AGGCAACTTAAAGTCTAACAAGACCGCAGTTATTGACATCAATAAGCTAT
TCGGCGTGTATGCGACTGGTGATGCTACCCCATCCGCGGGTACTCCGTCT
GCGGAAGAAGCCGTAAAAGAGGAAGCTGTTGAGGATGAAGATATTACTGC
AGGTTCTAGTGCTATCGAGGATTCTCCACCGGATTTCAAGCCATTAGTTA
AGCCTAAATACATGGACAGAAAACTGATAACTCAAAGATCTACATCAACA
TTTTCGGACCATGAGCCACAACACACGAAACCAAGGAAACTGTTTGTTAA
GCCAAGGTCCTTCTCTCATTCTATAACAACCAACACGCCTAATGTAAAGA
CTGCTCAGCAGACAAATCTAAGCCTTTATAACACTACTTCAGCAAAGACA
AATAAAGCTGTTAATTCCAATGATTATGAGAATATTGGTCTTGTGCCTAA
AATTATTATCAGGTCTAGAAGGAACTCCTTTATTCCTTCAACTCAAATCC
CTCATTCAACGACGAAGACTAGGAAAAACTCGCATTCCGTAATTTCTTCT
AGAAGATCATCTTTTAACATGATGCATTCAAGAAGATCATCCTTCAACTC
TCACGCTCCTACGGAGCCTATTTCTAGAAGAGCTTCCTTGGTAGTTAGCC
CGTATATGTCACCCAGAAGGTTATCTACATCGCAATCCGTTCATTATCAT
CCACAGCACCAATACTATCTTAACCCCATAGCGTCTCCCAACTGCAAGAC
AGACCACGCAAATGACAAAATCACGCACACGAGGACTTTCTTAGATATGC
AAAAATTCGCTAATAAACACCCGTGGTCTAGAGAAGATGATGAAGTGCTA
CTTAACAATACGAAGGACAAACAAAACCATTTGTCGCCGCTAGAAATTTC
TATTGTTCTGCCTAATAATAGATCCGAGTTGGAAATCCAACAAAGAATGG
ATTATTTAAAGAGAAAAGGACGTGTAAGTGGTTTTCATACAAATGAAGGA
TGCAAAGACGAGGAGGAGGAGGATGACATTGACCCACTGCACAAGGAGAA
TGGCATTAACACGCCATCGCAGCAATCGCAAAATTACGGTATGTTAGAGG
CTAAACATGATAATCCAAAGTCTAGTGAGCTTTCTTCTATGACCAGCGCA
AATGACATACGCAATGAGCAAGATGAACTTCCAGGTATAAATTCTATCTT
TAAAAATATATTTTAAGCTAAGAGACGAATTTAGTTTGTTTTGACTATTC
GTTTAATGAGTACAAATTAATCGCACCCACACATGTACACACACACATAT
ATATCTTTATATATACACATAAAATTTATTCGTAGGAGAATTCTGTAATA
CTATTGACTACAAGGGTTCTTATTGCTATTAATAATGTTACATGTATATG
CTTATATCCAATATATACCCATCGCCGCTTATTCTTCGTCATCCTCTATT
AGAGTTATTTTTCTTCTTTTTCTGACTCTCTCCTTCCTTATGTGGCTTTC
TATATCGTTTTCATCCTGCTCTTGTCCTTTTCTCTTCCCATCCTCATCAT
CATCACTGTCTTCTTCATATGTGTCTTCCTCCTCATCATTTTCTTCTGAT
ATTTGCTCATCCTCAATGTCATCATCAAGGGTAAAGTCTTCGTCTTCGTC
TTCATCTTCTTTGGCGTTTTCACCTACATATAATTCAGTATCTACATCGT
TTTCTACTTCATCCTGCTCTAAACTTGATATTCCAGTATCGTTTCTCCTA
GCTGCATGATTTCCAAGTGGTGTTTCGGAGTTTTTAATAGTGAAGCAGAG
CTCCCAATGAGTTTCTGTACTAAATTTTGATCTTGGTATCCCTTTGCGAT
CATGGATGCTTTCCAGCACTCTTTTTTCCGCTTGATAGATTAATCTATCA
TTATTTGTGTTCTTATAATCACACATATACTCTGTTAAGGAGGAAACAGT
GTCTTCAAAAAAATCAGTAGCAGGTACTTCCGGTTCTATGATATTGTTTA
CATGAAGCTTGGATGTTTTGTGCTCACTACTTCTTCTTCTTCTTCTTCTG
CGTTTATTATGTGCTCTACTGTTGTTATAGTTTTCTATATGTGTGTTATT
CGAAATTACCGGAGCCATAGTTTCATTTGTAAGAGCTTCGTCCGCTAATG
CGGTGGGTTCTAAGTTCATCATCCCATTTATACCAAATGACGGCCCTAAT
ATAATAGGTTCCCACAATAGTTTGTCATATTTGACGCGAGGATAGTTTTT
TGAGCTCCAAGTTTTGTAAATATTTTCAATCCTGTTCCAAGAATCGATTT
TAATAATATAGTTGAAATCATCCAAACTGGATAATGAGCGTGTTTTATGG
CGATACAAAACTTGAAGTTGTTCCAATCCAAACACAACGTCTGTTGGTAT
CATTCCTGTTAGTTTAGCGATATCGTTTAGGCTAACCTGCTGAAAAGTAT
CTTCATTTTTATTATTTGATCGACGTCTAGCACTGTCTCTTAATTTTAAT
AGCACTTCAGCACATTTTATCTTCCAAAACGTTCTGTAAGTCAATAATCC
TAAATCCGACAATGGTTTTTCAGGAGTTCCAAATTTTGACTCCTTTCTGG
ATAATAAATATGAAAATTCCATCAAAAACTGACCATATCCTTTCCTCTGG
TATATGGGTAGAGTTAAAATACAACTTAGGTTATAGTCATTGGAGTTGAA
TTTTTCCTTGGAGAAATAGCCTACGAAATGGAATTTGGCTGCGTTTTGAT
AGGGATGGTTCTCTGTATCCTCTCTCTCCGTTAGAATATAGAATATAAAC
GGTTCAACATCGTAATACAAAGTCTTAGAATTGATAAAACATTTTGCCAA
CAGGCAAAGATTTTGACAATACAAGACATTCTCCCGCCCATCAATTTCCC
AAACAGACAGCTTACCGTCGCGATAAATTTCATTTCCGGGGGGCTTAAAA
GTTAGACACTTTAGTTGGTGTCTATAAAAAGTATATCGAGAAGTCATATA
TTTTAGGCAGAACTCACATATAAAAACCATTTTATTTTGGTTGATGTGTT
CCGGAAAAGGAGATGTATACCAAGGTTTAATTTCATAATTTCGAAGAACA
ATGTATTCTATCTGGGAAAACCACACTTTATTTTTGATTCTTGGTACTTT
CCCTTTCCTTTTTTTCCTATCTTCGTTTTCTTGATCGGTTTCATTATGAT
TGCAAAGTGATACGTTACCATTAATGTACGTTGCAGACTTAGAGTTTTCT
AAAAATGTAAGAAACTTTATTTTATCTTCCCAGGTGGGTAAAGTTCTTTT
TGTACTGAAATCTTTCATTTTTTTTATTGTTCCGCCGTATGGTACGTACC
ATTGCCAAGAATCGTTATCCCTGAATGGCGTATTATCAGAAGAATATGGG
TACTCCATGTTTTCGGTTGCTAGATCCCATGTTTGCTTTAACCTGTTAAC
TCTTCTTTGAAACCCGATTAGAGGACCGGATGATGTTATATTTTTGTTAA
CTAAAGGTGCTATGACTGAAGATTTAGATATTAGTCTTTCAAAATTGAAA
AATTTGATAGAATCATACTTAATTCTAACCTTCAACTCCTCGCTGACTTC
AATATTAGGTTCAATAATGGGGAAACTTACTGCTCCCATCTTATTGTCCC
TATTAACGATATTTTGAGAAGAATTTTCTGACGCAAGTTTGGACTGCTGG
GAAATCAACCCTTTTTTTATTTTATTAAGGCCTTTATCAGACCGAACACT
TCCTCTTATTCGATGTGATATACTGGCATCGGAGTTGAATAGTCGTCTTG
TAGTTCTATGTCCATTTGTATCGCTTCTGACAAATTGAGAATGTATCAGA
TCATCGATCTCTAAGTTTTTCAATAATGCATTTTTTTTGGGTTTTGGCGA
TTCGTCGTTTGCTGTTAATGACATTATCTGCAAATTATACGGAGACTAAT
TAATGAAGAAGGAAGAAGAGAGAGGGCGGTATGAATAACACCTATGAGAA
AAGAATAGCAATGCTTTTCCTTTTTTACCTTTTATATTCGTTCTTTCTTC
TTTTGCCTCTTTTAATATGCTTTGTTTCTGTGCTATTTTCCCGACTCTTT
ATTTCAAACAATGAAGCCCCCAATTAATCAAGAACCACCAAAATAGCATG
TCAGTTGAACACTCAACGACTAAAAAAACGAATAATTTCTTGTTCAATTG
GCCTGAACGTTTGACTATGAAACTTTCTGCTCTTCTCTGATCATTGTAAA
CAAAGAAATGTCAATAAATTATTGTTACCCGACTTTCTATATACTACAAA
TACCGCCAATGATGCAGTGAGCAAGATATCAATTAATGCAAAAACAATAT
CGAGTAAGGTAGAAACATCTCTGTGATTAAACATCGTACATATAAATACC
ATATATAAAAGTATGTGGGAAAAGAACGTTCAAAAAAAAAAAGTAAGTAG
TAGGTTAAAAATAAAATCTCAAAAGAGGGAAAAAAAAAAAAGAGGGATAA
TTTTGGCTTGATTACATTGCGTTACTTAAAGTAGCCTCATCATTCATTCA
TTATCATCGTTTCATCGACATTAGGTGACGTTTCTCAGTAAAAATTAACT
TCATCATGATCATTAATTTCATATTCATATTCGGTTATTTTTTTTTTTTT
TTATATTTTTTTTCAATGGTGTTTTTGATGGTTTTTATTATATATATATA
TTTTTTTATCTTTTATCTTGTGTAAGCACCCCTCATTACTTGTATCGTGC
GATATACAAATACCAAACAAACTCTATAATCATAGAATAATGGAAGTATA
TATTACCATAGATTCTTCTTGTTTTGGTTTTGTAAATCCAGTCCGCTTAA
AGAACGATTCAAGCCCTGTTCCAAGCCATCATCTAGTCCAGAGTGACTCA
AAGATTTATAGATCAAGTCGGCACTATTCAAATTGTGTGCGGACAACATG
GACTCATCGTGATAAGACTGATATGAGAAATTAGAATGTACTGAGCCATT
TGTGTGCTGTGGAAGCAGTTGGGACTGTGAGTTTGCTGAAGATGGGCCGT
TAAGGTTGTACAACTGCTGGGAAGACAATGAAGCATTTTGGTATGCCACT
GGTACCCGTTGTTGAGTTTGGGACTGTGCTGGTGGTTGCGCTTGGGATAG
GGTTTGGCTGTTGATTGGGATTTGTGAATTTGGAGGTGAAATTTGAGAAT
TTCTCAGTAAGGGATTAACGGAATTGATTTGATAATGGTTGGCAGAATAA
CCGGATGGAATTCTTGAGGATGGTGTTAAAGTAGCTTGTTGTCTTAAAAA
AGATTGTTGTTGTTGCGCAGCTGACTGAACATTTTGCTGTGTTTGTGGTT
GAGGTTGTTGCGGTTGGTCTGCGGAATTGTATTGAGAACTATGGTGTATG
TTCATTTTAGGTGAGGTTAGTGTTGGTTGCATGGAGAATTGTCCCTGTGA
AGAAATTTTTGGTGTTGAGCTGGCGCTATTGTTATTAATGATGACATTGT
TACCGTTACCGTTATTACTGTTAATAGTATTGCTGTTGGAAGAATTGTTA
ACGGCCTGATTGCTAATACTATTCGCTGCAGCTGCTGCATGGGCCTGTAA
CAAACTTGTATAAGATTGTGACCTATTCATGGAGCCGCCAGTGGAGTTTG
GCTGCAAAGGATGAGCAGATGTCATTTGACCTTGTTGTTGCAAATGAGAT
TGTAAATTAGCATGATCCAGAATCTTTCTTCTGATAATAATAAATCTTGG
ATCATATACTTCTACTAGCCCTAAGTACGAGCACAAAACATTGATAATTC
TCTTGTGGGAAGCGGATATACCCATGGGATAAGCCAACTCGTAATAATAC
TTTTCTCTATCCTTAAATAACAATAATTGGGAATAAATTTCCAAAGTGTC
AGGGTCATTGAAGTCCAGTTGTTGGGGTGGGAGAGGCAAAGTGGAAGTTG
ATGGTAAAGGCGCATAAAATCTCTCAGTGGACATCTGGGCTTGATTATTA
ACGTTTGTTTGGTACAACGATGAAGAAGTATGTTGGGCAGAAAGTGAAGG
TTGGTTCAGAATGATGTTACCACTATTGTTGTTATTAGAACTGTTATTGT
TAATGGTATTATTCATTGGACTGTTCATCATGCTATTAGCATTAATGCCG
TTCATTAGAGTCGAGAATAATTGATTGTTAGAAGTATTATTGTTTCCGCT
TCCACTCATTTTAGATAAAGAATCCAAAGAAAGATTAGATGACGATCTGT
GTTGTTCTTCTAATTGTCCTCTTTTCTCTCTCTTCTCCCTCTCGATTCTT
TCTCTTTCAGCTTGGGGAAGCATTTTTTTATATTCCACTTTCAATTTCCT
CCCGCTGATTTCCTTTCCATTCAAAGAAGTTATCACTTGAGTAGTTTCTT
CAGGAGTGGTGAAATTCGCAAAGGCTAGTCCTCTGAAAATACCGTTATCA
AAGTGGTAATTGAAGGCATAAGGAAGGGGAAGATCCATTTCTTCAATAAT
GTCTAACAATTGCTCTTTTTTAATAGCAAACGGAATGTTTTTAATAACAA
TAGCATTTGGGATAACATCATCGTCCAAAGCACCATTGGTGGGGGCATTA
TTCAAATTTGTAGAAGAAACGTTTTGTTCGGCATTTTTTGCAGAGTTCTC
ACCAGTTTCCGTTTGCACACCGTTTTCTTTGTCAATTGCATCTCTAGTTT
CGATAGATTGCTGATTTGTTTCCTGGTCATTAGTCTCCGTATTTATATTA
TTATCCTGAGCATCATTGATGGCTGCAGGAGGAGCATTCTCAAAAGAACT
GGTCTCCATTTCTTATTGTTGTTGAACACGCTTTCCCTAGTCTGTAGCCT
GCCTCTATGAGTACTATATCACACTTCTTCTTGCGCTAATCTCCAAAGAC
CTGCTGGTAATCTCAGCTGAAAGGCTGCCTTTAATTGTTATTCTTTTCCA
GGAAAAAATCGCAAAGTTGCAGCATCCGTGTTTCGTGACATCATTGAAGG
TTACCCTAATCTATTACCTCGGATTAACTTGAATTAATAAGGACACACAG
GTATAGGGAAGGTAAAGTTGAAGTAATGATAAGAAGTGGGCAGCACCGAA
GCAGTTTATCTGAACTAACTTCTGTACGACTCGAGAATATAGTAAGAACA
CCATCATTAACCTGAAAGTTAAAAATGTCAGACCCTGTAGAGTTATTGAA
AAGAGTATGTAGTAGGGAAATATATCAAAGGAACAAAATGAAAGCTATGT
GATTCCGTAATTTACGAAGGCAAATTACTAACATTGAAATACGGGAATTG
ATATTTCCCGTTGTGTTAAGGCTGAGAAGAAGGGTGTTCCTTCATCGGGT
TTCATGAAATTGTTTAGCGGTTCTGATTCATACAAGTTTGAGGAGGCTGC
TGATCTTTGTGTCCAAGCAGCCACCATTTACCGTCTAAGAAAAGAGTTAA
ACTTGGCAGGAGACTCGTTTTTGAAAGCTGCTGACTATCAGAAAAAGGCT
GGTAATGAAGACGAAGCAGGAAATACCTACGTAGAGGCTTATAAATGCTT
TAAAAGCGGTGGAAACTCTGTGAACGCCGTGGATTCATTAGAAAATGCTA
TTCAAATTTTTACTCATAGGGGGCAGTTCCGGAGAGGTGCTAATTTCAAG
TTTGAGCTTGGAGAAATTCTAGAAAATGATTTGCATGACTATGCAAAAGC
TATAGATTGCTATGAGCTCGCTGGTGAGTGGTATGCCCAAGACCAGTCGG
TAGCATTATCGAATAAGTGTTTTATCAAATGCGCAGATCTAAAGGCTCTT
GACGGTCAATATATTGAAGCAAGTGATATATATTCGAAGTTGATCAAGAG
CAGCATGGGCAATAGATTGAGCCAATGGAGTTTGAAGGATTACTTCCTAA
AAAAAGGGCTTTGTCAGCTAGCTGCTACTGATGCAGTCGCTGCTGCAAGA
ACTTTACAAGAGGGTCAAAGTGAAGATCCGAATTTTGCGGATTCAAGGGA
GTCAAATTTCTTGAAAAGTTTAATCGATGCTGTTAATGAAGGTGATAGCG
AGCAGCTAAGCGAACACTGTAAGGAGTTTGACAATTTTATGAGACTAGAT
AAATGGAAAATTACCATTTTGAATAAAATTAAGGAGTCCATCCAGCAACA
AGAAGATGATTTGTTATGAACGGCATATACTTACGCGCACATACATATAT
ACATATATATTATAAATGTAACACTTGTTTTACCCGAAACGGCGAAGTAA
TTGTGTACCGCCGTGCACCTTTTCCTCGAGATAAACATATAGCGATGACT
TAGAGAACAAAGTAGTATTAGTATCATATACTTCCAACGTTAATCAAGCG
CAATAAACCTTTGTTCGTGTGTTTCAAAGTTATTGCAAGAGCGAAGTTGA
AGCCATCTTTTCACGAGAAGTTAGCTGTGGTTCGAGTCTGTCGCACGCCG
TGTAATGTAAGGATCTTCCCTTAGCTTTTCTGATCCGGAGCCCTTGAGGG
ATATTACGCATCGCGTATCTTCATACGATTACTGTACTTTGCTGACTTGC
ATTCTTGATATTGGGCTATAGTTGGCACTTCGCTCGTTTCTTTTCTTTCG
TTATATAACGTAACCTTTTTTTTTTTAACTTCCTTATCCTGCCCCTTATC
ACTCTGAACCCCATAGATAAACAAAGACAGAACTCTGTCCTACTTTATCT
ATTACTAAACTCAACACATTACAGCCCAATATTATAAATACGTTCTTCTT
CGTTACAAGAATAGGCGAGGTTGTACGAACTGCAAACTAGCTGCAAATTA
ATTGTAACACTTAAGTGGAGAGCAGAGAGTAGCAGCACTGAAGGAAAAGG
GAGAAGCTTATCTTACTGTAGAAGAAAATGGGATTGCGTTACTCCATATA
TATTGAAAATCCGTTATCTTCCCCATCATCATCGTATAAATCAATAAACG
ACCCGTTATTCCACTCTCAGCATCGATCGCAAAAAAACGTGAGCTTCATC
ACCTACGGTTGTAGACATTGCAAGACACATCTTTCCAGTTCCTTCCAGAT
TATTTCTAGAGATTATAGGGGTAGGACCGGAACTGCTTATTTAATGAACA
AAGTTGTTAATGTCGTTGAAGGAAAGGTCGAGCAACGAAGAATGTTGACT
GGCGACTACTTAGTCTGTGATATTCTTTGTCATTGGTGCAAGAGGAACGT
AGGTTGGAAATACTTGCAGAGCAGCAATGATGATCAGCAGTATAAGGAAG
GAAAGTTTATCTTAGAGCTGAAAAACATTTGTAAATGTACTTGATGTCTT
CCTTTGTCTGCTATCTAGCACCTCTCGTCTTTTAGTGCTTTTTAGCGTAT
GATTCTTTTTAAGAATCTGGTCTTTCTTCCTTCTATTTTGATTGGGTATA
TTTCTATTCGTGTTTCATTACTGGTCTGGGTTAATTGGGTTTTGGTTTGG
TCCAGTTGTTTTCAAGTAGCCTTTATTTTTTCATTGTGGTATTTTATCTT
ATCGATTTATACTTTTTTTTATTCAAAGAAAATTAAACAGATAATCTCTT
ATGAGCCTAGCTACTTTGTTTTTTCTTACAGGGCCATTGACTTATGCCCT
GAACGAGTCTTACTTTACTTTTTTTGTATTTTCAATAATGTCGTGTTTCC
CATGTTGTAATACGCCCAAAGATTATGTGGTAGAGCTTTTTTTTTTTTTG
GTTAGTGTATTTACCAAACTGGGATGATTTTCAAAACTTATGAAGCAGTT
TCAATACATAACTGTCTAACGTAAAAATTTTATAAAATGGAAAAATAGAT
GATGATAACTATAACAATTTTAAAGTACAACATATTCTACTTTTAGAATA
ATTCACAATATACAAGGACGATCCTGGAAAAGGGTAAATATGATTCAGCT
TCGAGGAAGAAGTACAAAAAGAAGACGAAATGGTCCATTACAGACTAAGC
ACTATCCAACAAAAAGTTAGTGGCGGCTTCTAGATCCCAGTTGCACTTTT
CCAAGGCATTGTGCGCTTCTTCTTCAGTAAATCCCATGCCACTTAACTCC
TCGACGGCTAGAGACTTTGGAGTAGTTGCAACCCCGCGGTTAACTATTGG
ACCTTTTGACAAGCTAGCATCAACGATAGGATCATTCTTCAATGGAATTG
GTTGTTGTGGAATGCTTGGGGTAGCTACTTTGGTTGGTTCAGCTTTGGAG
TTACCAAATCCAGCAAAAATCTCGTCCCACTCATCGTTGCTTACTTGAGC
AGGGTCACTGGTTGACTGTTGTTGTACTTGTGGTTTTGGGATAGTTGGGT
TAGAGGAACTAGTTAACGTCCCTGTAAAAGCGTTCATTTGTAGTTCGTCA
TCGAGATCCTTATGGTCTATGGTTTCAAATTGCTCCATCGACCCAGCATT
CGCAACATTCTCAAATTCAGATTCCGAATCAGCACCATTATCTTCCTCCA
CAGCCGCTTGTTCTAACCCTGCGAATTCATCATCAAATTCGTCCTTAACA
GGCAAAATGGAATTGGTGCTTGCCTTTTTTGAGTTACCTTCATTATGTGA
AGGAGAAGTGCCTGGAGCGGGATATTTTATGACTTGTTCCGTGTGGATTT
CCAAACTTGATGTGGGCTGGGCATTATAGGGAGTTTGAAGGGTCTTCACT
GTTGCTGATGGAATTTCTCTGGTATCTTCAAACTCATCATCGTCTGAAGA
GGATGAATCGCTTTCGTCAATATGCAATTCCTGAATTGGTGGAAACTCTT
CATTTATTGTCTTTGCTTTTGGTTGAGCAGAGATTTTTGGAGATTCTTGG
ATAGAACTGACCGACTCACCGTCTTCATTTGAATTAGCCCTTTTTGTGGT
ACTTCCGTCTTCAATAACTTCTGTAGTTTCGTTGCTCAAAACATCAGTAG
AAGCGGTAGCTGGGGTAGCTTCCCATTCACCAGGAATGTGAGATAAGTTT
CCAGTATTATCTCTATTCGCAGTATTATTGATGGTGTCACGTTCTTCCAA
CGTTTCCGGTAGCTCAACATCATCTCTTACGGATTGAGGAGCATTGTTTG
CAACAGACGATGTCAAGGATTGACTTCTTGGAATACCATATTCATTCAAA
TCACCATCAAACCTATCACTTAATGTTTCAGTTAAGTTTGGATTTGCTGT
CTCATTTCCTGACTGGGTGCCGTTGTTTGTATTGGCATTTTCACTATCGC
TTTGAGATCCCAAAGTTGGAACGTCTCTATCAAATACGTCACTTTCGGTT
CTTTCTGTCTTTTCTTCATCGTCTTTAACCCGATTAACATTCAAGTTTGA
ATTCTCAACAGTAGTTTCGACAAATTTGGATACAGTGTCTTCGTGAACAT
TTCCTCTTGATGTGGCTTCTTTGGTTGTTGTATCTGTATTAGAGGCGCTT
TTCGCAATAATGTCCTTAGCATCCTCAGGTAATTGTCCCATAGCTAAATT
CATTTGTCTTTCGGATAACTCTCTCACATTGTTAGCGTATTCGATGTTTC
TCTCCTTTAACTCTTGATCAGCTTTTTCAAAAGAAGCTTTTCTCTGTGAT
AGATCGTCGAACATTTCTTGCAATTTAGAAACGTGCTGATGGTAGAGATT
TTCTTGTTCTTCAATTTGTCTGTTACGTTCTTCCAATTGTTTTTCACGGT
CCGTTAAATCAGTATCCTTGTTGGACAGATCCTGGTATTTAGCTTGTAAT
TGTGCGTGTTGCTCCTCCACGGTCTTTTGGTAGTCATTTAACTCCTTTTG
TTTAGTTAAGTAAACGCTTATCTTTTCGCCAAGACCATCGATTTCCTTCT
GCAAGTTTGCTACTGTGACTTGATTCAACTCTAGCTGTTTTGAATTAACA
TCTACCATTGACCTTTCTTGCTTGACCTGTTGTTGTTTTTCATTTAATTG
TGACTGTAAGGAGGCTGTCATCGAGTTCAAATTCGTAATTTGTTCTTTTA
ATTCTGCGTTCTTTGTTTGAGATTCTTGCAAATCAGTAGTTAGTTCATTG
AGTTTGGACTCAGCGGCATGGTAGTTTGCTTCGGATACAGCCAACTGTTG
CGCTAATGTTTCGTTTTCTTTGTTTACTTGAAGTACTTGTGCTTCCAGTT
GTTCCGTTTGTTTAACATTTTGGTCATGGGTAGAACGTAAATTGTTCAAT
TTGATTTGAATGGAATTTTTCATCTCAGTAACACGTTTCAACTCCTGGGT
CGCTCTTGACTTTTTGTCATTAGTTATACTTGCCTGCTTGGACAGGGAGT
TTACTTGGTTAGATAAATTAGCCATTTCTGTGGTAGCATTAGATAACTGA
GCAGAAGCTTCACCATCTGCAAATAAATCCTGGTTCTTGAATGCATTATT
GGAAGATCTTGAAAAAGCGGATGCGCCTAAAGCAGCAGCACCCACTGCGG
CGCCTACAGCAGCACCAGTGGCAGCGCTAGTGGCAGCGCCTGCTGGCATG
CTAAACACAGAAAAGTTGGGAACTTGTGGCAGTGTTGTTGAAGCTGTACG
TTTGACTGGACTTGAAGCATGTTTTGGAACTGGCGGAGGCTGAGCGCTAA
AAGTATCACTGGATTCCCTTAGTTGCTCTTGTTCCTCTGGTTCTTCCTTG
ATTATACTTTGACCGAAGTTTGAGGTGGGAGTAAATTTCTTCAATCCAGA
GGAGGAGTGAGTTAAAGGTGGAGGCTGCTGTGGCTGTTGTTGTTGTAATG
TTGCTTGGCCATTGTTATTATCATATGAAAAACTATTATTTGTGTTGTTT
TGAACCACAGTTTGTGCTTTAGTGGGAGAAGGAGAGCTGAATGAAGGGTT
CAAAGCCAGTAAATCATTCAAAGAACCGTTATTTGAGTTTTGAGGAAGAA
CTTGTGGAACTGTTGGTTGAGTATTAACTGCTGGGGCAGAAACTTGGTGT
GGCATATCCTGTAAAGAAGGCTTACTTGCTCTTGAGGGGATGGCAATTTG
AGGTGCACTTTGTTGTTGAGGAAGTGGGTTTGGCGGATAAAGTCCTAAAG
CGGGGGACTGTAATAATTCATTGGGGATAACATCCGGTAATTCGACACCA
GCATTCTTTTTTTGAATTAAGAACATGGCAATAGCAAATTCCAATTTGGT
GAATTCAGCATTGTTGTGGATGTCAGCTAAGTCCCAGATGGTGGCTAACG
TCTCTTGGTTTAATCTAGAGGATAAGAAGAATGGAACCAACACAGCAGAG
CTTAGCGAACCAGCATGTTGCTTATCTAATGAATCAAAAATTGCATCAAA
CTGTTGTTTTTTTTCAAAACTTAAAGACCAATCTGAAGCAGCATTACTGA
ATGCACCAGTAGATAGACGTGATATAGTAGAGTGTCTTGTTAGTGAAGAT
ACGCCAGTGGAGTTAGCACTCAAAGGAGTAGTCCTGTTTGGTTGATTAAC
AACAACAGGTTCTAAACGAATAGAATCCCACAGCTGAGTAGGCAACACGG
CCGGTGGTGTGTTCATACTAGGATGATGAGACATACATAGTTGGATCAAA
TACATGGCCATTATAAACTCAGATTTGTCTAAGACACCGGATGCGTCTCT
ATCACAAAGAGCCCAAATTTCACCTAAAGTTTGATTTGGTAATCTTGCCT
TTAAAAATATATCCTTGGCTTTATCACCAGCAACAGTTTGAGCACCCTTT
GCTGTCCTATCAAACAGTTGTGAAAATTTAGCAATATCATTTGAGGATAA
GGCAGGAATATCAGTGTTGTTTGTATTGCCGGTTGCACTACCGCTTTGCA
TAGGGGCTGGGTTCTGATTTATAGAAAAAGAAGCCAGTTGAGTAGGTGTG
CTCTCATATAGGGCAGCGGAAATTGGTTGGTTGGGAGCATTTTGCAATTG
AGCGATCATTCTCAAAGCAGCCGAAAACTCGTTCAAGTTCAAAAACCCTT
TATTGTCTATATCGACGGTAGCCCACACTTGCGATAGTAATTGCCCTGGA
AGACCAGAAGACGCGAAGAGCGGTCTGACTGCCTCGCCAGTGACCACCCC
GAGATCTTCCGTATCCAATTGGTGAAATTTCTGATTATAAAAGGCTTGTT
CCTGAGAGGATAATGGAGTTCTAAAAGTAATAGATGCCATGGCCTATATC
GTTCGAATCCTATTGAAAACACACAGATAAAAACAGGAAAAAAGATAGAT
CTAGAGCTTCACGAATCTATTTATTAGTTTCAACGCGCTATATTATTTCG
CGAGAACCAGTAATTCTCTATTTAAAAGCACTCTATTGCCTATCACAAAG
TGCTCTGTTGTGTGTTGTTTTCAATGTGCTTCTGAAAAGGGGTTTGTAAT
AGTTGAAGATTTTGATTATAGGAGAAATCTAATCCCCCTCCGAAGCGCCG
ACGGGTAATGATTGTGTAGTTTTTCATTTCGCGATCAAAAGCATGTATTT
TGACACAGCTAACAATACCTATTATCATTTTTTGTTGGTGTTCTCATCGA
TTGTCAAAGCACAATAAAAAGCTATGAGCTCGACGATGTTGGATGATGTG
GATAATAATATGATGGGTATCAAGTCTATCAGCCTTTATGAATTACTTAG
CGATGTGGTGAAACAGGGCGACAAGACGCGATTGGTGACGGCGGGTCCCG
AGCAAGTTTTGCCTGATTTAATCCGGCATATCACTGAAACAATACCGTTT
GACCTATTTATAAACCTTAAGAATGAAATGAACGATGCGAGAAATCTCGT
TACTAGATTAAATTGGCTGGGTAAGTTTCTGAATGATAATTTTTTACAAA
ATCATACATTTCCATTCACAATACTTCGGATATGCGAATTGTGTTATGAT
CCTTTCAAATATTACAAGATCAATGAATTGGAGAAGTTTGTAAATGCGCT
AGAAAAATGTTGCATGGTAACTAGCAGTTGGCAGGTTTTTGATAAAACAC
ACGGTGAGAAGCAAGAGGACGATAAGGAGAAAGATATTAACTTCATCAAG
AATCAAGAAGATGTCTCACTAATGAAGATACCGTGGATGACCGAAAACAA
TACTAGGGAGTTGGCACCCTTTATTAGAGAAATCGACTCTATAATGAGTG
TCAACCTAGGCTACGATGACGAGGATGAAGAGGAAGGATTTTTTGATGGT
GATGAAGATAGGGAGATGGGGAATAAGAGTAAGCGTAATGTTTTGCTGAA
AGATGAAAATTTCATGGTGGAAGAATACTATGAGGATGATTGCGGGATAA
ACGATGATAATAGCGATAATAAAGGACAAAATTGTCAGAGCGATGTTACG
AAGAATAATAGCGATGATGAAGATGACGATGACAACGACGACGATTATCG
TGAAGATGGTGCAGATGAAGATGATGAGGATGATGATCACATGGGCAGCA
CAGATGACGATGAAGATGATGACGAAGATAGGCAGGCGGGCGAAAGTACC
AAGGTGCAAAATTTTGACAAGAAAAATGAAACTCCAAGGAAGAGGAAGCC
CACAGATTTAGATAACTTTGAATATGACGAATCACCATCATTCACAAACA
TGGATCTCACGACGCCAAAGAAATATAAACATACCGCAACGGGCAGGTTC
TCCATAATAGAGTCGCCATCGTCTTCGCTCCTCAATGCCATGGACGGCAG
TAATGAGATCTCATCGAGCCAGGAGGAGGAGAAAGAGGATGCTCATGAAA
ACCATGAGGGTAGAAGTGAAGGACTGTTACCAGGTGACGAATTAGTGAGT
CCATCGATGAGCTCTTCACAAGAGGATAAGATGGTTGCGATTGCTGGTAT
TACCTACCGTGAGAATATTAGCAGTCCATTAGGCAAGAAGTCCAGATGAT
CGAGAGATGACTTCTCTACCAACAACTTCCCATTTGCATAATATCATTAA
ATATGTTTTACCAAAAAAAAGTTCATCTTTCTTATTTTTAAAATCGATAG
TTCTTCAGGATCTTGGTCACATATATATATATATATATATATACACTTAT
ATAAAATAAGACGTTTATTTAATCTTGTTTTCTTACGAGTTTCTTTTTTT
TTCTTTTTTTATTTTCTACTTTTGCAAGGAACAGTGACCTTGCCAATAAA
TAATGAAGACTACTTGGGTTACTAGAATATAAAATACATGTAAAAAATTC
ATTTATGGTGTGAGTGTGCGAGCGTGCCTGTATACATCTAGCAGCTTGCT
TATTTCTATTTTATGTGCATGGAAAATATATTATCACACATCTTACCATC
TCATCATGGACATGTCACTTCTGATTCTCATGTAATCTAATAACCCTTCA
ATTTGGCCTGTACCAGCAATAGCAATATCTTGGTCCCATAATCTCTTACC
GGCCCAAGCCTTAACATCTTTGACTGTGATTGCATCAATTTTCTTGAAAG
CCTCACCCAGAGACAGTTTGGAGCCCTTGATTAGGACTTCTGCGCCTAAC
AAGTTAGCGTCATTGACGGGATTACCAGATTCGTATAACTGCCCTAATTG
TAATTTCAACAGCGATTTGGCACGTTCAACTTCAGTATCAGTGACAGAAA
TGGTCAATCTGTTCCATTGTTTCAAAGTGAAATGGATGAGGTCGTCAATC
ATGGTAACGTTTCTCGTGGCCGTAGAGAACCCCCATAAACCGGAATCTTT
GTAAGAAAGAGAGAAATGATTGAAATTGTCGCATAATTGGTACTCCTGTA
TGTTGTCTAACAATTTGATACCTTGTAATCTAGAAGCGGGTTCGAAGGCG
TTGTATGAGCCGAAAATTTGGGCGGCTAATTTAGCAACAAAATAATTTGG
TGAATTGACAGGTTCACCTTCCACAGCCAGCGAAATCCACGCCTTTGGCA
AGGTGTCGTCTCTCAATCTAACTTCGGAACCCAAGAAAGCGGCCTTTTTC
TTGAGTACGGGCTTGGTACCGGTTTGCAAACTTAGGTTTTTGGATTCGAT
GGAATTTACTAAATCCTCATGTTTGATATTACCGGTACCAACAACAACAG
CATTTGAATTCAAGAAATGGTTATTGGCAAAAGATTCCAGATCAGCAACA
ACTAAATTCTCCAAGGACTCCAAAGTACCTCTAGTAGGCAAAGATAATGG
AGTGTTTTGGAAGGCGGTGGAGTGTAAATGTTCCAAAACTCTGTTGGGAT
GGTCGTTTTCTTCAAAATCTTGAACTTGCTTCAAGACAGATTTCTTCGTG
GCCTCGAAGTTAGAAGAAGATAGCAAATTAGCCTTTTGTTGGATGAAAGA
CTGATTCAAGAAGTCTAGTGATTTATCGGTAGAACCTGGCAAAGAAGATA
CAATGTAAGATTGGAAGTCTCTGGAGATATTGGAAGACAATGCCAAACCT
TCCTTGGCGGCAACAGCAGAGTTTTCTTTGGATAGAAAGATGTTCTTCCA
TAAATTGGAAACCCCGTTGTTATAAGGGTTTTCGTTGGCAGCACCGGAGC
CGAAGACAACACCGACAGAGGCTGTGTGAGCGGAAGGATTATGCTCAGTG
GCTACAACTATACCGTTAGATAATTGCGTTACTTCGGCCTTGGGGGTTGC
TACAGCTGTAGCCAAAGACCTCTTGAACTGGTTAGATACAGTCTTTGAAG
TTACTGTTCTTAGCATTTTTTTTGTTTATATATCTTGTGTTTTCTTTCTC
AGTGATATGGTGACGATGATGTTCTTCTCGTATTATTACTCCACAATTGT
CTTGATCAGCAATGGTAGCAATTTAATATTAGGATTCGTTACCTATACGA
ACAGGGATGATATAATATTTTTTCTGTGAAAGCTATTGCTTTATTATACG
CTGTTTTCCTCGAATAAGACGGGGAAAGAGAGTAGGGGAATATCGGTTAG
GGAGCGCTGTAGGCCTTTAATTTTCTTGTTTGGTTTTTATTTGGTGCAGC
TGACAGCGCGGGCCCTTGAACTTCTGGAGGACAAAAAACACTGTTAATTT
ATTGGCATTTCATTGGTGCAGAAAGCGTGCTGTCCGGGTCACAGTTAAAG
TTCATATACATGTTACCCTACCCAGTCCGGGTTATGTAAATCGTGAAAAA
GAATATCTGGTTTTAAAATCTCTCTTTTCTTTTTCCCCCTGGTGGGTATG
GGTGAAATGCTAGAGAGGCAAAAAAAAAGGTTGCCAAGTAAAGCGAAGTA
TTTGAAGTATACTGCAAGCATCACCGAAACAGGAAATCACGAAGCTGACT
CATCTGTGATTTTCCGTCCCCACCATAGTGATGTAACATGCAGTAACGCA
CGGCGGGCCGAAAGTCGGACTTTACCCCAGATTTGTAGTTGTATCCTATT
GGATCACGGGCGACGGACAAGACCCGAAGTGCGGACCGGCATGGTCAGCT
TGCACGGAAGCTTTAAGGGTTTCCCTTGTTTCGGCATTAGAAGAGGCATT
TCGCACGTTTTACCGGGTCAGAAACTTCGAGGAAGCTGTGACAATTGGAA
AAAAAGGCAAAACTAAATGCAATGTATCCGGTTGCCCATGCATTATTTGT
GATGTTTTCGGATGTAGTTCGCTGCGCTCCGCGGCGATATATCCTCTAGC
GAGAGGCATATGTATAAATATATATATATATATCTAACAAAAGCATTCAA
GTTTCTTTCTCTGGTGTTACGTCTTTGTTCGACTTTCTCTGCTTACAGCC
CTGTATGACCAAAGAAAAAATAAAAAGACAGCTACATACCAGCAGAAATT
TTTTATAGTATTACACTATACATCCAAGTTTTTTCACAATTATTTATTGT
TTTTCTCACATAGAAAATTCCGCATACTGCGATTATAATGAACTCTACAA
CCCCATCGATTCAAGATCAATATATTTTGGCCAGCAAAGTACGCTCCAAG
CTGGCAAAATGCGTTAGCGTGACTACTAAAAACAAAGACTACAACCTGAG
AGTTTTAGTCGGGCACGCAAACTTGCTGGATAAGATTACAGAAAATGTGG
AAACTCATAATGCTGCAACCAACGCCCTTGCCGGAGACCCTTTCAGTAAA
GGACCTGAAAACTTGTCCATCGAACATATCGAATTGTCCAATGCTAATGC
TAGTAAAAATGACGTCGGTAAGGAGGAAAATGCAGAAAAGACGATAGAAA
GTGAAGATTACTGTGATTTTTACTCTAGTGACGAAGATCCAGATGCTGAC
ACTCTATCTTCTACTGACAGTGAAGACGATGATGATTATGAAGACTATGA
TTTTGAGTACGATTACTCTGGCGGTGATTATAACAAGAAAATTGACATGT
ACTTTAGTTTTCACACCGCACCTAATTATCAATATTTGACTCACACAAAC
TCTCATTCCGAGCAGACGGATGAACTTGCCGAATCAACGCCGCGCTACAA
TGCTCTTCCCGCCACTGCCTCTACGACAGAGGAAGAACAGGACACTGAAA
CGCTCGATGCTGTGAGTTTGCATAGTTCAGCGCCAATCTTCCGTGTGCTC
TCTCGGCGGGTAAATGGACAAGAAGATGACAGCGAAAACGAGAGTAGTAG
CGATGTCGACGATGGTTCCGTACCATTAACGAGATTTCATTCTTGTCCTA
TCACAGCATAAATTAAAATGAAGGAAATAACACAACTTCGTTTTGCATTA
TCATATTCACATCTGCATCCTATTTTTTTTTTCTCATTGTTGTTGTATCA
TTATTACTAACTAGTGCATCACCACTTGTCTAAATACCAAACGCAAAATA
TATATATTCTTACTTCATAACGTTCAAAATAAAGTTTTTAGTTTAAAATA
AAATAAAATAAAAAAAAAAAAAAAAAAAAAAAAGAACCTTTTGTTTTCGC
CCAGTATATGGGTAAATTAACGGTTCCTTTTATTAGTCATTTTCAACTCT
ATACCATGCTCCAAAACGGCGTTCGGCACAGGTTTTTTATTTTACCACGA
TAACTCAATATGTACAAGATTATTGCATAGGCGAAAAGTAAAGTTTTAAT
ATGGTACTTTGCGCAATAAAACTACGAATTCAAACGTAAAATAAGACTAC
AGAGACTAAGGTAAGACCTGTTCTGCTCAGATAAGTGGCGTTGTCCAAGT
ATCAGTTCTACGGGAACGTAAGAAAAAATTTTGCGTGAGCTCTCTTGAGA
ACCAAACCTTCTTTTTTTTTTTTACGAAATGCTATTTCGTTGCAGTGAGA
AGGATTTTTTGAAAACAGAAATGAGTTAGGCCAGGCTGCTCGTACTCGCT
TAAATTAGGAGTGCGAGACTGAAGACCTATGGTAAACAAGACTTTTTTTA
ACTAATCAAGCATGCGTAATGTTATTTTTACAAAATAAAGGTTACAATTT
GAGATTATGCAGAAGCATATGTCTATATGTATGCAACAAATATGATGAGG
CCTATGCAGATTATAAGTAAATTATTTTTTTTTTTTTTTGGCTTTGACAT
TATCATGATAAGGTGCTACTTGCGTTGTTAACAATTGTGTTTAGATATAT
CGTATCTTTTCATAGCCAGTGGAAACGCCGCCATATTCTTCAAAAGCTTC
TCTTTCAGTTCCGAATTCTTCTACTTCGACCCACTCTTCGAGCCATTTAC
GGTCAGTTATCTTGGCATCGCCTGGAATACCCTTAATTGGGTAAAAATAC
ACTAAAATGCAGTAACTCAATGCTGCAAGGAGATAACCAACGAAATAGTT
TAGGTAGTAAACTTTCATAGCGCCAATAGGCACAGAAACTCCCACTGAAC
CTAAAAAGCCTGCAAAATTAGGAGCAATACCAAATATATAAGCTACCACC
GCCCTCCAGTTCGTACCATATTTATTGTACATGTAGTACGATCCTGGCTT
GTCGGTGTAGCAATGGAAAATATTAACGTAACCCTTTCTGACAATGAAGT
AATCGGCTGATATTACACCCGCAATAGCACTTAAGAAAACTGCATATGCC
GCTAGTGCCGTAGTAAACTTTGACGATGATGATAATAAATCCCAGGGGCA
AATCGCCAACGATATTAGAGCACAAATATAAGAACCGCGTCTGATATTGA
TGAATTTAGGCAATAATGCAGTCAGATCGGTACCTGCAGGGATCGAGTTA
CCAGACAAGTTGGCACCCAGCTGGTCAAACGCAAAAATGAAAGATATTAA
GAATACACCGGCTCTGTTCCCCGAAGTATAGTTATCCAAGTACCTGTTCA
GAATGTCTAGGGGACTCCAATAATTTACTCCGTACAATGTATAAGCTGCG
GAGACAGACAATATTCCGATTAAGGAAATAATGGCATAGCAGACGGGTAG
CGCAATCAATTGCGAGTAAACAGATGACTTGTAGGTCTTACCGAATCTAG
TGAAGTCAGGAGCGTTTAGGATTAAAGTAGAGAAGTTATCCAGAGCACTC
ATAATAGCTCTAATGACAGACCATGCTAAAACCGTCTTGCTGATTGCGCC
ACCATTGTCATTTAGGGAACCCAATGCCAAATGACCTTTGGCCTTACAAA
GAGTCCAAATCAAAAAACCGAAGGCCGCAAATGGAGTGATGGCGGATTTG
AGTGCAAATATATGACGCAATTTGTCAGGTGGAAACCATAGGAACGGTAA
ACATGCGACCCAGAAGACCATGAAGCACATGAACTCGAAGTTCGTCAAAT
TGGGGTTCTTTATGGTGTCTTTGATTCTAGTATTCAAATTAGTACCGAAG
ATAGCCTTTAGCATCAACTGAACACATTGACTACCGATATAAGCCAAAGT
AGAATTCCAGACACATGCCATGACGACACGGTTGATGACAATCCAGATGG
AGAAGTAGATACCAAATGATACTCTTGAGGAAATGGGGAAAGAGATATGG
TAATTGTTCCCCACTTTGGAACCCAGTATCAAGAAAAATGCGACAAACGT
GTATCCAACCCAAATACAGATCCAAGTCTGCCACCAGTTAAGCCCTAACT
GTAGCCCAGTGGCTGAGATTTGCCATGTATTGACGTTAAAGGACCCAGAA
ATCCAAAAGAAAATGTACTGCTTCCATGTCCACGTTCTTCTTTTTGCCTC
CACGGGCCGCAGATCTGTGTTGTACAAGTACGTCGAACGGAGGGACTCCT
GTAAATCTTTAAATGTCCTAATTGGATTTTCGGGCTTATGATCGGCCAAA
TCGGTAGAGTCATTCTTAACCTCAAAAAACTCGACAACTCTTTGCAGCCA
AGACACCTTTTCGTCATCCTGAGCAATGGTTATATTGTTTTCTGAATCGG
TATCTTTTTTTTCAATGACATTAGCATCAATCTTAGAAGTAATTTTAGTC
GCATCACCCATCTCGGACTCTTTCGTGATTTCTTCGTAATCCTCCGTCGG
TATAGTGTCGTCCTTCATTGTTTTTGAAGAATTATCGAATCCAGAATCAG
ATACCGGCATTTTCTCTTATATAGAATTAATGAATGAGAGGACTAGTTAC
CGCCTTTTATTTCCGCAATGTGCTGCAAAGTAAAGCAAAGCTGTCCAATA
CTATGTTTTAAATTTTACAAGAAGGTCGAAGCAATACTACTGTTATATAA
AAGATAGGATAGCATGTCATCGAGTAATTGAGCAAGAGAGGAAATGAAAA
ACTTTTCCGTTGGAGAATTGATCAAAAATTTTCAAAAATACGACATGTCC
CTGTGTTGTCCAGGCTGACACAATAGTTTCAGTAGCGAGAACCGCCAAGT
TTTATTGCAGCATCCTTTAATGGCAAAGATGGCGCGATAAGGACGAAACC
GGCAAATCCCGAGCATCAACCACAGTGAACGCCGCGGAGAAACTCAAAGG
CGAAAGGGGAGAAAAAAAGAAATTAATGGCACATACCGCTTTGTGGCATG
GCTCAATCACATTTCTTTTTCTTCTTTCTGATCGCCCGCAGGAGAGGCAG
CGCCGTTTGTGTCCCATCGCAAGGACAAACTAGCTAGGACATGAGACTTC
TAAGCCGTTCAGTCGAAAGAGTTAGGGCATTAGTCTCTAAAGATAAGTGT
GGGGGCTTGGTTGAGTCTTGATTTAAAAGCTTGGAGTAGGCATTTTACGA
TCTATTTTCTCTCGAAATAAAGTAAAGGTATTGCTGCAAAGGAATTGCCG
TAATATTTAAAACTTCTTGCTTAAGTGATGTAAAGGCAGTGAGGCGATAG
CAATGTTTCGTAGAGCCTGTGACTAGTGAAGCATAGGCAATAAATTGTTT
TTTTTTTCTGATTTTGTATTGCCGTCTCTGCGTCGCAGAGATTTGGTGTT
CGTACGGAGCGATAATTGTTTTTATCTTTTCCAACTTAAAGGATCGAGGA
AACTCAAAGGGTGGCAAAAACAAGCGGTATAATACAAGGTGAACTGAGTT
GGAAAGAGAGTAGCCAAGACTATTGAACTATAAAGTTAAACAAAATATGG
CCACTATTGCATCAGAATACTCTTCGGAGGCGTCAAATACACCCATTGAA
CATCAATTCAATCCTTACGGTGATAATGGTGGTACAATCCTGGGCATTGC
AGGTGAAGATTTCGCAGTGTTAGCAGGCGATACAAGAAATATCACCGATT
ACTCAATTAATTCTCGTTATGAACCCAAGGTTTTTGATTGTGGTGATAAC
ATAGTCATGTCGGCGAATGGATTTGCAGCAGACGGCGACGCTTTAGTAAA
AAGATTCAAAAATAGTGTAAAATGGTACCATTTCGACCACAACGACAAAA
AACTATCTATAAACTCTGCAGCAAGGAACATTCAACATCTTCTGTACGGG
AAGAGGTTTTTCCCTTACTACGTTCATACGATCATTGCGGGTCTTGACGA
AGATGGTAAGGGCGCTGTCTATTCGTTCGACCCAGTTGGCTCCTACGAAA
GAGAACAGTGTAGAGCAGGTGGTGCTGCGGCATCATTGATCATGCCATTT
TTGGACAATCAGGTTAATTTCAAAAATCAATATGAGCCAGGTACAAACGG
TAAAGTCAAAAAGCCTTTGAAATACTTGTCCGTGGAAGAAGTCATCAAAC
TGGTGAGAGACTCGTTCACTTCTGCTACAGAAAGACATATACAAGTGGGT
GATGGGCTGGAAATCCTTATTGTCACCAAGGATGGTGTAAGGAAAGAATT
TTATGAGCTAAAAAGAGATTAATGCATACATATCATAGTATAAAAAGAAA
TAGACCAATATCAACATCAATTTTATGTATTTTTTTTTTCTTTTGGTATA
GCATTGATATATTGAAATTTGTATATATTGCTGCGAACACTATTTAAAAC
AGGTTTTTTTTTTATTTTGGCAGTTTGAAACCCTTTCCTCTGATGACTTT
AGTGTAGTAAATGTAAAAGAAATCAGAGTACAACAGAGTTTGCAAAAGTC
CCGCGAAGAAGGCAATCTTGTCCAATTTTTTATCTTCCGTGCTGTACCTC
CAAATCCAGTTAGGAATATACAATGCTCTGTATAATCCCATGGCAAAAAT
ATAATGAACAGTTAGACTTCTAGTCTTCCCACCCTTAGATAGCATGTACA
ATTGAGGTAGAATAGCCACACTCTCCAACCATACAGAAAAACTCCATGCT
AATTCAAGAAAAGTGAACTTGTGATGGAAAAAAACACTCATTAGAGCACT
CCCAATTAGTAAATGCTGGATCTTAAAGGTATCATGCATAAGCATTTCAT
TATACGCAATGGTGTTGGTTCTTTTAGACCCTTGTAATAGCACTACAATG
TAAGCGGTAGATACAATGAAAAATATTTTCATTAGAGCATTGTATAGGGA
TACCCAGTGAAAAGTCAAGAGATCCAAGTATCGTGTTATGAAAACCAAAG
CGTACAACGTTTGGGTCTTGAAAGAAATACCTTCAATGTACCTTGTGGTC
TTGATATTATGAATCAGGATCAGTATACTGGTTAGATGTGATAAATCACC
TGTCTTGATGGTCGGGAAAAAGCCCTTTCTCTGTTAGTAAGATTGGGTTC
GATCTACGGCGGGAAAAGCCTCATGAAACTCCAAATAGTAACATACCTAA
GATTCTAAACGGATTCATTGCTTACTGATTATGCCTCAACTTGCGCGTAT
ATCTCACTCTTGAACAAGTGCCCTCAGCAAATTCATCTGCCTCGAAATTT
GAACTTATTTTTAACGTGTTCAATATTTAGCTAAAACGTCGTTTTCAGTC
CGGGTACCGCAGATAAGCCATCCCGGATCTTTAAAGGAAAACGAGGAATT
CAGTGGTGCAGACTACACTTTAATCTCAATTGACCAAAGTGAGTCCTCAA
GTAAGACGAATATTATTTTTCTTTCACGACTCAATTGAATTCCTAATAAC
ACTTTTGTTTGCTGTATTAGCTTTTAGCTTTGAGAGCGATGAAGCAAGAG
AGAAAAATAAGGGTAGAAAAAAAAATTAGAAATTGAGGAGGGGAAGGTAT
TCTAACCTGGTGAATTCCCAGATACATAAGTATAAGAATTTCTCGGCAGA
GATTATATACAATAAAGAATAAGGTTCAGTTGGACGATTGCGATAGTAGC
GTGAATAACAATTTACTTTAATCAATCGTTAGGATACTTCTAATGGGCTT
TTTTAACAATAATCCGGTAATTGAATTCTTCCACAGAATAACGAGAAAAC
CCAGTACCATTGCGATGTGGGTGTTTGCTGGTCTGATTTGTTCAAGTACA
TTTTATTTAATGTTCATGTCATCACCTACAATCGACTTCAACTCGAAGAG
TAAGAAAAAAAATGATAAATAATCTCCCTGTTCAGTACTTTGGTAAAAGC
ACGCCATGGAAAATTATTTAGAACTTCCTTATACAAAACTAAATATTTGA
GCATATTCTATATTCATACATAGATACATTCTTTGAATTTCAAGACTCTT
ATTTCTCATTTTGAAAGCCAAGATTGGAGGAAAAATCGTAAATTTTTATC
CAGTCAGTAACAACTGTTGGCCAGTCGAAAACTCTATCGAAACAGCTTCT
ATATGTCAGATAAGATAGATTTATTAAATTAAATATATTCAGGAGAGGAA
AGACAACATGAACGAAAAAAAAAAAACAGTGTAGAGAAGCACTACAAATA
TTTTCTCTTCCAAAAAATATAATATACATAAAAAAATTAGAAATTTATCT
TTGTTAATGCAGTAGACTTTTAATTCTAAAATTTTGATTTAAAAGTTGAA
TTTGTTTTCGCCGGCCTCAAGATCGTACTTACCTTCAATGACATCTTGAA
GGATACCAGCGGAAGCAGCAACTAAACCCAAAAATGGTTTGGATGGATCT
AAGACCTTTGATGTGTATTCTGGGTGATATTGAGTAGCAATATAGTATGG
GTGATTCTTTAATTCCAAAATCTCACAACGCTTTCCAGTGTCGTCCTTAC
CTACAAAGATCAACCCGTTGTTTTCCAATTCATCAACCATCTTTGGATTG
ATTTCGTAACGGTGACGGTGTCTTTCATGGACTTCGGAGACGTCACCGTA
TAACTTCTTGATTTGACTCCATTCAGTTTCATTTTGGAAAAATGTTGGTC
TCAAACCTAATCTCATTGAGCCCCCCATGGTTTCCTTGTCAATTTCAGGC
ATGAAAACGACAACGTGATTTTTTTCATCAATGTCTGGATAAAATTCTGC
CGAATGACTGTCTTTTCTTCCCAACACACTACGTGTAAATTCAATGGTGG
CAATTTGTAAACCCAGGCAAACCCCTAAGAATGGAATGTGATTTTCACGA
GCCCATCTAGCAGCCAAAACCATACCTTCAGTACCTCTAACACCAAAACC
ACCGGGGATTAAGATACCGTCTGCGGTACTGACCATGTTCCATGCTTCAT
GAAATTTAGTTTTGTTGCTTTCTTGTGCTTCAGGTTCCAAATCAGTAGCT
TCCACCCATTTAATGTCTAACTTACGACGACACTTCATGGATGAATGTTC
CAATGCTTTTATCACTGATAGATAAGAATCTTTCAAGTTGGTGTATTTCC
CAACCAAAGCAATCTTCACTGTTTCCATGGATTCATCGAAGTTACCTGTT
GTGGCCTTCCATTTAGACAATAATTCCAGGCCTCTTTGTTTTTCTTCTTC
TGTAAGTGATATTTCATCTAACTTTAATCTGGCGTGTAAGTAATCAATCA
TCTTTTGTTCCAGTAGCAACAATGGGACGTGATAAGTAGAATTAACATCG
TGAACGTTAACCACCTGTTCAGGCCCCACATGACAAAACATGGCAATCTT
ATCGATTGTTGGTTTATCCAAAGTTTCACTACATCTACAGGCGATCATAT
CTGGAACTAAACCAAGAGACCTCAAACCTTTGATGGCAGCTTGAGTTGGC
TTAGTTTTTTGTTCACCGTGGATGACAGGAACTAGAGAAACGTGTATCAA
GGCAAAATTTTCCTTTCCAACTTTAAATTGGAATTGTCTTAGTGCCTCCA
CAAAAGGAGCACTTTCAATGTCACCAACTGTCCCACCCAATTCAATGATA
CAAACATCTGGTTCCATACCGGTGTCATCTACAGGAATTTTGGCCACGCG
CTCAATCCAATCTTGGATAGCGTTGGTCAAATGAGGGACAATTTGCACGG
TTTTGCCTAAATAGTCACCTTTTCTTTCCTTAGCAATAACGTGCGAGTAT
ATTTTACCAGTAGTAATGTTATGATCTTTAGTCAAAGTAACTCCAAGGTA
TCTCTCGTAGTTACCCAAGTCCAAATCTGTTTCACCACCGTCGTCAAGCA
CGAAACATTCACCATGTTCCAAAGGAGACATAGTACCTGCATCAATGTTC
ATATAAGGGTCAATTTTAATTGACGTAACCTTTAAACCGAGGGTTTTCAT
TAGCATACCAGTTGAAGATGCAAGAACACCTTTACCGATACCCGAAATGA
CACCACCTGAAACAACAACGTACTTCATTTTCTGTCTATAAGTTTCTTTT
GTTCTATTGACCAATTCACTGAGAAACTGCCTGAAACTTTTTCGACCTTA
GAATGGCAGAAAAATGGCAAATACTGTAAAATACTTAACATTTAACTAAA
TTTTATTCTATGCTTTTCCTCTCGATGAGATGAGCTGTGAAAAATTTTGA
AAAAAAAAAAAAAAAAAAAAAAAAAAAAAATTTGTTATCACCAATAACGA
GAAACCTAACTCTAAAACTTAGGGTCAAAGAACAGAACCCTAGGCTTTGT
ATCCAGTTGAATCACTAATTACGAAAGAATGCTGGTGGAAATAATAATAT
CATATTGGTGCTCAAATAACAAGAAGACTTCTTTGGAAGAAATTATTACC
AATTAACAGTCCACTTGTAGAGCGTACATATTGCCGGGAAGTTGATTACC
TTTCACCAGAGGTACAGAGGAATAGAATTTTGCAACATGTTCCCCTATTT
AACAAGAATGAATTTATCCATAAAGATGGGAGGGCTAACTTTAAAAGAAA
GTTCCCCCAATGCTTTTTTAAATAACACCACTATTGCTAGGAGATTCAAG
CATGAATATGCCCCACGTTTCAAAATCGTACAGAAAAAGCAAAAAGGTAG
AGTGCCAGTTCGTACAGGTGGTTCAATAAAGGGATCCACTTTGCAATTTG
GTAAGTACGGATTACGACTGAAAAGCGAAGGTATTAGGATATCCGCGCAA
CAGCTGAAGGAAGCAGATAACGCAATTATGAGATATGTCAGGCCTTTAAA
CAATGGTCATTTGTGGAGGCGTTTGTGTACAAACGTTGCTGTATGTATCA
AGGGTAACGAAACAAGAATGGGTAAAGGTAAAGGTGGGTTTGACCACTGG
ATGGTGAGGGTACCCACAGGGAAGATCCTTTTCGAAATAAATGGTGATGA
TTTGCATGAAAAAGTCGCACGGGAAGCCTTCAGAAAAGCAGGCACCAAGT
TACCTGGGGTATATGAATTTGTATCCTTGGATTCTCTGGTTAGAGTTGGA
TTACATAGTTTCAAAAATCCTAAAGACGACCCAGTGAAGAATTTTTACGA
TGAAAATGCAAAGAAGCCATCAAAGAAGTATTTGAATATTTTAAAGTCTC
AAGAACCACAGTACAAACTCTTCAGAGGACGTTGAACGGATTGAACACAC
CATGTATACATGTATATAACTATTGAAAAATATCGATATTCACAATCAAG
TAATCTAGCCATGGCTATGAGTTTATTAATTCTAGTATGCACTGTATACT
CTCTGCGGAAGAATAGGAGTTTTTCCCCGGAGTGAGCGCTGAAGAAACAC
ATGACGACGTGAAAAAACACTTGTTTGATCCAGCTGAGGTATAAACACTG
AGAAATATTTGAGGGTCAAAGAAGCACTAGGAACGTTACAGTTGGAATTT
GCTAGTCAATCGAGTTTCCAATTTCGCAACCTTTATTATAGTACTAATCT
TATAAGCCATGGATCGCAAAAAAACACTTATAAACTCAAGTGTTTCTAAT
AATAACAGTACCATCAAGGGCCTACAGTTATTCATTGCAGATCTTCGTTC
TGCACAACAAGCACAAGAGCAGGAAAAGAGAATACAATCTGAAATTGTCA
AAATTAAACAGCATTTCGATGCTGCAAAGAAAAAACAAGGCAATCACGAC
AGATTAGGTGGCTATCAAAGAAAGAAGTACGTTGCCAAGCTAGCCTATAT
ATATATTACTTCTAATACGACAAAACTAAATGAAATTTTATTCGGGTTGG
AGCAAACGGTAGAGCTGTTGAAGTCCAGCATATTTTCTGAAAAATTCATT
GGATATATGACCCTTGAGTTGCTTTATGAACGTAGTGAAGTTGTTGCCAA
AGTTAACGATGAGGTGAATTATCAACTGATGAAAGATCTCTCTTCTTCCG
ATGATAATTTCGTAATGTTGGCGCTGAATTTTGTTGGTGTAGTAGGAGAA
CTTACGAACCGTCTAGCGTACAACGATGATATCACAACAGGAGTATTCAA
GATATTAAGATCACCGACCTCCTCCATTTATCTCAAGAAAAAATCAGCAT
TGTCATTTCTAGCACTATTGAAAAGTAATCATTCTATACTGACCGAAGAT
TTACAACGTAAGCAACTATGGATACAAAGGATATTAAGCTTATTGGATGA
TACGGAAAACTATAGGTTAACTTTAGCTACGATTCCGTTAATAGAATTCA
TTGCAAAATACATTGATCCCAGTTACTGTACGAGACTATTACCACAGCTA
ACAGAAATTTTGTACAATTGTGTTGTTGTTGGTACTTCAAGATCTAGTGA
CAATCAGTTTCCGTTAGAATATACGTTCGCGAATATGCCAAATCCTTGGC
TTATCACAAAAGTTGTCTCTTTGTTGAGCATATTGATTGCCTCACCAACT
GAGAGGGATTCTGGCTCATTACTACAAACCAACAACATAGATAATGAATT
ACTAAATAAACTTCGAAAGTGTGTTTCCGTTGCCATCGAATTAGGAACCA
GACAAGCTCAAGATCCCATGGAACGTATCGTCCAAAACACAGTATTGTTT
TCATTGATCAATTTCGCCTCTAAGCTAGATCCGTCGGATGAAGCTATCAG
CAATTCTGTGACAGCCTTATGTTCCCTGCTAACATCTAAGGAAATTAATA
TTCGGTATTTAACGCTAGATTCATTGGTCAAATTATGCTCATCAAGCGGG
AAACCTGCAATTGATGCCGTTCGTTACAAGAATTTGGATATGATTTTTCA
TCTTTTGAACACAGAAAGAGATTCATCTATTGTTAGGAAGGTTGTTGACT
TGTTATATACCTTTACTGATGTTGAAAACGTTAAGATTATTGTGGACGGT
TTACTGCAGTATATTTTATCTCCGAAAAATCTTGCTGAACCGCAAATAAA
ATCTGATATTGCAGTTAAAATAGCTATTTTGACCGAGAAATATGCCACGG
ATATCAATTGGTTTGTAATTATTTCGTTGCAGTTGCTATCATTAACTTCA
AATACAACTATTAACGATGATGAGATCTGGCAACGACTATGTCAAATTGT
AGTGAACAATCCATCTTTACATAGAATAACATGTGAACGGTTGGTGGACT
ATTTATGTAAAAAGCAAGCATCTGAAGCTATTATTAAAGCTGCGGCTTTT
CTACTAGGGGAGTACTCAAGTCTCATAACAGACAGGATTTCAAGCGCAAA
TTTATTTACTTTGTTTGCCGAGAAATATTTTAGTGCACCAAATGTGGCTA
AGGCGATGATATTGACTACGATGATCAAGTTGTACAAGACCTCACCTGAG
ATCGGCTCCAACGTCATCAAATTTTTCCAATTGGAATTGAACTCTCTTGA
TATTGAGTTGCAAACAAGATCCTTCGAATATCTCAACATTATTCAACTGG
CTAAGGTGAACGGAAATACAGATATTTTGCAAATTTTATTTGAACCAATG
CCGCCTTTTAACAGCAAATCTAATCCATTATTGAAGAGATTAGGGTCACT
GCCGGCATCAGCGGGTAGCACAACTTTAATAAATACACCATCCGAAGCAT
CCTCCTCCACGCCTGACTTACTATCAAAAAGAGCAAACTCTTCCAGGTCG
ATCATGGTTCCCATGCCCCCACCATCTCGTAGGAACACCATTGATGATGT
AAATTCCAAAATTAGTTCATCTGAAGACTTTTCAGGAAAGGACTCTTATT
ATTCAAGGCAGATCCTCGCTCCAAATTGGAGGGAAGGTTTCACAAGAATG
ATTTCGCATAAGCAGGGTGTGCTTTTCACATCATCTTTGATGAAAGTTTT
CTATCGGATAACCACTCCTGATGCACAACAGCCATACGTGTTTCATATAT
CTCTTGCCTTCATTAACCTGACTGAGTGGGAAATCACGGGATTATCCACA
CAGATTATCCCTTCAAAAACGCAAGGTAATCCTGAGTATTTAATTATGAA
TATTAATACACCTTCTACTGCTACTATTGGGCCCCATAAAAGGGCAGAGC
AAAGCTATGAAGTTTCAATAAGAAAACCTTTCGACGTTGAAGATAGTCCA
ATTTTGGCAATTCATTTCAAATGTGGCGGTAGTACAAACACTATCAATTT
GAAAACTGCCATAGGCATGACTACAACACTAATTAGCAGCGATGTCAATC
CTAGCATGCATTTGAATTTGGCACAGTTCATCAGCCGTTGGAAGACTTTG
AGCGATGCTTTGGGAAAAGAGGGAGAATACCAAAAATCTGGCATAAAGCT
CAACAAGGATTTTAGAAAAGTTGAAACAATCAGTTTAGAAGACGGACTTC
TACTATTGACGCAAACAGTGAAGAGGTTGGGCTTTGATATAGTCGATCAG
ACCAGTGTTCGTAGTACATTGTTTGTCTCGGGTATTATTCATACGAAAAG
TGAGGGAAACTTCGGTTGTTTAATGAAGATACAATACCAGGTAAATGGAA
CAGTTAATGTTACCTGTAAAACAACGACGGCCGGTCCCCTGGCGAAGTAC
ATTGTCGAATGTATAAAGAATGTGCTTACGAAGTAAAATTTTCTCAAATT
CACTATAATGAAAATCATCCGCATTGTACATATATAAACACACACACACA
TATATATATATATTTGAGATTCTATTTATTTTCATTTTGTGTTGTAATGC
TATAAAAAAAAAGATCTTCGTATAAAATCTCAGTTCATTCAACCTACTAA
ATGATTCTAGCTTCATTTTTTGGAGGTCTAGCACCAAAAATGTCGGTACC
AATTCTGACTTCCGCTGTTCCTTGCCTTATAGCCTCCCTGAAATCAGCAC
TCATCCCCATAGACAATTTCAATGATGTACCAAATTTAGCATCAATCTTC
TTCTTCCACTCAACCAGCGTAGCAAAGTCTCTGTTTTCTTTGCTATCTTC
ATGAGAGACGTTCCATGAACCAATAGTCATTAACCCATTCAACTTAATAT
ACTTGCATTCTTCGGATAAGAAGAAGTCGATGACTTCAAATATTTCTGCT
TCATTATTCAAGCCCGATTTTTGATCCTCATGGGAGGTATTAATTTGAAC
ATTACACAATATTGGGTTGCAATCTGGTTGAAATTTAGCCCTCGATTCGT
TTAATTTTTTGGCTTTCTTCAAGGAGTCGATTGTTTCAACAGAGTATAAA
TTTGGCACTTTAGCCAAATCTTTACATTTATTCGTTTGCAAACCGCCAAT
AAAGTGCCACTTGATATCGTCTGGTAGTAATTTTGCCTTTTCGATCAACT
CTTGAACATAGTTTTCCCCGAACTCCCTCACACCATGGTCGTAAAGAATT
TGTATATCGCTAGCTGGTTTCAATTTCGAAACAACCAATAATAAAATTTT
GGAGGCATTTTCATTAACATGAACATTTTTTGCCTCTGCATTCACAACTT
CCCTTACAGATTCGTATTGGGCAATTAATTGTGTCTTTCTATCTTCATCA
TAAGTAATACCAGTGGACATATTGCAATGTGATGCTGGAATCTTAGTCAA
AAAGGAAAGAGTGATGCCTATCAGTTTTTTTTTTTATTATGCATTTAAGA
GTAGTCTCTACTTATGAACATTTTCTCTGGCCTCTGATCACGTTACTTTA
TTACCCGGATACTGATCATGTTATGGTCTTTAATCAATAAGTAAGTTATA
GAGCCAGTTTCAAGGTCGATAGTTCAGGTGTATAACAATACTTTTTGGTG
CTACCTTGAGCTATTCCATTAGTTAAGTTTGAATTAAATATATCAACTAG
CAATCAAGTCAACTCTAGCGCGCTTCCACACGTTGTGTAGATAAACTGGC
TCTTCACCTTCAACAAGCGTCAATTTCCCGTCTTCAAGATCAGGGCATTG
GACAGTAATTTGTGCATAGGATCCCCTGTTACCTGTTGCTCTAATAAATC
TTCCGGGATTTATAACAACTACGTTTTGGACAACTCTTGCAAAGTGTTGT
AATTCACTGGGTATAATCATTATGTCAGGCGAGAACCCACCAACAAACTC
TGTTAGTCCCAGATAACTCACGTCTAAATCTGCACCAGATATATGTTCAT
AAACTTTTTCTTCTTTGCTTTCCATATCATTGGTTTCCTTCTTCGTAGAT
ACGTCTTTTGGTTTTATTCTTGTACGAATACTACCTGGAAATATGGGGTA
ATACCTGCGCTGTTGTAAAATATGCTCAGAAACACGATCTAATCTATATC
TTGATGAGGTAGTACCGCCTTTTATGACTTCCTTTAGATCTTTGAATGTA
TCAACGTTTGAGCAACCGAAGTATATCTCATTTATTTGAAAAGATGAAGG
ATTAGCCATGCATTTGAAGTTCCTTTTAGGCAGCTGTAAAGCCTTTCTAA
TTAAAGAAGCTTGTGGATATGCGGCGTGATTAGAAATTGCATCTTTTGTG
GAGGGTATCAATACGGTTTGGATATGTGGTGATATGGTTTTTAGAATAGG
AGTAAATAACTTCAAAAAAAGCTCGTCCAATGTTTTGGGCTGTGTCTTGA
ACTGGGGAAAATTTGGCAATTTACCACTCGCTATCAGAGGATGGGTGATA
TCTATAAATGGGCCAAACATTATCAAGACGTGAGGTTTTACCTCATTATT
TATACTATCGATAAATTCTTGCAACAATTCGAGGGAGAAGTTATCATTTG
CAAAGTATGGGCCACAGGTCACGATAACCTTCAAAGAAGAACCTTCCAAA
TTTGCTTGAAACTCCTGCAGTTCCTGCGATGTGGACACTGGGGAGTTTGG
ATAAGGTAGCGGCAAAATAGAGTTAACGGTGAAGTAATCCCCATTAGCAT
TTTTACCTTTGAATGCCACAATTTGGCCTAAGAAAAACGAAAGCTCGTTG
ACCTGCGATAGATCTAACCTTACCCTTCTTCCAACGCCGCCCATTCTTGA
GGTCTCTAGGGAAAGCGATTCTGGATTCAAAAACTTGTCGTAGGTCGGCG
AATCTGGAACTATCCTTCCAACAGCATAAATTTCGGACTGAGATTGAATA
GTTGGATCAGCGAAGTCGTTTGGAGATAACTTATAGTGATTTTGAATAAT
CTTAGTAAACGATTCAATTTGATCATCGAGGACATCAGACGCTTCCTGTA
AGTTTTGCCTCATTGTTCTGAATTTATACTTTTTAGCATCATAAAATGGT
TCTACTTTGACCTGGTTATATGATGGTTCTTCAGTCGAAAGAAGGCCTAC
ATTTGGATTACCAGATGATATTTCAATATTTTCAGGGTTCAAAGAATCCA
AAATTTCACCAGCAGGAACATTTTGCCTCGATGTGGTAGGAGTGTTTGTT
GTTGGAGTTTGGAATGTCGACGAGCCGGGAGTCTTGGCATCCGAGCTTTT
AGCGTGGGACAATGGAGCACTGTCACCCACAGCATCTTCTGCCATGCCTG
GAGTAAACTCCAATTTTAAAGAACTATTTCCTTTTTCATTTGTTTCTGCC
TCAGAGCCTACATTATATGTTTGCTTGGAATCACTGAGTGAAAAGGGACC
ATGTAACTTTCTTTTTTTTAAAGTCGGAGTCTTTGGAATACTAAGGCCAA
ACAAGGGACTTGAATTCAAACTTTTTTTAATCACTGGTTTTTTTGTGGAT
GTGTTTACCTTAGAGGACGATGAAATTTGGTTAGCACGCTTTTCCATTTG
TAATTGTAAAAATTGTTTAAACTCATCTATGTTCTTGGAAGTCAGATCTG
TGTGAGTTTGACGCCTTTGATTGGAGAACTGCTCCCATTTAATGTATAGA
TCCTCGACGGACAATGCATGCAGTTTAGTTAAATTCTCTAATGCAGTGAT
GATTTCCGGCTTGTCTGCATCAGGCCCAAAATGAGTGATGACATCGATAG
ATCCGCTCATTTTTTTTTTTTTCAGTCACTTGCTCCTGCCTAAATTTACC
TTCAAGCTTTGTTGAACCAATTGACAATCAATTATCTTGATATTTTTATA
TGCAAATATATTATGTATATGAAACAAAATGTTATATGTGTCTACAAAGA
GCTCATATTATTACAGTTTTAGAAAAGAGAAAGAACTAAGAAACTCTGGT
GAGACGCGTCACGGTAAAAAAAAATTACGCGTCTACCACGCTATTCTCTA
TTCGTTTGAGGCGATGAACATGATCATTTTAAAGACATTCTTAGGCAAAC
AATCGAATAATCGTTCGGTTTCTTGCTCAGTATAATCTGGAGTAGTTTGG
AGGACTCTCAAACAACGAGCTAATACCACGGCACTGGTGAAGTTCCACGA
AGTATTATCAGTCCCCATAATGAAATAGCTCATTGTTTGGATAATCTCTG
ATATATTAGATTTCTTGAATTGTTGGCAAATGGTAGGAGATTGCAGCATC
TTCCATAAGGTCTCAATTAAAAATGTTTCTTTCACACCAGCGGTGTCAGG
CTGAATTTCAGTAACCAACATGCTTAGAATTCTTGTTGCCGAATGTTTTT
TGAAAAAGTGCGATAACATTAGACTGTCCCTGAACTCTTGCGCTAATTTA
TAGATTTCGTTTCCATAATCAGAAAATTTATTAAGCATTAAAAGGATCTG
TTCCCATACTTCTTCGAAACACATTCTCACCGAAACGCCATCATCGTCGG
CATTCTCGCTTAGTGTATTTAGAAACTTTTTCCAAACCAAAAGACAATGA
ACGAGAATTATGGACTTACTGGATATTTTTGATGGAATTGAAGGCGTGTC
ATCAGTAGATTTCAAAAGCATAATAGCAACATCCAGTAGTTCATCAAAAC
CATTTTCATTCGTCAACCAATCGGTCATTTTTTGATTTTGAAAACAAGTA
ATCAAGGGTTCGATCAGGTAATTTATATGTTTCATAGTGAACGATCCACT
TTTTATCCTGTTTATTGCCTTTGACATGTGATTGAAATAGACATCAAAAT
CCATCAAAGTGTTGCCATTAGAATCAACCATTAAAAGATGACTAATTTCA
TATACAGTCAAGGAATCCCTTGGGAAATTATCCATGATAAGCAAATGCAT
CTTCTCTGATTTTTTGTTATTAACTAGTTTCATCTTTTTGGAGTTTATGT
CTTGTTCAGTTAGTGCTACGTCTCTTTCTCTCTTTACTGTGATCCTTTGC
TTTTGACCCATATTCTCGTCCCCGTTTATTTTGATTGGTGACATTGTTTC
CAAATCAGGCTTTTCATTCTCATTCCCATTTCCAATAAGTTTTTCTGGCT
CATTTATTATCTTTGGAGGATCTGTACTGAATTTTACTGTTGGTTCATTA
TCGTCCTTCAATTTCCTTTCGGTATTTTCACCACTGTTTTGAAAAATTTC
ACTTAAATTCAAATCAGATTTTTGAGAATTTTCCATATCTATATCATCTT
CCTCCTTTGCTGGGTTTGGCTGGTCCAGTTGATAAACACTTACTATTTTC
GTCATTTCTGAAAGCTTTTTATCTTTGTCATTATCATCATGAATAACTAC
GCTGTCTGTGCTTGATGTTCTTTTTCCAACGTTATTCTTCAACTCTAGTG
TTTTATCAGTTTCCAAGTTTTTGAAGGGATTAATCATTGTCATTTCCATG
CATTTCTTAACATCATTTTCGTCTACAGCATCGTCGGATTCCTCATCCCC
TTCAGATTTTTTATTGTCGATGGGAGTGAAGCTTACAGAACTTTCTCTAG
AAATGATGTCTTCTACCTTAAAGTTGGCATCCTTCTTTTCAAGTTCATGA
CAGATTTTCATCTTGGTAGATACAATGTCAAAATCAGCTAGCAATTTATT
AAAACGATTATTATCGAATTTATAAATTTCAAAAATTAGATTGAAATAAC
ATGTGTAGTCAAACTCTTTACCGTAGATTTGAAAGAGTATCATTGATATT
TTAGGCATGAGATCGTTCGTTCCTGACCTCAGAGTGTTATCATGTTTTAT
GTTCAAGTTACGGAAAATCTCTAAAAGTAACTTGAAATTATAATTGAAAA
AAGTGGTTTTGTATTTCATATAGTATAGTTTGAAATCATTCGGACAATTA
TTGGCATTCAAGAAATTGAATAAATCCGCGATAGTTATAATCAAGTTAGT
AAGCTCGTAGGGCTTTTCAGGATTCATTCTATTCTTTAAGATTTCCGCGT
AATCAAAACTATTAATAGAATATAGCTCAATGAGGTAATTTAAGGGAACT
CCATTTGTAAACTTCTCTATACTCAAAAATGGCTTGAAATCATTTGGTGA
CTTTATCATAATTTGGCGTAGCTTTTTCATAATCATGGGAAATTCAAATT
TTGGGGCTGATGATGACTGTTGCGATGTCAACAGTAACTCCTTTTGTAAA
TACTGTAAAGCATCTTTGATCTGAGCTGGAAACGAAGCATCATTGAATTT
TTTGTAAAGGGTTTCATATTCACCAAGTTTATTACTGCCTTTTAATGAGA
TTGGAGAAGATGACATCGAAACATCATTTTTATCCATATATTTCTTTATC
AACGGGTTAGAGTAACTATTTGATAACTCATCAGTCAAGTCGATTTGGTT
TGACGGAAAGTCATCAAAATTTGTGTAATTTTCAGATACTTTTGTGGCGG
CAGTAGAAGAAGGAGGGGCACTAACTTTTCTTTTAGTAACATTATTATTA
TCTTTGGTGTTGCTGTTTGAAACAGAGTTCATACTGTCATGATGCCTTGC
CCTTTTTTCATTTTCTTTACTTGAATATTCACTAGTAGACCTTAAGTTTG
TTTTCAGCTTATTTGATAGTTTACTGGCTATGACACTTCCACCAGCTGTG
ACTGCAGGAGCGTTGAGTAGGGAGGTGGAGGAAGATTGAGTCGGTTGGGC
ATAACTTGGATAGTTCCTTTTCTGCTCCAGTAAACTGGTTTTTCTTGAAG
AATTATTCGAAGAGTGAGAGTACAATCGAGACGTTGCAGAGGAGGCGGAG
GCAGTAGAGGACACCCTGGAAACTTGATAGTTTATATTCAAATGAGCAGG
GATTGCCAATTCTGTTGCTTTTTTCAACTGTGGAGAAAAGGAAGAACTCA
ATAATCTTTTGGCATTTGTAGGATAACATTTGTAGAAATACCAAAAAGTT
AACCTCATTGCCTCTCTAACGGTTGTCTGTGAATCTGAAATGCCCTTTTT
TAGCCATTCTTCGATGTATATGATGTTATTCTCCAACTTTGAGGTTGGCG
AAGTTGTATTTGAATTGTTGAGCGAAAGATTGGAGTCGTTGAACTTAATC
AGGAAGCTACGCAGCAGTATTGCAGAGCAAAATCTCGGTGTTACGGTTTT
CTCATTTATTAATAAAAAAGATAATTGGAATAGTTTATTATGGAAATGAT
TTATATCAATGATCAAAGTAATTAAACAATGAAATGCAGTTTGTGAAGAG
ATTTTCTTGGTAGATGATAACAAGTTCTTGAAAATGACAAATATTTGGTC
CAATATTGATAGGGGCAACTGATCGTTTAGGATATGGATTAGCCTCTTGA
GGAAAAGTAATGCAGTTAATGATAACGTTGTCCTCAACGACGAGGTAGCT
CTTGAAATCAACTCAATCAACTGCACCTCCTTTATTACAGTGACAAATTC
CTCTGGATTATCTTTGGGAATGTTGCCGGATATAATGTTGTCTAATTCAA
TTATATTTGATTGCCTTAGCTTCCAATTTTGTTCTGTTTCCTTTACACTT
TGGAACGGTGCCAACAAATTCTCCAAGTCTTGTTGTAATTGGTTCAAAGA
CTCATAGTTTTTTTTCATCGCTGGGTCTTTACTGCTCAAGTTGTTTGATA
ACTGCGGCAATTTCGCTTCGGCTAATAGTAATTGAAACTCGTACTCTTCG
TCAAACAAGGTCGATTTATCTTCTTGTGAACCATGCTGGTCCTGTGACTT
TGCTAAACTTATGAATTTTTGCTTGAATTTCTCAACTTCTAAATCGTTAA
TAAATCCATCTATCAGATCCTGTGAATTTTCGTCATCCATTTTCAAATAC
TTGTACATTATATCGAAAATAAGCTCTATTATTACATTATTGTTATCATC
GTTTGCGTGTTCATTTAGGTTGTTATTTAAAAGGTTGGTGAAAGACAGCA
TGAAAAACCTCAGTAGTTGCAAATGATTTGAATTATTTTTCTCGTTGATC
TGGATCAACTCATCGATGGTCAATAATGTAGATTTTATCCTATTCAGGTA
ATCTCCGTTTTGGTTTTCACTTGGTCTTCGCAAGAAATTTGCTAGAATAG
CTTGGATCTTCGATGGATTAACCAAATAAATGGCTTCAATGGCTTTAATG
GAAGCCAGCCAAAATTTCTTCTCATTAGGCAACTCGAAAATTAAGTGGTT
TAGTAATTGCTCAACTAGAGTGTCATTGAATTGTACTGGAGACTGCATGG
CCACACGTTTGATAAGGTAACAAAGCGAGGAATGTGATAGGAAGATTAAC
CGCGGGTACGAACGGTAAGCGTAATGGCCGGAGATGAACAGTAACGCAGC
GAAATAAGCTTGGATCGACGATTCGTTAACTAGTTCCTTTTTTACATGTC
CTTTGAACCGTGTAAGCAGTGCCATTTTTTCCTCGATGGGTACAGACTCG
TCCTTGAATACGGTATACAAAGGGAAGGAATCGTCTGGATGTGTATTAGT
GTTGCTGTTATTATTGGTCTCATTGTTGAAGGACGACATTATTTCTGAAG
AATACAAGGTCTCTCCAAAAACCCTAATAATTACCGCTAAATATGCCTGT
CAATCGGATGAAGGGAAGTTTCAACCTCAAATGTAAATAAATAGATGTTT
AGCGTTTTAGAATAAATAAGTAAATAATTTGATTTTCTATAAAGATGTTA
ATGCGCCAATACGCGCCGACGGGGTAACGCATTAAAATAACATGGTATTT
TCGTTTCATTACAAAAAAAGCACTATATGTACTAATAATTATGCTACACT
TGTGTTTATATTGCCAGCGTCGATGTTGATGACAACGCAGAGTTCATACG
GTTTTGGTTTTGGGCTTCACTTGTCTCAGTAGGTTGAGGGTTTGTATGAA
GTTTCAGAGGCTCCGTTAGTAAATGACCCATTCTTTCTATCTTGGTCCTG
AGATAACCTTCTATCTCCTTGGAGTCTATGCCTTCACTGGAGTTTGTCCA
GTGTATGGGTACCATAGGCACTCGTTCAACGCACTTAAGGTAAGGCGCAT
GATCTACCTGTTTTATCTTTTCCGGGTTATTTGTCAGCAGCCTGACATTA
CCGATGCCAAGATCCAGCAAAATAGCCTTACCCAGCGAGAAGTCCCTAGC
ATCCACGGGATGTTTCAGCATTAAGTTGGCCTGCACTGTGTCAGCACCTA
AGTCTTGCAGGTTGTAGGCCTTGAGTTTCTCACCTAACCCGATGCCACGA
CCCTCTTGTCTTAGATACACGATAACACCATGGCCGTTTCCACCTTTGAT
GTTGCTTGTGGGTTCGTGGTCGCAAGCGATAAGCCTACCGGCCCTATCGA
ATTGTTCACCACAATCACAACGGGCGCTCCATGCGTTTTCACCGGTGTAA
CATTCAGAATGGATCCGTACCAGCGTGTCGTTATGGGCGTCCCATGTAGT
GGCTTTGGAAGCTAATAACTCACCTGTACTATCATCAAACTCCAGAGCTA
ATCCGAGTCTATCGTCTTCGTCTGCCACAGTTCTGCCGGGATACAGTTTG
CCAATATAAGCGCCCCTGATCATTCTATCTTGTTGCGTCTCGCACTGTCT
TCTACGGAATAGCGAGCGCGACCGTATGTCTTCACCAAACACAATGGCTA
GATGTTCCTTGTTGTCCCTGTTGTTACTGTAAAGATGTAAAAAGATATCC
GGACCCTGTGTGGTTGGGATACGAGCTCTTGCGACACATTGTACTAGAGG
CAAGCCGCCATCGCCGTTCCTGCCATCACCCGTACCACTAACCTCGTATT
TGCTGCTATCCTGTTTACTGTTGTCGTAGTTATCTATGGTCATCCTGTAG
GTTTGTTGTAGTTTTATGTACGCCACTTTTTGTAATGACTCAATTATTGT
CCACGCCAGCACAGCAACTTCTTTATATATACTATAGCGGCGCTGGCGCT
CACCCCACAAGAGCGTCCGACTAATTTCTGACAAATCGTAAAAAGAAAAA
GAAAAACTCAAAGGAAAAAGAAAAAGTCTCACCCTACACAACTTGTTTTC
AAAAACGGTATAGACCCTACTATTTCTGTTTTAGCCCTATGCTAAGTCTA
GACATTACCCTATCCCTTTTAACGAAAGCCCTTTTGTTTTTTTTCTGTGT
GTCCGGCCGCTCAGCCAAACAACAAACAAGACTATAATCTGGAGCATAAG
TACCCGAGCATATATAACTACTTGGCATACGAAGTAAAAGCATATTGCTC
CCCACTCCTATCGCGCGTCCCCTGTACAACAAAGCATCAACTTATCGGGT
AACTTAGAGACAGCATTAGTATATATACCAGCCATGTCACAGTTCTTCGA
AGCTGCTACTCCCGTTGCAATTCCCACAAACAATACCAACGGCGGCTCCA
GTGATGCCGGCAGCGCCGCCACTGGCGGCGCCCCCGTTGTTGGCACCACC
GCTCAACCCACCATCAATCACAGGCTTTTGCTGTCATTGAAAGAGGCTGC
CAAGATCATTGGCACTAAGGGCTCCACCATCTCACGCATAAGAGCTGCAA
ACGCCGTCAAGATCGGTATTTCTGAAAAGGTGCCCGGTTGCTCTGACAGG
ATCCTGTCCTGTGCTGGGAACGTAATCAATGTGGCCAATGCCATTGGTGA
TATTGTTGACGTGCTTAACAAACGGAATCCCGAAAATGAGGACGCAGCTG
AGGGCGAAGCGGAAGAGCACTACTACTTCCACTTTTTGAACCATATTTTA
CCAGCTCCCTCAAAGGACGAGATCAGAGATCTGCAGCAACTGGAGGACAT
CGGTTATGTGAGGCTCATTGTGGCCAATTCCCATATCTCATCGATTATCG
GGAAAGCAGGCGCCACCATCAAGTCCCTGATCAATAAGCACGGCGTTAAG
ATCGTGGCTTCCAAGGACTTCTTACCTGCTAGCGACGAGAGAATTATCGA
GATCCAGGGTTTCCCAGGATCCATCACCAATGTACTTATCGAAATTAGCG
AGATCATCTTGAGTGACGTTGACGTCAGATTCAGCACAGAAAGATCTTAT
TTCCCTCATCTGAAAAAGTCCTCCGGTGAGCCAACTTCCCCTTCTACCTC
ATCTAACACTAGGATCGAATTGAAGATTCCAGAACTGTATGTAGGCGCCA
TTATTGGCCGTGGAATGAACAGAATTAAGAATTTGAAAACTTTCACAAAA
ACCAATATTGTCGTGGAAAGGAAGGATGACGATGATAAAGACGAAAATTT
TAGAAAATTCATAATCACAAGTAAATTTCCTAAGAATGTCAAACTTGCTG
AGTCCATGCTTTTGAAGAACCTGAATACTGAAATTGAGAAACGTGAAAAC
TACAAGAGAAAATTGGAAGCTGCCGAAGGAGATGCCACTGTTGTTACTGA
ACGCTCTGATTCTGCTTCTTTCTTGGAAGAGAAGGAAGAACCTCAAGAGA
ATCATGATAACAAAGAGGAGCAGTCGTAGTATATACGTGTGCGTGCGCAC
GTCCCACACAGACAAAACAAACTATCATCTTAACGAATAATGTTGCATCA
TTACTAGTTTAAACTGTATTTTTATTAAAGGGAAAAAAATGATTCAATAT
GTATATATTTATTCATGTATATGTATTTTGAATTAAAAAAAAACGTTTTA
TAAATACTCAATAAAGCCGTTGTATTTTCTTTATTACTATCGAAATTCTT
GCTTTAAACATTTCGCGCATCGCCGGCTAGAGGCACAGAGAGGGAAGGGG
AAAATAACATGAAAAAATCGTAAGTTTCTAGGCAATGGTATAAACAAATA
AACAATAAACATGCAATTACAGCTCTAGAACACATATTATCTTCATGGAT
GAATGATAAACTCCAAGAAGAGCATAACGAAAAAGACACCACTTCACAAA
TTAATGGTTTCACGCCGCCGCATATGAGTATAGACTTTCATTCAAATAAC
AATAGCAATATCATCGAGACTATTGGCGTTTCCAAAAGATTAGGAAATTC
TGTATTAAGTGAACTGGATTCTAGAGCTAGCTCAAAATTTGAATTTTTAA
[truncated: 12,000,406 more chars]
