# Supplementary material for: Genome-wide maps of CPD deamination in yeast reveal the impact of DNA sequence context and nucleosome architecture on cytosine deamination rates
Source: Genome Res. 2026 Jan;36(1):183–96. doi: 10.1101/gr.280384.124 (PMC12887450; doi:10.1101/gr.280384.124)
Supplement: Supplement 18 [file Supplemental_Code.zip › Supplemental_Code/TfbsYeastCoord.pm]

#!/usr/bin/perl

use strict;
use warnings;

package TfbsYeastCoord;

sub new
{
	my ($class) = @_;
	
	my $self = bless {}, $class;

	#my $tf_file_name = "../Reb1_10MNase_80mM_len50_less10_expanded.bed";
	#my $tf_file_name = "../Reb1_10MNase_80mM_len50_greater10_expanded.bed";
	#my $tf_file_name = "gal4_chipexo_expanded.bed";
	#my $tf_file_name = "../Abf1_10MNase_80mM_len50_sites_expanded.bed";
	#my $tf_file_name = "Reb1_10MNase_80mM_len50_sites_expanded.bed";
	#my $tf_file_name = "../Rhee_SuppData1_TATA.bed";
	#my $tf_file_name = "../PughTFchipexo_motifs_mcm1.bed";
	#my $tf_file_name = "../tfPugh_chipexo_sort.bed";
	my $tf_file_name = "../tfPugh_chipexo_datafixed_final.bed";

	open( GENE, $tf_file_name) || die "Couldn't open file\n";
	
	my %tf;
	my %tfname;
	# get chromosome length
	my %chrlen = ();
	my $chrfile = "../chrom_len_saccer3.txt";
	open (CHROM, $chrfile ) || die "couldn't open file\n";
	while ( my $ch = <CHROM> )
	{
		chomp $ch;
		my @val = split /\t/, $ch;
		$chrlen{$val[0]} = $val[1];
	}
	
	my %excluded = ( "chrXII	458619	458662	-" => 1, "chrXII	467756	467799	-" => 1, "chrXII	490145	490188	-" => 1, "chrXII	490280	490327	-" => 1);
	while( my $line = <GENE> )
	{
		chomp($line);
		if ( $line eq "" )
		{	next;	}
		elsif ( exists $excluded{$line} && $excluded{$line} == 1 )
		{
			print STDERR "Excluded line: $line\n";
			next;
		}

		my @fields = split /\t/, $line;

		# remove tfbs near telomere
		if ( $fields[1] < 1000 || ( $chrlen{$fields[0]} - $fields[1] ) < 1000  )
		{
			print STDERR "Excluded tfbs: $line\n";
			next;
		}

		my $name = "";
		if ( $fields[4] =~ /^([A-Za-z0-9]+)_/ )
		{
			$name = $1;
		}
		else
		{
			die "no name for TFBS\n";
		}
		push @{$tf{$fields[0]}}, [$fields[1], $fields[2], $fields[3], $name];
		#print STDERR "$line\n";
		push @{$tfname{$name}{$fields[0]}}, [$fields[1], $fields[2], $fields[3]] 
	}

	close ( GENE );
	$self->{'tf'} = \%tf;
	$self->{'tfname'} = \%tfname;
	$self->{'tf_file_name'} = $tf_file_name;
	return $self;	
}

sub get_tf_boundaries
{
	my ($self) = @_;

	return %{$self->{'tf'}};

}

sub get_tfname_boundaries
{
        my ($self) = @_;

        return %{$self->{'tfname'}};
}

sub get_tf_filename
{
        my ($self) = @_;

        return $self->{'tf_file_name'};
}

1;	
