# Supplementary material for: Genome-wide maps of CPD deamination in yeast reveal the impact of DNA sequence context and nucleosome architecture on cytosine deamination rates
Source: Genome Res. 2026 Jan;36(1):183–96. doi: 10.1101/gr.280384.124 (PMC12887450; doi:10.1101/gr.280384.124)
Supplement: Supplement 18 [file Supplemental_Code.zip › Supplemental_Code/tfPugh_chipexo_datafixed_final.bed]

chrI	45326	45327	-	Abf1_15254_Motif_1_bound_1bp_chr1_45326_45326_-	-
chrXI	99903	99904	-	Abf1_15254_Motif_1_bound_1bp_chr11_99903_99903_-	-
chrXII	198255	198256	-	Abf1_15254_Motif_1_bound_1bp_chr12_198255_198255_-	-
chrXII	826727	826728	+	Abf1_15254_Motif_1_bound_1bp_chr12_826728_826728_+	+
chrXIV	507479	507480	-	Abf1_15254_Motif_1_bound_1bp_chr14_507479_507479_-	-
chrXV	218830	218831	-	Abf1_15254_Motif_1_bound_1bp_chr15_218830_218830_-	-
chrXV	380827	380828	+	Abf1_15254_Motif_1_bound_1bp_chr15_380828_380828_+	+
chrXV	780750	780751	+	Abf1_15254_Motif_1_bound_1bp_chr15_780751_780751_+	+
chrIV	341361	341362	+	Abf1_15254_Motif_1_bound_1bp_chr4_341362_341362_+	+
chrIV	417065	417066	-	Abf1_15254_Motif_1_bound_1bp_chr4_417065_417065_-	-
chrVII	23458	23459	-	Abf1_15254_Motif_1_bound_1bp_chr7_23458_23458_-	-
chrVII	625364	625365	-	Abf1_15254_Motif_1_bound_1bp_chr7_625364_625364_-	-
chrVII	905560	905561	-	Abf1_15254_Motif_1_bound_1bp_chr7_905560_905560_-	-
chrVIII	98313	98314	-	Abf1_15254_Motif_1_bound_1bp_chr8_98313_98313_-	-
chrI	108796	108797	-	Abf1_15254_Motif_1_chr1_108796_108796_-	-
chrI	124682	124683	-	Abf1_15254_Motif_1_chr1_124682_124682_-	-
chrI	45446	45447	+	Abf1_15254_Motif_1_chr1_45447_45447_+	+
chrI	61171	61172	-	Abf1_15254_Motif_1_chr1_61171_61171_-	-
chrI	62665	62666	-	Abf1_15254_Motif_1_chr1_62665_62665_-	-
chrX	136374	136375	-	Abf1_15254_Motif_1_chr10_136374_136374_-	-
chrX	207702	207703	+	Abf1_15254_Motif_1_chr10_207703_207703_+	+
chrX	227193	227194	-	Abf1_15254_Motif_1_chr10_227193_227193_-	-
chrX	316602	316603	+	Abf1_15254_Motif_1_chr10_316603_316603_+	+
chrX	335728	335729	-	Abf1_15254_Motif_1_chr10_335728_335728_-	-
chrX	407414	407415	+	Abf1_15254_Motif_1_chr10_407415_407415_+	+
chrX	421803	421804	+	Abf1_15254_Motif_1_chr10_421804_421804_+	+
chrX	449079	449080	-	Abf1_15254_Motif_1_chr10_449079_449079_-	-
chrX	521898	521899	+	Abf1_15254_Motif_1_chr10_521899_521899_+	+
chrX	54258	54259	-	Abf1_15254_Motif_1_chr10_54258_54258_-	-
chrX	555063	555064	-	Abf1_15254_Motif_1_chr10_555063_555063_-	-
chrX	555758	555759	+	Abf1_15254_Motif_1_chr10_555759_555759_+	+
chrX	604370	604371	-	Abf1_15254_Motif_1_chr10_604370_604370_-	-
chrX	608117	608118	+	Abf1_15254_Motif_1_chr10_608118_608118_+	+
chrX	640517	640518	-	Abf1_15254_Motif_1_chr10_640517_640517_-	-
chrX	703730	703731	+	Abf1_15254_Motif_1_chr10_703731_703731_+	+
chrX	83894	83895	+	Abf1_15254_Motif_1_chr10_83895_83895_+	+
chrX	94852	94853	-	Abf1_15254_Motif_1_chr10_94852_94852_-	-
chrXI	125618	125619	+	Abf1_15254_Motif_1_chr11_125619_125619_+	+
chrXI	176632	176633	+	Abf1_15254_Motif_1_chr11_176633_176633_+	+
chrXI	263204	263205	-	Abf1_15254_Motif_1_chr11_263204_263204_-	-
chrXI	359920	359921	-	Abf1_15254_Motif_1_chr11_359920_359920_-	-
chrXI	361982	361983	-	Abf1_15254_Motif_1_chr11_361982_361982_-	-
chrXI	38327	38328	+	Abf1_15254_Motif_1_chr11_38328_38328_+	+
chrXI	385623	385624	+	Abf1_15254_Motif_1_chr11_385624_385624_+	+
chrXI	402249	402250	-	Abf1_15254_Motif_1_chr11_402249_402249_-	-
chrXI	417045	417046	+	Abf1_15254_Motif_1_chr11_417046_417046_+	+
chrXI	435099	435100	+	Abf1_15254_Motif_1_chr11_435100_435100_+	+
chrXI	469521	469522	-	Abf1_15254_Motif_1_chr11_469521_469521_-	-
chrXI	499946	499947	+	Abf1_15254_Motif_1_chr11_499947_499947_+	+
chrXI	525191	525192	-	Abf1_15254_Motif_1_chr11_525191_525191_-	-
chrXI	549448	549449	-	Abf1_15254_Motif_1_chr11_549448_549448_-	-
chrXI	551520	551521	+	Abf1_15254_Motif_1_chr11_551521_551521_+	+
chrXI	578397	578398	-	Abf1_15254_Motif_1_chr11_578397_578397_-	-
chrXI	592690	592691	+	Abf1_15254_Motif_1_chr11_592691_592691_+	+
chrXI	75682	75683	-	Abf1_15254_Motif_1_chr11_75682_75682_-	-
chrXI	82776	82777	+	Abf1_15254_Motif_1_chr11_82777_82777_+	+
chrXII	1043741	1043742	-	Abf1_15254_Motif_1_chr12_1043741_1043741_-	-
chrXII	127396	127397	+	Abf1_15254_Motif_1_chr12_127397_127397_+	+
chrXII	187529	187530	-	Abf1_15254_Motif_1_chr12_187529_187529_-	-
chrXII	193568	193569	+	Abf1_15254_Motif_1_chr12_193569_193569_+	+
chrXII	194279	194280	-	Abf1_15254_Motif_1_chr12_194279_194279_-	-
chrXII	198255	198256	-	Abf1_15254_Motif_1_chr12_198255_198255_-	-
chrXII	253240	253241	+	Abf1_15254_Motif_1_chr12_253241_253241_+	+
chrXII	332280	332281	+	Abf1_15254_Motif_1_chr12_332281_332281_+	+
chrXII	384651	384652	-	Abf1_15254_Motif_1_chr12_384651_384651_-	-
chrXII	504181	504182	-	Abf1_15254_Motif_1_chr12_504181_504181_-	-
chrXII	514950	514951	-	Abf1_15254_Motif_1_chr12_514950_514950_-	-
chrXII	523472	523473	+	Abf1_15254_Motif_1_chr12_523473_523473_+	+
chrXII	539786	539787	+	Abf1_15254_Motif_1_chr12_539787_539787_+	+
chrXII	581894	581895	-	Abf1_15254_Motif_1_chr12_581894_581894_-	-
chrXII	658353	658354	-	Abf1_15254_Motif_1_chr12_658353_658353_-	-
chrXII	672954	672955	+	Abf1_15254_Motif_1_chr12_672955_672955_+	+
chrXII	720496	720497	+	Abf1_15254_Motif_1_chr12_720497_720497_+	+
chrXII	721646	721647	+	Abf1_15254_Motif_1_chr12_721647_721647_+	+
chrXII	73299	73300	-	Abf1_15254_Motif_1_chr12_73299_73299_-	-
chrXII	787501	787502	-	Abf1_15254_Motif_1_chr12_787501_787501_-	-
chrXII	826727	826728	+	Abf1_15254_Motif_1_chr12_826728_826728_+	+
chrXII	862398	862399	+	Abf1_15254_Motif_1_chr12_862399_862399_+	+
chrXII	912451	912452	+	Abf1_15254_Motif_1_chr12_912452_912452_+	+
chrXIII	104335	104336	+	Abf1_15254_Motif_1_chr13_104336_104336_+	+
chrXIII	241910	241911	-	Abf1_15254_Motif_1_chr13_241910_241910_-	-
chrXIII	244011	244012	+	Abf1_15254_Motif_1_chr13_244012_244012_+	+
chrXIII	245921	245922	+	Abf1_15254_Motif_1_chr13_245922_245922_+	+
chrXIII	275862	275863	+	Abf1_15254_Motif_1_chr13_275863_275863_+	+
chrXIII	337640	337641	-	Abf1_15254_Motif_1_chr13_337640_337640_-	-
chrXIII	392626	392627	+	Abf1_15254_Motif_1_chr13_392627_392627_+	+
chrXIII	396583	396584	+	Abf1_15254_Motif_1_chr13_396584_396584_+	+
chrXIII	397815	397816	-	Abf1_15254_Motif_1_chr13_397815_397815_-	-
chrXIII	424826	424827	+	Abf1_15254_Motif_1_chr13_424827_424827_+	+
chrXIII	453861	453862	+	Abf1_15254_Motif_1_chr13_453862_453862_+	+
chrXIII	517358	517359	-	Abf1_15254_Motif_1_chr13_517358_517358_-	-
chrXIII	527658	527659	-	Abf1_15254_Motif_1_chr13_527658_527658_-	-
chrXIII	659361	659362	+	Abf1_15254_Motif_1_chr13_659362_659362_+	+
chrXIII	69864	69865	-	Abf1_15254_Motif_1_chr13_69864_69864_-	-
chrXIII	742860	742861	+	Abf1_15254_Motif_1_chr13_742861_742861_+	+
chrXIII	790002	790003	+	Abf1_15254_Motif_1_chr13_790003_790003_+	+
chrXIII	831588	831589	-	Abf1_15254_Motif_1_chr13_831588_831588_-	-
chrXIII	861240	861241	+	Abf1_15254_Motif_1_chr13_861241_861241_+	+
chrXIV	140639	140640	-	Abf1_15254_Motif_1_chr14_140639_140639_-	-
chrXIV	160518	160519	-	Abf1_15254_Motif_1_chr14_160518_160518_-	-
chrXIV	167962	167963	+	Abf1_15254_Motif_1_chr14_167963_167963_+	+
chrXIV	187883	187884	+	Abf1_15254_Motif_1_chr14_187884_187884_+	+
chrXIV	247282	247283	-	Abf1_15254_Motif_1_chr14_247282_247282_-	-
chrXIV	34578	34579	-	Abf1_15254_Motif_1_chr14_34578_34578_-	-
chrXIV	366605	366606	+	Abf1_15254_Motif_1_chr14_366606_366606_+	+
chrXIV	400692	400693	+	Abf1_15254_Motif_1_chr14_400693_400693_+	+
chrXIV	405742	405743	+	Abf1_15254_Motif_1_chr14_405743_405743_+	+
chrXIV	408185	408186	-	Abf1_15254_Motif_1_chr14_408185_408185_-	-
chrXIV	417706	417707	-	Abf1_15254_Motif_1_chr14_417706_417706_-	-
chrXIV	466729	466730	+	Abf1_15254_Motif_1_chr14_466730_466730_+	+
chrXIV	48158	48159	-	Abf1_15254_Motif_1_chr14_48158_48158_-	-
chrXIV	515068	515069	-	Abf1_15254_Motif_1_chr14_515068_515068_-	-
chrXIV	545086	545087	-	Abf1_15254_Motif_1_chr14_545086_545086_-	-
chrXIV	57826	57827	-	Abf1_15254_Motif_1_chr14_57826_57826_-	-
chrXIV	58025	58026	+	Abf1_15254_Motif_1_chr14_58026_58026_+	+
chrXIV	622778	622779	+	Abf1_15254_Motif_1_chr14_622779_622779_+	+
chrXIV	668221	668222	+	Abf1_15254_Motif_1_chr14_668222_668222_+	+
chrXIV	694175	694176	-	Abf1_15254_Motif_1_chr14_694175_694175_-	-
chrXIV	695456	695457	+	Abf1_15254_Motif_1_chr14_695457_695457_+	+
chrXIV	707651	707652	-	Abf1_15254_Motif_1_chr14_707651_707651_-	-
chrXIV	723313	723314	+	Abf1_15254_Motif_1_chr14_723314_723314_+	+
chrXIV	779007	779008	-	Abf1_15254_Motif_1_chr14_779007_779007_-	-
chrXV	1003353	1003354	+	Abf1_15254_Motif_1_chr15_1003354_1003354_+	+
chrXV	1009829	1009830	-	Abf1_15254_Motif_1_chr15_1009829_1009829_-	-
chrXV	186908	186909	-	Abf1_15254_Motif_1_chr15_186908_186908_-	-
chrXV	233915	233916	-	Abf1_15254_Motif_1_chr15_233915_233915_-	-
chrXV	256226	256227	-	Abf1_15254_Motif_1_chr15_256226_256226_-	-
chrXV	413712	413713	-	Abf1_15254_Motif_1_chr15_413712_413712_-	-
chrXV	432020	432021	-	Abf1_15254_Motif_1_chr15_432020_432020_-	-
chrXV	444460	444461	-	Abf1_15254_Motif_1_chr15_444460_444460_-	-
chrXV	544515	544516	+	Abf1_15254_Motif_1_chr15_544516_544516_+	+
chrXV	592712	592713	-	Abf1_15254_Motif_1_chr15_592712_592712_-	-
chrXV	606328	606329	+	Abf1_15254_Motif_1_chr15_606329_606329_+	+
chrXV	70180	70181	+	Abf1_15254_Motif_1_chr15_70181_70181_+	+
chrXV	722748	722749	-	Abf1_15254_Motif_1_chr15_722748_722748_-	-
chrXV	727347	727348	-	Abf1_15254_Motif_1_chr15_727347_727347_-	-
chrXV	733606	733607	+	Abf1_15254_Motif_1_chr15_733607_733607_+	+
chrXV	738158	738159	-	Abf1_15254_Motif_1_chr15_738158_738158_-	-
chrXV	745478	745479	+	Abf1_15254_Motif_1_chr15_745479_745479_+	+
chrXV	761424	761425	-	Abf1_15254_Motif_1_chr15_761424_761424_-	-
chrXV	772337	772338	-	Abf1_15254_Motif_1_chr15_772337_772337_-	-
chrXV	780750	780751	+	Abf1_15254_Motif_1_chr15_780751_780751_+	+
chrXV	817141	817142	+	Abf1_15254_Motif_1_chr15_817142_817142_+	+
chrXV	898525	898526	+	Abf1_15254_Motif_1_chr15_898526_898526_+	+
chrXV	921405	921406	+	Abf1_15254_Motif_1_chr15_921406_921406_+	+
chrXV	99583	99584	+	Abf1_15254_Motif_1_chr15_99584_99584_+	+
chrXVI	106854	106855	+	Abf1_15254_Motif_1_chr16_106855_106855_+	+
chrXVI	118130	118131	+	Abf1_15254_Motif_1_chr16_118131_118131_+	+
chrXVI	251914	251915	+	Abf1_15254_Motif_1_chr16_251915_251915_+	+
chrXVI	277701	277702	+	Abf1_15254_Motif_1_chr16_277702_277702_+	+
chrXVI	462287	462288	+	Abf1_15254_Motif_1_chr16_462288_462288_+	+
chrXVI	482093	482094	+	Abf1_15254_Motif_1_chr16_482094_482094_+	+
chrXVI	529481	529482	+	Abf1_15254_Motif_1_chr16_529482_529482_+	+
chrXVI	554465	554466	+	Abf1_15254_Motif_1_chr16_554466_554466_+	+
chrXVI	594029	594030	-	Abf1_15254_Motif_1_chr16_594029_594029_-	-
chrXVI	656687	656688	+	Abf1_15254_Motif_1_chr16_656688_656688_+	+
chrXVI	666164	666165	-	Abf1_15254_Motif_1_chr16_666164_666164_-	-
chrXVI	792559	792560	-	Abf1_15254_Motif_1_chr16_792559_792559_-	-
chrXVI	828318	828319	+	Abf1_15254_Motif_1_chr16_828319_828319_+	+
chrXVI	874995	874996	+	Abf1_15254_Motif_1_chr16_874996_874996_+	+
chrXVI	892211	892212	-	Abf1_15254_Motif_1_chr16_892211_892211_-	-
chrXVI	911120	911121	+	Abf1_15254_Motif_1_chr16_911121_911121_+	+
chrXVI	95325	95326	-	Abf1_15254_Motif_1_chr16_95325_95325_-	-
chrII	146017	146018	-	Abf1_15254_Motif_1_chr2_146017_146017_-	-
chrII	159968	159969	-	Abf1_15254_Motif_1_chr2_159968_159968_-	-
chrII	216548	216549	-	Abf1_15254_Motif_1_chr2_216548_216548_-	-
chrII	258153	258154	+	Abf1_15254_Motif_1_chr2_258154_258154_+	+
chrII	299990	299991	-	Abf1_15254_Motif_1_chr2_299990_299990_-	-
chrII	392542	392543	-	Abf1_15254_Motif_1_chr2_392542_392542_-	-
chrII	401016	401017	+	Abf1_15254_Motif_1_chr2_401017_401017_+	+
chrII	47271	47272	-	Abf1_15254_Motif_1_chr2_47271_47271_-	-
chrII	535087	535088	+	Abf1_15254_Motif_1_chr2_535088_535088_+	+
chrII	618687	618688	+	Abf1_15254_Motif_1_chr2_618688_618688_+	+
chrII	647329	647330	+	Abf1_15254_Motif_1_chr2_647330_647330_+	+
chrII	75076	75077	-	Abf1_15254_Motif_1_chr2_75076_75076_-	-
chrII	770763	770764	+	Abf1_15254_Motif_1_chr2_770764_770764_+	+
chrIII	103497	103498	-	Abf1_15254_Motif_1_chr3_103497_103497_-	-
chrIII	216496	216497	+	Abf1_15254_Motif_1_chr3_216497_216497_+	+
chrIII	240675	240676	+	Abf1_15254_Motif_1_chr3_240676_240676_+	+
chrIII	24645	24646	-	Abf1_15254_Motif_1_chr3_24645_24645_-	-
chrIII	258757	258758	+	Abf1_15254_Motif_1_chr3_258758_258758_+	+
chrIII	279958	279959	+	Abf1_15254_Motif_1_chr3_279959_279959_+	+
chrIII	47056	47057	-	Abf1_15254_Motif_1_chr3_47056_47056_-	-
chrIII	61525	61526	+	Abf1_15254_Motif_1_chr3_61526_61526_+	+
chrIII	65723	65724	+	Abf1_15254_Motif_1_chr3_65724_65724_+	+
chrIV	1002373	1002374	+	Abf1_15254_Motif_1_chr4_1002374_1002374_+	+
chrIV	1020506	1020507	-	Abf1_15254_Motif_1_chr4_1020506_1020506_-	-
chrIV	1030381	1030382	+	Abf1_15254_Motif_1_chr4_1030382_1030382_+	+
chrIV	1031821	1031822	-	Abf1_15254_Motif_1_chr4_1031821_1031821_-	-
chrIV	1055032	1055033	-	Abf1_15254_Motif_1_chr4_1055032_1055032_-	-
chrIV	1087425	1087426	-	Abf1_15254_Motif_1_chr4_1087425_1087425_-	-
chrIV	1125229	1125230	-	Abf1_15254_Motif_1_chr4_1125229_1125229_-	-
chrIV	1127708	1127709	-	Abf1_15254_Motif_1_chr4_1127708_1127708_-	-
chrIV	1195305	1195306	+	Abf1_15254_Motif_1_chr4_1195306_1195306_+	+
chrIV	1196429	1196430	+	Abf1_15254_Motif_1_chr4_1196430_1196430_+	+
chrIV	121869	121870	-	Abf1_15254_Motif_1_chr4_121869_121869_-	-
chrIV	1267259	1267260	-	Abf1_15254_Motif_1_chr4_1267259_1267259_-	-
chrIV	1277473	1277474	-	Abf1_15254_Motif_1_chr4_1277473_1277473_-	-
chrIV	1293260	1293261	+	Abf1_15254_Motif_1_chr4_1293261_1293261_+	+
chrIV	1317984	1317985	+	Abf1_15254_Motif_1_chr4_1317985_1317985_+	+
chrIV	1328634	1328635	-	Abf1_15254_Motif_1_chr4_1328634_1328634_-	-
chrIV	1367328	1367329	-	Abf1_15254_Motif_1_chr4_1367328_1367328_-	-
chrIV	1385924	1385925	+	Abf1_15254_Motif_1_chr4_1385925_1385925_+	+
chrIV	1386657	1386658	-	Abf1_15254_Motif_1_chr4_1386657_1386657_-	-
chrIV	1388639	1388640	-	Abf1_15254_Motif_1_chr4_1388639_1388639_-	-
chrIV	1490876	1490877	+	Abf1_15254_Motif_1_chr4_1490877_1490877_+	+
chrIV	172328	172329	+	Abf1_15254_Motif_1_chr4_172329_172329_+	+
chrIV	198550	198551	-	Abf1_15254_Motif_1_chr4_198550_198550_-	-
chrIV	199840	199841	-	Abf1_15254_Motif_1_chr4_199840_199840_-	-
chrIV	228990	228991	-	Abf1_15254_Motif_1_chr4_228990_228990_-	-
chrIV	242168	242169	+	Abf1_15254_Motif_1_chr4_242169_242169_+	+
chrIV	251402	251403	+	Abf1_15254_Motif_1_chr4_251403_251403_+	+
chrIV	272056	272057	+	Abf1_15254_Motif_1_chr4_272057_272057_+	+
chrIV	304961	304962	+	Abf1_15254_Motif_1_chr4_304962_304962_+	+
chrIV	403556	403557	-	Abf1_15254_Motif_1_chr4_403556_403556_-	-
chrIV	43833	43834	-	Abf1_15254_Motif_1_chr4_43833_43833_-	-
chrIV	452833	452834	+	Abf1_15254_Motif_1_chr4_452834_452834_+	+
chrIV	501658	501659	+	Abf1_15254_Motif_1_chr4_501659_501659_+	+
chrIV	62242	62243	-	Abf1_15254_Motif_1_chr4_62242_62242_-	-
chrIV	652482	652483	+	Abf1_15254_Motif_1_chr4_652483_652483_+	+
chrIV	716757	716758	-	Abf1_15254_Motif_1_chr4_716757_716757_-	-
chrIV	848060	848061	-	Abf1_15254_Motif_1_chr4_848060_848060_-	-
chrIV	867903	867904	-	Abf1_15254_Motif_1_chr4_867903_867903_-	-
chrIV	952576	952577	+	Abf1_15254_Motif_1_chr4_952577_952577_+	+
chrV	382358	382359	-	Abf1_15254_Motif_1_chr5_382358_382358_-	-
chrV	387031	387032	-	Abf1_15254_Motif_1_chr5_387031_387031_-	-
chrV	404527	404528	+	Abf1_15254_Motif_1_chr5_404528_404528_+	+
chrV	509989	509990	-	Abf1_15254_Motif_1_chr5_509989_509989_-	-
chrV	82907	82908	+	Abf1_15254_Motif_1_chr5_82908_82908_+	+
chrVI	103344	103345	+	Abf1_15254_Motif_1_chr6_103345_103345_+	+
chrVI	164897	164898	-	Abf1_15254_Motif_1_chr6_164897_164897_-	-
chrVI	210240	210241	+	Abf1_15254_Motif_1_chr6_210241_210241_+	+
chrVI	40312	40313	+	Abf1_15254_Motif_1_chr6_40313_40313_+	+
chrVI	58392	58393	+	Abf1_15254_Motif_1_chr6_58393_58393_+	+
chrVI	74940	74941	+	Abf1_15254_Motif_1_chr6_74941_74941_+	+
chrVII	1026777	1026778	+	Abf1_15254_Motif_1_chr7_1026778_1026778_+	+
chrVII	1058959	1058960	+	Abf1_15254_Motif_1_chr7_1058960_1058960_+	+
chrVII	131401	131402	-	Abf1_15254_Motif_1_chr7_131401_131401_-	-
chrVII	141883	141884	-	Abf1_15254_Motif_1_chr7_141883_141883_-	-
chrVII	148091	148092	+	Abf1_15254_Motif_1_chr7_148092_148092_+	+
chrVII	23458	23459	-	Abf1_15254_Motif_1_chr7_23458_23458_-	-
chrVII	280690	280691	-	Abf1_15254_Motif_1_chr7_280690_280690_-	-
chrVII	306430	306431	-	Abf1_15254_Motif_1_chr7_306430_306430_-	-
chrVII	428335	428336	+	Abf1_15254_Motif_1_chr7_428336_428336_+	+
chrVII	465605	465606	-	Abf1_15254_Motif_1_chr7_465605_465605_-	-
chrVII	475375	475376	+	Abf1_15254_Motif_1_chr7_475376_475376_+	+
chrVII	547530	547531	+	Abf1_15254_Motif_1_chr7_547531_547531_+	+
chrVII	56279	56280	+	Abf1_15254_Motif_1_chr7_56280_56280_+	+
chrVII	601494	601495	+	Abf1_15254_Motif_1_chr7_601495_601495_+	+
chrVII	607253	607254	+	Abf1_15254_Motif_1_chr7_607254_607254_+	+
chrVII	67443	67444	+	Abf1_15254_Motif_1_chr7_67444_67444_+	+
chrVII	699929	699930	+	Abf1_15254_Motif_1_chr7_699930_699930_+	+
chrVII	729867	729868	+	Abf1_15254_Motif_1_chr7_729868_729868_+	+
chrVII	750258	750259	+	Abf1_15254_Motif_1_chr7_750259_750259_+	+
chrVII	780041	780042	+	Abf1_15254_Motif_1_chr7_780042_780042_+	+
chrVII	81347	81348	-	Abf1_15254_Motif_1_chr7_81347_81347_-	-
chrVII	859690	859691	+	Abf1_15254_Motif_1_chr7_859691_859691_+	+
chrVII	867649	867650	+	Abf1_15254_Motif_1_chr7_867650_867650_+	+
chrVII	953664	953665	+	Abf1_15254_Motif_1_chr7_953665_953665_+	+
chrVII	996724	996725	-	Abf1_15254_Motif_1_chr7_996724_996724_-	-
chrVII	999297	999298	+	Abf1_15254_Motif_1_chr7_999298_999298_+	+
chrVIII	190288	190289	-	Abf1_15254_Motif_1_chr8_190288_190288_-	-
chrVIII	227290	227291	-	Abf1_15254_Motif_1_chr8_227290_227290_-	-
chrVIII	236378	236379	+	Abf1_15254_Motif_1_chr8_236379_236379_+	+
chrVIII	255946	255947	+	Abf1_15254_Motif_1_chr8_255947_255947_+	+
chrVIII	267377	267378	-	Abf1_15254_Motif_1_chr8_267377_267377_-	-
chrVIII	284744	284745	-	Abf1_15254_Motif_1_chr8_284744_284744_-	-
chrVIII	341629	341630	+	Abf1_15254_Motif_1_chr8_341630_341630_+	+
chrVIII	422554	422555	+	Abf1_15254_Motif_1_chr8_422555_422555_+	+
chrVIII	437138	437139	-	Abf1_15254_Motif_1_chr8_437138_437138_-	-
chrVIII	48132	48133	-	Abf1_15254_Motif_1_chr8_48132_48132_-	-
chrVIII	50876	50877	-	Abf1_15254_Motif_1_chr8_50876_50876_-	-
chrVIII	98313	98314	-	Abf1_15254_Motif_1_chr8_98313_98313_-	-
chrIX	113432	113433	+	Abf1_15254_Motif_1_chr9_113433_113433_+	+
chrIX	212327	212328	-	Abf1_15254_Motif_1_chr9_212327_212327_-	-
chrIX	254326	254327	-	Abf1_15254_Motif_1_chr9_254326_254326_-	-
chrIX	261039	261040	-	Abf1_15254_Motif_1_chr9_261039_261039_-	-
chrIX	285358	285359	-	Abf1_15254_Motif_1_chr9_285358_285358_-	-
chrIX	292353	292354	+	Abf1_15254_Motif_1_chr9_292354_292354_+	+
chrIX	348978	348979	-	Abf1_15254_Motif_1_chr9_348978_348978_-	-
chrIX	375262	375263	+	Abf1_15254_Motif_1_chr9_375263_375263_+	+
chrIX	399663	399664	+	Abf1_15254_Motif_1_chr9_399664_399664_+	+
chrIX	77867	77868	+	Abf1_15254_Motif_1_chr9_77868_77868_+	+
chrIX	96544	96545	+	Abf1_15254_Motif_1_chr9_96545_96545_+	+
chrIX	96738	96739	-	Abf1_15254_Motif_1_chr9_96738_96738_-	-
chrXII	212291	212292	+	Aft2_11942_Motif_1_bound_1bp_chr12_212292_212292_+	+
chrXIII	798166	798167	-	Aft2_11942_Motif_1_bound_1bp_chr13_798166_798166_-	-
chrIV	1080599	1080600	+	Aft2_11942_Motif_1_bound_1bp_chr4_1080600_1080600_+	+
chrIV	765438	765439	+	Aft2_11942_Motif_1_bound_1bp_chr4_765439_765439_+	+
chrXII	416873	416874	+	Aft2_11942_Motif_1_chr12_416874_416874_+	+
chrXIII	798166	798167	-	Aft2_11942_Motif_1_chr13_798166_798166_-	-
chrXVI	678901	678902	+	Aft2_11942_Motif_1_chr16_678902_678902_+	+
chrXIV	503504	503505	-	Azf1_19305_Motif_1_bound_1bp_chr14_503504_503504_-	-
chrXI	393519	393520	-	Azf1_19305_Motif_1_chr11_393519_393519_-	-
chrXII	728349	728350	+	Azf1_19305_Motif_1_chr12_728350_728350_+	+
chrXIII	253533	253534	+	Azf1_19305_Motif_1_chr13_253534_253534_+	+
chrXIV	503504	503505	-	Azf1_19305_Motif_1_chr14_503504_503504_-	-
chrXVI	627563	627564	+	Azf1_19305_Motif_1_chr16_627564_627564_+	+
chrIV	1469036	1469037	-	Azf1_19305_Motif_1_chr4_1469036_1469036_-	-
chrXIII	637214	637215	-	Bas1_12018_Motif_2_bound_1bp_chr13_637214_637214_-	-
chrXVI	576229	576230	+	Bas1_12018_Motif_2_bound_1bp_chr16_576230_576230_+	+
chrV	342626	342627	-	Bas1_12018_Motif_2_bound_1bp_chr5_342626_342626_-	-
chrXI	590105	590106	-	Bas1_12018_Motif_2_chr11_590105_590105_-	-
chrXII	259791	259792	-	Bas1_12018_Motif_2_chr12_259791_259791_-	-
chrXII	844064	844065	+	Bas1_12018_Motif_2_chr12_844065_844065_+	+
chrXIII	509580	509581	+	Bas1_12018_Motif_2_chr13_509581_509581_+	+
chrXIII	637214	637215	-	Bas1_12018_Motif_2_chr13_637214_637214_-	-
chrXIII	867441	867442	+	Bas1_12018_Motif_2_chr13_867442_867442_+	+
chrXV	566337	566338	+	Bas1_12018_Motif_2_chr15_566338_566338_+	+
chrXVI	576229	576230	+	Bas1_12018_Motif_2_chr16_576230_576230_+	+
chrV	266060	266061	+	Bas1_12018_Motif_2_chr5_266061_266061_+	+
chrX	236736	236737	-	Cad1_20421_Motif_1_bound_1bp_chr10_236736_236736_-	-
chrX	623159	623160	-	Cad1_20421_Motif_1_bound_1bp_chr10_623159_623159_-	-
chrXIII	912407	912408	+	Cad1_20421_Motif_1_bound_1bp_chr13_912408_912408_+	+
chrIV	1502516	1502517	+	Cad1_20421_Motif_1_bound_1bp_chr4_1502517_1502517_+	+
chrVIII	123852	123853	+	Cad1_20421_Motif_1_bound_1bp_chr8_123853_123853_+	+
chrX	236736	236737	-	Cad1_20421_Motif_1_chr10_236736_236736_-	-
chrX	349101	349102	-	Cad1_20421_Motif_1_chr10_349101_349101_-	-
chrX	649626	649627	-	Cad1_20421_Motif_1_chr10_649626_649626_-	-
chrXI	248061	248062	-	Cad1_20421_Motif_1_chr11_248061_248061_-	-
chrXI	277982	277983	+	Cad1_20421_Motif_1_chr11_277983_277983_+	+
chrXIII	912407	912408	+	Cad1_20421_Motif_1_chr13_912408_912408_+	+
chrXV	238491	238492	-	Cad1_20421_Motif_1_chr15_238491_238491_-	-
chrXV	656714	656715	+	Cad1_20421_Motif_1_chr15_656715_656715_+	+
chrIII	75516	75517	-	Cad1_20421_Motif_1_chr3_75516_75516_-	-
chrIV	1502516	1502517	+	Cad1_20421_Motif_1_chr4_1502517_1502517_+	+
chrVIII	123852	123853	+	Cad1_20421_Motif_1_chr8_123853_123853_+	+
chrVIII	168664	168665	-	Cad1_20421_Motif_1_chr8_168664_168664_-	-
chrII	337108	337109	-	Cbf1_10352_Motif_1_bound_1bp_chr2_337108_337108_-	-
chrI	99879	99880	-	Cbf1_10352_Motif_1_chr1_99879_99879_-	-
chrX	195475	195476	+	Cbf1_10352_Motif_1_chr10_195476_195476_+	+
chrX	455863	455864	+	Cbf1_10352_Motif_1_chr10_455864_455864_+	+
chrX	684432	684433	-	Cbf1_10352_Motif_1_chr10_684432_684432_-	-
chrXI	571346	571347	-	Cbf1_10352_Motif_1_chr11_571346_571346_-	-
chrXI	80718	80719	+	Cbf1_10352_Motif_1_chr11_80719_80719_+	+
chrXII	131019	131020	+	Cbf1_10352_Motif_1_chr12_131020_131020_+	+
chrXII	323237	323238	+	Cbf1_10352_Motif_1_chr12_323238_323238_+	+
chrXII	424460	424461	-	Cbf1_10352_Motif_1_chr12_424460_424460_-	-
chrXII	440033	440034	+	Cbf1_10352_Motif_1_chr12_440034_440034_+	+
chrXII	470716	470717	+	Cbf1_10352_Motif_1_chr12_470717_470717_+	+
chrXII	474368	474369	+	Cbf1_10352_Motif_1_chr12_474369_474369_+	+
chrXII	483948	483949	+	Cbf1_10352_Motif_1_chr12_483949_483949_+	+
chrXII	487600	487601	+	Cbf1_10352_Motif_1_chr12_487601_487601_+	+
chrXIII	777854	777855	-	Cbf1_10352_Motif_1_chr13_777854_777854_-	-
chrXIV	447175	447176	+	Cbf1_10352_Motif_1_chr14_447176_447176_+	+
chrXIV	507511	507512	+	Cbf1_10352_Motif_1_chr14_507512_507512_+	+
chrXIV	559478	559479	+	Cbf1_10352_Motif_1_chr14_559479_559479_+	+
chrXIV	687778	687779	-	Cbf1_10352_Motif_1_chr14_687778_687778_-	-
chrXIV	719187	719188	-	Cbf1_10352_Motif_1_chr14_719187_719187_-	-
chrXV	511385	511386	+	Cbf1_10352_Motif_1_chr15_511386_511386_+	+
chrXV	878187	878188	+	Cbf1_10352_Motif_1_chr15_878188_878188_+	+
chrXVI	163769	163770	+	Cbf1_10352_Motif_1_chr16_163770_163770_+	+
chrXVI	188779	188780	-	Cbf1_10352_Motif_1_chr16_188779_188779_-	-
chrII	337108	337109	-	Cbf1_10352_Motif_1_chr2_337108_337108_-	-
chrII	427036	427037	-	Cbf1_10352_Motif_1_chr2_427036_427036_-	-
chrIII	264901	264902	+	Cbf1_10352_Motif_1_chr3_264902_264902_+	+
chrIII	50482	50483	+	Cbf1_10352_Motif_1_chr3_50483_50483_+	+
chrIV	1337941	1337942	+	Cbf1_10352_Motif_1_chr4_1337942_1337942_+	+
chrIV	326338	326339	-	Cbf1_10352_Motif_1_chr4_326338_326338_-	-
chrIV	345148	345149	-	Cbf1_10352_Motif_1_chr4_345148_345148_-	-
chrIV	682042	682043	+	Cbf1_10352_Motif_1_chr4_682043_682043_+	+
chrIV	740157	740158	+	Cbf1_10352_Motif_1_chr4_740158_740158_+	+
chrV	276306	276307	-	Cbf1_10352_Motif_1_chr5_276306_276306_-	-
chrV	307502	307503	+	Cbf1_10352_Motif_1_chr5_307503_307503_+	+
chrV	70328	70329	+	Cbf1_10352_Motif_1_chr5_70329_70329_+	+
chrVI	225022	225023	+	Cbf1_10352_Motif_1_chr6_225023_225023_+	+
chrVII	942365	942366	+	Cbf1_10352_Motif_1_chr7_942366_942366_+	+
chrVII	951411	951412	+	Cbf1_10352_Motif_1_chr7_951412_951412_+	+
chrVIII	283487	283488	-	Cbf1_10352_Motif_1_chr8_283487_283487_-	-
chrVIII	540347	540348	-	Cbf1_10352_Motif_1_chr8_540347_540347_-	-
chrXVI	812956	812957	+	Cha4_20422_Motif_1_bound_1bp_chr16_812957_812957_+	+
chrIX	258454	258455	+	Cha4_20422_Motif_1_bound_1bp_chr9_258455_258455_+	+
chrXVI	40556	40557	-	Cha4_20422_Motif_1_chr16_40556_40556_-	-
chrIII	17109	17110	+	Cha4_20422_Motif_1_chr3_17110_17110_+	+
chrV	322083	322084	-	Cha4_20422_Motif_1_chr5_322083_322083_-	-
chrIX	258454	258455	+	Cha4_20422_Motif_1_chr9_258455_258455_+	+
chrIX	386736	386737	+	Cha4_20422_Motif_1_chr9_386737_386737_+	+
chrX	18979	18980	-	Cin5_17890_Motif_1_bound_1bp_chr10_18979_18979_-	-
chrXI	356212	356213	-	Cin5_17890_Motif_1_bound_1bp_chr11_356212_356212_-	-
chrXII	36830	36831	-	Cin5_17890_Motif_1_bound_1bp_chr12_36830_36830_-	-
chrXII	602638	602639	+	Cin5_17890_Motif_1_bound_1bp_chr12_602639_602639_+	+
chrXIII	10007	10008	+	Cin5_17890_Motif_1_bound_1bp_chr13_10008_10008_+	+
chrXIII	37839	37840	+	Cin5_17890_Motif_1_bound_1bp_chr13_37840_37840_+	+
chrXIII	432165	432166	+	Cin5_17890_Motif_1_bound_1bp_chr13_432166_432166_+	+
chrXV	24753	24754	-	Cin5_17890_Motif_1_bound_1bp_chr15_24753_24753_-	-
chrXV	43502	43503	+	Cin5_17890_Motif_1_bound_1bp_chr15_43503_43503_+	+
chrXVI	829220	829221	+	Cin5_17890_Motif_1_bound_1bp_chr16_829221_829221_+	+
chrII	798874	798875	+	Cin5_17890_Motif_1_bound_1bp_chr2_798875_798875_+	+
chrV	212299	212300	-	Cin5_17890_Motif_1_bound_1bp_chr5_212299_212299_-	-
chrVII	994137	994138	+	Cin5_17890_Motif_1_bound_1bp_chr7_994138_994138_+	+
chrVIII	206199	206200	+	Cin5_17890_Motif_1_bound_1bp_chr8_206200_206200_+	+
chrIX	18997	18998	-	Cin5_17890_Motif_1_bound_1bp_chr9_18997_18997_-	-
chrX	294990	294991	-	Cin5_17890_Motif_1_chr10_294990_294990_-	-
chrX	442642	442643	-	Cin5_17890_Motif_1_chr10_442642_442642_-	-
chrX	459531	459532	+	Cin5_17890_Motif_1_chr10_459532_459532_+	+
chrX	620475	620476	-	Cin5_17890_Motif_1_chr10_620475_620475_-	-
chrX	669403	669404	+	Cin5_17890_Motif_1_chr10_669404_669404_+	+
chrXI	235987	235988	-	Cin5_17890_Motif_1_chr11_235987_235987_-	-
chrXI	299307	299308	-	Cin5_17890_Motif_1_chr11_299307_299307_-	-
chrXII	154032	154033	-	Cin5_17890_Motif_1_chr12_154032_154032_-	-
chrXII	204776	204777	-	Cin5_17890_Motif_1_chr12_204776_204776_-	-
chrXII	35340	35341	+	Cin5_17890_Motif_1_chr12_35341_35341_+	+
chrXII	36830	36831	-	Cin5_17890_Motif_1_chr12_36830_36830_-	-
chrXII	543509	543510	+	Cin5_17890_Motif_1_chr12_543510_543510_+	+
chrXII	757278	757279	-	Cin5_17890_Motif_1_chr12_757278_757278_-	-
chrXIII	37844	37845	-	Cin5_17890_Motif_1_chr13_37844_37844_-	-
chrXIII	432165	432166	+	Cin5_17890_Motif_1_chr13_432166_432166_+	+
chrXIII	837049	837050	+	Cin5_17890_Motif_1_chr13_837050_837050_+	+
chrXIII	898071	898072	+	Cin5_17890_Motif_1_chr13_898072_898072_+	+
chrXIV	19542	19543	-	Cin5_17890_Motif_1_chr14_19542_19542_-	-
chrXIV	240153	240154	-	Cin5_17890_Motif_1_chr14_240153_240153_-	-
chrXIV	462076	462077	-	Cin5_17890_Motif_1_chr14_462076_462076_-	-
chrXV	1064648	1064649	-	Cin5_17890_Motif_1_chr15_1064648_1064648_-	-
chrXV	375982	375983	+	Cin5_17890_Motif_1_chr15_375983_375983_+	+
chrXVI	591219	591220	+	Cin5_17890_Motif_1_chr16_591220_591220_+	+
chrXVI	789828	789829	-	Cin5_17890_Motif_1_chr16_789828_789828_-	-
chrXVI	818066	818067	+	Cin5_17890_Motif_1_chr16_818067_818067_+	+
chrXVI	921115	921116	-	Cin5_17890_Motif_1_chr16_921115_921115_-	-
chrII	466044	466045	+	Cin5_17890_Motif_1_chr2_466045_466045_+	+
chrII	792691	792692	-	Cin5_17890_Motif_1_chr2_792691_792691_-	-
chrII	798874	798875	+	Cin5_17890_Motif_1_chr2_798875_798875_+	+
chrIII	211826	211827	-	Cin5_17890_Motif_1_chr3_211826_211826_-	-
chrIII	74163	74164	+	Cin5_17890_Motif_1_chr3_74164_74164_+	+
chrIII	77972	77973	-	Cin5_17890_Motif_1_chr3_77972_77972_-	-
chrIV	230757	230758	-	Cin5_17890_Motif_1_chr4_230757_230757_-	-
chrV	144018	144019	-	Cin5_17890_Motif_1_chr5_144018_144018_-	-
chrV	212299	212300	-	Cin5_17890_Motif_1_chr5_212299_212299_-	-
chrV	228349	228350	+	Cin5_17890_Motif_1_chr5_228350_228350_+	+
chrV	242132	242133	+	Cin5_17890_Motif_1_chr5_242133_242133_+	+
chrV	56392	56393	+	Cin5_17890_Motif_1_chr5_56393_56393_+	+
chrVII	557637	557638	+	Cin5_17890_Motif_1_chr7_557638_557638_+	+
chrVII	842763	842764	+	Cin5_17890_Motif_1_chr7_842764_842764_+	+
chrVII	879859	879860	+	Cin5_17890_Motif_1_chr7_879860_879860_+	+
chrVIII	289411	289412	-	Cin5_17890_Motif_1_chr8_289411_289411_-	-
chrVIII	412315	412316	+	Cin5_17890_Motif_1_chr8_412316_412316_+	+
chrVIII	551437	551438	-	Cin5_17890_Motif_1_chr8_551437_551437_-	-
chrVII	190971	190972	+	Crz1_12876_Motif_1_bound_1bp_chr7_190972_190972_+	+
chrII	565062	565063	+	Crz1_12876_Motif_1_chr2_565063_565063_+	+
chrVII	190971	190972	+	Crz1_12876_Motif_1_chr7_190972_190972_+	+
chrXIII	906031	906032	+	Cup9_18501_Motif_1_bound_1bp_chr13_906032_906032_+	+
chrIX	141921	141922	+	Cup9_18501_Motif_1_bound_1bp_chr9_141922_141922_+	+
chrI	185795	185796	-	Cup9_18501_Motif_1_chr1_185795_185795_-	-
chrI	20978	20979	+	Cup9_18501_Motif_1_chr1_20979_20979_+	+
chrI	58584	58585	+	Cup9_18501_Motif_1_chr1_58585_58585_+	+
chrXIII	158501	158502	+	Cup9_18501_Motif_1_chr13_158502_158502_+	+
chrVI	156068	156069	+	Cup9_18501_Motif_1_chr6_156069_156069_+	+
chrVIII	151348	151349	+	Cup9_18501_Motif_1_chr8_151349_151349_+	+
chrVIII	201482	201483	+	Cup9_18501_Motif_1_chr8_201483_201483_+	+
chrIX	386751	386752	-	Ecm22_18487_Motif_1_bound_1bp_chr9_386751_386751_-	-
chrXV	619347	619348	+	Ecm22_18487_Motif_1_chr15_619348_619348_+	+
chrXVI	645609	645610	-	Ecm22_18487_Motif_1_chr16_645609_645609_-	-
chrIV	1278829	1278830	+	Ecm22_18487_Motif_1_chr4_1278830_1278830_+	+
chrIV	1490315	1490316	-	Ecm22_18487_Motif_1_chr4_1490315_1490315_-	-
chrIV	465333	465334	+	Ecm22_18487_Motif_1_chr4_465334_465334_+	+
chrII	89612	89613	+	Fhl1_8944_Motif_1_bound_1bp_chr2_89613_89613_+	+
chrIII	58877	58878	-	Fhl1_8944_Motif_1_bound_1bp_chr3_58877_58877_-	-
chrV	140679	140680	+	Fhl1_8944_Motif_1_bound_1bp_chr5_140680_140680_+	+
chrVIII	75159	75160	-	Fhl1_8944_Motif_1_bound_1bp_chr8_75159_75159_-	-
chrX	73588	73589	-	Fhl1_8944_Motif_1_chr10_73588_73588_-	-
chrXII	713376	713377	+	Fhl1_8944_Motif_1_chr12_713377_713377_+	+
chrXII	781660	781661	+	Fhl1_8944_Motif_1_chr12_781661_781661_+	+
chrXII	796529	796530	-	Fhl1_8944_Motif_1_chr12_796529_796529_-	-
chrXII	819005	819006	-	Fhl1_8944_Motif_1_chr12_819005_819005_-	-
chrXIII	500863	500864	-	Fhl1_8944_Motif_1_chr13_500863_500863_-	-
chrXIII	732212	732213	-	Fhl1_8944_Motif_1_chr13_732212_732212_-	-
chrXV	1028911	1028912	+	Fhl1_8944_Motif_1_chr15_1028912_1028912_+	+
chrII	89612	89613	+	Fhl1_8944_Motif_1_chr2_89613_89613_+	+
chrIII	58877	58878	-	Fhl1_8944_Motif_1_chr3_58877_58877_-	-
chrIV	117392	117393	-	Fhl1_8944_Motif_1_chr4_117392_117392_-	-
chrV	305991	305992	-	Fhl1_8944_Motif_1_chr5_305991_305991_-	-
chrV	423278	423279	-	Fhl1_8944_Motif_1_chr5_423278_423278_-	-
chrV	53739	53740	+	Fhl1_8944_Motif_1_chr5_53740_53740_+	+
chrVII	254351	254352	+	Fhl1_8944_Motif_1_chr7_254352_254352_+	+
chrVII	535008	535009	+	Fhl1_8944_Motif_1_chr7_535009_535009_+	+
chrVIII	506005	506006	+	Fhl1_8944_Motif_1_chr8_506006_506006_+	+
chrVIII	75176	75177	-	Fhl1_8944_Motif_1_chr8_75176_75176_-	-
chrX	598557	598558	-	Fkh1_11009_Motif_1_bound_1bp_chr10_598557_598557_-	-
chrXIII	661879	661880	-	Fkh1_11009_Motif_1_bound_1bp_chr13_661879_661879_-	-
chrXV	797131	797132	-	Fkh1_11009_Motif_1_bound_1bp_chr15_797131_797131_-	-
chrXVI	286425	286426	+	Fkh1_11009_Motif_1_bound_1bp_chr16_286426_286426_+	+
chrXVI	770956	770957	-	Fkh1_11009_Motif_1_bound_1bp_chr16_770956_770956_-	-
chrV	349811	349812	+	Fkh1_11009_Motif_1_bound_1bp_chr5_349812_349812_+	+
chrV	409464	409465	+	Fkh1_11009_Motif_1_bound_1bp_chr5_409465_409465_+	+
chrVIII	384886	384887	+	Fkh1_11009_Motif_1_bound_1bp_chr8_384887_384887_+	+
chrI	79632	79633	-	Fkh1_11009_Motif_1_chr1_79632_79632_-	-
chrX	490939	490940	-	Fkh1_11009_Motif_1_chr10_490939_490939_-	-
chrX	533897	533898	-	Fkh1_11009_Motif_1_chr10_533897_533897_-	-
chrX	598557	598558	-	Fkh1_11009_Motif_1_chr10_598557_598557_-	-
chrX	636970	636971	-	Fkh1_11009_Motif_1_chr10_636970_636970_-	-
chrXI	286402	286403	+	Fkh1_11009_Motif_1_chr11_286403_286403_+	+
chrXI	307214	307215	-	Fkh1_11009_Motif_1_chr11_307214_307214_-	-
chrXI	321861	321862	+	Fkh1_11009_Motif_1_chr11_321862_321862_+	+
chrXI	439757	439758	+	Fkh1_11009_Motif_1_chr11_439758_439758_+	+
chrXI	548028	548029	+	Fkh1_11009_Motif_1_chr11_548029_548029_+	+
chrXI	554765	554766	+	Fkh1_11009_Motif_1_chr11_554766_554766_+	+
chrXII	141030	141031	+	Fkh1_11009_Motif_1_chr12_141031_141031_+	+
chrXII	168952	168953	-	Fkh1_11009_Motif_1_chr12_168952_168952_-	-
chrXII	231252	231253	+	Fkh1_11009_Motif_1_chr12_231253_231253_+	+
chrXII	489073	489074	-	Fkh1_11009_Motif_1_chr12_489073_489073_-	-
chrXII	561864	561865	-	Fkh1_11009_Motif_1_chr12_561864_561864_-	-
chrXII	614608	614609	+	Fkh1_11009_Motif_1_chr12_614609_614609_+	+
chrXII	680094	680095	-	Fkh1_11009_Motif_1_chr12_680094_680094_-	-
chrXII	687309	687310	+	Fkh1_11009_Motif_1_chr12_687310_687310_+	+
chrXII	833791	833792	-	Fkh1_11009_Motif_1_chr12_833791_833791_-	-
chrXII	845937	845938	+	Fkh1_11009_Motif_1_chr12_845938_845938_+	+
chrXIII	137431	137432	-	Fkh1_11009_Motif_1_chr13_137431_137431_-	-
chrXIII	323186	323187	+	Fkh1_11009_Motif_1_chr13_323187_323187_+	+
chrXIII	411519	411520	-	Fkh1_11009_Motif_1_chr13_411519_411519_-	-
chrXIII	501987	501988	+	Fkh1_11009_Motif_1_chr13_501988_501988_+	+
chrXIII	628079	628080	+	Fkh1_11009_Motif_1_chr13_628080_628080_+	+
chrXIII	696668	696669	-	Fkh1_11009_Motif_1_chr13_696668_696668_-	-
chrXIII	865412	865413	+	Fkh1_11009_Motif_1_chr13_865413_865413_+	+
chrXIV	237910	237911	-	Fkh1_11009_Motif_1_chr14_237910_237910_-	-
chrXIV	307208	307209	+	Fkh1_11009_Motif_1_chr14_307209_307209_+	+
chrXIV	310455	310456	+	Fkh1_11009_Motif_1_chr14_310456_310456_+	+
chrXIV	449532	449533	-	Fkh1_11009_Motif_1_chr14_449532_449532_-	-
chrXIV	457458	457459	+	Fkh1_11009_Motif_1_chr14_457459_457459_+	+
chrXIV	498594	498595	+	Fkh1_11009_Motif_1_chr14_498595_498595_+	+
chrXIV	500792	500793	-	Fkh1_11009_Motif_1_chr14_500792_500792_-	-
chrXIV	736631	736632	-	Fkh1_11009_Motif_1_chr14_736631_736631_-	-
chrXV	268126	268127	-	Fkh1_11009_Motif_1_chr15_268126_268126_-	-
chrXV	348198	348199	+	Fkh1_11009_Motif_1_chr15_348199_348199_+	+
chrXV	426396	426397	-	Fkh1_11009_Motif_1_chr15_426396_426396_-	-
chrXV	624431	624432	-	Fkh1_11009_Motif_1_chr15_624431_624431_-	-
chrXV	775551	775552	-	Fkh1_11009_Motif_1_chr15_775551_775551_-	-
chrXV	784781	784782	-	Fkh1_11009_Motif_1_chr15_784781_784781_-	-
chrXV	875458	875459	-	Fkh1_11009_Motif_1_chr15_875458_875458_-	-
chrXV	908316	908317	+	Fkh1_11009_Motif_1_chr15_908317_908317_+	+
chrXVI	259501	259502	-	Fkh1_11009_Motif_1_chr16_259501_259501_-	-
chrXVI	286425	286426	+	Fkh1_11009_Motif_1_chr16_286426_286426_+	+
chrXVI	289347	289348	-	Fkh1_11009_Motif_1_chr16_289347_289347_-	-
chrXVI	329290	329291	-	Fkh1_11009_Motif_1_chr16_329290_329290_-	-
chrXVI	418186	418187	+	Fkh1_11009_Motif_1_chr16_418187_418187_+	+
chrXVI	641574	641575	+	Fkh1_11009_Motif_1_chr16_641575_641575_+	+
chrXVI	73129	73130	+	Fkh1_11009_Motif_1_chr16_73130_73130_+	+
chrXVI	736756	736757	+	Fkh1_11009_Motif_1_chr16_736757_736757_+	+
chrII	161651	161652	-	Fkh1_11009_Motif_1_chr2_161651_161651_-	-
chrII	40685	40686	+	Fkh1_11009_Motif_1_chr2_40686_40686_+	+
chrII	449373	449374	+	Fkh1_11009_Motif_1_chr2_449374_449374_+	+
chrII	486893	486894	-	Fkh1_11009_Motif_1_chr2_486893_486893_-	-
chrII	504547	504548	+	Fkh1_11009_Motif_1_chr2_504548_504548_+	+
chrII	515479	515480	+	Fkh1_11009_Motif_1_chr2_515480_515480_+	+
chrIII	118441	118442	+	Fkh1_11009_Motif_1_chr3_118442_118442_+	+
chrIII	17215	17216	-	Fkh1_11009_Motif_1_chr3_17215_17215_-	-
chrIII	248861	248862	+	Fkh1_11009_Motif_1_chr3_248862_248862_+	+
chrIII	96122	96123	-	Fkh1_11009_Motif_1_chr3_96122_96122_-	-
chrIV	1117031	1117032	+	Fkh1_11009_Motif_1_chr4_1117032_1117032_+	+
chrIV	1403179	1403180	+	Fkh1_11009_Motif_1_chr4_1403180_1403180_+	+
chrIV	282001	282002	-	Fkh1_11009_Motif_1_chr4_282001_282001_-	-
chrIV	423689	423690	+	Fkh1_11009_Motif_1_chr4_423690_423690_+	+
chrIV	42619	42620	+	Fkh1_11009_Motif_1_chr4_42620_42620_+	+
chrIV	614174	614175	-	Fkh1_11009_Motif_1_chr4_614174_614174_-	-
chrIV	621918	621919	-	Fkh1_11009_Motif_1_chr4_621918_621918_-	-
chrIV	671127	671128	-	Fkh1_11009_Motif_1_chr4_671127_671127_-	-
chrIV	681749	681750	+	Fkh1_11009_Motif_1_chr4_681750_681750_+	+
chrIV	819250	819251	+	Fkh1_11009_Motif_1_chr4_819251_819251_+	+
chrIV	870926	870927	+	Fkh1_11009_Motif_1_chr4_870927_870927_+	+
chrIV	995737	995738	-	Fkh1_11009_Motif_1_chr4_995737_995737_-	-
chrV	141165	141166	+	Fkh1_11009_Motif_1_chr5_141166_141166_+	+
chrV	16043	16044	-	Fkh1_11009_Motif_1_chr5_16043_16043_-	-
chrV	349811	349812	+	Fkh1_11009_Motif_1_chr5_349812_349812_+	+
chrV	39735	39736	+	Fkh1_11009_Motif_1_chr5_39736_39736_+	+
chrV	409464	409465	+	Fkh1_11009_Motif_1_chr5_409465_409465_+	+
chrV	546613	546614	+	Fkh1_11009_Motif_1_chr5_546614_546614_+	+
chrVI	104534	104535	-	Fkh1_11009_Motif_1_chr6_104534_104534_-	-
chrVI	167734	167735	-	Fkh1_11009_Motif_1_chr6_167734_167734_-	-
chrVI	184426	184427	-	Fkh1_11009_Motif_1_chr6_184426_184426_-	-
chrVI	220175	220176	+	Fkh1_11009_Motif_1_chr6_220176_220176_+	+
chrVII	1051865	1051866	+	Fkh1_11009_Motif_1_chr7_1051866_1051866_+	+
chrVII	14390	14391	-	Fkh1_11009_Motif_1_chr7_14390_14390_-	-
chrVII	187466	187467	+	Fkh1_11009_Motif_1_chr7_187467_187467_+	+
chrVII	312120	312121	-	Fkh1_11009_Motif_1_chr7_312120_312120_-	-
chrVII	313169	313170	-	Fkh1_11009_Motif_1_chr7_313169_313169_-	-
chrVII	443487	443488	-	Fkh1_11009_Motif_1_chr7_443487_443487_-	-
chrVII	667975	667976	-	Fkh1_11009_Motif_1_chr7_667975_667975_-	-
chrVII	687738	687739	+	Fkh1_11009_Motif_1_chr7_687739_687739_+	+
chrVII	715317	715318	+	Fkh1_11009_Motif_1_chr7_715318_715318_+	+
chrVII	875235	875236	+	Fkh1_11009_Motif_1_chr7_875236_875236_+	+
chrVIII	105963	105964	-	Fkh1_11009_Motif_1_chr8_105963_105963_-	-
chrVIII	220674	220675	-	Fkh1_11009_Motif_1_chr8_220674_220674_-	-
chrVIII	277885	277886	+	Fkh1_11009_Motif_1_chr8_277886_277886_+	+
chrVIII	292884	292885	+	Fkh1_11009_Motif_1_chr8_292885_292885_+	+
chrVIII	342255	342256	-	Fkh1_11009_Motif_1_chr8_342255_342255_-	-
chrVIII	384909	384910	-	Fkh1_11009_Motif_1_chr8_384909_384909_-	-
chrVIII	498910	498911	+	Fkh1_11009_Motif_1_chr8_498911_498911_+	+
chrIX	102380	102381	+	Fkh1_11009_Motif_1_chr9_102381_102381_+	+
chrIX	127364	127365	+	Fkh1_11009_Motif_1_chr9_127365_127365_+	+
chrXII	534660	534661	+	Fkh2_17968_Motif_1_bound_1bp_chr12_534661_534661_+	+
chrVII	289508	289509	+	Fkh2_17968_Motif_1_bound_1bp_chr7_289509_289509_+	+
chrVII	443481	443482	+	Fkh2_17968_Motif_1_bound_1bp_chr7_443482_443482_+	+
chrI	106010	106011	-	Fkh2_17968_Motif_1_chr1_106010_106010_-	-
chrI	92639	92640	+	Fkh2_17968_Motif_1_chr1_92640_92640_+	+
chrXIII	616275	616276	-	Fkh2_17968_Motif_1_chr13_616275_616275_-	-
chrXIV	352174	352175	-	Fkh2_17968_Motif_1_chr14_352174_352174_-	-
chrXVI	829251	829252	-	Fkh2_17968_Motif_1_chr16_829251_829251_-	-
chrVII	289508	289509	+	Fkh2_17968_Motif_1_chr7_289509_289509_+	+
chrXII	289892	289893	+	Gal4_11796_Motif_1_bound_1bp_chr12_289893_289893_+	+
chrXII	289892	289893	+	Gal4_11796_Motif_1_chr12_289893_289893_+	+
chrXIII	171430	171431	+	Gal4_11796_Motif_1_chr13_171431_171431_+	+
chrII	278613	278614	+	Gal4_11796_Motif_1_chr2_278614_278614_+	+
chrVII	625427	625428	+	Gal4_11796_Motif_1_chr7_625428_625428_+	+
chrX	268487	268488	-	Gcn4_18488_Motif_1_bound_1bp_chr10_268487_268487_-	-
chrXV	522772	522773	+	Gcn4_18488_Motif_1_bound_1bp_chr15_522773_522773_+	+
chrV	258237	258238	+	Gcn4_18488_Motif_1_bound_1bp_chr5_258238_258238_+	+
chrVIII	422700	422701	+	Gcn4_18488_Motif_1_bound_1bp_chr8_422701_422701_+	+
chrXV	218868	218869	+	Gcn4_18488_Motif_1_chr15_218869_218869_+	+
chrXV	954083	954084	-	Gcn4_18488_Motif_1_chr15_954083_954083_-	-
chrIV	704263	704264	-	Gcn4_18488_Motif_1_chr4_704263_704263_-	-
chrV	258237	258238	+	Gcn4_18488_Motif_1_chr5_258238_258238_+	+
chrV	295189	295190	-	Gcn4_18488_Motif_1_chr5_295189_295189_-	-
chrV	33817	33818	-	Gcn4_18488_Motif_1_chr5_33817_33817_-	-
chrVIII	141577	141578	+	Gcn4_18488_Motif_1_chr8_141578_141578_+	+
chrVIII	422700	422701	+	Gcn4_18488_Motif_1_chr8_422701_422701_+	+
chrV	545293	545294	-	Gcr1_12449_Motif_1_bound_1bp_chr5_545293_545293_-	-
chrXI	164721	164722	-	Gcr1_12449_Motif_1_chr11_164721_164721_-	-
chrXIII	675250	675251	+	Gcr1_12449_Motif_1_chr13_675251_675251_+	+
chrXVI	412063	412064	+	Gcr1_12449_Motif_1_chr16_412064_412064_+	+
chrII	614252	614253	+	Gcr1_12449_Motif_1_chr2_614253_614253_+	+
chrIV	556844	556845	-	Gcr1_12449_Motif_1_chr4_556844_556844_-	-
chrV	545293	545294	-	Gcr1_12449_Motif_1_chr5_545293_545293_-	-
chrXIV	373826	373827	+	Hal9_11804_Motif_1_bound_1bp_chr14_373827_373827_+	+
chrXV	619353	619354	+	Hal9_11804_Motif_1_bound_1bp_chr15_619354_619354_+	+
chrIX	249226	249227	+	Hal9_11804_Motif_1_bound_1bp_chr9_249227_249227_+	+
chrXIV	373826	373827	+	Hal9_11804_Motif_1_chr14_373827_373827_+	+
chrXV	161880	161881	+	Hal9_11804_Motif_1_chr15_161881_161881_+	+
chrXI	21555	21556	-	Hap1_17050_Motif_1_bound_1bp_chr11_21555_21555_-	-
chrXII	253496	253497	+	Hap1_17050_Motif_1_bound_1bp_chr12_253497_253497_+	+
chrXIII	119379	119380	-	Hap1_17050_Motif_1_bound_1bp_chr13_119379_119379_-	-
chrXV	446938	446939	-	Hap1_17050_Motif_1_bound_1bp_chr15_446938_446938_-	-
chrV	107034	107035	+	Hap1_17050_Motif_1_bound_1bp_chr5_107035_107035_+	+
chrVII	609974	609975	-	Hap1_17050_Motif_1_bound_1bp_chr7_609974_609974_-	-
chrXII	253496	253497	+	Hap1_17050_Motif_1_chr12_253497_253497_+	+
chrXIII	115452	115453	+	Hap1_17050_Motif_1_chr13_115453_115453_+	+
chrXIII	119379	119380	-	Hap1_17050_Motif_1_chr13_119379_119379_-	-
chrXIII	167538	167539	+	Hap1_17050_Motif_1_chr13_167539_167539_+	+
chrXIII	557045	557046	+	Hap1_17050_Motif_1_chr13_557046_557046_+	+
chrXIV	342255	342256	-	Hap1_17050_Motif_1_chr14_342255_342255_-	-
chrXVI	832072	832073	+	Hap1_17050_Motif_1_chr16_832073_832073_+	+
chrIV	147859	147860	+	Hap1_17050_Motif_1_chr4_147860_147860_+	+
chrVII	591070	591071	-	Hap1_17050_Motif_1_chr7_591070_591070_-	-
chrVII	850708	850709	+	Hap1_17050_Motif_1_chr7_850709_850709_+	+
chrVIII	484683	484684	+	Hap1_17050_Motif_1_chr8_484684_484684_+	+
chrIV	94089	94090	+	Hap2_11805_Motif_1_chr4_94090_94090_+	+
chrV	107015	107016	-	Hap2_11805_Motif_1_chr5_107015_107015_-	-
chrX	647232	647233	-	Hap3_18494_Motif_1_bound_1bp_chr10_647232_647232_-	-
chrXII	576539	576540	+	Hap3_18494_Motif_1_bound_1bp_chr12_576540_576540_+	+
chrIV	134875	134876	-	Hap3_18494_Motif_1_bound_1bp_chr4_134875_134875_-	-
chrX	231170	231171	-	Hap3_18494_Motif_1_chr10_231170_231170_-	-
chrX	578346	578347	+	Hap3_18494_Motif_1_chr10_578347_578347_+	+
chrXI	171438	171439	+	Hap3_18494_Motif_1_chr11_171439_171439_+	+
chrXI	179516	179517	+	Hap3_18494_Motif_1_chr11_179517_179517_+	+
chrXI	278872	278873	+	Hap3_18494_Motif_1_chr11_278873_278873_+	+
chrXII	910158	910159	+	Hap3_18494_Motif_1_chr12_910159_910159_+	+
chrXIII	30026	30027	+	Hap3_18494_Motif_1_chr13_30027_30027_+	+
chrXV	185300	185301	+	Hap3_18494_Motif_1_chr15_185301_185301_+	+
chrXVI	502781	502782	+	Hap3_18494_Motif_1_chr16_502782_502782_+	+
chrXVI	582929	582930	+	Hap3_18494_Motif_1_chr16_582930_582930_+	+
chrXVI	822270	822271	-	Hap3_18494_Motif_1_chr16_822270_822270_-	-
chrII	315386	315387	-	Hap3_18494_Motif_1_chr2_315386_315386_-	-
chrII	662670	662671	-	Hap3_18494_Motif_1_chr2_662670_662670_-	-
chrIV	1228388	1228389	-	Hap3_18494_Motif_1_chr4_1228388_1228388_-	-
chrIV	134875	134876	-	Hap3_18494_Motif_1_chr4_134875_134875_-	-
chrIV	1496721	1496722	+	Hap3_18494_Motif_1_chr4_1496722_1496722_+	+
chrIV	156128	156129	-	Hap3_18494_Motif_1_chr4_156128_156128_-	-
chrIV	334545	334546	-	Hap3_18494_Motif_1_chr4_334545_334545_-	-
chrVII	384817	384818	+	Hap3_18494_Motif_1_chr7_384818_384818_+	+
chrVIII	209425	209426	-	Hap3_18494_Motif_1_chr8_209425_209425_-	-
chrXII	500439	500440	-	Hap5_10706_Motif_1_chr12_500439_500439_-	-
chrXII	576539	576540	+	Hap5_10706_Motif_1_chr12_576540_576540_+	+
chrXII	87055	87056	+	Hap5_10706_Motif_1_chr12_87056_87056_+	+
chrXIII	91271	91272	+	Hap5_10706_Motif_1_chr13_91272_91272_+	+
chrXV	683763	683764	+	Hap5_10706_Motif_1_chr15_683764_683764_+	+
chrXVI	159675	159676	+	Hap5_10706_Motif_1_chr16_159676_159676_+	+
chrXVI	29952	29953	-	Hap5_10706_Motif_1_chr16_29952_29952_-	-
chrXVI	919202	919203	-	Hap5_10706_Motif_1_chr16_919202_919202_-	-
chrII	164279	164280	+	Hap5_10706_Motif_1_chr2_164280_164280_+	+
chrIV	442871	442872	-	Hap5_10706_Motif_1_chr4_442871_442871_-	-
chrV	539409	539410	-	Hap5_10706_Motif_1_chr5_539409_539409_-	-
chrVIII	107633	107634	-	Hap5_10706_Motif_1_chr8_107633_107633_-	-
chrXIV	440976	440977	+	Hmo1_12836_Motif_1_bound_1bp_chr14_440977_440977_+	+
chrXVI	794740	794741	-	Hmo1_12836_Motif_1_bound_1bp_chr16_794740_794740_-	-
chrIV	1401538	1401539	+	Hmo1_12836_Motif_1_bound_1bp_chr4_1401539_1401539_+	+
chrIX	68452	68453	-	Hmo1_12836_Motif_1_bound_1bp_chr9_68452_68452_-	-
chrXIV	440976	440977	+	Hmo1_12836_Motif_1_chr14_440977_440977_+	+
chrXV	505478	505479	-	Hmo1_12836_Motif_1_chr15_505478_505478_-	-
chrXV	779674	779675	+	Hmo1_12836_Motif_1_chr15_779675_779675_+	+
chrXVI	378696	378697	-	Hmo1_12836_Motif_1_chr16_378696_378696_-	-
chrIV	1301397	1301398	+	Hmo1_12836_Motif_1_chr4_1301398_1301398_+	+
chrIV	1401538	1401539	+	Hmo1_12836_Motif_1_chr4_1401539_1401539_+	+
chrIV	321991	321992	+	Hmo1_12836_Motif_1_chr4_321992_321992_+	+
chrIV	491305	491306	-	Hmo1_12836_Motif_1_chr4_491305_491305_-	-
chrIV	811981	811982	-	Hmo1_12836_Motif_1_chr4_811981_811981_-	-
chrVII	438615	438616	-	Hmo1_12836_Motif_1_chr7_438615_438615_-	-
chrVII	920238	920239	+	Hmo1_12836_Motif_1_chr7_920239_920239_+	+
chrXII	368481	368482	-	Hms2_17849_Motif_1_bound_1bp_chr12_368481_368481_-	-
chrXII	658413	658414	+	Hms2_17849_Motif_1_bound_1bp_chr12_658414_658414_+	+
chrXII	728414	728415	-	Hms2_17849_Motif_1_bound_1bp_chr12_728414_728414_-	-
chrXII	737892	737893	-	Hms2_17849_Motif_1_bound_1bp_chr12_737892_737892_-	-
chrXII	954460	954461	+	Hms2_17849_Motif_1_bound_1bp_chr12_954461_954461_+	+
chrXIII	91214	91215	-	Hms2_17849_Motif_1_bound_1bp_chr13_91214_91214_-	-
chrXV	232231	232232	-	Hms2_17849_Motif_1_bound_1bp_chr15_232231_232231_-	-
chrXV	83353	83354	+	Hms2_17849_Motif_1_bound_1bp_chr15_83354_83354_+	+
chrIX	139299	139300	-	Hms2_17849_Motif_1_bound_1bp_chr9_139299_139299_-	-
chrXI	258789	258790	-	Hms2_17849_Motif_1_chr11_258789_258789_-	-
chrXII	368481	368482	-	Hms2_17849_Motif_1_chr12_368481_368481_-	-
chrXII	737892	737893	-	Hms2_17849_Motif_1_chr12_737892_737892_-	-
chrXII	954464	954465	+	Hms2_17849_Motif_1_chr12_954465_954465_+	+
chrXIII	280075	280076	+	Hms2_17849_Motif_1_chr13_280076_280076_+	+
chrXV	232231	232232	-	Hms2_17849_Motif_1_chr15_232231_232231_-	-
chrXV	83353	83354	+	Hms2_17849_Motif_1_chr15_83354_83354_+	+
chrVII	516522	516523	+	Hms2_17849_Motif_1_chr7_516523_516523_+	+
chrIX	139299	139300	-	Hms2_17849_Motif_1_chr9_139299_139299_-	-
chrI	141786	141787	+	Hsf1_8581_Motif_1_bound_1bp_chr1_141787_141787_+	+
chrX	381125	381126	+	Hsf1_8581_Motif_1_bound_1bp_chr10_381126_381126_+	+
chrX	521875	521876	+	Hsf1_8581_Motif_1_bound_1bp_chr10_521876_521876_+	+
chrXII	573350	573351	+	Hsf1_8581_Motif_1_bound_1bp_chr12_573351_573351_+	+
chrXII	65582	65583	+	Hsf1_8581_Motif_1_bound_1bp_chr12_65583_65583_+	+
chrXII	665207	665208	-	Hsf1_8581_Motif_1_bound_1bp_chr12_665207_665207_-	-
chrXII	88328	88329	-	Hsf1_8581_Motif_1_bound_1bp_chr12_88328_88328_-	-
chrXIII	632146	632147	+	Hsf1_8581_Motif_1_bound_1bp_chr13_632147_632147_+	+
chrXIV	108309	108310	+	Hsf1_8581_Motif_1_bound_1bp_chr14_108310_108310_+	+
chrXIV	481104	481105	+	Hsf1_8581_Motif_1_bound_1bp_chr14_481105_481105_+	+
chrXIV	619894	619895	-	Hsf1_8581_Motif_1_bound_1bp_chr14_619894_619894_-	-
chrXIV	763181	763182	-	Hsf1_8581_Motif_1_bound_1bp_chr14_763181_763181_-	-
chrXV	170659	170660	-	Hsf1_8581_Motif_1_bound_1bp_chr15_170659_170659_-	-
chrXV	370989	370990	-	Hsf1_8581_Motif_1_bound_1bp_chr15_370989_370989_-	-
chrXV	877905	877906	-	Hsf1_8581_Motif_1_bound_1bp_chr15_877905_877905_-	-
chrXVI	352452	352453	+	Hsf1_8581_Motif_1_bound_1bp_chr16_352453_352453_+	+
chrXVI	75131	75132	-	Hsf1_8581_Motif_1_bound_1bp_chr16_75131_75131_-	-
chrXVI	843058	843059	+	Hsf1_8581_Motif_1_bound_1bp_chr16_843059_843059_+	+
chrXVI	98850	98851	-	Hsf1_8581_Motif_1_bound_1bp_chr16_98850_98850_-	-
chrII	444859	444860	-	Hsf1_8581_Motif_1_bound_1bp_chr2_444859_444859_-	-
chrII	576224	576225	+	Hsf1_8581_Motif_1_bound_1bp_chr2_576225_576225_+	+
chrIII	137380	137381	+	Hsf1_8581_Motif_1_bound_1bp_chr3_137381_137381_+	+
chrIV	769235	769236	+	Hsf1_8581_Motif_1_bound_1bp_chr4_769236_769236_+	+
chrIV	806385	806386	-	Hsf1_8581_Motif_1_bound_1bp_chr4_806385_806385_-	-
chrIV	892577	892578	+	Hsf1_8581_Motif_1_bound_1bp_chr4_892578_892578_+	+
chrIV	974481	974482	+	Hsf1_8581_Motif_1_bound_1bp_chr4_974482_974482_+	+
chrVII	772117	772118	-	Hsf1_8581_Motif_1_bound_1bp_chr7_772117_772117_-	-
chrVII	915028	915029	-	Hsf1_8581_Motif_1_bound_1bp_chr7_915028_915028_-	-
chrI	141786	141787	+	Hsf1_8581_Motif_1_chr1_141787_141787_+	+
chrX	381125	381126	+	Hsf1_8581_Motif_1_chr10_381126_381126_+	+
chrXII	573350	573351	+	Hsf1_8581_Motif_1_chr12_573351_573351_+	+
chrXII	65582	65583	+	Hsf1_8581_Motif_1_chr12_65583_65583_+	+
chrXII	88329	88330	+	Hsf1_8581_Motif_1_chr12_88330_88330_+	+
chrXIV	481104	481105	+	Hsf1_8581_Motif_1_chr14_481105_481105_+	+
chrXIV	619895	619896	+	Hsf1_8581_Motif_1_chr14_619896_619896_+	+
chrXIV	763181	763182	-	Hsf1_8581_Motif_1_chr14_763181_763181_-	-
chrXV	170659	170660	-	Hsf1_8581_Motif_1_chr15_170659_170659_-	-
chrXV	380840	380841	+	Hsf1_8581_Motif_1_chr15_380841_380841_+	+
chrXV	877905	877906	-	Hsf1_8581_Motif_1_chr15_877905_877905_-	-
chrXVI	352452	352453	+	Hsf1_8581_Motif_1_chr16_352453_352453_+	+
chrXVI	98850	98851	-	Hsf1_8581_Motif_1_chr16_98850_98850_-	-
chrII	444859	444860	-	Hsf1_8581_Motif_1_chr2_444859_444859_-	-
chrII	576233	576234	-	Hsf1_8581_Motif_1_chr2_576233_576233_-	-
chrIII	137380	137381	+	Hsf1_8581_Motif_1_chr3_137381_137381_+	+
chrIII	39000	39001	-	Hsf1_8581_Motif_1_chr3_39000_39000_-	-
chrIV	417047	417048	+	Hsf1_8581_Motif_1_chr4_417048_417048_+	+
chrIV	806385	806386	-	Hsf1_8581_Motif_1_chr4_806385_806385_-	-
chrIV	892577	892578	+	Hsf1_8581_Motif_1_chr4_892578_892578_+	+
chrIV	974481	974482	+	Hsf1_8581_Motif_1_chr4_974482_974482_+	+
chrVII	785675	785676	+	Hsf1_8581_Motif_1_chr7_785676_785676_+	+
chrVII	915028	915029	-	Hsf1_8581_Motif_1_chr7_915028_915028_-	-
chrX	573097	573098	-	Ino2_17971_Motif_1_chr10_573097_573097_-	-
chrX	623408	623409	+	Ino2_17971_Motif_1_chr10_623409_623409_+	+
chrXI	99808	99809	-	Ino2_17971_Motif_1_chr11_99808_99808_-	-
chrXIV	380988	380989	+	Ino2_17971_Motif_1_chr14_380989_380989_+	+
chrXV	908949	908950	-	Ino2_17971_Motif_1_chr15_908949_908949_-	-
chrII	586314	586315	+	Ino2_17971_Motif_1_chr2_586315_586315_+	+
chrIV	1445681	1445682	+	Ino2_17971_Motif_1_chr4_1445682_1445682_+	+
chrV	237322	237323	-	Ino2_17971_Motif_1_chr5_237322_237322_-	-
chrVII	364183	364184	-	Ino2_17971_Motif_1_chr7_364183_364183_-	-
chrXIV	380991	380992	-	Ino4_15653_Motif_1_bound_1bp_chr14_380991_380991_-	-
chrXVI	108421	108422	-	Ino4_15653_Motif_1_chr16_108421_108421_-	-
chrII	297900	297901	-	Ino4_15653_Motif_1_chr2_297900_297900_-	-
chrVII	802126	802127	+	Ino4_15653_Motif_1_chr7_802127_802127_+	+
chrXIII	483620	483621	+	Leu3_15669_Motif_1_bound_1bp_chr13_483621_483621_+	+
chrV	303541	303542	-	Leu3_15669_Motif_1_bound_1bp_chr5_303541_303541_-	-
chrX	466382	466383	+	Leu3_15669_Motif_1_chr10_466383_466383_+	+
chrXIII	483620	483621	+	Leu3_15669_Motif_1_chr13_483621_483621_+	+
chrXV	1043441	1043442	+	Leu3_15669_Motif_1_chr15_1043442_1043442_+	+
chrXV	762265	762266	-	Leu3_15669_Motif_1_chr15_762265_762265_-	-
chrII	376071	376072	+	Leu3_15669_Motif_1_chr2_376072_376072_+	+
chrV	303541	303542	-	Leu3_15669_Motif_1_chr5_303541_303541_-	-
chrVI	95365	95366	+	Leu3_15669_Motif_1_chr6_95366_95366_+	+
chrVII	478863	478864	-	Leu3_15669_Motif_1_chr7_478863_478863_-	-
chrVIII	517389	517390	+	Leu3_15669_Motif_1_chr8_517390_517390_+	+
chrXIII	751483	751484	-	Lys14_14817_Motif_1_bound_1bp_chr13_751483_751483_-	-
chrII	474158	474159	-	Lys14_14817_Motif_1_bound_1bp_chr2_474158_474158_-	-
chrIV	227066	227067	-	Lys14_14817_Motif_1_bound_1bp_chr4_227066_227066_-	-
chrIV	930841	930842	+	Lys14_14817_Motif_1_bound_1bp_chr4_930842_930842_+	+
chrIX	187809	187810	-	Lys14_14817_Motif_1_bound_1bp_chr9_187809_187809_-	-
chrIX	420888	420889	+	Lys14_14817_Motif_1_bound_1bp_chr9_420889_420889_+	+
chrX	633258	633259	-	Lys14_14817_Motif_1_chr10_633258_633258_-	-
chrXIII	56300	56301	-	Lys14_14817_Motif_1_chr13_56300_56300_-	-
chrXIII	751483	751484	-	Lys14_14817_Motif_1_chr13_751483_751483_-	-
chrXV	48797	48798	+	Lys14_14817_Motif_1_chr15_48798_48798_+	+
chrII	474134	474135	-	Lys14_14817_Motif_1_chr2_474134_474134_-	-
chrII	536366	536367	-	Lys14_14817_Motif_1_chr2_536366_536366_-	-
chrII	784751	784752	-	Lys14_14817_Motif_1_chr2_784751_784751_-	-
chrIV	132866	132867	-	Lys14_14817_Motif_1_chr4_132866_132866_-	-
chrIV	227066	227067	-	Lys14_14817_Motif_1_chr4_227066_227066_-	-
chrIV	512320	512321	-	Lys14_14817_Motif_1_chr4_512320_512320_-	-
chrIV	930841	930842	+	Lys14_14817_Motif_1_chr4_930842_930842_+	+
chrV	342673	342674	+	Lys14_14817_Motif_1_chr5_342674_342674_+	+
chrIX	187809	187810	-	Lys14_14817_Motif_1_chr9_187809_187809_-	-
chrIX	420927	420928	-	Lys14_14817_Motif_1_chr9_420927_420927_-	-
chrX	639250	639251	-	Mac1_12006_Motif_1_bound_1bp_chr10_639250_639250_-	-
chrXIV	618406	618407	+	Mac1_12006_Motif_1_bound_1bp_chr14_618407_618407_+	+
chrXVI	785876	785877	-	Mac1_12006_Motif_1_bound_1bp_chr16_785876_785876_-	-
chrII	800354	800355	+	Mac1_12006_Motif_1_bound_1bp_chr2_800355_800355_+	+
chrIV	507492	507493	+	Mac1_12006_Motif_1_bound_1bp_chr4_507493_507493_+	+
chrX	22869	22870	+	Mac1_12006_Motif_1_chr10_22870_22870_+	+
chrX	639250	639251	-	Mac1_12006_Motif_1_chr10_639250_639250_-	-
chrXII	568283	568284	-	Mac1_12006_Motif_1_chr12_568283_568283_-	-
chrXIII	914883	914884	-	Mac1_12006_Motif_1_chr13_914883_914883_-	-
chrXIII	915544	915545	-	Mac1_12006_Motif_1_chr13_915544_915544_-	-
chrXV	40406	40407	+	Mac1_12006_Motif_1_chr15_40407_40407_+	+
chrXVI	785876	785877	-	Mac1_12006_Motif_1_chr16_785876_785876_-	-
chrIV	507492	507493	+	Mac1_12006_Motif_1_chr4_507493_507493_+	+
chrV	461817	461818	-	Mac1_12006_Motif_1_chr5_461817_461817_-	-
chrXV	742417	742418	+	Matalpha2_14973_Motif_1_bound_1bp_chr15_742418_742418_+	+
chrVIII	115266	115267	-	Matalpha2_14973_Motif_1_bound_1bp_chr8_115266_115266_-	-
chrX	126609	126610	+	Matalpha2_14973_Motif_1_chr10_126610_126610_+	+
chrX	585981	585982	-	Matalpha2_14973_Motif_1_chr10_585981_585981_-	-
chrXII	370837	370838	+	Matalpha2_14973_Motif_1_chr12_370838_370838_+	+
chrXII	675593	675594	+	Matalpha2_14973_Motif_1_chr12_675594_675594_+	+
chrXV	742404	742405	-	Matalpha2_14973_Motif_1_chr15_742404_742404_-	-
chrXVI	781905	781906	-	Matalpha2_14973_Motif_1_chr16_781905_781905_-	-
chrII	383011	383012	+	Matalpha2_14973_Motif_1_chr2_383012_383012_+	+
chrII	555732	555733	+	Matalpha2_14973_Motif_1_chr2_555733_555733_+	+
chrII	787038	787039	+	Matalpha2_14973_Motif_1_chr2_787039_787039_+	+
chrVIII	115266	115267	-	Matalpha2_14973_Motif_1_chr8_115266_115266_-	-
chrX	69119	69120	+	Mbp1_12937_Motif_1_bound_1bp_chr10_69120_69120_+	+
chrXII	253401	253402	-	Mbp1_12937_Motif_1_bound_1bp_chr12_253401_253401_-	-
chrXIII	280002	280003	+	Mbp1_12937_Motif_1_bound_1bp_chr13_280003_280003_+	+
chrXIII	511012	511013	+	Mbp1_12937_Motif_1_bound_1bp_chr13_511013_511013_+	+
chrXIII	880613	880614	-	Mbp1_12937_Motif_1_bound_1bp_chr13_880613_880613_-	-
chrXIII	886661	886662	-	Mbp1_12937_Motif_1_bound_1bp_chr13_886661_886661_-	-
chrXIV	642435	642436	+	Mbp1_12937_Motif_1_bound_1bp_chr14_642436_642436_+	+
chrIV	357301	357302	-	Mbp1_12937_Motif_1_bound_1bp_chr4_357301_357301_-	-
chrVII	427062	427063	+	Mbp1_12937_Motif_1_bound_1bp_chr7_427063_427063_+	+
chrX	196015	196016	-	Mbp1_12937_Motif_1_chr10_196015_196015_-	-
chrX	436583	436584	-	Mbp1_12937_Motif_1_chr10_436583_436583_-	-
chrX	69119	69120	+	Mbp1_12937_Motif_1_chr10_69120_69120_+	+
chrXI	226047	226048	+	Mbp1_12937_Motif_1_chr11_226048_226048_+	+
chrXIII	619621	619622	+	Mbp1_12937_Motif_1_chr13_619622_619622_+	+
chrXIII	661861	661862	+	Mbp1_12937_Motif_1_chr13_661862_661862_+	+
chrXIII	886661	886662	-	Mbp1_12937_Motif_1_chr13_886661_886661_-	-
chrXIV	642435	642436	+	Mbp1_12937_Motif_1_chr14_642436_642436_+	+
chrXV	292342	292343	+	Mbp1_12937_Motif_1_chr15_292343_292343_+	+
chrXVI	696984	696985	-	Mbp1_12937_Motif_1_chr16_696984_696984_-	-
chrII	251442	251443	-	Mbp1_12937_Motif_1_chr2_251442_251442_-	-
chrIV	543769	543770	-	Mbp1_12937_Motif_1_chr4_543769_543769_-	-
chrV	298505	298506	+	Mbp1_12937_Motif_1_chr5_298506_298506_+	+
chrV	66912	66913	+	Mbp1_12937_Motif_1_chr5_66913_66913_+	+
chrVI	55056	55057	+	Mbp1_12937_Motif_1_chr6_55057_55057_+	+
chrVII	427062	427063	+	Mbp1_12937_Motif_1_chr7_427063_427063_+	+
chrVII	640615	640616	-	Mbp1_12937_Motif_1_chr7_640615_640615_-	-
chrIX	308065	308066	-	Mbp1_12937_Motif_1_chr9_308065_308065_-	-
chrX	120073	120074	-	Mcm1_12441_Motif_1_bound_1bp_chr10_120073_120073_-	-
chrX	182000	182001	-	Mcm1_12441_Motif_1_bound_1bp_chr10_182000_182000_-	-
chrXI	519078	519079	+	Mcm1_12441_Motif_1_bound_1bp_chr11_519079_519079_+	+
chrXI	93924	93925	-	Mcm1_12441_Motif_1_bound_1bp_chr11_93924_93924_-	-
chrXIII	335027	335028	-	Mcm1_12441_Motif_1_bound_1bp_chr13_335027_335027_-	-
chrXIII	852210	852211	-	Mcm1_12441_Motif_1_bound_1bp_chr13_852210_852210_-	-
chrXIV	23735	23736	-	Mcm1_12441_Motif_1_bound_1bp_chr14_23735_23735_-	-
chrXIV	352113	352114	-	Mcm1_12441_Motif_1_bound_1bp_chr14_352113_352113_-	-
chrXIV	675936	675937	+	Mcm1_12441_Motif_1_bound_1bp_chr14_675937_675937_+	+
chrXIV	759352	759353	+	Mcm1_12441_Motif_1_bound_1bp_chr14_759353_759353_+	+
chrXIV	87524	87525	+	Mcm1_12441_Motif_1_bound_1bp_chr14_87525_87525_+	+
chrXV	104065	104066	+	Mcm1_12441_Motif_1_bound_1bp_chr15_104066_104066_+	+
chrXV	968158	968159	-	Mcm1_12441_Motif_1_bound_1bp_chr15_968158_968158_-	-
chrII	429451	429452	-	Mcm1_12441_Motif_1_bound_1bp_chr2_429451_429451_-	-
chrII	565023	565024	+	Mcm1_12441_Motif_1_bound_1bp_chr2_565024_565024_+	+
chrII	625565	625566	+	Mcm1_12441_Motif_1_bound_1bp_chr2_625566_625566_+	+
chrIV	1494130	1494131	-	Mcm1_12441_Motif_1_bound_1bp_chr4_1494130_1494130_-	-
chrV	221643	221644	+	Mcm1_12441_Motif_1_bound_1bp_chr5_221644_221644_+	+
chrVI	106668	106669	+	Mcm1_12441_Motif_1_bound_1bp_chr6_106669_106669_+	+
chrVII	1050321	1050322	+	Mcm1_12441_Motif_1_bound_1bp_chr7_1050322_1050322_+	+
chrVII	437116	437117	-	Mcm1_12441_Motif_1_bound_1bp_chr7_437116_437116_-	-
chrVII	516443	516444	+	Mcm1_12441_Motif_1_bound_1bp_chr7_516444_516444_+	+
chrVII	576738	576739	+	Mcm1_12441_Motif_1_bound_1bp_chr7_576739_576739_+	+
chrVII	640587	640588	-	Mcm1_12441_Motif_1_bound_1bp_chr7_640587_640587_-	-
chrVIII	401196	401197	-	Mcm1_12441_Motif_1_bound_1bp_chr8_401196_401196_-	-
chrIX	130038	130039	+	Mcm1_12441_Motif_1_bound_1bp_chr9_130039_130039_+	+
chrI	171832	171833	+	Mcm1_12441_Motif_1_chr1_171833_171833_+	+
chrI	2544	2545	-	Mcm1_12441_Motif_1_chr1_2544_2544_-	-
chrX	119368	119369	-	Mcm1_12441_Motif_1_chr10_119368_119368_-	-
chrX	120073	120074	-	Mcm1_12441_Motif_1_chr10_120073_120073_-	-
chrX	291243	291244	-	Mcm1_12441_Motif_1_chr10_291243_291243_-	-
chrX	294637	294638	-	Mcm1_12441_Motif_1_chr10_294637_294637_-	-
chrX	339536	339537	-	Mcm1_12441_Motif_1_chr10_339536_339536_-	-
chrX	69151	69152	+	Mcm1_12441_Motif_1_chr10_69152_69152_+	+
chrXI	143425	143426	+	Mcm1_12441_Motif_1_chr11_143426_143426_+	+
chrXI	2558	2559	-	Mcm1_12441_Motif_1_chr11_2558_2558_-	-
chrXI	567315	567316	+	Mcm1_12441_Motif_1_chr11_567316_567316_+	+
chrXI	93924	93925	-	Mcm1_12441_Motif_1_chr11_93924_93924_-	-
chrXII	212236	212237	+	Mcm1_12441_Motif_1_chr12_212237_212237_+	+
chrXII	300522	300523	-	Mcm1_12441_Motif_1_chr12_300522_300522_-	-
chrXII	534650	534651	+	Mcm1_12441_Motif_1_chr12_534651_534651_+	+
chrXII	691408	691409	-	Mcm1_12441_Motif_1_chr12_691408_691408_-	-
chrXIII	159190	159191	+	Mcm1_12441_Motif_1_chr13_159191_159191_+	+
chrXIII	170218	170219	+	Mcm1_12441_Motif_1_chr13_170219_170219_+	+
chrXIII	30422	30423	+	Mcm1_12441_Motif_1_chr13_30423_30423_+	+
chrXIII	335027	335028	-	Mcm1_12441_Motif_1_chr13_335027_335027_-	-
chrXIII	511098	511099	+	Mcm1_12441_Motif_1_chr13_511099_511099_+	+
chrXIII	852210	852211	-	Mcm1_12441_Motif_1_chr13_852210_852210_-	-
chrXIII	880702	880703	+	Mcm1_12441_Motif_1_chr13_880703_880703_+	+
chrXIV	23735	23736	-	Mcm1_12441_Motif_1_chr14_23735_23735_-	-
chrXIV	516912	516913	-	Mcm1_12441_Motif_1_chr14_516912_516912_-	-
chrXIV	529679	529680	+	Mcm1_12441_Motif_1_chr14_529680_529680_+	+
chrXIV	675936	675937	+	Mcm1_12441_Motif_1_chr14_675937_675937_+	+
chrXIV	68552	68553	-	Mcm1_12441_Motif_1_chr14_68552_68552_-	-
chrXIV	759352	759353	+	Mcm1_12441_Motif_1_chr14_759353_759353_+	+
chrXIV	87542	87543	+	Mcm1_12441_Motif_1_chr14_87543_87543_+	+
chrXV	104065	104066	+	Mcm1_12441_Motif_1_chr15_104066_104066_+	+
chrXV	1082458	1082459	+	Mcm1_12441_Motif_1_chr15_1082459_1082459_+	+
chrXV	436590	436591	-	Mcm1_12441_Motif_1_chr15_436590_436590_-	-
chrXVI	67232	67233	-	Mcm1_12441_Motif_1_chr16_67232_67232_-	-
chrXVI	752098	752099	+	Mcm1_12441_Motif_1_chr16_752099_752099_+	+
chrXVI	840354	840355	-	Mcm1_12441_Motif_1_chr16_840354_840354_-	-
chrXVI	8685	8686	-	Mcm1_12441_Motif_1_chr16_8685_8685_-	-
chrII	136077	136078	+	Mcm1_12441_Motif_1_chr2_136078_136078_+	+
chrII	311699	311700	-	Mcm1_12441_Motif_1_chr2_311699_311699_-	-
chrII	625549	625550	+	Mcm1_12441_Motif_1_chr2_625550_625550_+	+
chrIII	274218	274219	-	Mcm1_12441_Motif_1_chr3_274218_274218_-	-
chrIII	30610	30611	-	Mcm1_12441_Motif_1_chr3_30610_30610_-	-
chrIII	78950	78951	+	Mcm1_12441_Motif_1_chr3_78951_78951_+	+
chrIV	1251825	1251826	+	Mcm1_12441_Motif_1_chr4_1251826_1251826_+	+
chrIV	1345625	1345626	+	Mcm1_12441_Motif_1_chr4_1345626_1345626_+	+
chrIV	1384955	1384956	+	Mcm1_12441_Motif_1_chr4_1384956_1384956_+	+
chrIV	1466047	1466048	+	Mcm1_12441_Motif_1_chr4_1466048_1466048_+	+
chrIV	1494130	1494131	-	Mcm1_12441_Motif_1_chr4_1494130_1494130_-	-
chrIV	751053	751054	+	Mcm1_12441_Motif_1_chr4_751054_751054_+	+
chrIV	842202	842203	+	Mcm1_12441_Motif_1_chr4_842203_842203_+	+
chrIV	915018	915019	-	Mcm1_12441_Motif_1_chr4_915018_915018_-	-
chrV	174807	174808	-	Mcm1_12441_Motif_1_chr5_174807_174807_-	-
chrV	386320	386321	+	Mcm1_12441_Motif_1_chr5_386321_386321_+	+
chrV	77768	77769	+	Mcm1_12441_Motif_1_chr5_77769_77769_+	+
chrVI	82366	82367	-	Mcm1_12441_Motif_1_chr6_82366_82366_-	-
chrVII	1050303	1050304	-	Mcm1_12441_Motif_1_chr7_1050303_1050303_-	-
chrVII	121076	121077	+	Mcm1_12441_Motif_1_chr7_121077_121077_+	+
chrVII	437116	437117	-	Mcm1_12441_Motif_1_chr7_437116_437116_-	-
chrVII	454686	454687	-	Mcm1_12441_Motif_1_chr7_454686_454686_-	-
chrVIII	21253	21254	+	Mcm1_12441_Motif_1_chr8_21254_21254_+	+
chrVIII	302545	302546	-	Mcm1_12441_Motif_1_chr8_302545_302545_-	-
chrVIII	396894	396895	-	Mcm1_12441_Motif_1_chr8_396894_396894_-	-
chrVIII	401196	401197	-	Mcm1_12441_Motif_1_chr8_401196_401196_-	-
chrVIII	462216	462217	-	Mcm1_12441_Motif_1_chr8_462216_462216_-	-
chrVIII	54497	54498	+	Mcm1_12441_Motif_1_chr8_54498_54498_+	+
chrVIII	94802	94803	+	Mcm1_12441_Motif_1_chr8_94803_94803_+	+
chrIX	130038	130039	+	Mcm1_12441_Motif_1_chr9_130039_130039_+	+
chrIX	166228	166229	+	Mcm1_12441_Motif_1_chr9_166229_166229_+	+
chrIX	232824	232825	+	Mcm1_12441_Motif_1_chr9_232825_232825_+	+
chrIX	322091	322092	+	Mcm1_12441_Motif_1_chr9_322092_322092_+	+
chrIX	46043	46044	-	Mcm1_12441_Motif_1_chr9_46043_46043_-	-
chrXI	308884	308885	+	Met31_11806_Motif_1_bound_1bp_chr11_308885_308885_+	+
chrXII	259832	259833	+	Met31_11806_Motif_1_bound_1bp_chr12_259833_259833_+	+
chrXIII	91775	91776	-	Met31_11806_Motif_1_bound_1bp_chr13_91775_91775_-	-
chrX	323248	323249	+	Met31_11806_Motif_1_chr10_323249_323249_+	+
chrXI	308884	308885	+	Met31_11806_Motif_1_chr11_308885_308885_+	+
chrXIII	91775	91776	-	Met31_11806_Motif_1_chr13_91775_91775_-	-
chrXIV	280262	280263	+	Met31_11806_Motif_1_chr14_280263_280263_+	+
chrXVI	75148	75149	-	Met31_11806_Motif_1_chr16_75148_75148_-	-
chrIV	1454758	1454759	-	Met31_11806_Motif_1_chr4_1454758_1454758_-	-
chrIV	964887	964888	+	Met31_11806_Motif_1_chr4_964888_964888_+	+
chrVI	213107	213108	+	Met31_11806_Motif_1_chr6_213108_213108_+	+
chrVIII	26063	26064	+	Met31_11806_Motif_1_chr8_26064_26064_+	+
chrXII	514991	514992	-	Met32_12464_Motif_1_bound_1bp_chr12_514991_514991_-	-
chrI	130608	130609	+	Met32_12464_Motif_1_chr1_130609_130609_+	+
chrX	36586	36587	-	Met32_12464_Motif_1_chr10_36586_36586_-	-
chrXIV	116977	116978	+	Met32_12464_Motif_1_chr14_116978_116978_+	+
chrVII	271878	271879	-	Met32_12464_Motif_1_chr7_271878_271878_-	-
chrVII	905675	905676	-	Met32_12464_Motif_1_chr7_905675_905675_-	-
chrIX	268489	268490	+	Met32_12464_Motif_1_chr9_268490_268490_+	+
chrXIV	576367	576368	+	Met4_20438_Motif_2_bound_1bp_chr14_576368_576368_+	+
chrVII	598957	598958	-	Met4_20438_Motif_2_bound_1bp_chr7_598957_598957_-	-
chrXII	17788	17789	-	Met4_20438_Motif_2_chr12_17788_17788_-	-
chrIX	384266	384267	+	Met4_20438_Motif_2_chr9_384267_384267_+	+
chrX	291275	291276	-	Mig1_17869_Motif_2_bound_1bp_chr10_291275_291275_-	-
chrXII	710736	710737	+	Mig1_17869_Motif_2_bound_1bp_chr12_710737_710737_+	+
chrXV	109907	109908	-	Mig1_17869_Motif_2_bound_1bp_chr15_109907_109907_-	-
chrXV	520766	520767	+	Mig1_17869_Motif_2_bound_1bp_chr15_520767_520767_+	+
chrIV	411466	411467	+	Mig1_17869_Motif_2_bound_1bp_chr4_411467_411467_+	+
chrV	491223	491224	+	Mig1_17869_Motif_2_bound_1bp_chr5_491224_491224_+	+
chrXV	520766	520767	+	Mig1_17869_Motif_2_chr15_520767_520767_+	+
chrIV	411466	411467	+	Mig1_17869_Motif_2_chr4_411467_411467_+	+
chrV	491229	491230	+	Mig1_17869_Motif_2_chr5_491230_491230_+	+
chrVII	609929	609930	-	Mig1_17869_Motif_2_chr7_609929_609929_-	-
chrXI	581184	581185	+	Mig2_18493_Motif_2_bound_1bp_chr11_581185_581185_+	+
chrXIII	557090	557091	-	Mig2_18493_Motif_2_bound_1bp_chr13_557090_557090_-	-
chrXIV	772160	772161	-	Mig2_18493_Motif_2_bound_1bp_chr14_772160_772160_-	-
chrII	452318	452319	-	Mig2_18493_Motif_2_bound_1bp_chr2_452318_452318_-	-
chrVI	28111	28112	+	Mig2_18493_Motif_2_bound_1bp_chr6_28112_28112_+	+
chrVII	951590	951591	-	Mig2_18493_Motif_2_bound_1bp_chr7_951590_951590_-	-
chrVIII	522085	522086	+	Mig2_18493_Motif_2_bound_1bp_chr8_522086_522086_+	+
chrXI	356029	356030	+	Mig2_18493_Motif_2_chr11_356030_356030_+	+
chrXI	581184	581185	+	Mig2_18493_Motif_2_chr11_581185_581185_+	+
chrXIV	772160	772161	-	Mig2_18493_Motif_2_chr14_772160_772160_-	-
chrII	452318	452319	-	Mig2_18493_Motif_2_chr2_452318_452318_-	-
chrII	800367	800368	+	Mig2_18493_Motif_2_chr2_800368_800368_+	+
chrIV	1016318	1016319	-	Mig2_18493_Motif_2_chr4_1016318_1016318_-	-
chrVI	28111	28112	+	Mig2_18493_Motif_2_chr6_28112_28112_+	+
chrVIII	522085	522086	+	Mig2_18493_Motif_2_chr8_522086_522086_+	+
chrXII	170494	170495	-	Nrg1_14812_Motif_1_bound_1bp_chr12_170494_170494_-	-
chrXV	989444	989445	+	Nrg1_14812_Motif_1_bound_1bp_chr15_989445_989445_+	+
chrXVI	329237	329238	+	Nrg1_14812_Motif_1_bound_1bp_chr16_329238_329238_+	+
chrIV	543787	543788	-	Nrg1_14812_Motif_1_bound_1bp_chr4_543787_543787_-	-
chrV	351445	351446	-	Nrg1_14812_Motif_1_bound_1bp_chr5_351445_351445_-	-
chrVII	472594	472595	+	Nrg1_14812_Motif_1_bound_1bp_chr7_472595_472595_+	+
chrVII	67334	67335	+	Nrg1_14812_Motif_1_bound_1bp_chr7_67335_67335_+	+
chrIX	177844	177845	-	Nrg1_14812_Motif_1_bound_1bp_chr9_177844_177844_-	-
chrIX	314947	314948	+	Nrg1_14812_Motif_1_bound_1bp_chr9_314948_314948_+	+
chrI	225214	225215	+	Nrg1_14812_Motif_1_chr1_225215_225215_+	+
chrIV	296395	296396	+	Nrg2_16023_Motif_1_bound_1bp_chr4_296396_296396_+	+
chrIX	380604	380605	-	Nrg2_16023_Motif_1_bound_1bp_chr9_380604_380604_-	-
chrX	220354	220355	-	Nrg2_16023_Motif_1_chr10_220354_220354_-	-
chrXII	170495	170496	-	Nrg2_16023_Motif_1_chr12_170495_170495_-	-
chrIV	296395	296396	+	Nrg2_16023_Motif_1_chr4_296396_296396_+	+
chrVII	472593	472594	+	Nrg2_16023_Motif_1_chr7_472594_472594_+	+
chrIX	177845	177846	-	Nrg2_16023_Motif_1_chr9_177845_177845_-	-
chrIX	314946	314947	+	Nrg2_16023_Motif_1_chr9_314947_314947_+	+
chrIX	380604	380605	-	Nrg2_16023_Motif_1_chr9_380604_380604_-	-
chrI	33057	33058	-	Pdr1_18497_Motif_1_bound_1bp_chr1_33057_33057_-	-
chrXI	258782	258783	+	Pdr1_18497_Motif_1_bound_1bp_chr11_258783_258783_+	+
chrXII	341110	341111	-	Pdr1_18497_Motif_1_bound_1bp_chr12_341110_341110_-	-
chrXIV	217460	217461	-	Pdr1_18497_Motif_1_bound_1bp_chr14_217460_217460_-	-
chrXV	931399	931400	-	Pdr1_18497_Motif_1_bound_1bp_chr15_931399_931399_-	-
chrIII	133615	133616	+	Pdr1_18497_Motif_1_bound_1bp_chr3_133616_133616_+	+
chrIII	225359	225360	+	Pdr1_18497_Motif_1_bound_1bp_chr3_225360_225360_+	+
chrIV	591793	591794	-	Pdr1_18497_Motif_1_bound_1bp_chr4_591793_591793_-	-
chrIV	630873	630874	+	Pdr1_18497_Motif_1_bound_1bp_chr4_630874_630874_+	+
chrVII	1052426	1052427	-	Pdr1_18497_Motif_1_bound_1bp_chr7_1052426_1052426_-	-
chrVII	95533	95534	+	Pdr1_18497_Motif_1_bound_1bp_chr7_95534_95534_+	+
chrIX	384461	384462	+	Pdr1_18497_Motif_1_bound_1bp_chr9_384462_384462_+	+
chrI	33057	33058	-	Pdr1_18497_Motif_1_chr1_33057_33057_-	-
chrX	18968	18969	-	Pdr1_18497_Motif_1_chr10_18968_18968_-	-
chrXII	341110	341111	-	Pdr1_18497_Motif_1_chr12_341110_341110_-	-
chrXIII	653669	653670	-	Pdr1_18497_Motif_1_chr13_653669_653669_-	-
chrXV	24742	24743	-	Pdr1_18497_Motif_1_chr15_24742_24742_-	-
chrXV	43546	43547	-	Pdr1_18497_Motif_1_chr15_43546_43546_-	-
chrXV	836901	836902	-	Pdr1_18497_Motif_1_chr15_836901_836901_-	-
chrXV	931399	931400	-	Pdr1_18497_Motif_1_chr15_931399_931399_-	-
chrIII	133615	133616	+	Pdr1_18497_Motif_1_chr3_133616_133616_+	+
chrIV	630873	630874	+	Pdr1_18497_Motif_1_chr4_630874_630874_+	+
chrVII	1052426	1052427	-	Pdr1_18497_Motif_1_chr7_1052426_1052426_-	-
chrVII	592834	592835	-	Pdr1_18497_Motif_1_chr7_592834_592834_-	-
chrVII	95533	95534	+	Pdr1_18497_Motif_1_chr7_95534_95534_+	+
chrIX	18986	18987	-	Pdr1_18497_Motif_1_chr9_18986_18986_-	-
chrIX	384461	384462	+	Pdr1_18497_Motif_1_chr9_384462_384462_+	+
chrXVI	425313	425314	-	Pdr3_20443_Motif_1_bound_1bp_chr16_425313_425313_-	-
chrXIV	217458	217459	+	Pdr3_20443_Motif_1_chr14_217459_217459_+	+
chrXVI	425310	425311	+	Pdr3_20443_Motif_1_chr16_425311_425311_+	+
chrII	217250	217251	-	Pdr3_20443_Motif_1_chr2_217250_217250_-	-
chrIV	591794	591795	-	Pdr3_20443_Motif_1_chr4_591794_591794_-	-
chrIX	249257	249258	+	Pdr3_20443_Motif_1_chr9_249258_249258_+	+
chrIII	299211	299212	+	Phd1_17018_Motif_3_bound_1bp_chr3_299212_299212_+	+
chrVII	766282	766283	-	Phd1_17018_Motif_3_bound_1bp_chr7_766282_766282_-	-
chrVIII	375147	375148	-	Phd1_17018_Motif_3_bound_1bp_chr8_375147_375147_-	-
chrIII	299211	299212	+	Phd1_17018_Motif_3_chr3_299212_299212_+	+
chrVIII	375147	375148	-	Phd1_17018_Motif_3_chr8_375147_375147_-	-
chrIV	156141	156142	+	Pip2_18476_Motif_1_bound_1bp_chr4_156142_156142_+	+
chrVII	398040	398041	+	Pip2_18476_Motif_1_bound_1bp_chr7_398041_398041_+	+
chrIV	264320	264321	-	Pip2_18476_Motif_1_chr4_264320_264320_-	-
chrVII	398040	398041	+	Pip2_18476_Motif_1_chr7_398041_398041_+	+
chrXII	424884	424885	-	Put3_12872_Motif_1_bound_1bp_chr12_424884_424884_-	-
chrXV	891925	891926	+	Put3_12872_Motif_1_bound_1bp_chr15_891926_891926_+	+
chrII	101322	101323	+	Put3_12872_Motif_1_bound_1bp_chr2_101323_101323_+	+
chrXII	424884	424885	-	Put3_12872_Motif_1_chr12_424884_424884_-	-
chrXV	882393	882394	-	Put3_12872_Motif_1_chr15_882393_882393_-	-
chrXV	891925	891926	+	Put3_12872_Motif_1_chr15_891926_891926_+	+
chrII	101322	101323	+	Put3_12872_Motif_1_chr2_101323_101323_+	+
chrIX	99695	99696	-	Put3_12872_Motif_1_chr9_99695_99695_-	-
chrX	545562	545563	-	Rap1_15258_Motif_1_bound_1bp_chr10_545562_545562_-	-
chrXI	362359	362360	+	Rap1_15258_Motif_1_bound_1bp_chr11_362360_362360_+	+
chrXI	67918	67919	+	Rap1_15258_Motif_1_bound_1bp_chr11_67919_67919_+	+
chrXII	1012243	1012244	+	Rap1_15258_Motif_1_bound_1bp_chr12_1012244_1012244_+	+
chrXII	370791	370792	-	Rap1_15258_Motif_1_bound_1bp_chr12_370791_370791_-	-
chrXII	568261	568262	+	Rap1_15258_Motif_1_bound_1bp_chr12_568262_568262_+	+
chrXII	636494	636495	+	Rap1_15258_Motif_1_bound_1bp_chr12_636495_636495_+	+
chrXII	674059	674060	+	Rap1_15258_Motif_1_bound_1bp_chr12_674060_674060_+	+
chrXII	903527	903528	+	Rap1_15258_Motif_1_bound_1bp_chr12_903528_903528_+	+
chrXII	921845	921846	-	Rap1_15258_Motif_1_bound_1bp_chr12_921845_921845_-	-
chrXII	924587	924588	-	Rap1_15258_Motif_1_bound_1bp_chr12_924587_924587_-	-
chrXIII	296971	296972	+	Rap1_15258_Motif_1_bound_1bp_chr13_296972_296972_+	+
chrXIII	298723	298724	+	Rap1_15258_Motif_1_bound_1bp_chr13_298724_298724_+	+
chrXIII	675289	675290	-	Rap1_15258_Motif_1_bound_1bp_chr13_675289_675289_-	-
chrXIII	756435	756436	-	Rap1_15258_Motif_1_bound_1bp_chr13_756435_756435_-	-
chrXV	1004252	1004253	-	Rap1_15258_Motif_1_bound_1bp_chr15_1004252_1004252_-	-
chrXV	168212	168213	+	Rap1_15258_Motif_1_bound_1bp_chr15_168213_168213_+	+
chrXVI	188795	188796	+	Rap1_15258_Motif_1_bound_1bp_chr16_188796_188796_+	+
chrXVI	280119	280120	+	Rap1_15258_Motif_1_bound_1bp_chr16_280120_280120_+	+
chrXVI	520369	520370	+	Rap1_15258_Motif_1_bound_1bp_chr16_520370_520370_+	+
chrII	165262	165263	+	Rap1_15258_Motif_1_bound_1bp_chr2_165263_165263_+	+
chrII	362719	362720	-	Rap1_15258_Motif_1_bound_1bp_chr2_362719_362719_-	-
chrII	614272	614273	+	Rap1_15258_Motif_1_bound_1bp_chr2_614273_614273_+	+
chrIII	163652	163653	-	Rap1_15258_Motif_1_bound_1bp_chr3_163652_163652_-	-
chrIII	68539	68540	-	Rap1_15258_Motif_1_bound_1bp_chr3_68539_68539_-	-
chrIV	159413	159414	-	Rap1_15258_Motif_1_bound_1bp_chr4_159413_159413_-	-
chrIV	539110	539111	+	Rap1_15258_Motif_1_bound_1bp_chr4_539111_539111_+	+
chrIV	835956	835957	+	Rap1_15258_Motif_1_bound_1bp_chr4_835957_835957_+	+
chrIV	836186	836187	-	Rap1_15258_Motif_1_bound_1bp_chr4_836186_836186_-	-
chrV	322030	322031	-	Rap1_15258_Motif_1_bound_1bp_chr5_322030_322030_-	-
chrV	522907	522908	+	Rap1_15258_Motif_1_bound_1bp_chr5_522908_522908_+	+
chrV	85276	85277	+	Rap1_15258_Motif_1_bound_1bp_chr5_85277_85277_+	+
chrVI	65172	65173	-	Rap1_15258_Motif_1_bound_1bp_chr6_65172_65172_-	-
chrVII	277232	277233	+	Rap1_15258_Motif_1_bound_1bp_chr7_277233_277233_+	+
chrVII	788534	788535	-	Rap1_15258_Motif_1_bound_1bp_chr7_788534_788534_-	-
chrVIII	126107	126108	+	Rap1_15258_Motif_1_bound_1bp_chr8_126108_126108_+	+
chrVIII	383106	383107	-	Rap1_15258_Motif_1_bound_1bp_chr8_383106_383106_-	-
chrIX	254363	254364	-	Rap1_15258_Motif_1_bound_1bp_chr9_254363_254363_-	-
chrI	48364	48365	+	Rap1_15258_Motif_1_chr1_48365_48365_+	+
chrX	157610	157611	-	Rap1_15258_Motif_1_chr10_157610_157610_-	-
chrX	160179	160180	+	Rap1_15258_Motif_1_chr10_160180_160180_+	+
chrX	246346	246347	-	Rap1_15258_Motif_1_chr10_246346_246346_-	-
chrX	265619	265620	-	Rap1_15258_Motif_1_chr10_265619_265619_-	-
chrX	345857	345858	+	Rap1_15258_Motif_1_chr10_345858_345858_+	+
chrX	545562	545563	-	Rap1_15258_Motif_1_chr10_545562_545562_-	-
chrX	690720	690721	+	Rap1_15258_Motif_1_chr10_690721_690721_+	+
chrX	703456	703457	-	Rap1_15258_Motif_1_chr10_703456_703456_-	-
chrX	75565	75566	-	Rap1_15258_Motif_1_chr10_75565_75565_-	-
chrXI	108926	108927	+	Rap1_15258_Motif_1_chr11_108927_108927_+	+
chrXI	115007	115008	+	Rap1_15258_Motif_1_chr11_115008_115008_+	+
chrXI	158405	158406	+	Rap1_15258_Motif_1_chr11_158406_158406_+	+
chrXI	282505	282506	-	Rap1_15258_Motif_1_chr11_282505_282505_-	-
chrXI	362359	362360	+	Rap1_15258_Motif_1_chr11_362360_362360_+	+
chrXI	408295	408296	+	Rap1_15258_Motif_1_chr11_408296_408296_+	+
chrXI	431499	431500	+	Rap1_15258_Motif_1_chr11_431500_431500_+	+
chrXI	618988	618989	+	Rap1_15258_Motif_1_chr11_618989_618989_+	+
chrXI	642861	642862	-	Rap1_15258_Motif_1_chr11_642861_642861_-	-
chrXII	1012243	1012244	+	Rap1_15258_Motif_1_chr12_1012244_1012244_+	+
chrXII	1019148	1019149	-	Rap1_15258_Motif_1_chr12_1019148_1019148_-	-
chrXII	1028403	1028404	+	Rap1_15258_Motif_1_chr12_1028404_1028404_+	+
chrXII	1041641	1041642	+	Rap1_15258_Motif_1_chr12_1041642_1041642_+	+
chrXII	157866	157867	-	Rap1_15258_Motif_1_chr12_157866_157866_-	-
chrXII	241833	241834	+	Rap1_15258_Motif_1_chr12_241834_241834_+	+
chrXII	262970	262971	+	Rap1_15258_Motif_1_chr12_262971_262971_+	+
chrXII	346460	346461	-	Rap1_15258_Motif_1_chr12_346460_346460_-	-
chrXII	48908	48909	-	Rap1_15258_Motif_1_chr12_48908_48908_-	-
chrXII	498678	498679	+	Rap1_15258_Motif_1_chr12_498679_498679_+	+
chrXII	522308	522309	+	Rap1_15258_Motif_1_chr12_522309_522309_+	+
chrXII	636494	636495	+	Rap1_15258_Motif_1_chr12_636495_636495_+	+
chrXII	710738	710739	+	Rap1_15258_Motif_1_chr12_710739_710739_+	+
chrXII	805628	805629	+	Rap1_15258_Motif_1_chr12_805629_805629_+	+
chrXII	897866	897867	+	Rap1_15258_Motif_1_chr12_897867_897867_+	+
chrXII	903527	903528	+	Rap1_15258_Motif_1_chr12_903528_903528_+	+
chrXII	932264	932265	-	Rap1_15258_Motif_1_chr12_932264_932264_-	-
chrXIII	124500	124501	+	Rap1_15258_Motif_1_chr13_124501_124501_+	+
chrXIII	146089	146090	+	Rap1_15258_Motif_1_chr13_146090_146090_+	+
chrXIII	224220	224221	-	Rap1_15258_Motif_1_chr13_224220_224220_-	-
chrXIII	225550	225551	+	Rap1_15258_Motif_1_chr13_225551_225551_+	+
chrXIII	296971	296972	+	Rap1_15258_Motif_1_chr13_296972_296972_+	+
chrXIII	298723	298724	+	Rap1_15258_Motif_1_chr13_298724_298724_+	+
chrXIII	325684	325685	+	Rap1_15258_Motif_1_chr13_325685_325685_+	+
chrXIII	465822	465823	-	Rap1_15258_Motif_1_chr13_465822_465822_-	-
chrXIII	523545	523546	-	Rap1_15258_Motif_1_chr13_523545_523545_-	-
chrXIII	551624	551625	+	Rap1_15258_Motif_1_chr13_551625_551625_+	+
chrXIII	553078	553079	+	Rap1_15258_Motif_1_chr13_553079_553079_+	+
chrXIII	650986	650987	+	Rap1_15258_Motif_1_chr13_650987_650987_+	+
chrXIII	720774	720775	-	Rap1_15258_Motif_1_chr13_720774_720774_-	-
chrXIII	733402	733403	-	Rap1_15258_Motif_1_chr13_733402_733402_-	-
chrXIII	754577	754578	-	Rap1_15258_Motif_1_chr13_754577_754577_-	-
chrXIII	756435	756436	-	Rap1_15258_Motif_1_chr13_756435_756435_-	-
chrXIV	241568	241569	+	Rap1_15258_Motif_1_chr14_241569_241569_+	+
chrXIV	302426	302427	+	Rap1_15258_Motif_1_chr14_302427_302427_+	+
chrXIV	330955	330956	+	Rap1_15258_Motif_1_chr14_330956_330956_+	+
chrXIV	434707	434708	+	Rap1_15258_Motif_1_chr14_434708_434708_+	+
chrXIV	444610	444611	-	Rap1_15258_Motif_1_chr14_444610_444610_-	-
chrXIV	499438	499439	-	Rap1_15258_Motif_1_chr14_499438_499438_-	-
chrXIV	51808	51809	-	Rap1_15258_Motif_1_chr14_51808_51808_-	-
chrXIV	63323	63324	-	Rap1_15258_Motif_1_chr14_63323_63323_-	-
chrXIV	90047	90048	+	Rap1_15258_Motif_1_chr14_90048_90048_+	+
chrXV	1025881	1025882	+	Rap1_15258_Motif_1_chr15_1025882_1025882_+	+
chrXV	109905	109906	-	Rap1_15258_Motif_1_chr15_109905_109905_-	-
chrXV	168193	168194	-	Rap1_15258_Motif_1_chr15_168193_168193_-	-
chrXV	253952	253953	+	Rap1_15258_Motif_1_chr15_253953_253953_+	+
chrXV	533869	533870	+	Rap1_15258_Motif_1_chr15_533870_533870_+	+
chrXV	558843	558844	+	Rap1_15258_Motif_1_chr15_558844_558844_+	+
chrXV	679015	679016	-	Rap1_15258_Motif_1_chr15_679015_679015_-	-
chrXV	69292	69293	-	Rap1_15258_Motif_1_chr15_69292_69292_-	-
chrXV	826190	826191	-	Rap1_15258_Motif_1_chr15_826190_826190_-	-
chrXV	866761	866762	-	Rap1_15258_Motif_1_chr15_866761_866761_-	-
chrXV	901545	901546	-	Rap1_15258_Motif_1_chr15_901545_901545_-	-
chrXV	93117	93118	-	Rap1_15258_Motif_1_chr15_93117_93117_-	-
chrXV	94640	94641	+	Rap1_15258_Motif_1_chr15_94641_94641_+	+
chrXV	960351	960352	+	Rap1_15258_Motif_1_chr15_960352_960352_+	+
chrXV	978943	978944	-	Rap1_15258_Motif_1_chr15_978943_978943_-	-
chrXVI	121566	121567	+	Rap1_15258_Motif_1_chr16_121567_121567_+	+
chrXVI	172937	172938	+	Rap1_15258_Motif_1_chr16_172938_172938_+	+
chrXVI	244194	244195	+	Rap1_15258_Motif_1_chr16_244195_244195_+	+
chrXVI	280119	280120	+	Rap1_15258_Motif_1_chr16_280120_280120_+	+
chrXVI	302834	302835	+	Rap1_15258_Motif_1_chr16_302835_302835_+	+
chrXVI	404711	404712	+	Rap1_15258_Motif_1_chr16_404712_404712_+	+
chrXVI	406376	406377	+	Rap1_15258_Motif_1_chr16_406377_406377_+	+
chrXVI	520369	520370	+	Rap1_15258_Motif_1_chr16_520370_520370_+	+
chrXVI	653946	653947	+	Rap1_15258_Motif_1_chr16_653947_653947_+	+
chrXVI	732109	732110	+	Rap1_15258_Motif_1_chr16_732110_732110_+	+
chrXVI	739908	739909	-	Rap1_15258_Motif_1_chr16_739908_739908_-	-
chrXVI	747149	747150	+	Rap1_15258_Motif_1_chr16_747150_747150_+	+
chrXVI	794660	794661	+	Rap1_15258_Motif_1_chr16_794661_794661_+	+
chrXVI	866593	866594	-	Rap1_15258_Motif_1_chr16_866593_866593_-	-
chrII	181500	181501	+	Rap1_15258_Motif_1_chr2_181501_181501_+	+
chrII	332530	332531	+	Rap1_15258_Motif_1_chr2_332531_332531_+	+
chrII	362719	362720	-	Rap1_15258_Motif_1_chr2_362719_362719_-	-
chrII	415688	415689	-	Rap1_15258_Motif_1_chr2_415688_415688_-	-
chrII	45175	45176	+	Rap1_15258_Motif_1_chr2_45176_45176_+	+
chrII	589573	589574	+	Rap1_15258_Motif_1_chr2_589574_589574_+	+
chrII	593090	593091	-	Rap1_15258_Motif_1_chr2_593090_593090_-	-
chrII	604290	604291	+	Rap1_15258_Motif_1_chr2_604291_604291_+	+
chrII	61078	61079	-	Rap1_15258_Motif_1_chr2_61078_61078_-	-
chrII	89806	89807	-	Rap1_15258_Motif_1_chr2_89806_89806_-	-
chrIII	13131	13132	-	Rap1_15258_Motif_1_chr3_13131_13131_-	-
chrIII	163652	163653	-	Rap1_15258_Motif_1_chr3_163652_163652_-	-
chrIII	200291	200292	-	Rap1_15258_Motif_1_chr3_200291_200291_-	-
chrIII	238781	238782	+	Rap1_15258_Motif_1_chr3_238782_238782_+	+
chrIII	68539	68540	-	Rap1_15258_Motif_1_chr3_68539_68539_-	-
chrIV	1062962	1062963	-	Rap1_15258_Motif_1_chr4_1062962_1062962_-	-
chrIV	125483	125484	-	Rap1_15258_Motif_1_chr4_125483_125483_-	-
chrIV	1259739	1259740	-	Rap1_15258_Motif_1_chr4_1259739_1259739_-	-
chrIV	1289264	1289265	+	Rap1_15258_Motif_1_chr4_1289265_1289265_+	+
chrIV	1355844	1355845	-	Rap1_15258_Motif_1_chr4_1355844_1355844_-	-
chrIV	1359601	1359602	+	Rap1_15258_Motif_1_chr4_1359602_1359602_+	+
chrIV	159413	159414	-	Rap1_15258_Motif_1_chr4_159413_159413_-	-
chrIV	217319	217320	+	Rap1_15258_Motif_1_chr4_217320_217320_+	+
chrIV	222140	222141	-	Rap1_15258_Motif_1_chr4_222140_222140_-	-
chrIV	229635	229636	+	Rap1_15258_Motif_1_chr4_229636_229636_+	+
chrIV	308146	308147	-	Rap1_15258_Motif_1_chr4_308146_308146_-	-
chrIV	321804	321805	+	Rap1_15258_Motif_1_chr4_321805_321805_+	+
chrIV	341448	341449	-	Rap1_15258_Motif_1_chr4_341448_341448_-	-
chrIV	525208	525209	-	Rap1_15258_Motif_1_chr4_525208_525208_-	-
chrIV	539110	539111	+	Rap1_15258_Motif_1_chr4_539111_539111_+	+
chrIV	575985	575986	-	Rap1_15258_Motif_1_chr4_575985_575985_-	-
chrIV	579231	579232	+	Rap1_15258_Motif_1_chr4_579232_579232_+	+
chrIV	835956	835957	+	Rap1_15258_Motif_1_chr4_835957_835957_+	+
chrV	13438	13439	+	Rap1_15258_Motif_1_chr5_13439_13439_+	+
chrV	140680	140681	-	Rap1_15258_Motif_1_chr5_140680_140680_-	-
chrV	214878	214879	+	Rap1_15258_Motif_1_chr5_214879_214879_+	+
chrV	221718	221719	-	Rap1_15258_Motif_1_chr5_221718_221718_-	-
chrV	270492	270493	+	Rap1_15258_Motif_1_chr5_270493_270493_+	+
chrV	396384	396385	+	Rap1_15258_Motif_1_chr5_396385_396385_+	+
chrV	46999	47000	-	Rap1_15258_Motif_1_chr5_46999_46999_-	-
chrV	522907	522908	+	Rap1_15258_Motif_1_chr5_522908_522908_+	+
chrV	69185	69186	-	Rap1_15258_Motif_1_chr5_69185_69185_-	-
chrV	85305	85306	+	Rap1_15258_Motif_1_chr5_85306_85306_+	+
chrVI	106695	106696	-	Rap1_15258_Motif_1_chr6_106695_106695_-	-
chrVI	221925	221926	-	Rap1_15258_Motif_1_chr6_221925_221925_-	-
chrVI	224062	224063	-	Rap1_15258_Motif_1_chr6_224062_224062_-	-
chrVI	65172	65173	-	Rap1_15258_Motif_1_chr6_65172_65172_-	-
chrVI	90859	90860	-	Rap1_15258_Motif_1_chr6_90859_90859_-	-
chrVII	1060176	1060177	-	Rap1_15258_Motif_1_chr7_1060176_1060176_-	-
chrVII	149323	149324	-	Rap1_15258_Motif_1_chr7_149323_149323_-	-
chrVII	228634	228635	+	Rap1_15258_Motif_1_chr7_228635_228635_+	+
chrVII	277232	277233	+	Rap1_15258_Motif_1_chr7_277233_277233_+	+
chrVII	291801	291802	+	Rap1_15258_Motif_1_chr7_291802_291802_+	+
chrVII	310706	310707	+	Rap1_15258_Motif_1_chr7_310707_310707_+	+
chrVII	352460	352461	+	Rap1_15258_Motif_1_chr7_352461_352461_+	+
chrVII	366242	366243	-	Rap1_15258_Motif_1_chr7_366242_366242_-	-
chrVII	555515	555516	+	Rap1_15258_Motif_1_chr7_555516_555516_+	+
chrVII	592617	592618	+	Rap1_15258_Motif_1_chr7_592618_592618_+	+
chrVII	649139	649140	-	Rap1_15258_Motif_1_chr7_649139_649139_-	-
chrVII	726592	726593	+	Rap1_15258_Motif_1_chr7_726593_726593_+	+
chrVII	788534	788535	-	Rap1_15258_Motif_1_chr7_788534_788534_-	-
chrVII	807929	807930	+	Rap1_15258_Motif_1_chr7_807930_807930_+	+
chrVIII	104062	104063	+	Rap1_15258_Motif_1_chr8_104063_104063_+	+
chrVIII	126107	126108	+	Rap1_15258_Motif_1_chr8_126108_126108_+	+
chrVIII	25636	25637	+	Rap1_15258_Motif_1_chr8_25637_25637_+	+
chrVIII	297062	297063	+	Rap1_15258_Motif_1_chr8_297063_297063_+	+
chrVIII	353473	353474	-	Rap1_15258_Motif_1_chr8_353473_353473_-	-
chrVIII	36259	36260	-	Rap1_15258_Motif_1_chr8_36259_36259_-	-
chrVIII	383106	383107	-	Rap1_15258_Motif_1_chr8_383106_383106_-	-
chrIX	257538	257539	+	Rap1_15258_Motif_1_chr9_257539_257539_+	+
chrIX	316357	316358	+	Rap1_15258_Motif_1_chr9_316358_316358_+	+
chrIX	382291	382292	-	Rap1_15258_Motif_1_chr9_382291_382291_-	-
chrIX	68355	68356	+	Rap1_15258_Motif_1_chr9_68356_68356_+	+
chrXIII	773110	773111	-	Rcs1_14197_Motif_1_bound_1bp_chr13_773110_773110_-	-
chrXIII	915408	915409	+	Rcs1_14197_Motif_1_bound_1bp_chr13_915409_915409_+	+
chrXIII	773110	773111	-	Rcs1_14197_Motif_1_chr13_773110_773110_-	-
chrIV	765435	765436	-	Rcs1_14197_Motif_1_chr4_765435_765435_-	-
chrXI	630568	630569	+	Rds2_14968_Motif_3_bound_1bp_chr11_630569_630569_+	+
chrXI	630568	630569	+	Rds2_14968_Motif_3_chr11_630569_630569_+	+
chrXIV	332300	332301	+	Reb1_12467_Motif_1_bound_1bp_chr14_332301_332301_+	+
chrIV	1090260	1090261	-	Reb1_12467_Motif_1_bound_1bp_chr4_1090260_1090260_-	-
chrVII	1061761	1061762	-	Reb1_12467_Motif_1_bound_1bp_chr7_1061761_1061761_-	-
chrVII	787099	787100	+	Reb1_12467_Motif_1_bound_1bp_chr7_787100_787100_+	+
chrI	119770	119771	+	Reb1_12467_Motif_1_chr1_119771_119771_+	+
chrI	87167	87168	+	Reb1_12467_Motif_1_chr1_87168_87168_+	+
chrX	137240	137241	-	Reb1_12467_Motif_1_chr10_137240_137240_-	-
chrX	146959	146960	-	Reb1_12467_Motif_1_chr10_146959_146959_-	-
chrX	187914	187915	+	Reb1_12467_Motif_1_chr10_187915_187915_+	+
chrX	359867	359868	+	Reb1_12467_Motif_1_chr10_359868_359868_+	+
chrX	383683	383684	-	Reb1_12467_Motif_1_chr10_383683_383683_-	-
chrX	402691	402692	+	Reb1_12467_Motif_1_chr10_402692_402692_+	+
chrX	434810	434811	-	Reb1_12467_Motif_1_chr10_434810_434810_-	-
chrX	450793	450794	-	Reb1_12467_Motif_1_chr10_450793_450793_-	-
chrX	525903	525904	+	Reb1_12467_Motif_1_chr10_525904_525904_+	+
chrX	559288	559289	+	Reb1_12467_Motif_1_chr10_559289_559289_+	+
chrX	576777	576778	+	Reb1_12467_Motif_1_chr10_576778_576778_+	+
chrX	594717	594718	+	Reb1_12467_Motif_1_chr10_594718_594718_+	+
chrX	612217	612218	+	Reb1_12467_Motif_1_chr10_612218_612218_+	+
chrX	615326	615327	-	Reb1_12467_Motif_1_chr10_615326_615326_-	-
chrX	683632	683633	-	Reb1_12467_Motif_1_chr10_683632_683632_-	-
chrXI	171651	171652	-	Reb1_12467_Motif_1_chr11_171651_171651_-	-
chrXI	178274	178275	+	Reb1_12467_Motif_1_chr11_178275_178275_+	+
chrXI	213143	213144	-	Reb1_12467_Motif_1_chr11_213143_213143_-	-
chrXI	245787	245788	-	Reb1_12467_Motif_1_chr11_245787_245787_-	-
chrXI	282718	282719	+	Reb1_12467_Motif_1_chr11_282719_282719_+	+
chrXI	284817	284818	-	Reb1_12467_Motif_1_chr11_284817_284817_-	-
chrXI	329596	329597	-	Reb1_12467_Motif_1_chr11_329596_329596_-	-
chrXI	330023	330024	+	Reb1_12467_Motif_1_chr11_330024_330024_+	+
chrXI	339616	339617	-	Reb1_12467_Motif_1_chr11_339616_339616_-	-
chrXI	392401	392402	-	Reb1_12467_Motif_1_chr11_392401_392401_-	-
chrXI	426083	426084	-	Reb1_12467_Motif_1_chr11_426083_426083_-	-
chrXI	462916	462917	+	Reb1_12467_Motif_1_chr11_462917_462917_+	+
chrXI	493763	493764	+	Reb1_12467_Motif_1_chr11_493764_493764_+	+
chrXI	507800	507801	+	Reb1_12467_Motif_1_chr11_507801_507801_+	+
chrXI	571043	571044	+	Reb1_12467_Motif_1_chr11_571044_571044_+	+
chrXI	581864	581865	-	Reb1_12467_Motif_1_chr11_581864_581864_-	-
chrXI	589688	589689	+	Reb1_12467_Motif_1_chr11_589689_589689_+	+
chrXI	63638	63639	+	Reb1_12467_Motif_1_chr11_63639_63639_+	+
chrXII	100697	100698	+	Reb1_12467_Motif_1_chr12_100698_100698_+	+
chrXII	1053256	1053257	+	Reb1_12467_Motif_1_chr12_1053257_1053257_+	+
chrXII	121213	121214	+	Reb1_12467_Motif_1_chr12_121214_121214_+	+
chrXII	125116	125117	+	Reb1_12467_Motif_1_chr12_125117_125117_+	+
chrXII	131576	131577	+	Reb1_12467_Motif_1_chr12_131577_131577_+	+
chrXII	208611	208612	-	Reb1_12467_Motif_1_chr12_208611_208611_-	-
chrXII	293714	293715	-	Reb1_12467_Motif_1_chr12_293714_293714_-	-
chrXII	327599	327600	-	Reb1_12467_Motif_1_chr12_327599_327599_-	-
chrXII	377463	377464	-	Reb1_12467_Motif_1_chr12_377463_377463_-	-
chrXII	399487	399488	-	Reb1_12467_Motif_1_chr12_399487_399487_-	-
chrXII	40555	40556	-	Reb1_12467_Motif_1_chr12_40555_40555_-	-
chrXII	501191	501192	-	Reb1_12467_Motif_1_chr12_501191_501191_-	-
chrXII	543786	543787	+	Reb1_12467_Motif_1_chr12_543787_543787_+	+
chrXII	566443	566444	+	Reb1_12467_Motif_1_chr12_566444_566444_+	+
chrXII	63853	63854	-	Reb1_12467_Motif_1_chr12_63853_63853_-	-
chrXII	669062	669063	-	Reb1_12467_Motif_1_chr12_669062_669062_-	-
chrXII	699752	699753	-	Reb1_12467_Motif_1_chr12_699752_699752_-	-
chrXII	725524	725525	-	Reb1_12467_Motif_1_chr12_725524_725524_-	-
chrXII	747724	747725	+	Reb1_12467_Motif_1_chr12_747725_747725_+	+
chrXII	751899	751900	+	Reb1_12467_Motif_1_chr12_751900_751900_+	+
chrXII	81179	81180	-	Reb1_12467_Motif_1_chr12_81179_81179_-	-
chrXII	830833	830834	-	Reb1_12467_Motif_1_chr12_830833_830833_-	-
chrXII	840145	840146	+	Reb1_12467_Motif_1_chr12_840146_840146_+	+
chrXII	877549	877550	+	Reb1_12467_Motif_1_chr12_877550_877550_+	+
chrXII	924684	924685	-	Reb1_12467_Motif_1_chr12_924684_924684_-	-
chrXII	948244	948245	+	Reb1_12467_Motif_1_chr12_948245_948245_+	+
chrXIII	101703	101704	-	Reb1_12467_Motif_1_chr13_101703_101703_-	-
chrXIII	104523	104524	+	Reb1_12467_Motif_1_chr13_104524_104524_+	+
chrXIII	14866	14867	+	Reb1_12467_Motif_1_chr13_14867_14867_+	+
chrXIII	169950	169951	-	Reb1_12467_Motif_1_chr13_169950_169950_-	-
chrXIII	192027	192028	+	Reb1_12467_Motif_1_chr13_192028_192028_+	+
chrXIII	23812	23813	+	Reb1_12467_Motif_1_chr13_23813_23813_+	+
chrXIII	26660	26661	+	Reb1_12467_Motif_1_chr13_26661_26661_+	+
chrXIII	266968	266969	+	Reb1_12467_Motif_1_chr13_266969_266969_+	+
chrXIII	271776	271777	+	Reb1_12467_Motif_1_chr13_271777_271777_+	+
chrXIII	272981	272982	+	Reb1_12467_Motif_1_chr13_272982_272982_+	+
chrXIII	366872	366873	+	Reb1_12467_Motif_1_chr13_366873_366873_+	+
chrXIII	510502	510503	+	Reb1_12467_Motif_1_chr13_510503_510503_+	+
chrXIII	547551	547552	+	Reb1_12467_Motif_1_chr13_547552_547552_+	+
chrXIII	564285	564286	-	Reb1_12467_Motif_1_chr13_564285_564285_-	-
chrXIII	628887	628888	-	Reb1_12467_Motif_1_chr13_628887_628887_-	-
chrXIII	684092	684093	-	Reb1_12467_Motif_1_chr13_684092_684092_-	-
chrXIII	695217	695218	-	Reb1_12467_Motif_1_chr13_695217_695217_-	-
chrXIII	715565	715566	-	Reb1_12467_Motif_1_chr13_715565_715565_-	-
chrXIII	782509	782510	+	Reb1_12467_Motif_1_chr13_782510_782510_+	+
chrXIII	832116	832117	+	Reb1_12467_Motif_1_chr13_832117_832117_+	+
chrXIII	851765	851766	+	Reb1_12467_Motif_1_chr13_851766_851766_+	+
chrXIII	897749	897750	+	Reb1_12467_Motif_1_chr13_897750_897750_+	+
chrXIV	104172	104173	+	Reb1_12467_Motif_1_chr14_104173_104173_+	+
chrXIV	148087	148088	+	Reb1_12467_Motif_1_chr14_148088_148088_+	+
chrXIV	187689	187690	-	Reb1_12467_Motif_1_chr14_187689_187689_-	-
chrXIV	214742	214743	-	Reb1_12467_Motif_1_chr14_214742_214742_-	-
chrXIV	220534	220535	-	Reb1_12467_Motif_1_chr14_220534_220534_-	-
chrXIV	266788	266789	-	Reb1_12467_Motif_1_chr14_266788_266788_-	-
chrXIV	270083	270084	+	Reb1_12467_Motif_1_chr14_270084_270084_+	+
chrXIV	281688	281689	+	Reb1_12467_Motif_1_chr14_281689_281689_+	+
chrXIV	292873	292874	-	Reb1_12467_Motif_1_chr14_292873_292873_-	-
chrXIV	317900	317901	-	Reb1_12467_Motif_1_chr14_317900_317900_-	-
chrXIV	332300	332301	+	Reb1_12467_Motif_1_chr14_332301_332301_+	+
chrXIV	340164	340165	-	Reb1_12467_Motif_1_chr14_340164_340164_-	-
chrXIV	37540	37541	-	Reb1_12467_Motif_1_chr14_37540_37540_-	-
chrXIV	387063	387064	+	Reb1_12467_Motif_1_chr14_387064_387064_+	+
chrXIV	392742	392743	+	Reb1_12467_Motif_1_chr14_392743_392743_+	+
chrXIV	412603	412604	+	Reb1_12467_Motif_1_chr14_412604_412604_+	+
chrXIV	452144	452145	-	Reb1_12467_Motif_1_chr14_452144_452144_-	-
chrXIV	456299	456300	-	Reb1_12467_Motif_1_chr14_456299_456299_-	-
chrXIV	479354	479355	-	Reb1_12467_Motif_1_chr14_479354_479354_-	-
chrXIV	485429	485430	+	Reb1_12467_Motif_1_chr14_485430_485430_+	+
chrXIV	538056	538057	+	Reb1_12467_Motif_1_chr14_538057_538057_+	+
chrXIV	56031	56032	+	Reb1_12467_Motif_1_chr14_56032_56032_+	+
chrXIV	618359	618360	+	Reb1_12467_Motif_1_chr14_618360_618360_+	+
chrXIV	647054	647055	+	Reb1_12467_Motif_1_chr14_647055_647055_+	+
chrXIV	64733	64734	+	Reb1_12467_Motif_1_chr14_64734_64734_+	+
chrXIV	651938	651939	+	Reb1_12467_Motif_1_chr14_651939_651939_+	+
chrXIV	662529	662530	-	Reb1_12467_Motif_1_chr14_662529_662529_-	-
chrXIV	699590	699591	-	Reb1_12467_Motif_1_chr14_699590_699590_-	-
chrXIV	720859	720860	+	Reb1_12467_Motif_1_chr14_720860_720860_+	+
chrXV	1000949	1000950	-	Reb1_12467_Motif_1_chr15_1000949_1000949_-	-
chrXV	144071	144072	-	Reb1_12467_Motif_1_chr15_144071_144071_-	-
chrXV	234606	234607	-	Reb1_12467_Motif_1_chr15_234606_234606_-	-
chrXV	277914	277915	-	Reb1_12467_Motif_1_chr15_277914_277914_-	-
chrXV	304457	304458	+	Reb1_12467_Motif_1_chr15_304458_304458_+	+
chrXV	315668	315669	-	Reb1_12467_Motif_1_chr15_315668_315668_-	-
chrXV	316568	316569	-	Reb1_12467_Motif_1_chr15_316568_316568_-	-
chrXV	373608	373609	-	Reb1_12467_Motif_1_chr15_373608_373608_-	-
chrXV	378005	378006	+	Reb1_12467_Motif_1_chr15_378006_378006_+	+
chrXV	412599	412600	-	Reb1_12467_Motif_1_chr15_412599_412599_-	-
chrXV	416044	416045	+	Reb1_12467_Motif_1_chr15_416045_416045_+	+
chrXV	421795	421796	-	Reb1_12467_Motif_1_chr15_421795_421795_-	-
chrXV	468090	468091	-	Reb1_12467_Motif_1_chr15_468090_468090_-	-
chrXV	471744	471745	+	Reb1_12467_Motif_1_chr15_471745_471745_+	+
chrXV	47715	47716	+	Reb1_12467_Motif_1_chr15_47716_47716_+	+
chrXV	502612	502613	-	Reb1_12467_Motif_1_chr15_502612_502612_-	-
chrXV	544850	544851	-	Reb1_12467_Motif_1_chr15_544850_544850_-	-
chrXV	553016	553017	+	Reb1_12467_Motif_1_chr15_553017_553017_+	+
chrXV	55443	55444	-	Reb1_12467_Motif_1_chr15_55443_55443_-	-
chrXV	609315	609316	+	Reb1_12467_Motif_1_chr15_609316_609316_+	+
chrXV	611867	611868	-	Reb1_12467_Motif_1_chr15_611867_611867_-	-
chrXV	61254	61255	+	Reb1_12467_Motif_1_chr15_61255_61255_+	+
chrXV	617073	617074	+	Reb1_12467_Motif_1_chr15_617074_617074_+	+
chrXV	716970	716971	+	Reb1_12467_Motif_1_chr15_716971_716971_+	+
chrXV	720382	720383	+	Reb1_12467_Motif_1_chr15_720383_720383_+	+
chrXV	759666	759667	-	Reb1_12467_Motif_1_chr15_759666_759666_-	-
chrXV	77425	77426	-	Reb1_12467_Motif_1_chr15_77425_77425_-	-
chrXV	781642	781643	+	Reb1_12467_Motif_1_chr15_781643_781643_+	+
chrXV	820319	820320	-	Reb1_12467_Motif_1_chr15_820319_820319_-	-
chrXV	832627	832628	-	Reb1_12467_Motif_1_chr15_832627_832627_-	-
chrXV	841177	841178	+	Reb1_12467_Motif_1_chr15_841178_841178_+	+
chrXV	849513	849514	-	Reb1_12467_Motif_1_chr15_849513_849513_-	-
chrXV	851974	851975	+	Reb1_12467_Motif_1_chr15_851975_851975_+	+
chrXV	900077	900078	-	Reb1_12467_Motif_1_chr15_900077_900077_-	-
chrXV	925389	925390	-	Reb1_12467_Motif_1_chr15_925389_925389_-	-
chrXV	949651	949652	-	Reb1_12467_Motif_1_chr15_949651_949651_-	-
chrXVI	100312	100313	-	Reb1_12467_Motif_1_chr16_100312_100312_-	-
chrXVI	125872	125873	+	Reb1_12467_Motif_1_chr16_125873_125873_+	+
chrXVI	138513	138514	-	Reb1_12467_Motif_1_chr16_138513_138513_-	-
chrXVI	147280	147281	-	Reb1_12467_Motif_1_chr16_147280_147280_-	-
chrXVI	153320	153321	-	Reb1_12467_Motif_1_chr16_153320_153320_-	-
chrXVI	205086	205087	+	Reb1_12467_Motif_1_chr16_205087_205087_+	+
chrXVI	211993	211994	-	Reb1_12467_Motif_1_chr16_211993_211993_-	-
chrXVI	230995	230996	+	Reb1_12467_Motif_1_chr16_230996_230996_+	+
chrXVI	246371	246372	+	Reb1_12467_Motif_1_chr16_246372_246372_+	+
chrXVI	264846	264847	+	Reb1_12467_Motif_1_chr16_264847_264847_+	+
chrXVI	309975	309976	+	Reb1_12467_Motif_1_chr16_309976_309976_+	+
chrXVI	321947	321948	-	Reb1_12467_Motif_1_chr16_321947_321947_-	-
chrXVI	32898	32899	-	Reb1_12467_Motif_1_chr16_32898_32898_-	-
chrXVI	38943	38944	-	Reb1_12467_Motif_1_chr16_38943_38943_-	-
chrXVI	408953	408954	-	Reb1_12467_Motif_1_chr16_408953_408953_-	-
chrXVI	444410	444411	-	Reb1_12467_Motif_1_chr16_444410_444410_-	-
chrXVI	455110	455111	+	Reb1_12467_Motif_1_chr16_455111_455111_+	+
chrXVI	49096	49097	-	Reb1_12467_Motif_1_chr16_49096_49096_-	-
chrXVI	614666	614667	-	Reb1_12467_Motif_1_chr16_614666_614666_-	-
chrXVI	627136	627137	+	Reb1_12467_Motif_1_chr16_627137_627137_+	+
chrXVI	667529	667530	+	Reb1_12467_Motif_1_chr16_667530_667530_+	+
chrXVI	682073	682074	-	Reb1_12467_Motif_1_chr16_682073_682073_-	-
chrXVI	730368	730369	-	Reb1_12467_Motif_1_chr16_730368_730368_-	-
chrXVI	797407	797408	-	Reb1_12467_Motif_1_chr16_797407_797407_-	-
chrXVI	821589	821590	-	Reb1_12467_Motif_1_chr16_821589_821589_-	-
chrXVI	900036	900037	+	Reb1_12467_Motif_1_chr16_900037_900037_+	+
chrII	111297	111298	-	Reb1_12467_Motif_1_chr2_111297_111297_-	-
chrII	122227	122228	-	Reb1_12467_Motif_1_chr2_122227_122227_-	-
chrII	124953	124954	-	Reb1_12467_Motif_1_chr2_124953_124953_-	-
chrII	132304	132305	+	Reb1_12467_Motif_1_chr2_132305_132305_+	+
chrII	135915	135916	-	Reb1_12467_Motif_1_chr2_135915_135915_-	-
chrII	151353	151354	-	Reb1_12467_Motif_1_chr2_151353_151353_-	-
chrII	164999	165000	-	Reb1_12467_Motif_1_chr2_164999_164999_-	-
chrII	201873	201874	+	Reb1_12467_Motif_1_chr2_201874_201874_+	+
chrII	273885	273886	+	Reb1_12467_Motif_1_chr2_273886_273886_+	+
chrII	369836	369837	+	Reb1_12467_Motif_1_chr2_369837_369837_+	+
chrII	405488	405489	-	Reb1_12467_Motif_1_chr2_405488_405488_-	-
chrII	427622	427623	-	Reb1_12467_Motif_1_chr2_427622_427622_-	-
chrII	435822	435823	-	Reb1_12467_Motif_1_chr2_435822_435822_-	-
chrII	497031	497032	+	Reb1_12467_Motif_1_chr2_497032_497032_+	+
chrII	532377	532378	+	Reb1_12467_Motif_1_chr2_532378_532378_+	+
chrII	565527	565528	-	Reb1_12467_Motif_1_chr2_565527_565527_-	-
chrII	568653	568654	-	Reb1_12467_Motif_1_chr2_568653_568653_-	-
chrII	582294	582295	-	Reb1_12467_Motif_1_chr2_582294_582294_-	-
chrII	595739	595740	-	Reb1_12467_Motif_1_chr2_595739_595739_-	-
chrII	679343	679344	+	Reb1_12467_Motif_1_chr2_679344_679344_+	+
chrII	691828	691829	-	Reb1_12467_Motif_1_chr2_691828_691828_-	-
chrII	84436	84437	-	Reb1_12467_Motif_1_chr2_84436_84436_-	-
chrIII	179309	179310	+	Reb1_12467_Motif_1_chr3_179310_179310_+	+
chrIII	205541	205542	-	Reb1_12467_Motif_1_chr3_205541_205541_-	-
chrIII	236973	236974	-	Reb1_12467_Motif_1_chr3_236973_236973_-	-
chrIII	286616	286617	-	Reb1_12467_Motif_1_chr3_286616_286616_-	-
chrIII	289400	289401	-	Reb1_12467_Motif_1_chr3_289400_289400_-	-
chrIII	31291	31292	-	Reb1_12467_Motif_1_chr3_31291_31291_-	-
chrIII	94477	94478	+	Reb1_12467_Motif_1_chr3_94478_94478_+	+
chrIV	1008836	1008837	-	Reb1_12467_Motif_1_chr4_1008836_1008836_-	-
chrIV	1059465	1059466	-	Reb1_12467_Motif_1_chr4_1059465_1059465_-	-
chrIV	1071789	1071790	+	Reb1_12467_Motif_1_chr4_1071790_1071790_+	+
chrIV	1090260	1090261	-	Reb1_12467_Motif_1_chr4_1090260_1090260_-	-
chrIV	1114157	1114158	-	Reb1_12467_Motif_1_chr4_1114157_1114157_-	-
chrIV	1126176	1126177	+	Reb1_12467_Motif_1_chr4_1126177_1126177_+	+
chrIV	1135604	1135605	+	Reb1_12467_Motif_1_chr4_1135605_1135605_+	+
chrIV	1185954	1185955	-	Reb1_12467_Motif_1_chr4_1185954_1185954_-	-
chrIV	125300	125301	+	Reb1_12467_Motif_1_chr4_125301_125301_+	+
chrIV	130646	130647	+	Reb1_12467_Motif_1_chr4_130647_130647_+	+
chrIV	1362627	1362628	-	Reb1_12467_Motif_1_chr4_1362627_1362627_-	-
chrIV	1369561	1369562	-	Reb1_12467_Motif_1_chr4_1369561_1369561_-	-
chrIV	1394914	1394915	-	Reb1_12467_Motif_1_chr4_1394914_1394914_-	-
chrIV	1411978	1411979	-	Reb1_12467_Motif_1_chr4_1411978_1411978_-	-
chrIV	145653	145654	-	Reb1_12467_Motif_1_chr4_145653_145653_-	-
chrIV	1480276	1480277	-	Reb1_12467_Motif_1_chr4_1480276_1480276_-	-
chrIV	148068	148069	-	Reb1_12467_Motif_1_chr4_148068_148068_-	-
chrIV	1483617	1483618	+	Reb1_12467_Motif_1_chr4_1483618_1483618_+	+
chrIV	167601	167602	+	Reb1_12467_Motif_1_chr4_167602_167602_+	+
chrIV	176500	176501	-	Reb1_12467_Motif_1_chr4_176500_176500_-	-
chrIV	211269	211270	+	Reb1_12467_Motif_1_chr4_211270_211270_+	+
chrIV	215867	215868	-	Reb1_12467_Motif_1_chr4_215867_215867_-	-
chrIV	223898	223899	-	Reb1_12467_Motif_1_chr4_223898_223898_-	-
chrIV	301106	301107	+	Reb1_12467_Motif_1_chr4_301107_301107_+	+
chrIV	372103	372104	+	Reb1_12467_Motif_1_chr4_372104_372104_+	+
chrIV	38359	38360	+	Reb1_12467_Motif_1_chr4_38360_38360_+	+
chrIV	399208	399209	-	Reb1_12467_Motif_1_chr4_399208_399208_-	-
chrIV	442475	442476	+	Reb1_12467_Motif_1_chr4_442476_442476_+	+
chrIV	453919	453920	+	Reb1_12467_Motif_1_chr4_453920_453920_+	+
chrIV	478879	478880	-	Reb1_12467_Motif_1_chr4_478879_478879_-	-
chrIV	504976	504977	+	Reb1_12467_Motif_1_chr4_504977_504977_+	+
chrIV	52301	52302	+	Reb1_12467_Motif_1_chr4_52302_52302_+	+
chrIV	524883	524884	-	Reb1_12467_Motif_1_chr4_524883_524883_-	-
chrIV	539672	539673	+	Reb1_12467_Motif_1_chr4_539673_539673_+	+
chrIV	56820	56821	+	Reb1_12467_Motif_1_chr4_56821_56821_+	+
chrIV	569950	569951	-	Reb1_12467_Motif_1_chr4_569950_569950_-	-
chrIV	570460	570461	-	Reb1_12467_Motif_1_chr4_570460_570460_-	-
chrIV	657629	657630	+	Reb1_12467_Motif_1_chr4_657630_657630_+	+
chrIV	744127	744128	-	Reb1_12467_Motif_1_chr4_744127_744127_-	-
chrIV	769360	769361	+	Reb1_12467_Motif_1_chr4_769361_769361_+	+
chrIV	778880	778881	+	Reb1_12467_Motif_1_chr4_778881_778881_+	+
chrIV	811828	811829	-	Reb1_12467_Motif_1_chr4_811828_811828_-	-
chrIV	87343	87344	-	Reb1_12467_Motif_1_chr4_87343_87343_-	-
chrIV	88118	88119	+	Reb1_12467_Motif_1_chr4_88119_88119_+	+
chrIV	907199	907200	-	Reb1_12467_Motif_1_chr4_907199_907199_-	-
chrIV	971591	971592	-	Reb1_12467_Motif_1_chr4_971591_971591_-	-
chrV	100554	100555	-	Reb1_12467_Motif_1_chr5_100554_100554_-	-
chrV	101649	101650	+	Reb1_12467_Motif_1_chr5_101650_101650_+	+
chrV	111214	111215	-	Reb1_12467_Motif_1_chr5_111214_111214_-	-
chrV	128458	128459	+	Reb1_12467_Motif_1_chr5_128459_128459_+	+
chrV	131533	131534	+	Reb1_12467_Motif_1_chr5_131534_131534_+	+
chrV	151109	151110	-	Reb1_12467_Motif_1_chr5_151109_151109_-	-
chrV	156621	156622	-	Reb1_12467_Motif_1_chr5_156621_156621_-	-
chrV	178683	178684	-	Reb1_12467_Motif_1_chr5_178683_178683_-	-
chrV	192229	192230	-	Reb1_12467_Motif_1_chr5_192229_192229_-	-
chrV	194732	194733	+	Reb1_12467_Motif_1_chr5_194733_194733_+	+
chrV	229598	229599	-	Reb1_12467_Motif_1_chr5_229598_229598_-	-
chrV	254545	254546	-	Reb1_12467_Motif_1_chr5_254545_254545_-	-
chrV	281496	281497	-	Reb1_12467_Motif_1_chr5_281496_281496_-	-
chrV	292827	292828	+	Reb1_12467_Motif_1_chr5_292828_292828_+	+
chrV	372156	372157	+	Reb1_12467_Motif_1_chr5_372157_372157_+	+
chrV	439300	439301	-	Reb1_12467_Motif_1_chr5_439300_439300_-	-
chrV	541552	541553	+	Reb1_12467_Motif_1_chr5_541553_541553_+	+
chrV	58238	58239	-	Reb1_12467_Motif_1_chr5_58238_58238_-	-
chrVI	123223	123224	+	Reb1_12467_Motif_1_chr6_123224_123224_+	+
chrVI	130045	130046	+	Reb1_12467_Motif_1_chr6_130046_130046_+	+
chrVI	149878	149879	+	Reb1_12467_Motif_1_chr6_149879_149879_+	+
chrVI	250023	250024	+	Reb1_12467_Motif_1_chr6_250024_250024_+	+
chrVI	251951	251952	+	Reb1_12467_Motif_1_chr6_251952_251952_+	+
chrVI	252375	252376	-	Reb1_12467_Motif_1_chr6_252375_252375_-	-
chrVI	56150	56151	+	Reb1_12467_Motif_1_chr6_56151_56151_+	+
chrVII	1022489	1022490	+	Reb1_12467_Motif_1_chr7_1022490_1022490_+	+
chrVII	1061761	1061762	-	Reb1_12467_Motif_1_chr7_1061761_1061761_-	-
chrVII	1063307	1063308	+	Reb1_12467_Motif_1_chr7_1063308_1063308_+	+
chrVII	123482	123483	-	Reb1_12467_Motif_1_chr7_123482_123482_-	-
chrVII	157729	157730	+	Reb1_12467_Motif_1_chr7_157730_157730_+	+
chrVII	200325	200326	+	Reb1_12467_Motif_1_chr7_200326_200326_+	+
chrVII	217384	217385	-	Reb1_12467_Motif_1_chr7_217384_217384_-	-
chrVII	245285	245286	+	Reb1_12467_Motif_1_chr7_245286_245286_+	+
chrVII	284293	284294	+	Reb1_12467_Motif_1_chr7_284294_284294_+	+
chrVII	345848	345849	-	Reb1_12467_Motif_1_chr7_345848_345848_-	-
chrVII	36818	36819	-	Reb1_12467_Motif_1_chr7_36818_36818_-	-
chrVII	374957	374958	-	Reb1_12467_Motif_1_chr7_374957_374957_-	-
chrVII	377320	377321	-	Reb1_12467_Motif_1_chr7_377320_377320_-	-
chrVII	393807	393808	+	Reb1_12467_Motif_1_chr7_393808_393808_+	+
chrVII	41343	41344	-	Reb1_12467_Motif_1_chr7_41343_41343_-	-
chrVII	417351	417352	-	Reb1_12467_Motif_1_chr7_417351_417351_-	-
chrVII	49402	49403	-	Reb1_12467_Motif_1_chr7_49402_49402_-	-
chrVII	500015	500016	-	Reb1_12467_Motif_1_chr7_500015_500015_-	-
chrVII	511169	511170	+	Reb1_12467_Motif_1_chr7_511170_511170_+	+
chrVII	513034	513035	+	Reb1_12467_Motif_1_chr7_513035_513035_+	+
chrVII	532735	532736	+	Reb1_12467_Motif_1_chr7_532736_532736_+	+
chrVII	53708	53709	+	Reb1_12467_Motif_1_chr7_53709_53709_+	+
chrVII	560422	560423	-	Reb1_12467_Motif_1_chr7_560422_560422_-	-
chrVII	584686	584687	-	Reb1_12467_Motif_1_chr7_584686_584686_-	-
chrVII	596374	596375	-	Reb1_12467_Motif_1_chr7_596374_596374_-	-
chrVII	648189	648190	-	Reb1_12467_Motif_1_chr7_648189_648189_-	-
chrVII	754062	754063	-	Reb1_12467_Motif_1_chr7_754062_754062_-	-
chrVII	756629	756630	-	Reb1_12467_Motif_1_chr7_756629_756629_-	-
chrVII	757520	757521	-	Reb1_12467_Motif_1_chr7_757520_757520_-	-
chrVII	761225	761226	-	Reb1_12467_Motif_1_chr7_761225_761225_-	-
chrVII	770422	770423	+	Reb1_12467_Motif_1_chr7_770423_770423_+	+
chrVII	781616	781617	+	Reb1_12467_Motif_1_chr7_781617_781617_+	+
chrVII	787099	787100	+	Reb1_12467_Motif_1_chr7_787100_787100_+	+
chrVII	800273	800274	-	Reb1_12467_Motif_1_chr7_800273_800273_-	-
chrVII	843709	843710	-	Reb1_12467_Motif_1_chr7_843709_843709_-	-
chrVII	855034	855035	+	Reb1_12467_Motif_1_chr7_855035_855035_+	+
chrVII	866250	866251	-	Reb1_12467_Motif_1_chr7_866250_866250_-	-
chrVII	87379	87380	+	Reb1_12467_Motif_1_chr7_87380_87380_+	+
chrVII	888661	888662	+	Reb1_12467_Motif_1_chr7_888662_888662_+	+
chrVII	892347	892348	-	Reb1_12467_Motif_1_chr7_892347_892347_-	-
chrVII	897348	897349	-	Reb1_12467_Motif_1_chr7_897348_897348_-	-
chrVII	905071	905072	+	Reb1_12467_Motif_1_chr7_905072_905072_+	+
chrVII	932120	932121	-	Reb1_12467_Motif_1_chr7_932120_932120_-	-
chrVII	936988	936989	-	Reb1_12467_Motif_1_chr7_936988_936988_-	-
chrVII	962213	962214	-	Reb1_12467_Motif_1_chr7_962213_962213_-	-
chrVII	976948	976949	+	Reb1_12467_Motif_1_chr7_976949_976949_+	+
chrVIII	117616	117617	-	Reb1_12467_Motif_1_chr8_117616_117616_-	-
chrVIII	160612	160613	-	Reb1_12467_Motif_1_chr8_160612_160612_-	-
chrVIII	187803	187804	+	Reb1_12467_Motif_1_chr8_187804_187804_+	+
chrVIII	249782	249783	-	Reb1_12467_Motif_1_chr8_249782_249782_-	-
chrVIII	272528	272529	+	Reb1_12467_Motif_1_chr8_272529_272529_+	+
chrVIII	360758	360759	+	Reb1_12467_Motif_1_chr8_360759_360759_+	+
chrVIII	39926	39927	-	Reb1_12467_Motif_1_chr8_39926_39926_-	-
chrVIII	443632	443633	+	Reb1_12467_Motif_1_chr8_443633_443633_+	+
chrIX	113629	113630	+	Reb1_12467_Motif_1_chr9_113630_113630_+	+
chrIX	122275	122276	-	Reb1_12467_Motif_1_chr9_122275_122275_-	-
chrIX	151467	151468	+	Reb1_12467_Motif_1_chr9_151468_151468_+	+
chrIX	160572	160573	-	Reb1_12467_Motif_1_chr9_160572_160572_-	-
chrIX	169894	169895	+	Reb1_12467_Motif_1_chr9_169895_169895_+	+
chrIX	220869	220870	-	Reb1_12467_Motif_1_chr9_220869_220869_-	-
chrIX	244612	244613	+	Reb1_12467_Motif_1_chr9_244613_244613_+	+
chrIX	310933	310934	-	Reb1_12467_Motif_1_chr9_310933_310933_-	-
chrIX	350194	350195	+	Reb1_12467_Motif_1_chr9_350195_350195_+	+
chrIX	360572	360573	-	Reb1_12467_Motif_1_chr9_360572_360572_-	-
chrIX	380965	380966	+	Reb1_12467_Motif_1_chr9_380966_380966_+	+
chrVIII	17240	17241	-	Rlm1_17871_Motif_1_bound_1bp_chr8_17240_17240_-	-
chrVIII	17240	17241	-	Rlm1_17871_Motif_1_chr8_17240_17240_-	-
chrXI	338989	338990	+	Rpn4_11941_Motif_1_bound_1bp_chr11_338990_338990_+	+
chrXI	39022	39023	-	Rpn4_11941_Motif_1_bound_1bp_chr11_39022_39022_-	-
chrXII	809443	809444	+	Rpn4_11941_Motif_1_bound_1bp_chr12_809444_809444_+	+
chrXVI	527157	527158	+	Rpn4_11941_Motif_1_bound_1bp_chr16_527158_527158_+	+
chrIV	190790	190791	-	Rpn4_11941_Motif_1_bound_1bp_chr4_190790_190790_-	-
chrIV	238799	238800	+	Rpn4_11941_Motif_1_bound_1bp_chr4_238800_238800_+	+
chrIV	330871	330872	-	Rpn4_11941_Motif_1_bound_1bp_chr4_330871_330871_-	-
chrV	196855	196856	+	Rpn4_11941_Motif_1_bound_1bp_chr5_196856_196856_+	+
chrV	349523	349524	+	Rpn4_11941_Motif_1_bound_1bp_chr5_349524_349524_+	+
chrX	435049	435050	-	Rpn4_11941_Motif_1_chr10_435049_435049_-	-
chrXI	174060	174061	+	Rpn4_11941_Motif_1_chr11_174061_174061_+	+
chrXI	338989	338990	+	Rpn4_11941_Motif_1_chr11_338990_338990_+	+
chrXI	39022	39023	-	Rpn4_11941_Motif_1_chr11_39022_39022_-	-
chrXII	809443	809444	+	Rpn4_11941_Motif_1_chr12_809444_809444_+	+
chrXIII	901566	901567	-	Rpn4_11941_Motif_1_chr13_901566_901566_-	-
chrXV	813816	813817	-	Rpn4_11941_Motif_1_chr15_813816_813816_-	-
chrXVI	527157	527158	+	Rpn4_11941_Motif_1_chr16_527158_527158_+	+
chrIII	225334	225335	+	Rpn4_11941_Motif_1_chr3_225335_225335_+	+
chrIII	50411	50412	-	Rpn4_11941_Motif_1_chr3_50411_50411_-	-
chrIV	190790	190791	-	Rpn4_11941_Motif_1_chr4_190790_190790_-	-
chrIV	238799	238800	+	Rpn4_11941_Motif_1_chr4_238800_238800_+	+
chrIV	330871	330872	-	Rpn4_11941_Motif_1_chr4_330871_330871_-	-
chrIV	836250	836251	-	Rpn4_11941_Motif_1_chr4_836250_836250_-	-
chrV	196855	196856	+	Rpn4_11941_Motif_1_chr5_196856_196856_+	+
chrV	349523	349524	+	Rpn4_11941_Motif_1_chr5_349524_349524_+	+
chrVI	153273	153274	-	Rpn4_11941_Motif_1_chr6_153273_153273_-	-
chrVI	90728	90729	+	Rpn4_11941_Motif_1_chr6_90729_90729_+	+
chrVIII	164850	164851	+	Rpn4_11941_Motif_1_chr8_164851_164851_+	+
chrXIII	540792	540793	+	Rsc3_11848_Motif_2_bound_1bp_chr13_540793_540793_+	+
chrXIII	811006	811007	-	Rsc3_11848_Motif_2_bound_1bp_chr13_811006_811006_-	-
chrXIV	662074	662075	+	Rsc3_11848_Motif_2_bound_1bp_chr14_662075_662075_+	+
chrXV	461900	461901	+	Rsc3_11848_Motif_2_bound_1bp_chr15_461901_461901_+	+
chrXV	579936	579937	+	Rsc3_11848_Motif_2_bound_1bp_chr15_579937_579937_+	+
chrXVI	789762	789763	-	Rsc3_11848_Motif_2_bound_1bp_chr16_789762_789762_-	-
chrV	225578	225579	+	Rsc3_11848_Motif_2_bound_1bp_chr5_225579_225579_+	+
chrVII	159355	159356	+	Rsc3_11848_Motif_2_bound_1bp_chr7_159356_159356_+	+
chrVII	428230	428231	+	Rsc3_11848_Motif_2_bound_1bp_chr7_428231_428231_+	+
chrX	744100	744101	-	Rsc3_11848_Motif_2_chr10_744100_744100_-	-
chrXI	519169	519170	-	Rsc3_11848_Motif_2_chr11_519169_519169_-	-
chrXI	68340	68341	-	Rsc3_11848_Motif_2_chr11_68340_68340_-	-
chrXIII	396940	396941	-	Rsc3_11848_Motif_2_chr13_396940_396940_-	-
chrXIII	540794	540795	-	Rsc3_11848_Motif_2_chr13_540794_540794_-	-
chrXIII	7141	7142	+	Rsc3_11848_Motif_2_chr13_7142_7142_+	+
chrXIII	759050	759051	-	Rsc3_11848_Motif_2_chr13_759050_759050_-	-
chrXIII	811006	811007	-	Rsc3_11848_Motif_2_chr13_811006_811006_-	-
chrXIV	662074	662075	+	Rsc3_11848_Motif_2_chr14_662075_662075_+	+
chrXIV	8227	8228	+	Rsc3_11848_Motif_2_chr14_8228_8228_+	+
chrXV	296329	296330	+	Rsc3_11848_Motif_2_chr15_296330_296330_+	+
chrXV	461900	461901	+	Rsc3_11848_Motif_2_chr15_461901_461901_+	+
chrXV	579936	579937	+	Rsc3_11848_Motif_2_chr15_579937_579937_+	+
chrII	193784	193785	+	Rsc3_11848_Motif_2_chr2_193785_193785_+	+
chrII	602347	602348	-	Rsc3_11848_Motif_2_chr2_602347_602347_-	-
chrII	811580	811581	-	Rsc3_11848_Motif_2_chr2_811580_811580_-	-
chrIV	1704	1705	+	Rsc3_11848_Motif_2_chr4_1705_1705_+	+
chrIV	368961	368962	+	Rsc3_11848_Motif_2_chr4_368962_368962_+	+
chrIV	916282	916283	-	Rsc3_11848_Motif_2_chr4_916282_916282_-	-
chrV	225578	225579	+	Rsc3_11848_Motif_2_chr5_225579_225579_+	+
chrVII	159355	159356	+	Rsc3_11848_Motif_2_chr7_159356_159356_+	+
chrVII	994239	994240	+	Rsc3_11848_Motif_2_chr7_994240_994240_+	+
chrVIII	554012	554013	-	Rsc3_11848_Motif_2_chr8_554012_554012_-	-
chrVIII	6298	6299	+	Rsc3_11848_Motif_2_chr8_6299_6299_+	+
chrX	224125	224126	-	Sfl1_14459_Motif_1_bound_1bp_chr10_224125_224125_-	-
chrXIII	388429	388430	-	Sfl1_14459_Motif_1_bound_1bp_chr13_388429_388429_-	-
chrIV	10196	10197	+	Sfl1_14459_Motif_1_bound_1bp_chr4_10197_10197_+	+
chrV	77704	77705	+	Sfl1_14459_Motif_1_bound_1bp_chr5_77705_77705_+	+
chrX	224125	224126	-	Sfl1_14459_Motif_1_chr10_224125_224125_-	-
chrXIII	388429	388430	-	Sfl1_14459_Motif_1_chr13_388429_388429_-	-
chrIV	10196	10197	+	Sfl1_14459_Motif_1_chr4_10197_10197_+	+
chrXIII	146179	146180	-	Sfp1_12450_Motif_2_bound_1bp_chr13_146179_146179_-	-
chrXV	678992	678993	-	Sfp1_12450_Motif_2_bound_1bp_chr15_678992_678992_-	-
chrXVI	654009	654010	+	Sfp1_12450_Motif_2_bound_1bp_chr16_654010_654010_+	+
chrX	651568	651569	+	Sfp1_12450_Motif_2_chr10_651569_651569_+	+
chrX	90283	90284	+	Sfp1_12450_Motif_2_chr10_90284_90284_+	+
chrXV	1004262	1004263	+	Sfp1_12450_Motif_2_chr15_1004263_1004263_+	+
chrXV	80014	80015	-	Sfp1_12450_Motif_2_chr15_80014_80014_-	-
chrIII	178445	178446	-	Sfp1_12450_Motif_2_chr3_178445_178445_-	-
chrX	195484	195485	+	Skn7_14969_Motif_1_bound_1bp_chr10_195485_195485_+	+
chrXIII	219942	219943	-	Skn7_14969_Motif_1_bound_1bp_chr13_219942_219942_-	-
chrXIII	540586	540587	-	Skn7_14969_Motif_1_bound_1bp_chr13_540586_540586_-	-
chrXIV	605961	605962	-	Skn7_14969_Motif_1_bound_1bp_chr14_605961_605961_-	-
chrII	392649	392650	+	Skn7_14969_Motif_1_bound_1bp_chr2_392650_392650_+	+
chrIV	1490230	1490231	+	Skn7_14969_Motif_1_bound_1bp_chr4_1490231_1490231_+	+
chrXIII	219942	219943	-	Skn7_14969_Motif_1_chr13_219942_219942_-	-
chrXIV	605961	605962	-	Skn7_14969_Motif_1_chr14_605961_605961_-	-
chrX	220439	220440	+	Sko1_15654_Motif_1_bound_1bp_chr10_220440_220440_+	+
chrXIII	408542	408543	-	Sko1_15654_Motif_1_bound_1bp_chr13_408542_408542_-	-
chrII	561189	561190	-	Sko1_15654_Motif_1_bound_1bp_chr2_561189_561189_-	-
chrIV	592114	592115	-	Sko1_15654_Motif_1_bound_1bp_chr4_592114_592114_-	-
chrIV	76989	76990	+	Sko1_15654_Motif_1_bound_1bp_chr4_76990_76990_+	+
chrV	311563	311564	-	Sko1_15654_Motif_1_bound_1bp_chr5_311563_311563_-	-
chrVII	208726	208727	+	Sko1_15654_Motif_1_bound_1bp_chr7_208727_208727_+	+
chrVII	977058	977059	+	Sko1_15654_Motif_1_bound_1bp_chr7_977059_977059_+	+
chrVIII	323193	323194	+	Sko1_15654_Motif_1_bound_1bp_chr8_323194_323194_+	+
chrX	268831	268832	+	Sko1_15654_Motif_1_chr10_268832_268832_+	+
chrX	641816	641817	+	Sko1_15654_Motif_1_chr10_641817_641817_+	+
chrX	735313	735314	-	Sko1_15654_Motif_1_chr10_735313_735313_-	-
chrX	9725	9726	-	Sko1_15654_Motif_1_chr10_9725_9725_-	-
chrXIII	10009	10010	+	Sko1_15654_Motif_1_chr13_10010_10010_+	+
chrXIII	722555	722556	+	Sko1_15654_Motif_1_chr13_722556_722556_+	+
chrXIV	442682	442683	+	Sko1_15654_Motif_1_chr14_442683_442683_+	+
chrXV	1079670	1079671	+	Sko1_15654_Motif_1_chr15_1079671_1079671_+	+
chrXV	116219	116220	-	Sko1_15654_Motif_1_chr15_116219_116219_-	-
chrXV	265131	265132	+	Sko1_15654_Motif_1_chr15_265132_265132_+	+
chrXVI	11474	11475	-	Sko1_15654_Motif_1_chr16_11474_11474_-	-
chrXVI	434156	434157	+	Sko1_15654_Motif_1_chr16_434157_434157_+	+
chrXVI	566888	566889	+	Sko1_15654_Motif_1_chr16_566889_566889_+	+
chrXVI	69028	69029	+	Sko1_15654_Motif_1_chr16_69029_69029_+	+
chrII	267518	267519	-	Sko1_15654_Motif_1_chr2_267518_267518_-	-
chrII	561189	561190	-	Sko1_15654_Motif_1_chr2_561189_561189_-	-
chrIII	209768	209769	+	Sko1_15654_Motif_1_chr3_209769_209769_+	+
chrIV	592114	592115	-	Sko1_15654_Motif_1_chr4_592114_592114_-	-
chrV	311563	311564	-	Sko1_15654_Motif_1_chr5_311563_311563_-	-
chrV	333032	333033	+	Sko1_15654_Motif_1_chr5_333033_333033_+	+
chrVII	208726	208727	+	Sko1_15654_Motif_1_chr7_208727_208727_+	+
chrVIII	206201	206202	+	Sko1_15654_Motif_1_chr8_206202_206202_+	+
chrVIII	323193	323194	+	Sko1_15654_Motif_1_chr8_323194_323194_+	+
chrIX	9742	9743	-	Sko1_15654_Motif_1_chr9_9742_9742_-	-
chrI	69803	69804	+	Snt2_11939_Motif_1_chr1_69804_69804_+	+
chrXIV	297825	297826	+	Snt2_11939_Motif_1_chr14_297826_297826_+	+
chrXVI	842977	842978	+	Snt2_11939_Motif_1_chr16_842978_842978_+	+
chrIX	41645	41646	-	Snt2_11939_Motif_1_chr9_41645_41645_-	-
chrXV	443902	443903	+	Sok2_13809_Motif_2_bound_1bp_chr15_443903_443903_+	+
chrV	242140	242141	+	Sok2_13809_Motif_2_bound_1bp_chr5_242141_242141_+	+
chrV	69191	69192	-	Sok2_13809_Motif_2_bound_1bp_chr5_69191_69191_-	-
chrXII	611860	611861	+	Sok2_13809_Motif_2_chr12_611861_611861_+	+
chrXV	443902	443903	+	Sok2_13809_Motif_2_chr15_443903_443903_+	+
chrXII	22826	22827	+	Stb4_18503_Motif_3_chr12_22827_22827_+	+
chrXIV	122331	122332	-	Stb5_11918_Motif_1_bound_1bp_chr14_122331_122331_-	-
chrII	555941	555942	-	Stb5_11918_Motif_1_bound_1bp_chr2_555941_555941_-	-
chrIV	366335	366336	+	Stb5_11918_Motif_1_bound_1bp_chr4_366336_366336_+	+
chrIV	465322	465323	+	Stb5_11918_Motif_1_bound_1bp_chr4_465323_465323_+	+
chrVIII	470681	470682	+	Stb5_11918_Motif_1_bound_1bp_chr8_470682_470682_+	+
chrXIV	122331	122332	-	Stb5_11918_Motif_1_chr14_122331_122331_-	-
chrIV	366335	366336	+	Stb5_11918_Motif_1_chr4_366336_366336_+	+
chrIV	530912	530913	+	Stb5_11918_Motif_1_chr4_530913_530913_+	+
chrIV	927014	927015	+	Stb5_11918_Motif_1_chr4_927015_927015_+	+
chrVIII	423620	423621	-	Stb5_11918_Motif_1_chr8_423620_423620_-	-
chrVIII	459186	459187	-	Stb5_11918_Motif_1_chr8_459186_459186_-	-
chrVIII	470681	470682	+	Stb5_11918_Motif_1_chr8_470682_470682_+	+
chrXIV	276169	276170	-	Ste12_12862_Motif_1_bound_1bp_chr14_276169_276169_-	-
chrXIII	399745	399746	+	Ste12_12862_Motif_1_chr13_399746_399746_+	+
chrXIV	110743	110744	+	Ste12_12862_Motif_1_chr14_110744_110744_+	+
chrXIV	276169	276170	-	Ste12_12862_Motif_1_chr14_276169_276169_-	-
chrXVI	256966	256967	-	Ste12_12862_Motif_1_chr16_256966_256966_-	-
chrII	192185	192186	+	Ste12_12862_Motif_1_chr2_192186_192186_+	+
chrIII	131768	131769	+	Ste12_12862_Motif_1_chr3_131769_131769_+	+
chrIII	267077	267078	-	Ste12_12862_Motif_1_chr3_267077_267077_-	-
chrIII	71624	71625	-	Ste12_12862_Motif_1_chr3_71624_71624_-	-
chrIV	1080439	1080440	+	Ste12_12862_Motif_1_chr4_1080440_1080440_+	+
chrIX	141805	141806	+	Ste12_12862_Motif_1_chr9_141806_141806_+	+
chrXI	260724	260725	-	Stp1_11808_Motif_3_bound_1bp_chr11_260724_260724_-	-
chrXII	677919	677920	-	Stp1_11808_Motif_3_bound_1bp_chr12_677919_677919_-	-
chrXII	837708	837709	-	Stp1_11808_Motif_3_bound_1bp_chr12_837708_837708_-	-
chrXVI	40524	40525	+	Stp1_11808_Motif_3_bound_1bp_chr16_40525_40525_+	+
chrIV	1468889	1468890	-	Stp1_11808_Motif_3_bound_1bp_chr4_1468889_1468889_-	-
chrIV	600090	600091	-	Stp1_11808_Motif_3_bound_1bp_chr4_600090_600090_-	-
chrVII	371372	371373	-	Stp1_11808_Motif_3_bound_1bp_chr7_371372_371372_-	-
chrXI	260724	260725	-	Stp1_11808_Motif_3_chr11_260724_260724_-	-
chrXI	614967	614968	+	Stp1_11808_Motif_3_chr11_614968_614968_+	+
chrXII	677919	677920	-	Stp1_11808_Motif_3_chr12_677919_677919_-	-
chrXII	837708	837709	-	Stp1_11808_Motif_3_chr12_837708_837708_-	-
chrXIII	540564	540565	-	Stp1_11808_Motif_3_chr13_540564_540564_-	-
chrXV	522729	522730	-	Stp1_11808_Motif_3_chr15_522729_522729_-	-
chrII	378869	378870	+	Stp1_11808_Motif_3_chr2_378870_378870_+	+
chrII	429386	429387	+	Stp1_11808_Motif_3_chr2_429387_429387_+	+
chrV	268554	268555	+	Stp1_11808_Motif_3_chr5_268555_268555_+	+
chrVII	599074	599075	+	Stp1_11808_Motif_3_chr7_599075_599075_+	+
chrXV	161833	161834	+	Stp4_11929_Motif_1_bound_1bp_chr15_161834_161834_+	+
chrII	136151	136152	-	Stp4_11929_Motif_1_bound_1bp_chr2_136151_136151_-	-
chrII	136151	136152	-	Stp4_11929_Motif_1_chr2_136151_136151_-	-
chrV	351452	351453	-	Stp4_11929_Motif_1_chr5_351452_351452_-	-
chrVII	371376	371377	+	Stp4_11929_Motif_1_chr7_371377_371377_+	+
chrVII	766279	766280	+	Stp4_11929_Motif_1_chr7_766280_766280_+	+
chrXVI	556092	556093	-	Sum1_11809_Motif_3_bound_1bp_chr16_556092_556092_-	-
chrXII	28685	28686	+	Sum1_11809_Motif_3_chr12_28686_28686_+	+
chrXII	568110	568111	-	Sum1_11809_Motif_3_chr12_568110_568110_-	-
chrXV	285751	285752	+	Sum1_11809_Motif_3_chr15_285752_285752_+	+
chrXV	649187	649188	-	Sum1_11809_Motif_3_chr15_649187_649187_-	-
chrXVI	556092	556093	-	Sum1_11809_Motif_3_chr16_556092_556092_-	-
chrXVI	643570	643571	+	Sum1_11809_Motif_3_chr16_643571_643571_+	+
chrII	410846	410847	-	Sum1_11809_Motif_3_chr2_410846_410846_-	-
chrII	537638	537639	-	Sum1_11809_Motif_3_chr2_537638_537638_-	-
chrIII	42123	42124	-	Sum1_11809_Motif_3_chr3_42123_42123_-	-
chrIV	1110373	1110374	-	Sum1_11809_Motif_3_chr4_1110373_1110373_-	-
chrIV	1489248	1489249	-	Sum1_11809_Motif_3_chr4_1489248_1489248_-	-
chrVII	772060	772061	+	Sum1_11809_Motif_3_chr7_772061_772061_+	+
chrVIII	34262	34263	+	Sum1_11809_Motif_3_chr8_34263_34263_+	+
chrX	69143	69144	+	Sut1_11997_Motif_3_bound_1bp_chr10_69144_69144_+	+
chrXIII	347225	347226	+	Sut1_11997_Motif_3_bound_1bp_chr13_347226_347226_+	+
chrXV	391726	391727	-	Sut1_11997_Motif_3_bound_1bp_chr15_391726_391726_-	-
chrII	628541	628542	-	Sut1_11997_Motif_3_bound_1bp_chr2_628541_628541_-	-
chrV	42284	42285	-	Sut1_11997_Motif_3_bound_1bp_chr5_42284_42284_-	-
chrVIII	297035	297036	+	Sut1_11997_Motif_3_bound_1bp_chr8_297036_297036_+	+
chrXIII	347225	347226	+	Sut1_11997_Motif_3_chr13_347226_347226_+	+
chrXV	391726	391727	-	Sut1_11997_Motif_3_chr15_391726_391726_-	-
chrXVI	135626	135627	+	Sut1_11997_Motif_3_chr16_135627_135627_+	+
chrII	628541	628542	-	Sut1_11997_Motif_3_chr2_628541_628541_-	-
chrIV	1507442	1507443	-	Sut1_11997_Motif_3_chr4_1507442_1507442_-	-
chrIV	600256	600257	-	Sut1_11997_Motif_3_chr4_600256_600256_-	-
chrV	42284	42285	-	Sut1_11997_Motif_3_chr5_42284_42284_-	-
chrX	123245	123246	+	Swi4_13786_Motif_1_bound_1bp_chr10_123246_123246_+	+
chrX	79513	79514	-	Swi4_13786_Motif_1_bound_1bp_chr10_79513_79513_-	-
chrXI	463600	463601	+	Swi4_13786_Motif_1_bound_1bp_chr11_463601_463601_+	+
chrIV	1362472	1362473	-	Swi4_13786_Motif_1_bound_1bp_chr4_1362472_1362472_-	-
chrVII	939258	939259	-	Swi4_13786_Motif_1_bound_1bp_chr7_939258_939258_-	-
chrX	79518	79519	-	Swi4_13786_Motif_1_chr10_79518_79518_-	-
chrXI	429093	429094	-	Swi4_13786_Motif_1_chr11_429093_429093_-	-
chrXI	463600	463601	+	Swi4_13786_Motif_1_chr11_463601_463601_+	+
chrXII	789982	789983	+	Swi4_13786_Motif_1_chr12_789983_789983_+	+
chrXIV	107294	107295	+	Swi4_13786_Motif_1_chr14_107295_107295_+	+
chrXV	1036630	1036631	-	Swi4_13786_Motif_1_chr15_1036630_1036630_-	-
chrXV	797139	797140	+	Swi4_13786_Motif_1_chr15_797140_797140_+	+
chrXVI	132391	132392	+	Swi4_13786_Motif_1_chr16_132392_132392_+	+
chrII	380068	380069	+	Swi4_13786_Motif_1_chr2_380069_380069_+	+
chrIV	1451137	1451138	-	Swi4_13786_Motif_1_chr4_1451137_1451137_-	-
chrIV	234553	234554	+	Swi4_13786_Motif_1_chr4_234554_234554_+	+
chrIV	357294	357295	-	Swi4_13786_Motif_1_chr4_357294_357294_-	-
chrIV	909617	909618	+	Swi4_13786_Motif_1_chr4_909618_909618_+	+
chrVII	576744	576745	+	Swi4_13786_Motif_1_chr7_576745_576745_+	+
chrVII	939258	939259	-	Swi4_13786_Motif_1_chr7_939258_939258_-	-
chrIV	234455	234456	+	Swi5_12059_Motif_2_bound_1bp_chr4_234456_234456_+	+
chrXII	245435	245436	+	Swi5_12059_Motif_2_chr12_245436_245436_+	+
chrXII	541819	541820	+	Swi5_12059_Motif_2_chr12_541820_541820_+	+
chrIV	137967	137968	+	Swi5_12059_Motif_2_chr4_137968_137968_+	+
chrXI	248423	248424	+	Swi6_18001_Motif_1_bound_1bp_chr11_248424_248424_+	+
chrXII	789965	789966	-	Swi6_18001_Motif_1_bound_1bp_chr12_789965_789965_-	-
chrXIV	107321	107322	-	Swi6_18001_Motif_1_bound_1bp_chr14_107321_107321_-	-
chrXV	288494	288495	+	Swi6_18001_Motif_1_bound_1bp_chr15_288495_288495_+	+
chrXVI	67141	67142	+	Swi6_18001_Motif_1_bound_1bp_chr16_67142_67142_+	+
chrXI	248423	248424	+	Swi6_18001_Motif_1_chr11_248424_248424_+	+
chrXV	288494	288495	+	Swi6_18001_Motif_1_chr15_288495_288495_+	+
chrXV	968110	968111	-	Swi6_18001_Motif_1_chr15_968110_968110_-	-
chrVII	706865	706866	-	Swi6_18001_Motif_1_chr7_706865_706865_-	-
chrX	633298	633299	+	Tbf1_14155_Motif_1_bound_1bp_chr10_633299_633299_+	+
chrXI	590024	590025	+	Tbf1_14155_Motif_1_bound_1bp_chr11_590025_590025_+	+
chrXII	125205	125206	-	Tbf1_14155_Motif_1_bound_1bp_chr12_125205_125205_-	-
chrXII	329524	329525	+	Tbf1_14155_Motif_1_bound_1bp_chr12_329525_329525_+	+
chrXIII	209226	209227	-	Tbf1_14155_Motif_1_bound_1bp_chr13_209226_209226_-	-
chrXIII	253443	253444	+	Tbf1_14155_Motif_1_bound_1bp_chr13_253444_253444_+	+
chrXIII	861311	861312	-	Tbf1_14155_Motif_1_bound_1bp_chr13_861311_861311_-	-
chrXIII	872828	872829	-	Tbf1_14155_Motif_1_bound_1bp_chr13_872828_872828_-	-
chrXIII	901445	901446	-	Tbf1_14155_Motif_1_bound_1bp_chr13_901445_901445_-	-
chrXIV	585419	585420	+	Tbf1_14155_Motif_1_bound_1bp_chr14_585420_585420_+	+
chrXV	925287	925288	+	Tbf1_14155_Motif_1_bound_1bp_chr15_925288_925288_+	+
chrII	311611	311612	-	Tbf1_14155_Motif_1_bound_1bp_chr2_311611_311611_-	-
chrII	504636	504637	-	Tbf1_14155_Motif_1_bound_1bp_chr2_504636_504636_-	-
chrIV	1434513	1434514	-	Tbf1_14155_Motif_1_bound_1bp_chr4_1434513_1434513_-	-
chrVI	55139	55140	-	Tbf1_14155_Motif_1_bound_1bp_chr6_55139_55139_-	-
chrVIII	488440	488441	+	Tbf1_14155_Motif_1_bound_1bp_chr8_488441_488441_+	+
chrX	349519	349520	-	Tbf1_14155_Motif_1_chr10_349519_349519_-	-
chrX	554987	554988	-	Tbf1_14155_Motif_1_chr10_554987_554987_-	-
chrXI	127150	127151	+	Tbf1_14155_Motif_1_chr11_127151_127151_+	+
chrXI	487548	487549	-	Tbf1_14155_Motif_1_chr11_487548_487548_-	-
chrXI	608562	608563	+	Tbf1_14155_Motif_1_chr11_608563_608563_+	+
chrXII	179872	179873	+	Tbf1_14155_Motif_1_chr12_179873_179873_+	+
chrXII	329524	329525	+	Tbf1_14155_Motif_1_chr12_329525_329525_+	+
chrXII	759274	759275	-	Tbf1_14155_Motif_1_chr12_759274_759274_-	-
chrXII	855684	855685	+	Tbf1_14155_Motif_1_chr12_855685_855685_+	+
chrXIII	209226	209227	-	Tbf1_14155_Motif_1_chr13_209226_209226_-	-
chrXIII	236406	236407	-	Tbf1_14155_Motif_1_chr13_236406_236406_-	-
chrXIII	605958	605959	-	Tbf1_14155_Motif_1_chr13_605958_605958_-	-
chrXIII	872781	872782	+	Tbf1_14155_Motif_1_chr13_872782_872782_+	+
chrXIV	585419	585420	+	Tbf1_14155_Motif_1_chr14_585420_585420_+	+
chrXIV	715949	715950	+	Tbf1_14155_Motif_1_chr14_715950_715950_+	+
chrXV	631939	631940	+	Tbf1_14155_Motif_1_chr15_631940_631940_+	+
chrXV	949389	949390	-	Tbf1_14155_Motif_1_chr15_949389_949389_-	-
chrXVI	150458	150459	+	Tbf1_14155_Motif_1_chr16_150459_150459_+	+
chrXVI	281675	281676	+	Tbf1_14155_Motif_1_chr16_281676_281676_+	+
chrII	74831	74832	+	Tbf1_14155_Motif_1_chr2_74832_74832_+	+
chrII	760974	760975	+	Tbf1_14155_Motif_1_chr2_760975_760975_+	+
chrII	87871	87872	+	Tbf1_14155_Motif_1_chr2_87872_87872_+	+
chrIII	236584	236585	-	Tbf1_14155_Motif_1_chr3_236584_236584_-	-
chrIII	246763	246764	-	Tbf1_14155_Motif_1_chr3_246763_246763_-	-
chrIII	262826	262827	-	Tbf1_14155_Motif_1_chr3_262826_262826_-	-
chrIV	1434513	1434514	-	Tbf1_14155_Motif_1_chr4_1434513_1434513_-	-
chrIV	98326	98327	-	Tbf1_14155_Motif_1_chr4_98326_98326_-	-
chrV	60981	60982	+	Tbf1_14155_Motif_1_chr5_60982_60982_+	+
chrVI	233819	233820	-	Tbf1_14155_Motif_1_chr6_233819_233819_-	-
chrVII	230048	230049	-	Tbf1_14155_Motif_1_chr7_230048_230048_-	-
chrVII	84388	84389	+	Tbf1_14155_Motif_1_chr7_84389_84389_+	+
chrVIII	488440	488441	+	Tbf1_14155_Motif_1_chr8_488441_488441_+	+
chrIX	415858	415859	+	Tbf1_14155_Motif_1_chr9_415859_415859_+	+
chrXII	84305	84306	+	Tbs1_14162_Motif_1_chr12_84306_84306_+	+
chrX	31724	31725	+	Tea1_14369_Motif_1_bound_1bp_chr10_31725_31725_+	+
chrXV	770289	770290	+	Tea1_14369_Motif_1_bound_1bp_chr15_770290_770290_+	+
chrXVI	641444	641445	+	Tea1_14369_Motif_1_bound_1bp_chr16_641445_641445_+	+
chrXVI	822229	822230	-	Tea1_14369_Motif_1_bound_1bp_chr16_822229_822229_-	-
chrV	242043	242044	+	Tea1_14369_Motif_1_bound_1bp_chr5_242044_242044_+	+
chrVIII	66011	66012	+	Tea1_14369_Motif_1_bound_1bp_chr8_66012_66012_+	+
chrX	31724	31725	+	Tea1_14369_Motif_1_chr10_31725_31725_+	+
chrXV	757719	757720	-	Tea1_14369_Motif_1_chr15_757719_757719_-	-
chrXV	770289	770290	+	Tea1_14369_Motif_1_chr15_770290_770290_+	+
chrXV	96529	96530	-	Tea1_14369_Motif_1_chr15_96529_96529_-	-
chrXV	989565	989566	+	Tea1_14369_Motif_1_chr15_989566_989566_+	+
chrII	666347	666348	+	Tea1_14369_Motif_1_chr2_666348_666348_+	+
chrIV	74293	74294	-	Tea1_14369_Motif_1_chr4_74293_74293_-	-
chrIV	976357	976358	+	Tea1_14369_Motif_1_chr4_976358_976358_+	+
chrV	242046	242047	-	Tea1_14369_Motif_1_chr5_242046_242046_-	-
chrVIII	66014	66015	-	Tea1_14369_Motif_1_chr8_66014_66014_-	-
chrXII	723399	723400	-	Ume6_11017_Motif_1_bound_1bp_chr12_723399_723399_-	-
chrXIV	392501	392502	+	Ume6_11017_Motif_1_bound_1bp_chr14_392502_392502_+	+
chrXVI	171289	171290	-	Ume6_11017_Motif_1_bound_1bp_chr16_171289_171289_-	-
chrIV	74259	74260	-	Ume6_11017_Motif_1_bound_1bp_chr4_74259_74259_-	-
chrV	264417	264418	-	Ume6_11017_Motif_1_bound_1bp_chr5_264417_264417_-	-
chrV	386423	386424	-	Ume6_11017_Motif_1_bound_1bp_chr5_386423_386423_-	-
chrVII	271863	271864	+	Ume6_11017_Motif_1_bound_1bp_chr7_271864_271864_+	+
chrI	45244	45245	+	Ume6_11017_Motif_1_chr1_45245_45245_+	+
chrX	220842	220843	+	Ume6_11017_Motif_1_chr10_220843_220843_+	+
chrX	647161	647162	-	Ume6_11017_Motif_1_chr10_647161_647161_-	-
chrXI	21456	21457	+	Ume6_11017_Motif_1_chr11_21457_21457_+	+
chrXI	288708	288709	+	Ume6_11017_Motif_1_chr11_288709_288709_+	+
chrXI	457281	457282	-	Ume6_11017_Motif_1_chr11_457281_457281_-	-
chrXII	47636	47637	+	Ume6_11017_Motif_1_chr12_47637_47637_+	+
chrXII	665248	665249	+	Ume6_11017_Motif_1_chr12_665249_665249_+	+
chrXII	670177	670178	+	Ume6_11017_Motif_1_chr12_670178_670178_+	+
chrXII	674183	674184	+	Ume6_11017_Motif_1_chr12_674184_674184_+	+
chrXII	723399	723400	-	Ume6_11017_Motif_1_chr12_723399_723399_-	-
chrXII	764361	764362	-	Ume6_11017_Motif_1_chr12_764361_764361_-	-
chrXII	80782	80783	+	Ume6_11017_Motif_1_chr12_80783_80783_+	+
chrXII	921930	921931	+	Ume6_11017_Motif_1_chr12_921931_921931_+	+
chrXIII	408309	408310	+	Ume6_11017_Motif_1_chr13_408310_408310_+	+
chrXIII	420270	420271	+	Ume6_11017_Motif_1_chr13_420271_420271_+	+
chrXIII	469616	469617	-	Ume6_11017_Motif_1_chr13_469616_469616_-	-
chrXIII	632089	632090	-	Ume6_11017_Motif_1_chr13_632089_632089_-	-
chrXIV	108285	108286	-	Ume6_11017_Motif_1_chr14_108285_108285_-	-
chrXIV	135798	135799	+	Ume6_11017_Motif_1_chr14_135799_135799_+	+
chrXIV	174804	174805	-	Ume6_11017_Motif_1_chr14_174804_174804_-	-
chrXIV	250822	250823	-	Ume6_11017_Motif_1_chr14_250822_250822_-	-
chrXIV	289061	289062	+	Ume6_11017_Motif_1_chr14_289062_289062_+	+
chrXIV	392501	392502	+	Ume6_11017_Motif_1_chr14_392502_392502_+	+
chrXV	117538	117539	-	Ume6_11017_Motif_1_chr15_117538_117538_-	-
chrXV	128802	128803	-	Ume6_11017_Motif_1_chr15_128802_128802_-	-
chrXV	31798	31799	-	Ume6_11017_Motif_1_chr15_31798_31798_-	-
chrXV	371061	371062	+	Ume6_11017_Motif_1_chr15_371062_371062_+	+
chrXV	472404	472405	-	Ume6_11017_Motif_1_chr15_472404_472404_-	-
chrXV	514551	514552	-	Ume6_11017_Motif_1_chr15_514551_514551_-	-
chrXV	578045	578046	+	Ume6_11017_Motif_1_chr15_578046_578046_+	+
chrXV	72944	72945	-	Ume6_11017_Motif_1_chr15_72944_72944_-	-
chrXV	860540	860541	+	Ume6_11017_Motif_1_chr15_860541_860541_+	+
chrXV	87264	87265	+	Ume6_11017_Motif_1_chr15_87265_87265_+	+
chrXV	915387	915388	+	Ume6_11017_Motif_1_chr15_915388_915388_+	+
chrXV	956657	956658	+	Ume6_11017_Motif_1_chr15_956658_956658_+	+
chrXVI	171289	171290	-	Ume6_11017_Motif_1_chr16_171289_171289_-	-
chrXVI	203019	203020	+	Ume6_11017_Motif_1_chr16_203020_203020_+	+
chrXVI	246586	246587	+	Ume6_11017_Motif_1_chr16_246587_246587_+	+
chrXVI	339790	339791	-	Ume6_11017_Motif_1_chr16_339790_339790_-	-
chrXVI	770839	770840	-	Ume6_11017_Motif_1_chr16_770839_770839_-	-
chrXVI	870210	870211	+	Ume6_11017_Motif_1_chr16_870211_870211_+	+
chrII	505571	505572	-	Ume6_11017_Motif_1_chr2_505571_505571_-	-
chrII	597266	597267	+	Ume6_11017_Motif_1_chr2_597267_597267_+	+
chrII	600460	600461	+	Ume6_11017_Motif_1_chr2_600461_600461_+	+
chrII	615038	615039	-	Ume6_11017_Motif_1_chr2_615038_615038_-	-
chrII	616018	616019	-	Ume6_11017_Motif_1_chr2_616018_616018_-	-
chrII	62837	62838	-	Ume6_11017_Motif_1_chr2_62837_62837_-	-
chrII	728278	728279	+	Ume6_11017_Motif_1_chr2_728279_728279_+	+
chrII	768057	768058	+	Ume6_11017_Motif_1_chr2_768058_768058_+	+
chrII	80857	80858	-	Ume6_11017_Motif_1_chr2_80857_80857_-	-
chrIV	114438	114439	-	Ume6_11017_Motif_1_chr4_114438_114438_-	-
chrIV	1224619	1224620	-	Ume6_11017_Motif_1_chr4_1224619_1224619_-	-
chrIV	178239	178240	+	Ume6_11017_Motif_1_chr4_178240_178240_+	+
chrIV	477730	477731	-	Ume6_11017_Motif_1_chr4_477730_477730_-	-
chrIV	49172	49173	-	Ume6_11017_Motif_1_chr4_49172_49172_-	-
chrV	184380	184381	-	Ume6_11017_Motif_1_chr5_184380_184380_-	-
chrV	239866	239867	-	Ume6_11017_Motif_1_chr5_239866_239866_-	-
chrV	264417	264418	-	Ume6_11017_Motif_1_chr5_264417_264417_-	-
chrV	422792	422793	+	Ume6_11017_Motif_1_chr5_422793_422793_+	+
chrVI	6337	6338	+	Ume6_11017_Motif_1_chr6_6338_6338_+	+
chrVII	1022093	1022094	+	Ume6_11017_Motif_1_chr7_1022094_1022094_+	+
chrVII	1027076	1027077	-	Ume6_11017_Motif_1_chr7_1027076_1027076_-	-
chrVII	107893	107894	+	Ume6_11017_Motif_1_chr7_107894_107894_+	+
chrVII	156460	156461	+	Ume6_11017_Motif_1_chr7_156461_156461_+	+
chrVII	31762	31763	-	Ume6_11017_Motif_1_chr7_31762_31762_-	-
chrVII	321565	321566	+	Ume6_11017_Motif_1_chr7_321566_321566_+	+
chrVII	435498	435499	+	Ume6_11017_Motif_1_chr7_435499_435499_+	+
[truncated: 99 more rows]
