# Supplementary material for: Genome-wide maps of CPD deamination in yeast reveal the impact of DNA sequence context and nucleosome architecture on cytosine deamination rates
Source: Genome Res. 2026 Jan;36(1):183–96. doi: 10.1101/gr.280384.124 (PMC12887450; doi:10.1101/gr.280384.124)
Supplement: Supplement 18 [file Supplemental_Code.zip › Supplemental_Code/TSS_Iyer_NAR2014_saccer3_1based.txt]

chr	coordinate	ORF	internal	flag
chrI	9191	YAL067C	0	0
chrI	28211	YAL063C	0	0
chrI	31188	YAL062W	0	0
chrI	33359	YAL061W	0	0
chrI	35107	YAL060W	0	0
chrI	36559	YAL059W	1	0
chrI	37449	YAL058W	0	0
chrI	39215	YAL056W	0	0
chrI	42191	YAL055W	1	1
chrI	45744	YAL053W	0	0
chrI	52661	YAL049C	0	0
chrI	54825	YAL048C	0	0
chrI	57383	YAL046C	1	0
chrI	57517	YAL044W-A	0	0
chrI	58476	YAL044C	0	0
chrI	61076	YAL043C	0	0
chrI	61274	YAL042W	0	0
chrI	62776	YAL041W	0	0
chrI	67844	YAL040C	0	0
chrI	69581	YAL039C	0	0
chrI	71759	YAL038W	0	0
chrI	76189	YAL036C	0	0
chrI	76401	YAL035W	0	0
chrI	79689	YAL034W-A	0	0
chrI	82701	YAL033W	0	0
chrI	84494	YAL032C	0	0
chrI	87078	YAL031C	0	0
chrI	87264	YAL030W	0	0
chrI	92522	YAL029C	0	0
chrI	92854	YAL028W	0	0
chrI	94607	YAL027W	0	0
chrI	99783	YAL026C	0	0
chrI	101168	YAL025C	0	0
chrI	105976	YAL024C	0	0
chrI	108639	YAL023C	0	0
chrI	110446	YAL022C	0	0
chrI	113403	YAL021C	0	0
chrI	114630	YAL020C	0	0
chrI	114809	YAL019W	0	0
chrI	119858	YAL017W	0	0
chrI	124798	YAL016W	0	0
chrI	129067	YAL014C	0	0
chrI	129236	YAL013W	0	0
chrI	130744	YAL012W	0	0
chrI	132195	YAL011W	0	0
chrI	135706	YAL010C	0	0
chrI	135813	YAL009W	0	0
chrI	136866	YAL008W	0	0
chrI	138420	YAL007C	0	0
chrI	141493	YAL005C	0	0
chrI	142153	YAL003W	0	0
chrI	143551	YAL002W	0	0
chrI	151204	YAL001C	0	0
chrI	152215	YAR002W	0	0
chrI	154740	YAR002C-A	0	0
chrI	154951	YAR003W	0	0
chrI	158682	YAR007C	0	0
chrI	158868	YAR008W	0	0
chrI	169021	YAR014C	0	0
chrI	169272	YAR015W	0	0
chrI	171719	YAR018C	0	0
chrI	183688	YAR027W	0	0
chrI	184836	YAR028W	0	0
chrI	186997	YAR031W	1	0
chrI	188065	YAR033W	0	0
chrI	192595	YAR042W	0	0
chrI	220973	YAR066W	0	0
chrI	225420	YAR071W	0	0
chrII	10551	YBL107C	0	0
chrII	13946	YBL106C	0	0
chrII	17966	YBL105C	0	0
chrII	21298	YBL104C	0	0
chrII	23790	YBL103C	0	0
chrII	24010	YBL102W	0	0
chrII	28583	YBL101C	0	0
chrII	36766	YBL099W	0	0
chrII	39125	YBL098W	0	0
chrII	40781	YBL097W	0	0
chrII	44998	YBL093C	0	0
chrII	45582	YBL092W	0	0
chrII	47193	YBL091C-A	0	0
chrII	48659	YBL091C	0	0
chrII	48794	YBL090W	0	0
chrII	49510	YBL089W	0	0
chrII	59438	YBL088C	0	0
chrII	60762	YBL087C	0	0
chrII	62726	YBL086C	0	0
chrII	63661	YBL085W	0	0
chrII	69543	YBL084C	0	0
chrII	71409	YBL082C	0	0
chrII	71552	YBL081W	0	0
chrII	74778	YBL080C	0	0
chrII	75206	YBL079W	0	0
chrII	80813	YBL078C	0	0
chrII	84269	YBL076C	0	0
chrII	87803	YBL074C	0	0
chrII	89116	YBL072C	1	1
chrII	89935	YBL071W-A	0	0
chrII	90669	YBL069W	0	0
chrII	92365	YBL068W	0	0
chrII	96169	YBL067C	0	0
chrII	99053	YBL066C	1	0
chrII	101224	YBL064C	0	0
chrII	101886	YBL063W	0	0
chrII	107510	YBL061C	0	0
chrII	107870	YBL060W	0	0
chrII	110561	YBL059C-A	0	0
chrII	110674	YBL059W	1	0
chrII	111396	YBL058W	0	0
chrII	113447	YBL057C	0	0
chrII	113682	YBL056W	0	0
chrII	116815	YBL055C	1	0
chrII	117478	YBL054W	0	0
chrII	122062	YBL052C	0	0
chrII	124822	YBL051C	0	0
chrII	125058	YBL050W	0	0
chrII	126622	YBL049W	0	0
chrII	132211	YBL047C	0	0
chrII	132416	YBL046W	0	0
chrII	135640	YBL045C	0	0
chrII	136555	YBL043W	0	0
chrII	140316	YBL042C	0	0
chrII	141216	YBL041W	0	0
chrII	142900	YBL040C	0	0
chrII	143108	YBL039W-B	0	0
chrII	145782	YBL039C	0	0
chrII	146130	YBL038W	0	0
chrII	147129	YBL037W	0	0
chrII	151269	YBL036C	0	0
chrII	153688	YBL035C	0	0
chrII	158215	YBL034C	1	0
chrII	159709	YBL033C	0	0
chrII	160094	YBL032W	0	0
chrII	161665	YBL031W	0	0
chrII	164141	YBL030C	0	0
chrII	164889	YBL029C-A	0	0
chrII	167860	YBL028C	0	0
chrII	168371	YBL027W	0	0
chrII	170581	YBL026W	0	0
chrII	171413	YBL025W	0	0
chrII	172528	YBL024W	0	0
chrII	177611	YBL023C	0	0
chrII	181394	YBL022C	0	0
chrII	182141	YBL021C	0	0
chrII	182319	YBL020W	0	0
chrII	184301	YBL019W	0	0
chrII	186515	YBL018C	0	0
chrII	191764	YBL017C	0	0
chrII	192428	YBL016W	0	0
chrII	194045	YBL015W	0	0
chrII	201777	YBL014C	0	0
chrII	201990	YBL013W	0	0
chrII	203437	YBL011W	0	0
chrII	206943	YBL010C	1	1
chrII	207152	YBL009W	0	0
chrII	217133	YBL006C	0	0
chrII	217408	YBL005W	0	0
chrII	227529	YBL004W	0	0
chrII	235827	YBL003C	0	0
chrII	236469	YBL002W	0	0
chrII	237528	YBL001C	0	0
chrII	241431	YBR001C	0	0
chrII	242589	YBR002C	0	0
chrII	242780	YBR003W	0	0
chrII	245683	YBR004C	0	0
chrII	245871	YBR005W	0	0
chrII	246884	YBR006W	0	0
chrII	251106	YBR007C	0	0
chrII	254427	YBR008C	0	0
chrII	255723	YBR009C	0	0
chrII	256303	YBR010W	0	0
chrII	258014	YBR011C	0	0
chrII	266023	YBR013C	0	0
chrII	267396	YBR014C	0	0
chrII	270198	YBR016W	0	0
chrII	273755	YBR017C	0	0
chrII	281325	YBR021W	0	0
chrII	283676	YBR022W	0	0
chrII	288074	YBR023C	0	0
chrII	289353	YBR024W	0	0
chrII	291886	YBR025C	0	0
chrII	294040	YBR026C	0	0
chrII	296102	YBR028C	0	0
chrII	297822	YBR029C	0	0
chrII	298021	YBR030W	0	0
chrII	300150	YBR031W	0	0
chrII	305990	YBR034C	0	0
chrII	306982	YBR035C	0	0
chrII	310361	YBR036C	0	0
chrII	311493	YBR037C	0	0
chrII	311857	YBR038W	0	0
chrII	315488	YBR039W	0	0
chrII	316786	YBR040W	0	0
chrII	318213	YBR041W	0	0
chrII	321654	YBR042C	0	0
chrII	324094	YBR043C	0	0
chrII	326142	YBR044C	0	0
chrII	331542	YBR046C	0	0
chrII	331780	YBR047W	0	0
chrII	332813	YBR048W	0	0
chrII	336941	YBR049C	0	0
chrII	338376	YBR050C	0	0
chrII	339416	YBR052C	0	0
chrII	340763	YBR053C	0	0
chrII	342787	YBR054W	0	0
chrII	347325	YBR055C	0	0
chrII	347754	YBR056W	0	0
chrII	353383	YBR057C	0	0
chrII	356041	YBR058C	0	0
chrII	356625	YBR058C-A	0	0
chrII	360298	YBR059C	0	0
chrII	362632	YBR060C	0	0
chrII	365726	YBR061C	0	0
chrII	366631	YBR062C	0	0
chrII	369750	YBR065C	0	0
chrII	370751	YBR066C	0	0
chrII	372786	YBR067C	0	0
chrII	375729	YBR068C	0	0
chrII	378538	YBR069C	0	0
chrII	379987	YBR070C	0	0
chrII	380339	YBR071W	0	0
chrII	381956	YBR072W	0	0
chrII	383154	YBR073W	1	0
chrII	386281	YBR074W	0	0
chrII	392352	YBR077C	0	0
chrII	392947	YBR078W	0	0
chrII	398302	YBR079C	0	0
chrII	400916	YBR080C	0	0
chrII	405397	YBR081C	0	0
chrII	407234	YBR082C	0	0
chrII	409122	YBR083W	0	0
chrII	411040	YBR084W	0	0
chrII	415311	YBR084C-A	0	0
chrII	415919	YBR085W	0	0
chrII	419193	YBR085C-A	0	0
chrII	423344	YBR086C	0	0
chrII	423754	YBR087W	0	0
chrII	425806	YBR088C	0	0
chrII	427525	YBR091C	0	0
chrII	429115	YBR092C	0	0
chrII	430986	YBR093C	0	0
chrII	431970	YBR094W	0	0
chrII	435738	YBR095C	0	0
chrII	435939	YBR096W	0	0
chrII	436920	YBR097W	0	0
chrII	441517	YBR098W	1	1
chrII	444765	YBR101C	0	0
chrII	447354	YBR102C	0	0
chrII	447549	YBR103W	0	0
chrII	449579	YBR104W	0	0
chrII	451995	YBR105C	0	0
chrII	452625	YBR106W	0	0
chrII	454551	YBR107C	0	0
chrII	454807	YBR108W	0	0
chrII	458401	YBR109C	0	0
chrII	458657	YBR110W	0	0
chrII	461856	YBR111C	1	0
chrII	462138	YBR111W-A	0	0
chrII	465964	YBR112C	0	0
chrII	467130	YBR114W	0	0
chrII	474013	YBR115C	0	0
chrII	476674	YBR117C	0	0
chrII	477649	YBR118W	0	0
chrII	479298	YBR119W	0	0
chrII	481006	YBR120C	0	0
chrII	483444	YBR121C	0	0
chrII	484536	YBR122C	0	0
chrII	486759	YBR123C	0	0
chrII	488559	YBR125C	0	0
chrII	490499	YBR126C	0	0
chrII	492886	YBR127C	0	0
chrII	494147	YBR128C	0	0
chrII	495374	YBR129C	0	0
chrII	496929	YBR130C	0	0
chrII	497119	YBR131W	0	0
chrII	501553	YBR132C	0	0
chrII	504400	YBR133C	0	0
chrII	504754	YBR135W	0	0
chrII	505617	YBR136W	0	0
chrII	512952	YBR137W	0	0
chrII	515405	YBR138C	0	0
chrII	515659	YBR139W	0	0
chrII	528058	YBR141C	0	0
chrII	528270	YBR142W	0	0
chrII	532221	YBR143C	0	0
chrII	533721	YBR145W	0	0
chrII	535197	YBR146W	0	0
chrII	537689	YBR148W	0	0
chrII	539918	YBR149W	0	0
chrII	544524	YBR150C	0	0
chrII	544915	YBR151W	0	0
chrII	546322	YBR152W	0	0
chrII	547410	YBR153W	0	0
chrII	549100	YBR154C	0	0
chrII	549726	YBR155W	0	0
chrII	553237	YBR156C	0	0
chrII	554382	YBR157C	0	0
chrII	556286	YBR158W	0	0
chrII	558660	YBR159W	0	0
chrII	559947	YBR160W	0	0
chrII	561407	YBR161W	0	0
chrII	564808	YBR162C	0	0
chrII	565196	YBR162W-A	0	0
chrII	565639	YBR163W	0	0
chrII	568545	YBR164C	0	0
chrII	568760	YBR165W	0	0
chrII	571252	YBR166C	0	0
chrII	571926	YBR167C	0	0
chrII	572244	YBR168W	0	0
chrII	578159	YBR170C	0	0
chrII	578338	YBR171W	0	0
chrII	581483	YBR172C	0	0
chrII	582200	YBR173C	0	0
chrII	582395	YBR175W	0	0
chrII	583586	YBR176W	0	0
chrII	586193	YBR177C	0	0
chrII	589179	YBR179C	0	0
chrII	592827	YBR181C	0	0
chrII	595027	YBR182C	0	0
chrII	595906	YBR183W	0	0
chrII	597363	YBR184W	0	0
chrII	599978	YBR185C	0	0
chrII	602550	YBR187W	0	0
chrII	604182	YBR188C	0	0
chrII	604470	YBR189W	0	0
chrII	606220	YBR191W	0	0
chrII	607502	YBR192W	0	0
chrII	609813	YBR193C	0	0
chrII	609969	YBR194W	0	0
chrII	611875	YBR195C	1	1
chrII	613935	YBR196C	0	0
chrII	615879	YBR197C	0	0
chrII	618597	YBR198C	0	0
chrII	618816	YBR199W	0	0
chrII	620817	YBR200W	0	0
chrII	623440	YBR201W	0	0
chrII	624842	YBR201C-A	0	0
chrII	625742	YBR202W	0	0
chrII	628865	YBR203W	0	0
chrII	633443	YBR204C	0	0
chrII	633575	YBR205W	0	0
chrII	635094	YBR207W	0	0
chrII	645512	YBR210W	0	0
chrII	647245	YBR211C	0	0
chrII	647480	YBR212W	0	0
chrII	650216	YBR213W	0	0
chrII	653315	YBR215W	0	0
chrII	657633	YBR216C	0	0
chrII	657785	YBR217W	0	0
chrII	662311	YBR218C	0	0
chrII	664744	YBR220C	0	0
chrII	666456	YBR221C	0	0
chrII	668378	YBR222C	0	0
chrII	670323	YBR223C	0	0
chrII	670492	YBR225W	0	0
chrII	675192	YBR227C	0	0
chrII	675313	YBR228W	0	0
chrII	679228	YBR229C	0	0
chrII	680088	YBR230C	0	0
chrII	680298	YBR230W-A	0	0
chrII	683147	YBR231C	0	0
chrII	683300	YBR233W	0	0
chrII	684958	YBR233W-A	0	0
chrII	686638	YBR234C	0	0
chrII	686820	YBR235W	0	0
chrII	691731	YBR236C	0	0
chrII	691925	YBR237W	0	0
chrII	697302	YBR238C	0	0
chrII	700093	YBR239C	0	0
chrII	704282	YBR241C	0	0
chrII	704502	YBR242W	0	0
chrII	706825	YBR243C	0	0
chrII	707492	YBR244W	0	0
chrII	711385	YBR245C	1	0
chrII	711548	YBR246W	0	0
chrII	714476	YBR247C	0	0
chrII	716553	YBR248C	0	0
chrII	718084	YBR249C	0	0
chrII	721322	YBR251W	0	0
chrII	722593	YBR252W	0	0
chrII	723209	YBR253W	0	0
chrII	724271	YBR254C	0	0
chrII	724433	YBR255W	0	0
chrII	727098	YBR255C-A	0	0
chrII	728137	YBR256C	0	0
chrII	728854	YBR257W	0	0
chrII	730195	YBR258C	0	0
chrII	730338	YBR259W	0	0
chrII	734676	YBR260C	0	0
chrII	735555	YBR261C	0	0
chrII	736075	YBR262C	0	0
chrII	736224	YBR263W	0	0
chrII	738407	YBR264C	0	0
chrII	738546	YBR265W	0	0
chrII	739824	YBR267W	0	0
chrII	741285	YBR268W	0	0
chrII	742597	YBR269C	0	0
chrII	744700	YBR270C	0	0
chrII	744835	YBR271W	0	0
chrII	747830	YBR272C	0	0
chrII	749402	YBR273C	0	0
chrII	749558	YBR274W	0	0
chrII	757220	YBR275C	0	0
chrII	760138	YBR276C	0	0
chrII	760276	YBR278W	0	0
chrII	761229	YBR279W	0	0
chrII	764700	YBR280C	0	0
chrII	767655	YBR281C	0	0
chrII	768201	YBR282W	0	0
chrII	770568	YBR283C	0	0
chrII	771227	YBR284W	0	0
chrII	773739	YBR285W	0	0
chrII	774687	YBR286W	0	0
chrII	776538	YBR287W	0	0
chrII	779521	YBR288C	0	0
chrII	779638	YBR289W	0	0
chrII	782584	YBR290W	0	0
chrII	784608	YBR291C	0	0
chrII	787106	YBR293W	1	1
chrII	792832	YBR295W	0	0
chrII	798588	YBR296C	0	0
chrII	800193	YBR296C-A	1	0
chrII	800484	YBR297W	0	0
chrII	805141	YBR299W	0	0
chrII	805450	YBR298C-A	0	0
chrII	811486	YBR302C	0	0
chrIII	12887	YCL067C	1	0
chrIII	16890	YCL064C	0	0
chrIII	17274	YCL063W	0	0
chrIII	22154	YCL061C	0	0
chrIII	23404	YCL059C	0	0
chrIII	23562	YCL058W-A	0	0
chrIII	24352	YCL057C-A	0	0
chrIII	24782	YCL057W	1	0
chrIII	27390	YCL056C	0	0
chrIII	27923	YCL055W	0	0
chrIII	31432	YCL054W	0	0
chrIII	35426	YCL052C	0	0
chrIII	35584	YCL051W	0	0
chrIII	38863	YCL050C	0	0
chrIII	40779	YCL049C	0	0
chrIII	44457	YCL047C	0	0
chrIII	46945	YCL045C	0	0
chrIII	48405	YCL044C	0	0
chrIII	50258	YCL043C	0	0
chrIII	50405	YCL042W	0	0
chrIII	50809	YCL040W	0	0
chrIII	52625	YCL039W	0	0
chrIII	56583	YCL038C	0	0
chrIII	58745	YCL037C	0	0
chrIII	58972	YCL036W	0	0
chrIII	61237	YCL035C	0	0
chrIII	61634	YCL034W	0	0
chrIII	63247	YCL033C	1	0
chrIII	63364	YCL032W	0	0
chrIII	65619	YCL031C	0	0
chrIII	68393	YCL030C	0	0
chrIII	69981	YCL029C	0	0
chrIII	70118	YCL028W	0	0
chrIII	71775	YCL027W	0	0
chrIII	74085	YCL026C-B	0	0
chrIII	75387	YCL026C-A	0	0
chrIII	77950	YCL025C	0	0
chrIII	79090	YCL024W	0	0
chrIII	94385	YCL017C	0	0
chrIII	95795	YCL016C	0	0
chrIII	96178	YCL014W	0	0
chrIII	101822	YCL012C	0	0
chrIII	103402	YCL011C	0	0
chrIII	104370	YCL010C	0	0
chrIII	105594	YCL009C	0	0
chrIII	106857	YCL008C	0	0
chrIII	106998	YCL005W-A	0	0
chrIII	107975	YCL005W	0	0
chrIII	109025	YCL004W	0	0
chrIII	111702	YCL002C	0	0
chrIII	111897	YCL001W	0	0
chrIII	118393	YCR002C	0	0
chrIII	118598	YCR003W	0	0
chrIII	120508	YCR004C	0	0
chrIII	122388	YCR005C	0	0
chrIII	128007	YCR008W	0	0
chrIII	131623	YCR009C	0	0
chrIII	137024	YCR011C	0	0
chrIII	137706	YCR012W	0	0
chrIII	142194	YCR015C	0	0
chrIII	143608	YCR016W	0	0
chrIII	147663	YCR017C	0	0
chrIII	148601	YCR018C	1	0
chrIII	152711	YCR019W	0	0
chrIII	155114	YCR020C-A	0	0
chrIII	155310	YCR020W-B	0	0
chrIII	157207	YCR021C	0	0
chrIII	160463	YCR023C	0	0
chrIII	163258	YCR024C-A	0	0
chrIII	166413	YCR026C	0	0
chrIII	168174	YCR027C	0	0
chrIII	172542	YCR028C	0	0
chrIII	173480	YCR028C-A	0	0
chrIII	176497	YCR030C	0	0
chrIII	178261	YCR031C	0	0
chrIII	179391	YCR032W	0	0
chrIII	186288	YCR033W	0	0
chrIII	190566	YCR034W	0	0
chrIII	193028	YCR035C	0	0
chrIII	193280	YCR036W	0	0
chrIII	197216	YCR037C	0	0
chrIII	200050	YCR039C	1	0
chrIII	205420	YCR042C	0	0
chrIII	206668	YCR043C	0	0
chrIII	207968	YCR044C	0	0
chrIII	210429	YCR046C	0	0
chrIII	211634	YCR047C	0	0
chrIII	211885	YCR048W	0	0
chrIII	214047	YCR051W	0	0
chrIII	214959	YCR052W	0	0
chrIII	216656	YCR053W	0	0
chrIII	220145	YCR054C	0	0
chrIII	223290	YCR057C	0	0
chrIII	224247	YCR059C	0	0
chrIII	224386	YCR060W	0	0
chrIII	225505	YCR061W	0	0
chrIII	228280	YCR063W	0	0
chrIII	229256	YCR065W	0	0
chrIII	231450	YCR066W	0	0
chrIII	236429	YCR067C	0	0
chrIII	237083	YCR068W	0	0
chrIII	238908	YCR069W	0	0
chrIII	240588	YCR071C	0	0
chrIII	242378	YCR072C	0	0
chrIII	246648	YCR073C	0	0
chrIII	246926	YCR073W-A	0	0
chrIII	248836	YCR075C	0	0
chrIII	248981	YCR075W-A	1	1
chrIII	250046	YCR076C	0	0
chrIII	252661	YCR077C	0	0
chrIII	252839	YCR079W	0	0
chrIII	258853	YCR082W	0	0
chrIII	259543	YCR083W	0	0
chrIII	262677	YCR084C	0	0
chrIII	263348	YCR086W	0	0
chrIII	264503	YCR087C-A	0	0
chrIII	265030	YCR088W	0	0
chrIII	267138	YCR089W	0	0
chrIII	272891	YCR090C	0	0
chrIII	279856	YCR092C	0	0
chrIII	280087	YCR093W	0	0
chrIII	286699	YCR094W	0	0
chrIII	289296	YCR095C	0	0
chrIII	289501	YCR095W-A	0	0
chrIII	293680	YCR096C	0	0
chrIII	293823	YCR097W	0	0
chrIII	298579	YCR098C	1	1
chrIII	303034	YCR101C	0	0
chrIII	305537	YCR102C	0	0
chrIII	307514	YCR104W	0	0
chrIII	310928	YCR106W	0	0
chrIV	1792	YDL248W	0	0
chrIV	15940	YDL244W	0	0
chrIV	20553	YDL241W	0	0
chrIV	22651	YDL240W	0	0
chrIV	30482	YDL238C	0	0
chrIV	30625	YDL237W	0	0
chrIV	32259	YDL236W	0	0
chrIV	34041	YDL235C	0	0
chrIV	36614	YDL234C	0	0
chrIV	36774	YDL233W	0	0
chrIV	38468	YDL232W	0	0
chrIV	42355	YDL231C	0	0
chrIV	42674	YDL230W	0	0
chrIV	44035	YDL229W	0	0
chrIV	48070	YDL227C	0	0
chrIV	52196	YDL226C	0	0
chrIV	52395	YDL225W	0	0
chrIV	65042	YDL220C	0	0
chrIV	65216	YDL219W	0	0
chrIV	68766	YDL217C	0	0
chrIV	70314	YDL216C	1	1
chrIV	74106	YDL215C	0	0
chrIV	77975	YDL213C	0	0
chrIV	78379	YDL212W	0	0
chrIV	80445	YDL211C	0	0
chrIV	87248	YDL209C	0	0
chrIV	87467	YDL208W	0	0
chrIV	88210	YDL207W	0	0
chrIV	90014	YDL206W	0	0
chrIV	93942	YDL205C	0	0
chrIV	98152	YDL203C	0	0
chrIV	98421	YDL202W	0	0
chrIV	99493	YDL201W	0	0
chrIV	101103	YDL200C	0	0
chrIV	104656	YDL198C	0	0
chrIV	106508	YDL197C	0	0
chrIV	107089	YDL195W	0	0
chrIV	111376	YDL194W	0	0
chrIV	114605	YDL193W	0	0
chrIV	116284	YDL192W	0	0
chrIV	117605	YDL191W	0	0
chrIV	121787	YDL190C	0	0
chrIV	122026	YDL189W	0	0
chrIV	125180	YDL188C	0	0
chrIV	126689	YDL185W	0	0
chrIV	130506	YDL184C	0	0
chrIV	131907	YDL183C	0	0
chrIV	133411	YDL182W	0	0
chrIV	135016	YDL181W	0	0
chrIV	135770	YDL180W	0	0
chrIV	138196	YDL179W	0	0
chrIV	139505	YDL178W	0	0
chrIV	141773	YDL177C	0	0
chrIV	141971	YDL176W	0	0
chrIV	145542	YDL175C	0	0
chrIV	147691	YDL174C	0	0
chrIV	148142	YDL173W	0	0
chrIV	155896	YDL171C	0	0
chrIV	156290	YDL170W	0	0
chrIV	159548	YDL168W	0	0
chrIV	163197	YDL167C	0	0
chrIV	164096	YDL166C	0	0
chrIV	164228	YDL165W	0	0
chrIV	167305	YDL164C	0	0
chrIV	167698	YDL161W	0	0
chrIV	169636	YDL160C-A	0	0
chrIV	172214	YDL160C	0	0
chrIV	172435	YDL159W	0	0
chrIV	174603	YDL157C	0	0
chrIV	174824	YDL156W	0	0
chrIV	176633	YDL155W	0	0
chrIV	183044	YDL153C	0	0
chrIV	183232	YDL150W	0	0
chrIV	184880	YDL149W	0	0
chrIV	190616	YDL148C	0	0
chrIV	190873	YDL147W	0	0
chrIV	192567	YDL146W	0	0
chrIV	198431	YDL145C	0	0
chrIV	199742	YDL144C	0	0
chrIV	199961	YDL143W	0	0
chrIV	202634	YDL142C	0	0
chrIV	202800	YDL141W	0	0
chrIV	211104	YDL140C	0	0
chrIV	212077	YDL139C	0	0
chrIV	213175	YDL138W	0	0
chrIV	216037	YDL137W	0	0
chrIV	217535	YDL136W	0	0
chrIV	219333	YDL135C	0	0
chrIV	221283	YDL134C	0	0
chrIV	221819	YDL133C-A	0	0
chrIV	222292	YDL133W	0	0
chrIV	223990	YDL132W	0	0
chrIV	227357	YDL131W	0	0
chrIV	229095	YDL130W-A	0	0
chrIV	229870	YDL130W	0	0
chrIV	230872	YDL129W	0	0
chrIV	232591	YDL128W	0	0
chrIV	234856	YDL127W	0	0
chrIV	238714	YDL126C	0	0
chrIV	239598	YDL125C	1	0
chrIV	240214	YDL124W	0	0
chrIV	241405	YDL123W	0	0
chrIV	245593	YDL121C	0	0
chrIV	245843	YDL120W	0	0
chrIV	248260	YDL117W	0	0
chrIV	251499	YDL116W	0	0
chrIV	255168	YDL115C	0	0
chrIV	258641	YDL113C	0	0
chrIV	258835	YDL112W	0	0
chrIV	264171	YDL111C	0	0
chrIV	265021	YDL110C	0	0
chrIV	267675	YDL108W	0	0
chrIV	268900	YDL107W	0	0
chrIV	271965	YDL106C	0	0
chrIV	272348	YDL105W	0	0
chrIV	274897	YDL104C	0	0
chrIV	276654	YDL103C	0	0
chrIV	276780	YDL102W	0	0
chrIV	281909	YDL101C	0	0
chrIV	283212	YDL100C	0	0
chrIV	283399	YDL099W	0	0
chrIV	285166	YDL098C	0	0
chrIV	286727	YDL097C	0	0
chrIV	286979	YDL095W	0	0
chrIV	289884	YDL093W	0	0
chrIV	292758	YDL092W	0	0
chrIV	294855	YDL091C	0	0
chrIV	296315	YDL090C	1	0
chrIV	296494	YDL089W	0	0
chrIV	300131	YDL088C	0	0
chrIV	301015	YDL087C	0	0
chrIV	301408	YDL086W	0	0
chrIV	302729	YDL085C-A	0	0
chrIV	305121	YDL084W	0	0
chrIV	307819	YDL083C	0	0
chrIV	308352	YDL082W	0	0
chrIV	310188	YDL081C	0	0
chrIV	312680	YDL080C	0	0
chrIV	314982	YDL079C	0	0
chrIV	316460	YDL078C	0	0
chrIV	320290	YDL077C	0	0
chrIV	321675	YDL076C	0	0
chrIV	322195	YDL075W	0	0
chrIV	326221	YDL074C	0	0
chrIV	326433	YDL073W	0	0
chrIV	330518	YDL072C	0	0
chrIV	330992	YDL070W	0	0
chrIV	333642	YDL069C	1	0
chrIV	334442	YDL067C	0	0
chrIV	334818	YDL066W	0	0
chrIV	337318	YDL065C	0	0
chrIV	337447	YDL064W	0	0
chrIV	340202	YDL063C	0	0
chrIV	341215	YDL061C	1	1
chrIV	341599	YDL060W	0	0
chrIV	345066	YDL059C	0	0
chrIV	345585	YDL058W	0	0
chrIV	351387	YDL057W	0	0
chrIV	352762	YDL056W	0	0
chrIV	356908	YDL055C	0	0
chrIV	361371	YDL054C	0	0
chrIV	362454	YDL053C	0	0
chrIV	363619	YDL052C	0	0
chrIV	363910	YDL051W	0	0
chrIV	366051	YDL049C	0	0
chrIV	369566	YDL047W	0	0
chrIV	371173	YDL046W	0	0
chrIV	372204	YDL045W-A	0	0
chrIV	373744	YDL045C	0	0
chrIV	375294	YDL044C	0	0
chrIV	376533	YDL043C	0	0
chrIV	378505	YDL042C	0	0
chrIV	381465	YDL040C	0	0
chrIV	385765	YDL037C	0	0
chrIV	388881	YDL036C	1	0
chrIV	392341	YDL035C	0	0
chrIV	393959	YDL033C	0	0
chrIV	394164	YDL031W	0	0
chrIV	397458	YDL030W	0	0
chrIV	399312	YDL029W	0	0
chrIV	403415	YDL028C	0	0
chrIV	405003	YDL027C	0	0
chrIV	407416	YDL025C	0	0
chrIV	411760	YDL022W	0	0
chrIV	413918	YDL021W	0	0
chrIV	416952	YDL020C	0	0
chrIV	421724	YDL019C	0	0
chrIV	423570	YDL018C	0	0
chrIV	424186	YDL017W	0	0
chrIV	426980	YDL015C	0	0
chrIV	427221	YDL014W	0	0
chrIV	428930	YDL013W	0	0
chrIV	431534	YDL012C	0	0
chrIV	432297	YDL010W	0	0
chrIV	433497	YDL008W	0	0
chrIV	438009	YDL007W	0	0
chrIV	439561	YDL006W	0	0
chrIV	442349	YDL005C	0	0
chrIV	442986	YDL004W	0	0
chrIV	444585	YDL003W	0	0
chrIV	447648	YDL002C	0	0
chrIV	447926	YDL001W	0	0
chrIV	452544	YDR001C	0	0
chrIV	452990	YDR002W	0	0
chrIV	454004	YDR003W	0	0
chrIV	455240	YDR004W	1	0
chrIV	458220	YDR005C	0	0
chrIV	461398	YDR006C	0	0
chrIV	461808	YDR007W	0	0
chrIV	465598	YDR011W	0	0
chrIV	471821	YDR012W	0	0
chrIV	473141	YDR013W	0	0
chrIV	474054	YDR014W	1	1
chrIV	477791	YDR014W-A	0	0
chrIV	478791	YDR016C	0	0
chrIV	482281	YDR017C	0	0
chrIV	483928	YDR018C	0	0
chrIV	485369	YDR019C	0	0
chrIV	486573	YDR020C	0	0
chrIV	486697	YDR021W	0	0
chrIV	488690	YDR022C	0	0
chrIV	489474	YDR023W	0	0
chrIV	491501	YDR025W	0	0
chrIV	494411	YDR026C	0	0
chrIV	497435	YDR027C	0	0
chrIV	501359	YDR028C	0	0
chrIV	503281	YDR030C	0	0
chrIV	503491	YDR031W	0	0
chrIV	504764	YDR032C	0	0
chrIV	507901	YDR033W	0	0
chrIV	512248	YDR034C	0	0
chrIV	520906	YDR034C-A	0	0
chrIV	521274	YDR034W-B	0	0
chrIV	521787	YDR035W	0	0
chrIV	524766	YDR036C	0	0
chrIV	525410	YDR037W	0	0
chrIV	530804	YDR038C	0	0
chrIV	534678	YDR039C	0	0
chrIV	538912	YDR040C	0	0
chrIV	539795	YDR041W	0	0
chrIV	541278	YDR042C	0	0
chrIV	543571	YDR043C	0	0
chrIV	546492	YDR044W	0	0
chrIV	548465	YDR045C	0	0
chrIV	550666	YDR046C	0	0
chrIV	551736	YDR047W	0	0
chrIV	553228	YDR049W	0	0
chrIV	556502	YDR050C	0	0
chrIV	558106	YDR051C	0	0
chrIV	560780	YDR052C	0	0
chrIV	562501	YDR054C	0	0
chrIV	563466	YDR055W	0	0
chrIV	565698	YDR056C	0	0
chrIV	565890	YDR057W	0	0
chrIV	568742	YDR058C	0	0
chrIV	569836	YDR059C	0	0
chrIV	570558	YDR060W	0	0
chrIV	576096	YDR062W	0	0
chrIV	578524	YDR063W	0	0
chrIV	579425	YDR064W	0	0
chrIV	580687	YDR065W	0	0
chrIV	582620	YDR066C	0	0
chrIV	583540	YDR067C	0	0
chrIV	583665	YDR068W	0	0
chrIV	587809	YDR069C	0	0
chrIV	589465	YDR071C	0	0
chrIV	591470	YDR072C	0	0
chrIV	592369	YDR073W	0	0
chrIV	593672	YDR074W	0	0
chrIV	596982	YDR075W	0	0
chrIV	598430	YDR076W	0	0
chrIV	600750	YDR077W	0	0
chrIV	602886	YDR078C	0	0
chrIV	603032	YDR079W	0	0
chrIV	603845	YDR079C-A	0	0
chrIV	603971	YDR080W	0	0
chrIV	610168	YDR081C	0	0
chrIV	610349	YDR082W	0	0
chrIV	612051	YDR083W	0	0
chrIV	614030	YDR084C	0	0
chrIV	615275	YDR085C	1	1
chrIV	617263	YDR086C	0	0
chrIV	618335	YDR087C	0	0
chrIV	619824	YDR088C	0	0
chrIV	621991	YDR089W	0	0
chrIV	626112	YDR090C	0	0
chrIV	628591	YDR091C	0	0
chrIV	629852	YDR092W	0	0
chrIV	631020	YDR093W	0	0
chrIV	636841	YDR096W	0	0
chrIV	643875	YDR097C	0	0
chrIV	644968	YDR098C	1	0
chrIV	652718	YDR099W	0	0
chrIV	654987	YDR100W	0	0
chrIV	657494	YDR101C	0	0
chrIV	657716	YDR103W	0	0
chrIV	664959	YDR104C	0	0
chrIV	666821	YDR105C	0	0
chrIV	666986	YDR106W	0	0
chrIV	671049	YDR107C	0	0
chrIV	671233	YDR108W	0	0
chrIV	675658	YDR109C	1	0
chrIV	676064	YDR110W	0	0
chrIV	679956	YDR111C	0	0
chrIV	681719	YDR113C	0	0
chrIV	682135	YDR115W	0	0
chrIV	683588	YDR116C	0	0
chrIV	685668	YDR117C	0	0
chrIV	685844	YDR118W	0	0
chrIV	688132	YDR119W	0	0
chrIV	690985	YDR119W-A	0	0
chrIV	693234	YDR120C	1	0
chrIV	693450	YDR121W	0	0
chrIV	694412	YDR122W	0	0
chrIV	699538	YDR123C	0	0
chrIV	699860	YDR124W	0	0
chrIV	702877	YDR125C	0	0
chrIV	703229	YDR126W	0	0
chrIV	704414	YDR127W	0	0
chrIV	709515	YDR128W	0	0
chrIV	715452	YDR129C	0	0
chrIV	716650	YDR130C	0	0
chrIV	718562	YDR131C	0	0
chrIV	720424	YDR132C	0	0
chrIV	727606	YDR135C	0	0
chrIV	728174	YDR137W	0	0
chrIV	730565	YDR138W	0	0
chrIV	733950	YDR139C	0	0
chrIV	734124	YDR140W	0	0
chrIV	740045	YDR141C	0	0
chrIV	741777	YDR142C	0	0
chrIV	744020	YDR143C	0	0
chrIV	746241	YDR144C	0	0
chrIV	746672	YDR145W	0	0
chrIV	750906	YDR146C	0	0
chrIV	751199	YDR147W	0	0
chrIV	755319	YDR148C	0	0
chrIV	755566	YDR150W	0	0
chrIV	765332	YDR151C	0	0
chrIV	765639	YDR152W	0	0
chrIV	768122	YDR153C	0	0
chrIV	769032	YDR155C	0	0
chrIV	769475	YDR156W	0	0
chrIV	770322	YDR158W	0	0
chrIV	771787	YDR159W	0	0
chrIV	775985	YDR160W	0	0
chrIV	779016	YDR161W	0	0
chrIV	781232	YDR162C	0	0
chrIV	781350	YDR163W	0	0
chrIV	784267	YDR164C	0	0
chrIV	784834	YDR165W	0	0
chrIV	789294	YDR166C	0	0
chrIV	789420	YDR167W	0	0
chrIV	790288	YDR168W	0	0
chrIV	794255	YDR169C	0	0
chrIV	802409	YDR170C	0	0
chrIV	806535	YDR171W	0	0
chrIV	808280	YDR172W	0	0
chrIV	811677	YDR173C	0	0
chrIV	812087	YDR174W	0	0
chrIV	814207	YDR175C	0	0
chrIV	814423	YDR176W	0	0
chrIV	816780	YDR177W	0	0
chrIV	817848	YDR178W	0	0
chrIV	819225	YDR179C	0	0
chrIV	819340	YDR179W-A	0	0
chrIV	821152	YDR180W	0	0
chrIV	827414	YDR181C	0	0
chrIV	827532	YDR182W	0	0
chrIV	829530	YDR183W	0	0
chrIV	831542	YDR184C	0	0
chrIV	832579	YDR185C	0	0
chrIV	835684	YDR186C	0	0
chrIV	836367	YDR188W	0	0
chrIV	838350	YDR189W	0	0
chrIV	842054	YDR190C	0	0
chrIV	842299	YDR191W	0	0
chrIV	844940	YDR192C	0	0
chrIV	847969	YDR194C	0	0
chrIV	848119	YDR194W-A	1	1
chrIV	848364	YDR195W	0	0
chrIV	850999	YDR196C	0	0
chrIV	851195	YDR197W	0	0
chrIV	853998	YDR198C	0	0
chrIV	856158	YDR200C	0	0
chrIV	856288	YDR201W	0	0
chrIV	857984	YDR202C	0	0
chrIV	858129	YDR204W	0	0
chrIV	859345	YDR205W	0	0
chrIV	861774	YDR206W	0	0
chrIV	867611	YDR207C	0	0
chrIV	868100	YDR208W	0	0
chrIV	871042	YDR210W	0	0
chrIV	884672	YDR211W	0	0
chrIV	887148	YDR212W	0	0
chrIV	889532	YDR213W	0	0
chrIV	892743	YDR214W	0	0
chrIV	894536	YDR216W	0	0
chrIV	903537	YDR217C	0	0
chrIV	905062	YDR218C	0	0
chrIV	907076	YDR219C	0	0
chrIV	907330	YDR221W	0	0
chrIV	910018	YDR222W	0	0
chrIV	911653	YDR223W	0	0
chrIV	914746	YDR224C	0	0
chrIV	915458	YDR225W	0	0
chrIV	916463	YDR226W	0	0
chrIV	917458	YDR227W	0	0
chrIV	923883	YDR228C	0	0
chrIV	924692	YDR229W	0	0
chrIV	926940	YDR231C	0	0
chrIV	927219	YDR232W	0	0
chrIV	930396	YDR233C	0	0
chrIV	930991	YDR234W	0	0
chrIV	933504	YDR235W	0	0
chrIV	935917	YDR236C	0	0
chrIV	936473	YDR237W	0	0
chrIV	940849	YDR238C	0	0
chrIV	943429	YDR239C	0	0
chrIV	945172	YDR240C	0	0
chrIV	946711	YDR242W	0	0
chrIV	950316	YDR243C	0	0
chrIV	950538	YDR244W	0	0
chrIV	952737	YDR245W	0	0
chrIV	954253	YDR246W	0	0
chrIV	955644	YDR247W	0	0
chrIV	958397	YDR248C	0	0
chrIV	960117	YDR249C	0	0
chrIV	960308	YDR251W	0	0
chrIV	963410	YDR252W	0	0
chrIV	964320	YDR253C	1	1
chrIV	965041	YDR254W	0	0
chrIV	967859	YDR255C	0	0
chrIV	971478	YDR257C	0	0
chrIV	974316	YDR258C	0	0
chrIV	976003	YDR259C	0	0
chrIV	977258	YDR260C	0	0
chrIV	979262	YDR261C	0	0
chrIV	993123	YDR262W	0	0
chrIV	998420	YDR264C	0	0
chrIV	998608	YDR265W	0	0
chrIV	1002225	YDR266C	0	0
chrIV	1003562	YDR267C	0	0
chrIV	1003965	YDR268W	0	0
chrIV	1005601	YDR270W	0	0
chrIV	1008953	YDR272W	0	0
chrIV	1010133	YDR273W	0	0
chrIV	1012233	YDR275W	0	0
chrIV	1013718	YDR276C	0	0
chrIV	1019301	YDR279W	0	0
chrIV	1020617	YDR280W	0	0
chrIV	1022376	YDR281C	0	0
chrIV	1024762	YDR282C	0	0
chrIV	1030268	YDR283C	0	0
chrIV	1031700	YDR284C	0	0
chrIV	1031954	YDR285W	0	0
chrIV	1035805	YDR286C	0	0
chrIV	1035963	YDR287W	0	0
chrIV	1037149	YDR288W	0	0
chrIV	1039564	YDR289C	0	0
chrIV	1039690	YDR291W	0	0
chrIV	1045138	YDR292C	0	0
chrIV	1049446	YDR293C	0	0
chrIV	1052297	YDR294C	0	0
chrIV	1054910	YDR295C	0	0
chrIV	1055157	YDR296W	0	0
chrIV	1056515	YDR297W	0	0
chrIV	1058975	YDR298C	0	0
chrIV	1059592	YDR299W	0	0
chrIV	1062866	YDR300C	0	0
chrIV	1063277	YDR301W	0	0
chrIV	1067669	YDR302W	0	0
chrIV	1071678	YDR303C	0	0
chrIV	1072586	YDR304C	0	0
chrIV	1073462	YDR305C	1	0
chrIV	1075223	YDR306C	0	0
chrIV	1075806	YDR307W	0	0
chrIV	1078490	YDR308C	0	0
chrIV	1080249	YDR309C	0	0
chrIV	1084594	YDR310C	0	0
chrIV	1085067	YDR311W	1	1
chrIV	1087549	YDR312W	0	0
chrIV	1090167	YDR313C	0	0
chrIV	1092546	YDR314C	0	0
chrIV	1093587	YDR315C	0	0
chrIV	1093759	YDR316W	0	0
chrIV	1102161	YDR317W	0	0
chrIV	1103686	YDR318W	0	0
chrIV	1105874	YDR319C	0	0
chrIV	1108108	YDR320C	0	0
chrIV	1108498	YDR320C-A	0	0
chrIV	1108671	YDR321W	0	0
chrIV	1110578	YDR322W	0	0
chrIV	1112337	YDR322C-A	0	0
chrIV	1114057	YDR323C	0	0
chrIV	1116703	YDR324C	1	0
chrIV	1117109	YDR325W	0	0
chrIV	1125113	YDR326C	0	0
chrIV	1126056	YDR328C	0	0
chrIV	1127617	YDR329C	0	0
chrIV	1127800	YDR330W	0	0
chrIV	1129549	YDR331W	0	0
chrIV	1130976	YDR332W	0	0
chrIV	1135435	YDR333C	0	0
chrIV	1135692	YDR334W	0	0
chrIV	1140811	YDR335W	0	0
chrIV	1145253	YDR336W	1	1
chrIV	1146270	YDR337W	0	0
chrIV	1149525	YDR338C	0	0
chrIV	1150531	YDR339C	0	0
chrIV	1153662	YDR341C	0	0
chrIV	1156014	YDR342C	0	0
chrIV	1164692	YDR345C	0	0
chrIV	1168816	YDR346C	0	0
chrIV	1169114	YDR347W	0	0
chrIV	1172024	YDR348C	0	0
chrIV	1174258	YDR349C	0	0
chrIV	1178202	YDR350C	0	0
chrIV	1178445	YDR351W	0	0
chrIV	1181623	YDR352W	0	0
chrIV	1183251	YDR353W	0	0
chrIV	1184621	YDR354W	0	0
chrIV	1186037	YDR356W	0	0
chrIV	1189720	YDR357C	0	0
chrIV	1190007	YDR358W	0	0
chrIV	1194879	YDR359C	1	1
chrIV	1196297	YDR361C	0	0
chrIV	1198807	YDR362C	0	0
chrIV	1199034	YDR363W	0	0
chrIV	1202112	YDR363W-A	0	0
chrIV	1204243	YDR364C	0	0
chrIV	1206453	YDR365C	0	0
chrIV	1212768	YDR367W	0	0
chrIV	1212899	YDR366C	0	0
chrIV	1213853	YDR368W	0	0
chrIV	1217603	YDR369C	0	0
chrIV	1219110	YDR370C	0	0
chrIV	1219350	YDR371W	0	0
chrIV	1222412	YDR372C	0	0
chrIV	1222646	YDR373W	0	0
chrIV	1224757	YDR374W-A	0	0
chrIV	1226536	YDR375C	0	0
chrIV	1226812	YDR376W	0	0
chrIV	1228516	YDR377W	0	0
chrIV	1229627	YDR378C	0	0
chrIV	1230033	YDR379W	0	0
chrIV	1233547	YDR379C-A	0	0
chrIV	1234113	YDR380W	0	0
chrIV	1236461	YDR381W	0	0
chrIV	1239081	YDR381C-A	0	0
chrIV	1239411	YDR382W	0	0
chrIV	1240698	YDR383C	0	0
chrIV	1242116	YDR384C	0	0
chrIV	1243184	YDR385W	0	0
chrIV	1246076	YDR386W	0	0
chrIV	1249967	YDR387C	0	0
chrIV	1250160	YDR388W	0	0
chrIV	1252015	YDR389W	0	0
chrIV	1256876	YDR390C	0	0
chrIV	1258067	YDR391C	0	0
chrIV	1258626	YDR392W	0	0
chrIV	1261577	YDR394W	0	0
chrIV	1263202	YDR395W	0	0
chrIV	1266948	YDR397C	0	0
chrIV	1267435	YDR398W	0	0
chrIV	1269999	YDR399W	0	0
chrIV	1271043	YDR400W	0	0
chrIV	1277361	YDR404C	0	0
chrIV	1277593	YDR405W	0	0
chrIV	1279089	YDR406W	0	0
chrIV	1288018	YDR407C	0	0
chrIV	1288920	YDR408C	0	0
chrIV	1289367	YDR409W	0	0
chrIV	1293154	YDR410C	0	0
chrIV	1294416	YDR411C	0	0
chrIV	1294644	YDR412W	0	0
chrIV	1296863	YDR414C	0	0
chrIV	1298205	YDR415C	0	0
chrIV	1298336	YDR416W	0	0
chrIV	1301590	YDR418W	0	0
chrIV	1303168	YDR419W	0	0
chrIV	1306000	YDR420W	0	0
chrIV	1311950	YDR421W	0	0
chrIV	1317829	YDR422C	0	0
chrIV	1319247	YDR423C	1	0
chrIV	1319867	YDR424C	0	0
chrIV	1320014	YDR425W	0	0
chrIV	1322173	YDR427W	0	0
chrIV	1324267	YDR428C	0	0
chrIV	1325319	YDR429C	0	0
chrIV	1328527	YDR430C	0	0
chrIV	1328755	YDR432W	0	0
chrIV	1331141	YDR434W	0	0
chrIV	1333981	YDR435C	0	0
chrIV	1334576	YDR436W	0	0
chrIV	1337293	YDR437W	0	0
chrIV	1338211	YDR438W	0	0
chrIV	1339624	YDR439W	0	0
chrIV	1342398	YDR440W	0	0
chrIV	1345211	YDR441C	0	0
chrIV	1350027	YDR443C	0	0
chrIV	1350225	YDR444W	0	0
chrIV	1353709	YDR446W	0	0
chrIV	1355574	YDR447C	0	0
chrIV	1356012	YDR448W	0	0
chrIV	1358931	YDR449C	0	0
chrIV	1359902	YDR450W	0	0
chrIV	1362234	YDR451C	0	0
chrIV	1362740	YDR452W	0	0
chrIV	1365401	YDR453C	1	1
chrIV	1366864	YDR454C	0	0
chrIV	1367457	YDR456W	0	0
chrIV	1369676	YDR457W	0	0
chrIV	1382095	YDR458C	0	0
chrIV	1383539	YDR459C	0	0
chrIV	1383671	YDR460W	0	0
chrIV	1385153	YDR461W	0	0
chrIV	1385842	YDR461C-A	0	0
chrIV	1386019	YDR462W	0	0
chrIV	1386788	YDR463W	0	0
chrIV	1388781	YDR464W	0	0
chrIV	1394617	YDR465C	0	0
chrIV	1395007	YDR466W	0	0
chrIV	1398752	YDR468C	0	0
chrIV	1399014	YDR469W	0	0
chrIV	1401299	YDR470C	0	0
chrIV	1401745	YDR471W	0	0
chrIV	1403252	YDR472W	0	0
chrIV	1405925	YDR473C	0	0
chrIV	1411145	YDR476C	0	0
chrIV	1412079	YDR477W	0	0
chrIV	1414538	YDR478W	0	0
chrIV	1416922	YDR479C	0	0
chrIV	1417325	YDR480W	0	0
chrIV	1420283	YDR481C	0	0
chrIV	1420875	YDR482C	0	0
chrIV	1421131	YDR483W	0	0
chrIV	1422714	YDR484W	0	0
chrIV	1427234	YDR485C	0	0
chrIV	1428129	YDR486C	0	0
chrIV	1429059	YDR487C	0	0
chrIV	1430838	YDR488C	0	0
chrIV	1431003	YDR489W	0	0
chrIV	1434353	YDR490C	0	0
chrIV	1434770	YDR492W	0	0
chrIV	1436129	YDR493W	0	0
chrIV	1436866	YDR494W	0	0
chrIV	1441195	YDR495C	0	0
chrIV	1443431	YDR496C	0	0
chrIV	1445542	YDR497C	0	0
chrIV	1447037	YDR498C	0	0
chrIV	1447791	YDR499W	0	0
chrIV	1450901	YDR500C	0	0
chrIV	1451329	YDR501W	0	0
chrIV	1454512	YDR502C	0	0
chrIV	1455949	YDR503C	0	0
chrIV	1459409	YDR505C	0	0
chrIV	1461572	YDR506C	0	0
chrIV	1465911	YDR507C	0	0
chrIV	1468488	YDR508C	0	0
chrIV	1469315	YDR510W	0	0
chrIV	1470032	YDR511W	1	0
chrIV	1470809	YDR512C	1	0
chrIV	1470995	YDR513W	0	0
chrIV	1473074	YDR514C	0	0
chrIV	1473213	YDR515W	0	0
chrIV	1477145	YDR517W	0	0
chrIV	1478583	YDR518W	0	0
chrIV	1480417	YDR519W	0	0
chrIV	1483501	YDR520C	0	0
chrIV	1489057	YDR524C	0	0
chrIV	1489843	YDR524C-B	0	0
chrIV	1490510	YDR525W-A	0	0
chrIV	1491013	YDR527W	0	0
chrIV	1494279	YDR528W	0	0
chrIV	1496585	YDR529C	0	0
chrIV	1497773	YDR530C	0	0
chrIV	1498141	YDR531W	0	0
chrIV	1500588	YDR532C	0	0
chrIV	1502199	YDR533C	0	0
chrIV	1504922	YDR534C	0	0
chrIV	1510852	YDR538W	0	0
chrIV	1512062	YDR539W	0	0
chrIV	1517758	YDR540C	0	0
chrIV	1520869	YDR541C	0	0
chrIV	1525915	YDR545W	0	0
chrV	13600	YEL072W	0	0
chrV	16342	YEL071W	0	0
chrV	26538	YEL067C	1	1
chrV	26702	YEL066W	1	0
chrV	27637	YEL065W	0	0
chrV	31284	YEL064C	0	0
chrV	33685	YEL063C	0	0
chrV	39670	YEL061C	0	0
chrV	42008	YEL060C	0	0
chrV	42701	YEL059C-A	0	0
chrV	43214	YEL058W	0	0
chrV	46034	YEL057C	0	0
chrV	47117	YEL056W	0	0
chrV	51594	YEL055C	0	0
chrV	53245	YEL054C	0	0
chrV	56148	YEL053C	0	0
chrV	56535	YEL052W	0	0
chrV	58331	YEL051W	0	0
chrV	60902	YEL050C	0	0
chrV	63428	YEL049W	0	0
chrV	65188	YEL048C	0	0
chrV	66811	YEL047C	0	0
chrV	68894	YEL046C	0	0
chrV	69740	YEL044W	0	0
chrV	70444	YEL043W	0	0
chrV	73687	YEL042W	0	0
chrV	75675	YEL041W	0	0
chrV	78037	YEL040W	0	0
chrV	80125	YEL039C	0	0
chrV	80415	YEL038W	0	0
chrV	82762	YEL037C	0	0
chrV	84697	YEL036C	0	0
chrV	85615	YEL034W	0	0
chrV	86886	YEL032W	0	0
chrV	90227	YEL031W	0	0
chrV	97861	YEL029C	0	0
chrV	100699	YEL027W	0	0
chrV	101853	YEL026W	0	0
chrV	106164	YEL025C	0	0
chrV	107199	YEL024W	0	0
chrV	111113	YEL023C	0	0
chrV	111354	YEL022W	0	0
chrV	117194	YEL020W-A	0	0
chrV	121311	YEL019C	0	0
chrV	121467	YEL018W	0	0
chrV	122959	YEL017C-A	0	0
chrV	123647	YEL017W	0	0
chrV	126396	YEL016C	0	0
chrV	126596	YEL015W	0	0
chrV	128588	YEL013W	0	0
chrV	131677	YEL012W	0	0
chrV	140334	YEL009C	0	0
chrV	141640	YEL007W	0	0
chrV	144270	YEL006W	0	0
chrV	146791	YEL005C	0	0
chrV	146919	YEL004W	0	0
chrV	148167	YEL003W	0	0
chrV	150064	YEL002C	0	0
chrV	151005	YEL001C	0	0
chrV	153471	YER001W	0	0
chrV	156754	YER002W	0	0
chrV	159162	YER003C	0	0
chrV	159570	YER004W	0	0
chrV	162696	YER006W	0	0
chrV	164504	YER007W	0	0
chrV	166925	YER007C-A	0	0
chrV	171884	YER008C	0	0
chrV	172081	YER009W	0	0
chrV	173367	YER010C	0	0
chrV	175194	YER011W	0	0
chrV	177773	YER012W	0	0
chrV	178807	YER013W	0	0
chrV	182569	YER014W	0	0
chrV	184519	YER015W	0	0
chrV	188243	YER016W	0	0
chrV	191869	YER017C	0	0
chrV	192687	YER018C	0	0
chrV	192884	YER019W	1	0
chrV	194592	YER019C-A	0	0
chrV	195074	YER020W	0	0
chrV	196886	YER021W	0	0
chrV	198776	YER022W	0	0
chrV	201040	YER023W	0	0
chrV	205225	YER025W	0	0
chrV	208505	YER026C	0	0
chrV	210304	YER027C	0	0
chrV	211905	YER028C	0	0
chrV	213243	YER029C	0	0
chrV	213429	YER030W	0	0
chrV	214781	YER031C	0	0
chrV	215007	YER032W	0	0
chrV	221833	YER034W	0	0
chrV	222564	YER035W	0	0
chrV	225232	YER036C	0	0
chrV	225808	YER037W	0	0
chrV	228232	YER038C	1	1
chrV	229502	YER039C	0	0
chrV	229502	YER039C-A	0	0
chrV	229713	YER040W	0	0
chrV	232385	YER041W	0	0
chrV	234917	YER042W	0	0
chrV	237143	YER043C	0	0
chrV	238055	YER044C	0	0
chrV	239780	YER044C-A	0	0
chrV	241652	YER045C	0	0
chrV	243166	YER046W	0	0
chrV	246691	YER047C	0	0
chrV	248224	YER048C	0	0
chrV	250637	YER048W-A	0	0
chrV	251710	YER049W	0	0
chrV	254446	YER050C	0	0
chrV	254640	YER051W	0	0
chrV	258060	YER052C	0	0
chrV	259857	YER053C	0	0
chrV	261324	YER053C-A	0	0
chrV	265794	YER055C	0	0
chrV	268200	YER056C	0	0
chrV	270212	YER056C-A	0	0
chrV	271169	YER057C	0	0
chrV	271736	YER058W	0	0
chrV	272463	YER059W	0	0
chrV	274428	YER060W	0	0
chrV	279666	YER061C	0	0
chrV	280748	YER062C	0	0
chrV	281649	YER063W	0	0
chrV	284329	YER064C	0	0
chrV	287182	YER065C	0	0
chrV	289315	YER066W	0	0
chrV	291990	YER067W	0	0
chrV	292959	YER068W	0	0
chrV	295351	YER069W	0	0
chrV	298911	YER070W	0	0
chrV	302321	YER071C	1	0
chrV	302788	YER072W	0	0
chrV	303774	YER073W	0	0
chrV	306271	YER074W	0	0
chrV	307653	YER074W-A	0	0
chrV	311361	YER075C	0	0
chrV	313976	YER076C	0	0
chrV	316583	YER077C	1	0
chrV	318563	YER078W-A	0	0
chrV	318566	YER078C	0	0
chrV	318843	YER079W	0	0
chrV	319944	YER080W	0	0
chrV	322642	YER081W	0	0
chrV	325976	YER082C	0	0
chrV	327049	YER083C	0	0
chrV	328377	YER086W	0	0
chrV	330501	YER087W	0	0
chrV	332870	YER087C-B	0	0
chrV	335277	YER088C	0	0
chrV	337652	YER089C	0	0
chrV	337856	YER090W	0	0
chrV	342237	YER091C	0	0
chrV	342846	YER092W	0	0
chrV	347711	YER093C	0	0
chrV	348413	YER093C-A	0	0
chrV	349456	YER094C	0	0
chrV	349913	YER095W	0	0
chrV	355284	YER098W	0	0
chrV	359083	YER099C	0	0
chrV	359484	YER100W	0	0
chrV	361828	YER101C	0	0
chrV	363088	YER102W	1	1
chrV	364535	YER103W	0	0
chrV	366761	YER104W	0	0
chrV	372034	YER105C	0	0
chrV	374721	YER107C	0	0
chrV	377805	YER109C	0	0
chrV	382211	YER110C	0	0
chrV	386196	YER111C	0	0
chrV	387191	YER112W	0	0
chrV	390101	YER113C	0	0
chrV	394033	YER114C	0	0
chrV	395116	YER115C	0	0
chrV	396287	YER116C	0	0
chrV	396749	YER117W	0	0
chrV	399235	YER118C	0	0
chrV	400868	YER119C	0	0
chrV	401109	YER120W	0	0
chrV	402345	YER121W	0	0
chrV	404433	YER122C	0	0
chrV	404625	YER123W	0	0
chrV	409103	YER124C	0	0
chrV	409685	YER125W	0	0
chrV	414206	YER126C	0	0
chrV	414469	YER127W	0	0
chrV	415797	YER128W	0	0
chrV	416753	YER129W	0	0
chrV	422513	YER130C	0	0
chrV	423536	YER131W	0	0
chrV	430891	YER132C	0	0
chrV	432426	YER133W	0	0
chrV	437849	YER134C	0	0
chrV	439521	YER136W	0	0
chrV	441839	YER137C	0	0
chrV	451346	YER139C	0	0
chrV	451523	YER140W	0	0
chrV	453396	YER141W	0	0
chrV	456098	YER142C	0	0
chrV	456261	YER143W	0	0
chrV	460232	YER144C	0	0
chrV	461761	YER145C	0	0
chrV	462544	YER146W	0	0
chrV	464882	YER147C	0	0
chrV	465114	YER148W	0	0
chrV	467521	YER149C	0	0
chrV	468338	YER150W	0	0
chrV	472498	YER151C	0	0
chrV	474016	YER152C	0	0
chrV	474812	YER153C	0	0
chrV	475016	YER154W	0	0
chrV	482910	YER155C	0	0
chrV	484357	YER156C	0	0
chrV	484772	YER157W	0	0
chrV	490794	YER158C	0	0
chrV	492121	YER159C	0	0
chrV	500386	YER161C	0	0
chrV	502929	YER162C	0	0
chrV	503790	YER163C	0	0
chrV	505070	YER164W	0	0
chrV	510223	YER165W	0	0
chrV	512465	YER166W	0	0
chrV	518192	YER167W	0	0
chrV	522695	YER168C	0	0
chrV	523096	YER169W	0	0
chrV	525894	YER170W	0	0
chrV	526933	YER171W	0	0
chrV	536068	YER172C	0	0
chrV	536300	YER173W	0	0
chrV	539282	YER174C	0	0
chrV	540382	YER175C	0	0
chrV	540514	YER175W-A	0	0
chrV	541648	YER176W	0	0
chrV	545572	YER177W	0	0
chrV	546789	YER178W	0	0
chrV	551170	YER180C-A	0	0
chrV	552490	YER182W	0	0
chrV	553970	YER183C	0	0
chrV	559111	YER184C	0	0
chrV	562804	YER186C	0	0
chrV	565528	YER187W	0	0
chrV	570127	YER188C-A	0	0
chrV	570764	YER189W	0	0
chrV	570764	YER190W	0	0
chrVI	9367	YFL061W	0	0
chrVI	10829	YFL060C	1	1
chrVI	11293	YFL059W	0	0
chrVI	16492	YFL056C	0	0
chrVI	16682	YFL055W	0	0
chrVI	22852	YFL054C	0	0
chrVI	36621	YFL050C	0	0
chrVI	36799	YFL049W	0	0
chrVI	40213	YFL048C	0	0
chrVI	40413	YFL047W	0	0
chrVI	42797	YFL046W	0	0
chrVI	44478	YFL045C	0	0
chrVI	45579	YFL044C	0	0
chrVI	47777	YFL042C	0	0
chrVI	47916	YFL041W-A	0	0
chrVI	49131	YFL041W	0	0
chrVI	54816	YFL039C	0	0
chrVI	56010	YFL038C	0	0
chrVI	56265	YFL037W	0	0
chrVI	58577	YFL036W	0	0
chrVI	64038	YFL034C-B	0	0
chrVI	64974	YFL034C-A	0	0
chrVI	65307	YFL034W	0	0
chrVI	74668	YFL033C	0	0
chrVI	75113	YFL031W	0	0
chrVI	76716	YFL030W	0	0
chrVI	79183	YFL029C	0	0
chrVI	80235	YFL028C	0	0
chrVI	81872	YFL027C	1	1
chrVI	82550	YFL026W	0	0
chrVI	87311	YFL025C	0	0
chrVI	90628	YFL024C	0	0
chrVI	90972	YFL023W	0	0
chrVI	95069	YFL022C	0	0
chrVI	96103	YFL021W	1	0
chrVI	103206	YFL018C	0	0
chrVI	103656	YFL017W-A	0	0
chrVI	104494	YFL017C	0	0
chrVI	106326	YFL016C	0	0
chrVI	107197	YFL014W	0	0
chrVI	109963	YFL013C	0	0
chrVI	112043	YFL011W	0	0
chrVI	114742	YFL010W-A	0	0
chrVI	115772	YFL010C	0	0
chrVI	115953	YFL009W	0	0
chrVI	119388	YFL008W	0	0
chrVI	123358	YFL007W	0	0
chrVI	130164	YFL005W	0	0
chrVI	131658	YFL004W	0	0
chrVI	135891	YFL003C	1	1
chrVI	146958	YFL002C	0	0
chrVI	147078	YFL001W	0	0
chrVI	149102	YFR001W	0	0
chrVI	149999	YFR002W	0	0
chrVI	153179	YFR003C	0	0
chrVI	153363	YFR004W	0	0
chrVI	155880	YFR005C	0	0
chrVI	156221	YFR006W	1	0
chrVI	159512	YFR007W	1	0
chrVI	160531	YFR008W	0	0
chrVI	162416	YFR009W	0	0
chrVI	165024	YFR010W	0	0
chrVI	167282	YFR011C	0	0
chrVI	167977	YFR012W	1	0
chrVI	169875	YFR013W	0	0
chrVI	174001	YFR014C	0	0
chrVI	180837	YFR016C	0	0
chrVI	184283	YFR018C	0	0
chrVI	184495	YFR019W	0	0
chrVI	194718	YFR021W	0	0
chrVI	196565	YFR022W	0	0
chrVI	203443	YFR024C-A	0	0
chrVI	204774	YFR025C	0	0
chrVI	207241	YFR026C	0	0
chrVI	207386	YFR027W	0	0
chrVI	210126	YFR028C	0	0
chrVI	210873	YFR029W	0	0
chrVI	213197	YFR030W	0	0
chrVI	220141	YFR031C	0	0
chrVI	221478	YFR031C-A	0	0
chrVI	223825	YFR032C-A	0	0
chrVI	224875	YFR033C	0	0
chrVI	225989	YFR034C	0	0
chrVI	226941	YFR036W	0	0
chrVI	229192	YFR037C	0	0
chrVI	229394	YFR038W	1	0
chrVI	233673	YFR039C	0	0
chrVI	233974	YFR040W	0	0
chrVI	238290	YFR041C	0	0
chrVI	238410	YFR042W	0	0
chrVI	239854	YFR043C	0	0
chrVI	241455	YFR044C	0	0
chrVI	241982	YFR045W	0	0
chrVI	245202	YFR047C	0	0
chrVI	246080	YFR048W	0	0
chrVI	248361	YFR049W	0	0
chrVI	249919	YFR050C	0	0
chrVI	251875	YFR051C	0	0
chrVI	252465	YFR052W	0	0
chrVI	255145	YFR053C	0	0
chrVI	264157	YFR055W	0	0
chrVII	2784	YGL263W	0	0
chrVII	10437	YGL258W	0	0
chrVII	14432	YGL257C	0	0
chrVII	14466	YGL256W	0	0
chrVII	20933	YGL255W	0	0
chrVII	22295	YGL254W	0	0
chrVII	23888	YGL253W	0	0
chrVII	27522	YGL252C	0	0
chrVII	30187	YGL251C	1	0
chrVII	31869	YGL250W	0	0
chrVII	35524	YGL248W	0	0
chrVII	36921	YGL247W	0	0
chrVII	38820	YGL246C	0	0
chrVII	39008	YGL245W	0	0
chrVII	41442	YGL244W	0	0
chrVII	45252	YGL242C	0	0
chrVII	45439	YGL241W	0	0
chrVII	48594	YGL240W	0	0
chrVII	49549	YGL238W	0	0
chrVII	53291	YGL237C	1	0
chrVII	56108	YGL236C	0	0
chrVII	56464	YGL234W	0	0
chrVII	59093	YGL233W	0	0
chrVII	62045	YGL232W	0	0
chrVII	63640	YGL231C	0	0
chrVII	64285	YGL230C	0	0
chrVII	67188	YGL229C	0	0
chrVII	67544	YGL228W	0	0
chrVII	69629	YGL227W	0	0
chrVII	73198	YGL226C-A	0	0
chrVII	73335	YGL226W	0	0
chrVII	76853	YGL225W	0	0
chrVII	78956	YGL224C	0	0
chrVII	80378	YGL223C	0	0
chrVII	81264	YGL222C	0	0
chrVII	82311	YGL221C	0	0
chrVII	82457	YGL220W	1	0
chrVII	84284	YGL219C	0	0
chrVII	84618	YGL216W	0	0
chrVII	87509	YGL215W	0	0
chrVII	91283	YGL213C	0	0
chrVII	91391	YGL212W	0	0
chrVII	92509	YGL211W	0	0
chrVII	93752	YGL210W	0	0
chrVII	95811	YGL209W	0	0
chrVII	97290	YGL208W	0	0
chrVII	98876	YGL207W	0	0
chrVII	107576	YGL206C	0	0
chrVII	114741	YGL203C	0	0
chrVII	115930	YGL202W	0	0
chrVII	120959	YGL201C	0	0
chrVII	123329	YGL200C	0	0
chrVII	123584	YGL198W	0	0
chrVII	124529	YGL197W	0	0
chrVII	129818	YGL196W	0	0
chrVII	131482	YGL195W	0	0
chrVII	140152	YGL194C-A	0	0
chrVII	141806	YGL194C	0	0
chrVII	144705	YGL191W	0	0
chrVII	147934	YGL190C	0	0
chrVII	148644	YGL189C	1	1
chrVII	148979	YGL188C-A	0	0
chrVII	150634	YGL187C	0	0
chrVII	152801	YGL186C	0	0
chrVII	154315	YGL185C	0	0
chrVII	157859	YGL181W	0	0
chrVII	159884	YGL180W	0	0
chrVII	165170	YGL179C	0	0
chrVII	167798	YGL178W	1	0
chrVII	173128	YGL176C	0	0
chrVII	174528	YGL174W	0	0
chrVII	180445	YGL173C	0	0
chrVII	180668	YGL172W	0	0
chrVII	182354	YGL171W	0	0
chrVII	186000	YGL169W	0	0
chrVII	190844	YGL167C	0	0
chrVII	191108	YGL166W	0	0
chrVII	193311	YGL164C	0	0
chrVII	197876	YGL162W	0	0
chrVII	200251	YGL161C	0	0
chrVII	200453	YGL160W	0	0
chrVII	202698	YGL159W	0	0
chrVII	208957	YGL157W	0	0
chrVII	210323	YGL156W	0	0
chrVII	214029	YGL155W	0	0
chrVII	216100	YGL154C	0	0
chrVII	216211	YGL153W	0	0
chrVII	217469	YGL151W	0	0
chrVII	225793	YGL150C	0	0
chrVII	226367	YGL148W	0	0
chrVII	228346	YGL147C	0	0
chrVII	229845	YGL146C	0	0
chrVII	230173	YGL145W	0	0
chrVII	234528	YGL144C	0	0
chrVII	235977	YGL143C	0	0
chrVII	238156	YGL142C	0	0
chrVII	238335	YGL141W	0	0
chrVII	245199	YGL140C	0	0
chrVII	245402	YGL139W	0	0
chrVII	249841	YGL137W	0	0
chrVII	253908	YGL136C	0	0
chrVII	254577	YGL135W	0	0
chrVII	255545	YGL134W	0	0
chrVII	257514	YGL133W	0	0
chrVII	265931	YGL131C	0	0
chrVII	266103	YGL130W	0	0
chrVII	269122	YGL129C	0	0
chrVII	270160	YGL128C	0	0
chrVII	270810	YGL127C	0	0
chrVII	270938	YGL126W	0	0
chrVII	276744	YGL124C	0	0
chrVII	277519	YGL123W	0	0
chrVII	280569	YGL122C	0	0
chrVII	281283	YGL121C	0	0
chrVII	283968	YGL120C	0	0
chrVII	284417	YGL119W	0	0
chrVII	288426	YGL117W	0	0
chrVII	289668	YGL116W	0	0
chrVII	291912	YGL115W	0	0
chrVII	293419	YGL114W	0	0
chrVII	295896	YGL113W	0	0
chrVII	299764	YGL112C	0	0
chrVII	299957	YGL111W	0	0
chrVII	303418	YGL110C	0	0
chrVII	304108	YGL108C	0	0
chrVII	306292	YGL107C	0	0
chrVII	306531	YGL106W	0	0
chrVII	307414	YGL105W	0	0
chrVII	310189	YGL104C	0	0
chrVII	310951	YGL103W	0	0
chrVII	312165	YGL101W	0	0
chrVII	313197	YGL100W	0	0
chrVII	314611	YGL099W	0	0
chrVII	317292	YGL098W	0	0
chrVII	321716	YGL097W	0	0
chrVII	330657	YGL095C	0	0
chrVII	334660	YGL094C	0	0
chrVII	334848	YGL093W	0	0
chrVII	337813	YGL092W	0	0
chrVII	343063	YGL091C	0	0
chrVII	343287	YGL090W	0	0
chrVII	346947	YGL087C	0	0
chrVII	347187	YGL086W	1	0
chrVII	349572	YGL085W	0	0
chrVII	352344	YGL084C	0	0
chrVII	352990	YGL083W	0	0
chrVII	355737	YGL082W	0	0
chrVII	358615	YGL080W	0	0
chrVII	359416	YGL079W	0	0
chrVII	361903	YGL078C	0	0
chrVII	364038	YGL077C	0	0
chrVII	366132	YGL076C	0	0
chrVII	368283	YGL075C	0	0
chrVII	368668	YGL073W	0	0
chrVII	371563	YGL071W	0	0
chrVII	374852	YGL070C	0	0
chrVII	375040	YGL068W	0	0
chrVII	376013	YGL067W	0	0
chrVII	377418	YGL066W	0	0
chrVII	381327	YGL065C	0	0
chrVII	383215	YGL064C	0	0
chrVII	383426	YGL063W	0	0
chrVII	385054	YGL062W	0	0
chrVII	389779	YGL061C	0	0
chrVII	389935	YGL060W	0	0
chrVII	392183	YGL059W	0	0
chrVII	393926	YGL058W	0	0
chrVII	395789	YGL057C	1	0
chrVII	397728	YGL056C	0	0
chrVII	398566	YGL055W	0	0
chrVII	401352	YGL054C	0	0
chrVII	402513	YGL053W	0	0
chrVII	405742	YGL050W	0	0
chrVII	409765	YGL049C	0	0
chrVII	411308	YGL048C	0	0
chrVII	411465	YGL047W	0	0
chrVII	414013	YGL045W	0	0
chrVII	417262	YGL044C	0	0
chrVII	417461	YGL043W	0	0
chrVII	418814	YGL041W-A	0	0
chrVII	420631	YGL040C	0	0
chrVII	423849	YGL039W	0	0
chrVII	426955	YGL038C	0	0
chrVII	428022	YGL037C	0	0
chrVII	433167	YGL035C	0	0
chrVII	436887	YGL032C	0	0
chrVII	437933	YGL031C	1	1
chrVII	439033	YGL030W	0	0
chrVII	440025	YGL029W	0	0
chrVII	443065	YGL028C	0	0
chrVII	446164	YGL027C	0	0
chrVII	448553	YGL026C	0	0
chrVII	449995	YGL025C	0	0
chrVII	452142	YGL023C	0	0
chrVII	452339	YGL022W	0	0
chrVII	454828	YGL021W	1	0
chrVII	457920	YGL020C	0	0
chrVII	458080	YGL019W	0	0
chrVII	459699	YGL018C	0	0
chrVII	459827	YGL017W	0	0
chrVII	461610	YGL016W	0	0
chrVII	465747	YGL014W	0	0
chrVII	472425	YGL013C	0	0
chrVII	472818	YGL012W	0	0
chrVII	475283	YGL011C	0	0
chrVII	475495	YGL010W	0	0
chrVII	478727	YGL009C	0	0
chrVII	482902	YGL008C	0	0
chrVII	483182	YGL007C-A	0	0
chrVII	485515	YGL006W	0	0
chrVII	490576	YGL005C	0	0
chrVII	491957	YGL004C	0	0
chrVII	494277	YGL003C	0	0
chrVII	494469	YGL002W	0	0
chrVII	496572	YGL001C	0	0
chrVII	498043	YGR001C	0	0
chrVII	499937	YGR002C	0	0
chrVII	500130	YGR003W	0	0
chrVII	502875	YGR004W	0	0
chrVII	505892	YGR005C	0	0
chrVII	506065	YGR006W	0	0
chrVII	506938	YGR007W	0	0
chrVII	508451	YGR008C	0	0
chrVII	511045	YGR009C	0	0
chrVII	511428	YGR010W	0	0
chrVII	513130	YGR012W	0	0
chrVII	514531	YGR013W	0	0
chrVII	516687	YGR014W	0	0
chrVII	522078	YGR015C	0	0
chrVII	522238	YGR016W	0	0
chrVII	523615	YGR017W	0	0
chrVII	525191	YGR019W	0	0
chrVII	527393	YGR020C	0	0
chrVII	527619	YGR021W	0	0
chrVII	529107	YGR023W	0	0
chrVII	532603	YGR024C	0	0
chrVII	532845	YGR026W	0	0
chrVII	534838	YGR027C	0	0
chrVII	542178	YGR028W	0	0
chrVII	543553	YGR029W	0	0
chrVII	546172	YGR030C	0	0
chrVII	546369	YGR031W	0	0
chrVII	548102	YGR032W	0	0
chrVII	555097	YGR033C	0	0
chrVII	555785	YGR034W	0	0
chrVII	557512	YGR035C	0	0
chrVII	559033	YGR036C	0	0
chrVII	560042	YGR037C	0	0
chrVII	560544	YGR038W	0	0
chrVII	575145	YGR040W	0	0
chrVII	577126	YGR041W	0	0
chrVII	579457	YGR042W	0	0
chrVII	581691	YGR043C	0	0
chrVII	583967	YGR044C	0	0
chrVII	584765	YGR046W	0	0
chrVII	589482	YGR047C	0	0
chrVII	589771	YGR048W	0	0
chrVII	591265	YGR049W	0	0
chrVII	593465	YGR052W	0	0
chrVII	595952	YGR053C	0	0
chrVII	596522	YGR054W	0	0
chrVII	599367	YGR055W	0	0
chrVII	601571	YGR056W	0	0
chrVII	605574	YGR057C	0	0
chrVII	606105	YGR058W	0	0
chrVII	610518	YGR060W	0	0
chrVII	616002	YGR061C	0	0
chrVII	617286	YGR062C	0	0
chrVII	617831	YGR063C	0	0
chrVII	619984	YGR065C	0	0
chrVII	627157	YGR068C	0	0
chrVII	627766	YGR070W	0	0
chrVII	634136	YGR071C	0	0
chrVII	634264	YGR072W	0	0
chrVII	635679	YGR074W	0	0
chrVII	636915	YGR075C	0	0
chrVII	637628	YGR076C	0	0
chrVII	639521	YGR077C	0	0
chrVII	640402	YGR078C	0	0
chrVII	640824	YGR079W	1	0
chrVII	641980	YGR080W	0	0
chrVII	643809	YGR081C	0	0
chrVII	643997	YGR082W	0	0
chrVII	646890	YGR083C	0	0
chrVII	648089	YGR084C	1	0
chrVII	648930	YGR085C	0	0
chrVII	650725	YGR086C	0	0
chrVII	653275	YGR087C	0	0
chrVII	654714	YGR088W	1	1
chrVII	656680	YGR089W	0	0
chrVII	662081	YGR090W	0	0
chrVII	666271	YGR091W	0	0
chrVII	668127	YGR092W	0	0
chrVII	670322	YGR093W	0	0
chrVII	672222	YGR094W	1	0
chrVII	676384	YGR095C	0	0
chrVII	676549	YGR096W	0	0
chrVII	678466	YGR097W	0	0
chrVII	687708	YGR098C	0	0
chrVII	687834	YGR099W	0	0
chrVII	690105	YGR100W	0	0
chrVII	693341	YGR101W	0	0
chrVII	695141	YGR102C	0	0
chrVII	695366	YGR103W	0	0
chrVII	698436	YGR104C	0	0
chrVII	698550	YGR105W	0	0
chrVII	699843	YGR106C	0	0
chrVII	703418	YGR108W	0	0
chrVII	706580	YGR109C	0	0
chrVII	715737	YGR111W	0	0
chrVII	717300	YGR112W	0	0
chrVII	718841	YGR113W	0	0
chrVII	720358	YGR116W	0	0
chrVII	726488	YGR117C	0	0
chrVII	726951	YGR118W	0	0
chrVII	729780	YGR119C	0	0
chrVII	730854	YGR120C	0	0
chrVII	733183	YGR121C	0	0
chrVII	733196	YGR121W-A	0	0
chrVII	733792	YGR122W	0	0
chrVII	738269	YGR123C	0	0
chrVII	739915	YGR124W	0	0
chrVII	742103	YGR125W	0	0
chrVII	745722	YGR126W	0	0
chrVII	746695	YGR127W	0	0
chrVII	750117	YGR128C	0	0
chrVII	750351	YGR129W	0	0
chrVII	753977	YGR130C	0	0
chrVII	754605	YGR131W	0	0
chrVII	756503	YGR132C	0	0
chrVII	756926	YGR133W	1	0
chrVII	757613	YGR134W	0	0
chrVII	761314	YGR135W	0	0
chrVII	762411	YGR136W	0	0
chrVII	765886	YGR138C	0	0
chrVII	767484	YGR140W	1	0
chrVII	770549	YGR141W	0	0
chrVII	772395	YGR142W	0	0
chrVII	774725	YGR143W	0	0
chrVII	780142	YGR144W	0	0
chrVII	781712	YGR145W	0	0
chrVII	785155	YGR146C	0	0
chrVII	785493	YGR146C-A	0	0
chrVII	786983	YGR147C	0	0
chrVII	787786	YGR148C	1	0
chrVII	788627	YGR149W	0	0
chrVII	793094	YGR150C	0	0
chrVII	795657	YGR152C	0	0
chrVII	796071	YGR153W	0	0
chrVII	798178	YGR154C	0	0
chrVII	798507	YGR155W	0	0
chrVII	800412	YGR156W	0	0
chrVII	802187	YGR157W	0	0
chrVII	806085	YGR158C	0	0
chrVII	807700	YGR159C	0	0
chrVII	809502	YGR161C	0	0
chrVII	810184	YGR161W-C	0	0
chrVII	824023	YGR162W	0	0
chrVII	827495	YGR163W	0	0
chrVII	829061	YGR165W	0	0
chrVII	830435	YGR166W	0	0
chrVII	832402	YGR167W	0	0
chrVII	834523	YGR168C	0	0
chrVII	835929	YGR169C	0	0
chrVII	836728	YGR169C-A	0	0
chrVII	837086	YGR170W	0	0
chrVII	842574	YGR171C	0	0
chrVII	843616	YGR172C	0	0
chrVII	843803	YGR173W	0	0
chrVII	846353	YGR174C	1	0
chrVII	846531	YGR174W-A	0	0
chrVII	848521	YGR175C	0	0
chrVII	850499	YGR177C	0	0
chrVII	853443	YGR178C	0	0
chrVII	854937	YGR179C	0	0
chrVII	856510	YGR180C	0	0
chrVII	858212	YGR181W	0	0
chrVII	859546	YGR183C	0	0
chrVII	866127	YGR184C	0	0
chrVII	867552	YGR185C	0	0
chrVII	867764	YGR186W	0	0
chrVII	871501	YGR187C	0	0
chrVII	875162	YGR188C	0	0
chrVII	878270	YGR189C	0	0
chrVII	880219	YGR191W	0	0
chrVII	883849	YGR192C	0	0
chrVII	885830	YGR193C	0	0
chrVII	887856	YGR194C	1	0
chrVII	888776	YGR195W	0	0
chrVII	892245	YGR196C	0	0
chrVII	894346	YGR197C	0	0
chrVII	894656	YGR198W	0	0
chrVII	897474	YGR199W	0	0
chrVII	902329	YGR200C	0	0
chrVII	903201	YGR201C	0	0
chrVII	905226	YGR203W	0	0
chrVII	905895	YGR204W	0	0
chrVII	909083	YGR205W	0	0
chrVII	910408	YGR206W	0	0
chrVII	911658	YGR207C	0	0
chrVII	911863	YGR208W	0	0
chrVII	913280	YGR209C	0	0
chrVII	914782	YGR210C	0	0
chrVII	915139	YGR211W	0	0
chrVII	917036	YGR212W	0	0
chrVII	919860	YGR213C	0	0
chrVII	920556	YGR214W	0	0
chrVII	922124	YGR215W	0	0
chrVII	924509	YGR216C	0	0
chrVII	924655	YGR217W	0	0
[truncated: 3,208 more rows]
