# Supplementary material for: Genome-wide maps of CPD deamination in yeast reveal the impact of DNA sequence context and nucleosome architecture on cytosine deamination rates
Source: Genome Res. 2026 Jan;36(1):183–96. doi: 10.1101/gr.280384.124 (PMC12887450; doi:10.1101/gr.280384.124)
Supplement: Supplement 18 [file Supplemental_Code.zip › Supplemental_Code/utcg_deamin_nucprofile.sh]

#!/bin/bash
# Orftcr.sh

export NA=$1
cd ${NA}

printf "${NA}_TCG_bk_nucscore5.txt\n90\n${NA}_TCG_bk_plus.wig\n${NA}_TCG_bk_minus.wig\n\n" | perl ../uvpp_nucprofiles.pl
