# Supplementary material for: Genome-wide maps of CPD deamination in yeast reveal the impact of DNA sequence context and nucleosome architecture on cytosine deamination rates
Source: Genome Res. 2026 Jan;36(1):183–96. doi: 10.1101/gr.280384.124 (PMC12887450; doi:10.1101/gr.280384.124)
Supplement: Supplement 18 [file Supplemental_Code.zip › Supplemental_Code/widom_sac3_nucscore5_dyads.txt]

chrI:1032-1033
chrI:1199-1200
chrI:1340-1341
chrI:7618-7619
chrI:8464-8465
chrI:11710-11711
chrI:11858-11859
chrI:12018-12019
chrI:12170-12171
chrI:19584-19585
chrI:22243-22244
chrI:26750-26751
chrI:38655-38656
chrI:38814-38815
chrI:38981-38982
chrI:42551-42552
chrI:42694-42695
chrI:44279-44280
chrI:44838-44839
chrI:52264-52265
chrI:52445-52446
chrI:53729-53730
chrI:53913-53914
chrI:54074-54075
chrI:54226-54227
chrI:54391-54392
chrI:54574-54575
chrI:54734-54735
chrI:55965-55966
chrI:57026-57027
chrI:57187-57188
chrI:57337-57338
chrI:58471-58472
chrI:59611-59612
chrI:60549-60550
chrI:60706-60707
chrI:60879-60880
chrI:61038-61039
chrI:63143-63144
chrI:63318-63319
chrI:63454-63455
chrI:63612-63613
chrI:69397-69398
chrI:74055-74056
chrI:75997-75998
chrI:76449-76450
chrI:76613-76614
chrI:77430-77431
chrI:77590-77591
chrI:77893-77894
chrI:79736-79737
chrI:82762-82763
chrI:82916-82917
chrI:84889-84890
chrI:85570-85571
chrI:85740-85741
chrI:86196-86197
chrI:86686-86687
chrI:86870-86871
chrI:87639-87640
chrI:89742-89743
chrI:90210-90211
chrI:91913-91914
chrI:93088-93089
chrI:93249-93250
chrI:93379-93380
chrI:97796-97797
chrI:97957-97958
chrI:99246-99247
chrI:99738-99739
chrI:100324-100325
chrI:100652-100653
chrI:100814-100815
chrI:103586-103587
chrI:104302-104303
chrI:104792-104793
chrI:106373-106374
chrI:106547-106548
chrI:106910-106911
chrI:107600-107601
chrI:109086-109087
chrI:109265-109266
chrI:109425-109426
chrI:109910-109911
chrI:110244-110245
chrI:113184-113185
chrI:113356-113357
chrI:113613-113614
chrI:113781-113782
chrI:113934-113935
chrI:114421-114422
chrI:114592-114593
chrI:114862-114863
chrI:115203-115204
chrI:115353-115354
chrI:115679-115680
chrI:116012-116013
chrI:116171-116172
chrI:116324-116325
chrI:117447-117448
chrI:119084-119085
chrI:119243-119244
chrI:119425-119426
chrI:119914-119915
chrI:120706-120707
chrI:121679-121680
chrI:124830-124831
chrI:125001-125002
chrI:125153-125154
chrI:127163-127164
chrI:128390-128391
chrI:128533-128534
chrI:128684-128685
chrI:128848-128849
chrI:129451-129452
chrI:131809-131810
chrI:132556-132557
chrI:133206-133207
chrI:134836-134837
chrI:135168-135169
chrI:135317-135318
chrI:136039-136040
chrI:144750-144751
chrI:144922-144923
chrI:145251-145252
chrI:147015-147016
chrI:147164-147165
chrI:147788-147789
chrI:148164-148165
chrI:148863-148864
chrI:149539-149540
chrI:152433-152434
chrI:152598-152599
chrI:152937-152938
chrI:154148-154149
chrI:154713-154714
chrI:155151-155152
chrI:155316-155317
chrI:155814-155815
chrI:155988-155989
chrI:157821-157822
chrI:157966-157967
chrI:159078-159079
chrI:159228-159229
chrI:167812-167813
chrI:168644-168645
chrI:168806-168807
chrI:169598-169599
chrI:170897-170898
chrI:173668-173669
chrI:173994-173995
chrI:174291-174292
chrI:174607-174608
chrI:174779-174780
chrI:174948-174949
chrI:175130-175131
chrI:175337-175338
chrI:175524-175525
chrI:175845-175846
chrI:176010-176011
chrI:177738-177739
chrI:178757-178758
chrI:180444-180445
chrI:180625-180626
chrI:182060-182061
chrI:182230-182231
chrI:184884-184885
chrI:185046-185047
chrI:185208-185209
chrI:187846-187847
chrI:188103-188104
chrI:188273-188274
chrI:188849-188850
chrI:191153-191154
chrI:192627-192628
chrI:192803-192804
chrI:193286-193287
chrI:193436-193437
chrI:193606-193607
chrI:193748-193749
chrI:194495-194496
chrI:202361-202362
chrI:202518-202519
chrI:205431-205432
chrI:206069-206070
chrI:206241-206242
chrI:208417-208418
chrI:226718-226719
chrI:227059-227060
chrI:227708-227709
chrI:227880-227881
chrI:229164-229165
chrII:1768-1769
chrII:6055-6056
chrII:7144-7145
chrII:8802-8803
chrII:9445-9446
chrII:17568-17569
chrII:18186-18187
chrII:18348-18349
chrII:19790-19791
chrII:21093-21094
chrII:22427-22428
chrII:22586-22587
chrII:22933-22934
chrII:23252-23253
chrII:27496-27497
chrII:29120-29121
chrII:29281-29282
chrII:35712-35713
chrII:40972-40973
chrII:41314-41315
chrII:41457-41458
chrII:41624-41625
chrII:41952-41953
chrII:42123-42124
chrII:42485-42486
chrII:43306-43307
chrII:43473-43474
chrII:44487-44488
chrII:44649-44650
chrII:44811-44812
chrII:44973-44974
chrII:45822-45823
chrII:48846-48847
chrII:49005-49006
chrII:49619-49620
chrII:49813-49814
chrII:52076-52077
chrII:56492-56493
chrII:56647-56648
chrII:56885-56886
chrII:57045-57046
chrII:58840-58841
chrII:59009-59010
chrII:59195-59196
chrII:60406-60407
chrII:60565-60566
chrII:62471-62472
chrII:64120-64121
chrII:64410-64411
chrII:65327-65328
chrII:67457-67458
chrII:68676-68677
chrII:69167-69168
chrII:69327-69328
chrII:70629-70630
chrII:70952-70953
chrII:71122-71123
chrII:71345-71346
chrII:72108-72109
chrII:72292-72293
chrII:72419-72420
chrII:72582-72583
chrII:72745-72746
chrII:73384-73385
chrII:74343-74344
chrII:74524-74525
chrII:75239-75240
chrII:75405-75406
chrII:75602-75603
chrII:75889-75890
chrII:76047-76048
chrII:76206-76207
chrII:76374-76375
chrII:76530-76531
chrII:81356-81357
chrII:81523-81524
chrII:83787-83788
chrII:86610-86611
chrII:86946-86947
chrII:87115-87116
chrII:87768-87769
chrII:91038-91039
chrII:91222-91223
chrII:91674-91675
chrII:95097-95098
chrII:95429-95430
chrII:95771-95772
chrII:95932-95933
chrII:99772-99773
chrII:99939-99940
chrII:100099-100100
chrII:101669-101670
chrII:102255-102256
chrII:102753-102754
chrII:105104-105105
chrII:106267-106268
chrII:106602-106603
chrII:107291-107292
chrII:107465-107466
chrII:108108-108109
chrII:108266-108267
chrII:109832-109833
chrII:110333-110334
chrII:111170-111171
chrII:112770-112771
chrII:112915-112916
chrII:114223-114224
chrII:115523-115524
chrII:115685-115686
chrII:117963-117964
chrII:118149-118150
chrII:118649-118650
chrII:118800-118801
chrII:124622-124623
chrII:124781-124782
chrII:125395-125396
chrII:125557-125558
chrII:126288-126289
chrII:126861-126862
chrII:127055-127056
chrII:127198-127199
chrII:127350-127351
chrII:128082-128083
chrII:129715-129716
chrII:130343-130344
chrII:132458-132459
chrII:132626-132627
chrII:132967-132968
chrII:133145-133146
chrII:138818-138819
chrII:139415-139416
chrII:142698-142699
chrII:144046-144047
chrII:145417-145418
chrII:145608-145609
chrII:149563-149564
chrII:150527-150528
chrII:151478-151479
chrII:151631-151632
chrII:152966-152967
chrII:154324-154325
chrII:158249-158250
chrII:159038-159039
chrII:159192-159193
chrII:159340-159341
chrII:159503-159504
chrII:159663-159664
chrII:160345-160346
chrII:162196-162197
chrII:162400-162401
chrII:163394-163395
chrII:163554-163555
chrII:169719-169720
chrII:169884-169885
chrII:172075-172076
chrII:172234-172235
chrII:172857-172858
chrII:173026-173027
chrII:173212-173213
chrII:173373-173374
chrII:174399-174400
chrII:175484-175485
chrII:175849-175850
chrII:177048-177049
chrII:177224-177225
chrII:177395-177396
chrII:177552-177553
chrII:180712-180713
chrII:181042-181043
chrII:181198-181199
chrII:181360-181361
chrII:181627-181628
chrII:181768-181769
chrII:181921-181922
chrII:182082-182083
chrII:182355-182356
chrII:182516-182517
chrII:183008-183009
chrII:183170-183171
chrII:183505-183506
chrII:183663-183664
chrII:183812-183813
chrII:184710-184711
chrII:186131-186132
chrII:186300-186301
chrII:187619-187620
chrII:190066-190067
chrII:192724-192725
chrII:192869-192870
chrII:193031-193032
chrII:193197-193198
chrII:193347-193348
chrII:194804-194805
chrII:194963-194964
chrII:196087-196088
chrII:196490-196491
chrII:196668-196669
chrII:197179-197180
chrII:197346-197347
chrII:198705-198706
chrII:201080-201081
chrII:201569-201570
chrII:203668-203669
chrII:203827-203828
chrII:204200-204201
chrII:204382-204383
chrII:206734-206735
chrII:208356-208357
chrII:208550-208551
chrII:208700-208701
chrII:208870-208871
chrII:209608-209609
chrII:209784-209785
chrII:210129-210130
chrII:210477-210478
chrII:210623-210624
chrII:210796-210797
chrII:211457-211458
chrII:213620-213621
chrII:213762-213763
chrII:213997-213998
chrII:214159-214160
chrII:214321-214322
chrII:215701-215702
chrII:217109-217110
chrII:231178-231179
chrII:231754-231755
chrII:240234-240235
chrII:240386-240387
chrII:241067-241068
chrII:241227-241228
chrII:242181-242182
chrII:242361-242362
chrII:242531-242532
chrII:243194-243195
chrII:243496-243497
chrII:246900-246901
chrII:247089-247090
chrII:249832-249833
chrII:250124-250125
chrII:253882-253883
chrII:254043-254044
chrII:254223-254224
chrII:258288-258289
chrII:258450-258451
chrII:265846-265847
chrII:266872-266873
chrII:268154-268155
chrII:268528-268529
chrII:269034-269035
chrII:269194-269195
chrII:269380-269381
chrII:270259-270260
chrII:270421-270422
chrII:273218-273219
chrII:273376-273377
chrII:275087-275088
chrII:275234-275235
chrII:275405-275406
chrII:275586-275587
chrII:276358-276359
chrII:276975-276976
chrII:277146-277147
chrII:277309-277310
chrII:277645-277646
chrII:278393-278394
chrII:278790-278791
chrII:280525-280526
chrII:282156-282157
chrII:283138-283139
chrII:283308-283309
chrII:284673-284674
chrII:284812-284813
chrII:285287-285288
chrII:285755-285756
chrII:287695-287696
chrII:287861-287862
chrII:288477-288478
chrII:288966-288967
chrII:289867-289868
chrII:291197-291198
chrII:292545-292546
chrII:292685-292686
chrII:292874-292875
chrII:293549-293550
chrII:293891-293892
chrII:296617-296618
chrII:296765-296766
chrII:297091-297092
chrII:302663-302664
chrII:309976-309977
chrII:310324-310325
chrII:310789-310790
chrII:311996-311997
chrII:314943-314944
chrII:315112-315113
chrII:315896-315897
chrII:316067-316068
chrII:317659-317660
chrII:318249-318250
chrII:318609-318610
chrII:319362-319363
chrII:321438-321439
chrII:321863-321864
chrII:323345-323346
chrII:323527-323528
chrII:323708-323709
chrII:323880-323881
chrII:324050-324051
chrII:325358-325359
chrII:327916-327917
chrII:328089-328090
chrII:330036-330037
chrII:333168-333169
chrII:335957-335958
chrII:336662-336663
chrII:344760-344761
chrII:347096-347097
chrII:350362-350363
chrII:350518-350519
chrII:355513-355514
chrII:357022-357023
chrII:361041-361042
chrII:362403-362404
chrII:365183-365184
chrII:366075-366076
chrII:366242-366243
chrII:367576-367577
chrII:369516-369517
chrII:377387-377388
chrII:383338-383339
chrII:386819-386820
chrII:388862-388863
chrII:389569-389570
chrII:390490-390491
chrII:390658-390659
chrII:390786-390787
chrII:395779-395780
chrII:395948-395949
chrII:397493-397494
chrII:398263-398264
chrII:398875-398876
chrII:400537-400538
chrII:400713-400714
chrII:400876-400877
chrII:401195-401196
chrII:401340-401341
chrII:402122-402123
chrII:402473-402474
chrII:404668-404669
chrII:406897-406898
chrII:410571-410572
chrII:411221-411222
chrII:411385-411386
chrII:411576-411577
chrII:412776-412777
chrII:413141-413142
chrII:414455-414456
chrII:414769-414770
chrII:416698-416699
chrII:416868-416869
chrII:421484-421485
chrII:423806-423807
chrII:424142-424143
chrII:424301-424302
chrII:424453-424454
chrII:426111-426112
chrII:426259-426260
chrII:427314-427315
chrII:430260-430261
chrII:430520-430521
chrII:432506-432507
chrII:436133-436134
chrII:436974-436975
chrII:437139-437140
chrII:437301-437302
chrII:446018-446019
chrII:446661-446662
chrII:446834-446835
chrII:447006-447007
chrII:447178-447179
chrII:447773-447774
chrII:448938-448939
chrII:449117-449118
chrII:449746-449747
chrII:449906-449907
chrII:450104-450105
chrII:450401-450402
chrII:451379-451380
chrII:453006-453007
chrII:454208-454209
chrII:454995-454996
chrII:455330-455331
chrII:455667-455668
chrII:455830-455831
chrII:456929-456930
chrII:459044-459045
chrII:459197-459198
chrII:459359-459360
chrII:460491-460492
chrII:460656-460657
chrII:464002-464003
chrII:465375-465376
chrII:465549-465550
chrII:467748-467749
chrII:467914-467915
chrII:468072-468073
chrII:470553-470554
chrII:472373-472374
chrII:472552-472553
chrII:472995-472996
chrII:473504-473505
chrII:473638-473639
chrII:473832-473833
chrII:474003-474004
chrII:474875-474876
chrII:480791-480792
chrII:480958-480959
chrII:481421-481422
chrII:484943-484944
chrII:485871-485872
chrII:486047-486048
chrII:486528-486529
chrII:487694-487695
chrII:487843-487844
chrII:487989-487990
chrII:492811-492812
chrII:493623-493624
chrII:493785-493786
chrII:494494-494495
chrII:494836-494837
chrII:495009-495010
chrII:497158-497159
chrII:497323-497324
chrII:497512-497513
chrII:500540-500541
chrII:501210-501211
chrII:501381-501382
chrII:502020-502021
chrII:502185-502186
chrII:502775-502776
chrII:503073-503074
chrII:504981-504982
chrII:505143-505144
chrII:505688-505689
chrII:505868-505869
chrII:506029-506030
chrII:510008-510009
chrII:515207-515208
chrII:516332-516333
chrII:520047-520048
chrII:526527-526528
chrII:527662-527663
chrII:527834-527835
chrII:528460-528461
chrII:528634-528635
chrII:528988-528989
chrII:529162-529163
chrII:533064-533065
chrII:536472-536473
chrII:536652-536653
chrII:546376-546377
chrII:549944-549945
chrII:550095-550096
chrII:550257-550258
chrII:550777-550778
chrII:552005-552006
chrII:552695-552696
chrII:553040-553041
chrII:553197-553198
chrII:558260-558261
chrII:558889-558890
chrII:559053-559054
chrII:560653-560654
chrII:560806-560807
chrII:566355-566356
chrII:566533-566534
chrII:569297-569298
chrII:569445-569446
chrII:570211-570212
chrII:570358-570359
chrII:570535-570536
chrII:570697-570698
chrII:577758-577759
chrII:577917-577918
chrII:581833-581834
chrII:582747-582748
chrII:582900-582901
chrII:583099-583100
chrII:583250-583251
chrII:583837-583838
chrII:585548-585549
chrII:585666-585667
chrII:588205-588206
chrII:588335-588336
chrII:588814-588815
chrII:588975-588976
chrII:592448-592449
chrII:597551-597552
chrII:598243-598244
chrII:598425-598426
chrII:598586-598587
chrII:599276-599277
chrII:600756-600757
chrII:601569-601570
chrII:602870-602871
chrII:606430-606431
chrII:608162-608163
chrII:609358-609359
chrII:609559-609560
chrII:609718-609719
chrII:610656-610657
chrII:610958-610959
chrII:612560-612561
chrII:616274-616275
chrII:616942-616943
chrII:618364-618365
chrII:619012-619013
chrII:619160-619161
chrII:621354-621355
chrII:621529-621530
chrII:621701-621702
chrII:623479-623480
chrII:623638-623639
chrII:623796-623797
chrII:625888-625889
chrII:627735-627736
chrII:628045-628046
chrII:633059-633060
chrII:633209-633210
chrII:634173-634174
chrII:635303-635304
chrII:640831-640832
chrII:641787-641788
chrII:641948-641949
chrII:642108-642109
chrII:642269-642270
chrII:643953-643954
chrII:644335-644336
chrII:646399-646400
chrII:646531-646532
chrII:647988-647989
chrII:649513-649514
chrII:653359-653360
chrII:654040-654041
chrII:654195-654196
chrII:656126-656127
chrII:656904-656905
chrII:658186-658187
chrII:658358-658359
chrII:661836-661837
chrII:663393-663394
chrII:664348-664349
chrII:664537-664538
chrII:665310-665311
chrII:665909-665910
chrII:666092-666093
chrII:669614-669615
chrII:669775-669776
chrII:669949-669950
chrII:670123-670124
chrII:670676-670677
chrII:670871-670872
chrII:671031-671032
chrII:671342-671343
chrII:674457-674458
chrII:674607-674608
chrII:678862-678863
chrII:679024-679025
chrII:682917-682918
chrII:683098-683099
chrII:683511-683512
chrII:684029-684030
chrII:684203-684204
chrII:684421-684422
chrII:686089-686090
chrII:686239-686240
chrII:686405-686406
chrII:687359-687360
chrII:687543-687544
chrII:687694-687695
chrII:687853-687854
chrII:691205-691206
chrII:691360-691361
chrII:691528-691529
chrII:691692-691693
chrII:692459-692460
chrII:692619-692620
chrII:692800-692801
chrII:692958-692959
chrII:699684-699685
chrII:699878-699879
chrII:701425-701426
chrII:701606-701607
chrII:701795-701796
chrII:702814-702815
chrII:703537-703538
chrII:705077-705078
chrII:705593-705594
chrII:706105-706106
chrII:706614-706615
chrII:707727-707728
chrII:710862-710863
chrII:711021-711022
chrII:711190-711191
chrII:711759-711760
chrII:711918-711919
chrII:712068-712069
chrII:712229-712230
chrII:719346-719347
chrII:719687-719688
chrII:720947-720948
chrII:721881-721882
chrII:724635-724636
chrII:724794-724795
chrII:724954-724955
chrII:726006-726007
chrII:726905-726906
chrII:727061-727062
chrII:729234-729235
chrII:733485-733486
chrII:734288-734289
chrII:735172-735173
chrII:735333-735334
chrII:735493-735494
chrII:736805-736806
chrII:738757-738758
chrII:739286-739287
chrII:739447-739448
chrII:739863-739864
chrII:740023-740024
chrII:740178-740179
chrII:740752-740753
chrII:740911-740912
chrII:741077-741078
chrII:741340-741341
chrII:741478-741479
chrII:741621-741622
chrII:743592-743593
chrII:744231-744232
chrII:744388-744389
chrII:744873-744874
chrII:745033-745034
chrII:745194-745195
chrII:746212-746213
chrII:747424-747425
chrII:747585-747586
chrII:748341-748342
chrII:748505-748506
chrII:748669-748670
chrII:748835-748836
chrII:748996-748997
chrII:749594-749595
chrII:752755-752756
chrII:756324-756325
chrII:756829-756830
chrII:756986-756987
chrII:757418-757419
chrII:757591-757592
chrII:757754-757755
chrII:759591-759592
chrII:760686-760687
chrII:761430-761431
chrII:764375-764376
chrII:765315-765316
chrII:765455-765456
chrII:766436-766437
chrII:766764-766765
chrII:766916-766917
chrII:768254-768255
chrII:768411-768412
chrII:769710-769711
chrII:773579-773580
chrII:778804-778805
chrII:779281-779282
chrII:779453-779454
chrII:779866-779867
chrII:780560-780561
chrII:782159-782160
chrII:782351-782352
chrII:784084-784085
chrII:785444-785445
chrII:786486-786487
chrII:789879-789880
chrII:790665-790666
chrII:791202-791203
chrII:791878-791879
chrII:792829-792830
chrII:792982-792983
chrII:793163-793164
chrII:793509-793510
chrII:797319-797320
chrII:799723-799724
chrII:800684-800685
chrII:800847-800848
chrII:801311-801312
chrII:801958-801959
chrII:803666-803667
chrII:803848-803849
chrII:804541-804542
chrII:807764-807765
chrII:807903-807904
chrII:808066-808067
chrII:809695-809696
chrIII:1351-1352
chrIII:2209-2210
chrIII:2363-2364
chrIII:3384-3385
chrIII:4405-4406
chrIII:9390-9391
chrIII:14031-14032
chrIII:17304-17305
chrIII:17490-17491
chrIII:18126-18127
chrIII:21931-21932
chrIII:23014-23015
chrIII:23769-23770
chrIII:24157-24158
chrIII:24979-24980
chrIII:25139-25140
chrIII:27157-27158
chrIII:27318-27319
chrIII:28140-28141
chrIII:31805-31806
chrIII:32138-32139
chrIII:32614-32615
chrIII:33788-33789
chrIII:35623-35624
chrIII:35794-35795
chrIII:35933-35934
chrIII:36086-36087
chrIII:37974-37975
chrIII:40406-40407
chrIII:40571-40572
chrIII:41524-41525
chrIII:42108-42109
chrIII:43875-43876
chrIII:45645-45646
chrIII:46399-46400
chrIII:46559-46560
chrIII:53017-53018
chrIII:55138-55139
chrIII:55572-55573
chrIII:55724-55725
chrIII:55886-55887
chrIII:56039-56040
chrIII:57909-57910
chrIII:58080-58081
chrIII:58208-58209
chrIII:58414-58415
chrIII:58576-58577
chrIII:59342-59343
chrIII:60093-60094
chrIII:63430-63431
chrIII:63631-63632
chrIII:63772-63773
chrIII:63956-63957
chrIII:64134-64135
chrIII:65085-65086
chrIII:65213-65214
chrIII:65394-65395
chrIII:65566-65567
chrIII:66183-66184
chrIII:67563-67564
chrIII:69449-69450
chrIII:69603-69604
chrIII:70317-70318
chrIII:70493-70494
chrIII:70641-70642
chrIII:70803-70804
chrIII:71898-71899
chrIII:72083-72084
chrIII:72222-72223
chrIII:72393-72394
chrIII:72613-72614
chrIII:72785-72786
chrIII:72948-72949
chrIII:73546-73547
chrIII:73711-73712
chrIII:73860-73861
chrIII:74302-74303
chrIII:74444-74445
chrIII:74860-74861
chrIII:75019-75020
chrIII:76531-76532
chrIII:76691-76692
chrIII:77511-77512
chrIII:79130-79131
chrIII:79305-79306
chrIII:79466-79467
chrIII:80493-80494
chrIII:92987-92988
chrIII:94176-94177
chrIII:94345-94346
chrIII:94929-94930
chrIII:95091-95092
chrIII:95238-95239
chrIII:96391-96392
chrIII:96571-96572
chrIII:96730-96731
chrIII:96881-96882
chrIII:97062-97063
chrIII:97803-97804
chrIII:98648-98649
chrIII:99579-99580
chrIII:101602-101603
chrIII:104790-104791
chrIII:104923-104924
chrIII:105236-105237
chrIII:105378-105379
chrIII:105967-105968
chrIII:106129-106130
chrIII:106472-106473
chrIII:106643-106644
chrIII:106805-106806
chrIII:108203-108204
chrIII:108511-108512
chrIII:108669-108670
chrIII:109568-109569
chrIII:111926-111927
chrIII:112099-112100
chrIII:113865-113866
chrIII:117991-117992
chrIII:118178-118179
chrIII:126983-126984
chrIII:128674-128675
chrIII:128844-128845
chrIII:129008-129009
chrIII:131069-131070
chrIII:131199-131200
chrIII:131385-131386
chrIII:132759-132760
chrIII:133083-133084
chrIII:140794-140795
chrIII:142331-142332
chrIII:143096-143097
chrIII:144785-144786
chrIII:144950-144951
chrIII:145124-145125
chrIII:148406-148407
chrIII:153088-153089
chrIII:153257-153258
chrIII:154896-154897
chrIII:155059-155060
chrIII:158780-158781
chrIII:158960-158961
chrIII:159903-159904
chrIII:160075-160076
chrIII:160243-160244
chrIII:160407-160408
chrIII:160978-160979
chrIII:161379-161380
chrIII:161533-161534
chrIII:165104-165105
chrIII:165252-165253
chrIII:165362-165363
chrIII:165524-165525
chrIII:165685-165686
chrIII:166189-166190
chrIII:167312-167313
chrIII:167797-167798
chrIII:167981-167982
chrIII:171795-171796
chrIII:171957-171958
chrIII:179606-179607
chrIII:179770-179771
chrIII:186332-186333
chrIII:186503-186504
chrIII:186677-186678
chrIII:186978-186979
chrIII:190610-190611
chrIII:190772-190773
chrIII:190920-190921
chrIII:191062-191063
chrIII:191226-191227
chrIII:192642-192643
chrIII:193319-193320
chrIII:193490-193491
chrIII:194689-194690
chrIII:195028-195029
chrIII:196835-196836
chrIII:197000-197001
chrIII:198920-198921
chrIII:202772-202773
chrIII:203151-203152
chrIII:204054-204055
chrIII:205364-205365
chrIII:206301-206302
chrIII:206468-206469
chrIII:207248-207249
chrIII:207406-207407
chrIII:207746-207747
chrIII:211290-211291
chrIII:212070-212071
chrIII:212602-212603
chrIII:213165-213166
chrIII:213666-213667
chrIII:214266-214267
chrIII:214415-214416
chrIII:216189-216190
chrIII:216376-216377
chrIII:216837-216838
chrIII:220075-220076
chrIII:221062-221063
chrIII:221770-221771
chrIII:221918-221919
chrIII:222901-222902
chrIII:223090-223091
chrIII:223253-223254
chrIII:224614-224615
chrIII:226538-226539
chrIII:226733-226734
chrIII:226905-226906
chrIII:227261-227262
chrIII:228333-228334
chrIII:230777-230778
chrIII:230942-230943
chrIII:235486-235487
chrIII:237280-237281
chrIII:237443-237444
chrIII:237605-237606
chrIII:238954-238955
chrIII:240380-240381
chrIII:240529-240530
chrIII:241324-241325
chrIII:241510-241511
chrIII:241823-241824
chrIII:242178-242179
chrIII:242645-242646
chrIII:242946-242947
chrIII:245933-245934
chrIII:247172-247173
chrIII:247321-247322
chrIII:248092-248093
chrIII:248273-248274
chrIII:249010-249011
chrIII:249173-249174
chrIII:249365-249366
chrIII:251681-251682
chrIII:252141-252142
chrIII:252299-252300
chrIII:252867-252868
chrIII:253036-253037
chrIII:253209-253210
chrIII:253381-253382
chrIII:254568-254569
chrIII:254730-254731
chrIII:254888-254889
chrIII:261595-261596
chrIII:261817-261818
chrIII:264458-264459
chrIII:266893-266894
chrIII:267509-267510
chrIII:267856-267857
chrIII:268342-268343
chrIII:269138-269139
chrIII:269681-269682
chrIII:269832-269833
chrIII:271417-271418
chrIII:273452-273453
chrIII:273603-273604
chrIII:274837-274838
chrIII:275170-275171
chrIII:275333-275334
chrIII:278334-278335
chrIII:279316-279317
chrIII:279644-279645
chrIII:279807-279808
chrIII:280136-280137
chrIII:282084-282085
chrIII:286751-286752
chrIII:286926-286927
chrIII:287403-287404
chrIII:287570-287571
chrIII:287730-287731
chrIII:288932-288933
chrIII:290673-290674
chrIII:291561-291562
chrIII:293846-293847
chrIII:298366-298367
chrIII:298857-298858
chrIII:307121-307122
chrIII:307281-307282
chrIII:307920-307921
chrIII:309453-309454
chrIII:309624-309625
chrIII:309775-309776
chrIII:310993-310994
chrIII:314157-314158
chrIII:314319-314320
chrIII:315026-315027
chrIII:315195-315196
chrIII:315359-315360
chrIV:18525-18526
chrIV:18686-18687
chrIV:21165-21166
chrIV:21325-21326
chrIV:21474-21475
chrIV:21652-21653
chrIV:23212-23213
chrIV:25039-25040
chrIV:31160-31161
chrIV:31506-31507
chrIV:31862-31863
chrIV:32485-32486
chrIV:32658-32659
chrIV:32819-32820
chrIV:36987-36988
chrIV:37165-37166
chrIV:37469-37470
chrIV:41505-41506
chrIV:41689-41690
chrIV:41991-41992
chrIV:42152-42153
chrIV:42729-42730
chrIV:42880-42881
chrIV:43509-43510
chrIV:43694-43695
chrIV:45357-45358
chrIV:47319-47320
chrIV:47471-47472
chrIV:47631-47632
chrIV:47792-47793
chrIV:48239-48240
chrIV:48390-48391
chrIV:48902-48903
chrIV:51796-51797
chrIV:52451-52452
chrIV:52616-52617
chrIV:53414-53415
chrIV:64491-64492
chrIV:64652-64653
chrIV:64825-64826
chrIV:66322-66323
chrIV:66489-66490
chrIV:66639-66640
chrIV:68394-68395
chrIV:68553-68554
chrIV:69947-69948
chrIV:78599-78600
chrIV:79792-79793
chrIV:79940-79941
chrIV:80114-80115
chrIV:81036-81037
chrIV:81227-81228
chrIV:83049-83050
chrIV:84719-84720
chrIV:84905-84906
chrIV:85079-85080
chrIV:85249-85250
chrIV:86405-86406
chrIV:86576-86577
chrIV:87056-87057
chrIV:87532-87533
chrIV:87688-87689
chrIV:88420-88421
chrIV:94718-94719
chrIV:94878-94879
chrIV:95370-95371
chrIV:96651-96652
chrIV:97109-97110
chrIV:97300-97301
chrIV:97438-97439
chrIV:97775-97776
chrIV:97929-97930
chrIV:98475-98476
chrIV:98929-98930
chrIV:99121-99122
chrIV:102015-102016
chrIV:102856-102857
chrIV:106308-106309
chrIV:107812-107813
chrIV:110591-110592
chrIV:113477-113478
chrIV:113656-113657
chrIV:113982-113983
chrIV:114788-114789
chrIV:122535-122536
chrIV:122890-122891
chrIV:123351-123352
chrIV:123498-123499
chrIV:124067-124068
chrIV:124234-124235
chrIV:126252-126253
chrIV:129276-129277
chrIV:131421-131422
chrIV:136473-136474
chrIV:139270-139271
chrIV:140200-140201
chrIV:140361-140362
chrIV:140721-140722
chrIV:140904-140905
chrIV:141246-141247
chrIV:141386-141387
chrIV:142156-142157
chrIV:145187-145188
chrIV:147402-147403
chrIV:148364-148365
chrIV:150424-150425
chrIV:154606-154607
chrIV:154746-154747
chrIV:158571-158572
chrIV:159140-159141
chrIV:159753-159754
chrIV:159906-159907
chrIV:163000-163001
chrIV:163156-163157
chrIV:163569-163570
chrIV:163730-163731
chrIV:163870-163871
chrIV:166207-166208
chrIV:166385-166386
chrIV:167933-167934
chrIV:168083-168084
chrIV:168385-168386
chrIV:168553-168554
chrIV:170587-170588
chrIV:171357-171358
chrIV:172470-172471
chrIV:175539-175540
chrIV:175698-175699
chrIV:176039-176040
chrIV:176188-176189
chrIV:179157-179158
chrIV:180718-180719
chrIV:183286-183287
chrIV:183444-183445
chrIV:183603-183604
chrIV:183774-183775
chrIV:184682-184683
chrIV:187086-187087
chrIV:190240-190241
chrIV:191222-191223
chrIV:193724-193725
chrIV:197421-197422
chrIV:197598-197599
chrIV:200166-200167
chrIV:200929-200930
chrIV:201929-201930
chrIV:204334-204335
chrIV:204837-204838
chrIV:208177-208178
chrIV:213345-213346
chrIV:213985-213986
chrIV:214158-214159
chrIV:215672-215673
chrIV:222978-222979
chrIV:247124-247125
chrIV:247282-247283
chrIV:247440-247441
chrIV:247614-247615
chrIV:248926-248927
chrIV:250937-250938
chrIV:257897-257898
chrIV:258400-258401
chrIV:260017-260018
chrIV:260665-260666
chrIV:260828-260829
chrIV:261800-261801
chrIV:264803-264804
chrIV:266337-266338
chrIV:267724-267725
chrIV:268243-268244
chrIV:268436-268437
chrIV:268587-268588
chrIV:271741-271742
chrIV:271917-271918
chrIV:275587-275588
chrIV:275749-275750
chrIV:276236-276237
chrIV:276402-276403
chrIV:277151-277152
chrIV:277314-277315
chrIV:277495-277496
chrIV:277634-277635
chrIV:281496-281497
chrIV:281665-281666
chrIV:281865-281866
chrIV:282318-282319
chrIV:283592-283593
chrIV:283751-283752
chrIV:283922-283923
chrIV:284659-284660
chrIV:284809-284810
chrIV:286055-286056
chrIV:287217-287218
chrIV:288216-288217
chrIV:289880-289881
chrIV:290409-290410
chrIV:295179-295180
chrIV:295553-295554
chrIV:295686-295687
chrIV:296144-296145
chrIV:296319-296320
chrIV:296748-296749
chrIV:299762-299763
chrIV:304640-304641
chrIV:305766-305767
chrIV:307788-307789
chrIV:309075-309076
chrIV:312103-312104
chrIV:314097-314098
chrIV:316230-316231
chrIV:316407-316408
chrIV:317175-317176
chrIV:317346-317347
chrIV:320932-320933
chrIV:321295-321296
chrIV:325990-325991
chrIV:326475-326476
chrIV:326635-326636
chrIV:329248-329249
chrIV:333897-333898
chrIV:335009-335010
chrIV:335164-335165
chrIV:336441-336442
chrIV:336610-336611
chrIV:337084-337085
chrIV:338729-338730
chrIV:341797-341798
chrIV:341957-341958
chrIV:342119-342120
chrIV:342292-342293
chrIV:344367-344368
chrIV:344527-344528
chrIV:344667-344668
chrIV:344861-344862
chrIV:345021-345022
chrIV:345253-345254
chrIV:345413-345414
chrIV:345650-345651
chrIV:345828-345829
chrIV:346139-346140
chrIV:346774-346775
chrIV:351023-351024
chrIV:353168-353169
chrIV:357962-357963
chrIV:358126-358127
chrIV:360037-360038
chrIV:360169-360170
chrIV:360486-360487
chrIV:360784-360785
chrIV:360967-360968
chrIV:361147-361148
chrIV:361884-361885
chrIV:362850-362851
chrIV:372399-372400
chrIV:372893-372894
chrIV:373395-373396
chrIV:373564-373565
chrIV:375960-375961
chrIV:376121-376122
chrIV:376272-376273
chrIV:376890-376891
chrIV:377057-377058
chrIV:378119-378120
chrIV:380929-380930
chrIV:381259-381260
chrIV:383304-383305
chrIV:388511-388512
chrIV:388674-388675
chrIV:391341-391342
chrIV:391494-391495
chrIV:393582-393583
chrIV:393740-393741
chrIV:394366-394367
chrIV:394555-394556
chrIV:398924-398925
chrIV:399872-399873
chrIV:400050-400051
chrIV:400200-400201
chrIV:402738-402739
chrIV:402897-402898
chrIV:403069-403070
chrIV:407006-407007
chrIV:408933-408934
chrIV:419877-419878
chrIV:420050-420051
chrIV:422997-422998
chrIV:423185-423186
chrIV:423710-423711
chrIV:424657-424658
chrIV:426624-426625
chrIV:426774-426775
chrIV:427771-427772
chrIV:427921-427922
chrIV:428971-428972
chrIV:429147-429148
chrIV:429307-429308
chrIV:429483-429484
chrIV:430358-430359
chrIV:436353-436354
chrIV:436536-436537
chrIV:437290-437291
chrIV:437453-437454
chrIV:437619-437620
chrIV:438055-438056
chrIV:438213-438214
chrIV:440822-440823
chrIV:440976-440977
chrIV:441161-441162
chrIV:444697-444698
chrIV:446281-446282
chrIV:446427-446428
chrIV:447270-447271
chrIV:448112-448113
chrIV:448476-448477
chrIV:449357-449358
chrIV:455609-455610
chrIV:455787-455788
chrIV:458019-458020
chrIV:458790-458791
chrIV:460987-460988
chrIV:461139-461140
chrIV:463863-463864
chrIV:464050-464051
chrIV:472004-472005
chrIV:473820-473821
chrIV:475080-475081
chrIV:477463-477464
chrIV:477639-477640
chrIV:479730-479731
chrIV:483497-483498
chrIV:483833-483834
chrIV:484140-484141
chrIV:484311-484312
chrIV:484440-484441
chrIV:485593-485594
chrIV:486173-486174
chrIV:486933-486934
chrIV:487103-487104
chrIV:491692-491693
chrIV:491832-491833
chrIV:492297-492298
chrIV:494817-494818
chrIV:496904-496905
chrIV:497043-497044
chrIV:497198-497199
chrIV:500784-500785
chrIV:502758-502759
chrIV:503681-503682
chrIV:504593-504594
chrIV:511754-511755
chrIV:512035-512036
chrIV:512527-512528
chrIV:512697-512698
chrIV:513169-513170
chrIV:524090-524091
chrIV:524400-524401
chrIV:524580-524581
chrIV:528633-528634
chrIV:529306-529307
chrIV:529453-529454
chrIV:529615-529616
chrIV:529912-529913
chrIV:530092-530093
chrIV:530254-530255
chrIV:530593-530594
chrIV:534488-534489
chrIV:534907-534908
chrIV:536403-536404
chrIV:537076-537077
chrIV:537223-537224
chrIV:537385-537386
chrIV:537682-537683
chrIV:537862-537863
chrIV:538184-538185
chrIV:538373-538374
chrIV:540027-540028
chrIV:546845-546846
chrIV:547014-547015
chrIV:549438-549439
chrIV:549611-549612
chrIV:552818-552819
chrIV:552971-552972
chrIV:553579-553580
chrIV:553739-553740
chrIV:554087-554088
chrIV:554249-554250
chrIV:557054-557055
chrIV:557703-557704
chrIV:557878-557879
chrIV:559577-559578
chrIV:560377-560378
chrIV:560553-560554
chrIV:563724-563725
chrIV:565155-565156
chrIV:565317-565318
chrIV:565509-565510
chrIV:565677-565678
chrIV:568087-568088
chrIV:568228-568229
chrIV:568530-568531
chrIV:568695-568696
chrIV:570611-570612
chrIV:570790-570791
chrIV:574507-574508
chrIV:574799-574800
chrIV:575180-575181
chrIV:576959-576960
chrIV:580860-580861
chrIV:581010-581011
chrIV:583479-583480
chrIV:584041-584042
chrIV:584210-584211
chrIV:586079-586080
chrIV:586259-586260
chrIV:586421-586422
chrIV:588219-588220
chrIV:598616-598617
chrIV:603630-603631
chrIV:604333-604334
chrIV:607871-607872
chrIV:608348-608349
chrIV:609261-609262
chrIV:609452-609453
chrIV:609926-609927
chrIV:618759-618760
chrIV:620203-620204
chrIV:620362-620363
chrIV:620537-620538
chrIV:621195-621196
chrIV:628208-628209
chrIV:628370-628371
chrIV:630331-630332
chrIV:634023-634024
chrIV:642901-642902
chrIV:643043-643044
chrIV:643241-643242
chrIV:643403-643404
chrIV:643557-643558
chrIV:644169-644170
chrIV:644330-644331
chrIV:644633-644634
chrIV:644782-644783
chrIV:653910-653911
chrIV:654234-654235
chrIV:656450-656451
chrIV:656611-656612
chrIV:657102-657103
chrIV:661252-661253
chrIV:664098-664099
chrIV:664421-664422
chrIV:664564-664565
chrIV:664728-664729
chrIV:665511-665512
chrIV:666134-666135
chrIV:666307-666308
chrIV:666459-666460
chrIV:666609-666610
chrIV:668521-668522
chrIV:670513-670514
chrIV:670843-670844
chrIV:671428-671429
chrIV:671608-671609
chrIV:672280-672281
chrIV:674633-674634
chrIV:674792-674793
chrIV:676425-676426
chrIV:676600-676601
chrIV:676750-676751
chrIV:679453-679454
chrIV:681495-681496
chrIV:682361-682362
chrIV:683207-683208
chrIV:685890-685891
chrIV:686050-686051
chrIV:687515-687516
chrIV:689780-689781
chrIV:692699-692700
chrIV:692877-692878
chrIV:693658-693659
chrIV:693994-693995
chrIV:694959-694960
chrIV:696496-696497
chrIV:699312-699313
chrIV:700406-700407
chrIV:700571-700572
chrIV:701813-701814
chrIV:703274-703275
chrIV:703440-703441
chrIV:703608-703609
chrIV:703804-703805
chrIV:704621-704622
chrIV:708772-708773
chrIV:708932-708933
chrIV:709105-709106
chrIV:710013-710014
chrIV:713585-713586
chrIV:716430-716431
chrIV:717204-717205
chrIV:718326-718327
chrIV:724251-724252
chrIV:725356-725357
chrIV:726560-726561
chrIV:727411-727412
chrIV:731573-731574
chrIV:733395-733396
chrIV:739656-739657
chrIV:739830-739831
chrIV:740753-740754
chrIV:740904-740905
chrIV:743119-743120
chrIV:743791-743792
chrIV:744418-744419
chrIV:745552-745553
chrIV:746721-746722
chrIV:746871-746872
chrIV:747049-747050
chrIV:747707-747708
chrIV:747865-747866
chrIV:751599-751600
chrIV:751918-751919
chrIV:753750-753751
chrIV:754743-754744
chrIV:754923-754924
chrIV:757210-757211
chrIV:763165-763166
chrIV:772629-772630
chrIV:772779-772780
chrIV:777535-777536
chrIV:778565-778566
chrIV:778723-778724
chrIV:779547-779548
chrIV:779708-779709
chrIV:779836-779837
chrIV:780663-780664
chrIV:781423-781424
chrIV:781599-781600
chrIV:781776-781777
chrIV:783248-783249
chrIV:783401-783402
chrIV:783529-783530
chrIV:783716-783717
chrIV:784061-784062
chrIV:785044-785045
chrIV:788879-788880
chrIV:789471-789472
chrIV:789631-789632
chrIV:789791-789792
chrIV:790495-790496
chrIV:790666-790667
chrIV:790823-790824
chrIV:793852-793853
chrIV:795621-795622
chrIV:800081-800082
chrIV:803508-803509
chrIV:808493-808494
chrIV:813687-813688
chrIV:813845-813846
chrIV:814976-814977
chrIV:815642-815643
chrIV:815965-815966
chrIV:818984-818985
chrIV:820412-820413
chrIV:820592-820593
chrIV:821213-821214
chrIV:821375-821376
chrIV:821522-821523
chrIV:826485-826486
chrIV:826657-826658
chrIV:827597-827598
chrIV:827758-827759
chrIV:827910-827911
chrIV:829757-829758
chrIV:831205-831206
chrIV:831356-831357
chrIV:832348-832349
chrIV:836554-836555
chrIV:836715-836716
chrIV:838552-838553
chrIV:838717-838718
chrIV:838882-838883
chrIV:840215-840216
chrIV:840888-840889
chrIV:841057-841058
chrIV:841216-841217
chrIV:841837-841838
chrIV:842009-842010
chrIV:843755-843756
chrIV:844067-844068
chrIV:844705-844706
chrIV:846498-846499
chrIV:851256-851257
chrIV:853788-853789
chrIV:853959-853960
chrIV:855759-855760
chrIV:855920-855921
chrIV:856530-856531
chrIV:858353-858354
chrIV:858780-858781
chrIV:858942-858943
chrIV:863907-863908
chrIV:866044-866045
chrIV:866205-866206
chrIV:866331-866332
chrIV:866504-866505
chrIV:866672-866673
chrIV:867160-867161
chrIV:867345-867346
chrIV:867535-867536
chrIV:868475-868476
chrIV:869571-869572
chrIV:871096-871097
chrIV:871268-871269
chrIV:871409-871410
chrIV:885676-885677
chrIV:887215-887216
chrIV:887366-887367
chrIV:887726-887727
chrIV:889910-889911
chrIV:890442-890443
chrIV:890867-890868
chrIV:891883-891884
chrIV:892051-892052
chrIV:901326-901327
chrIV:903134-903135
chrIV:903293-903294
chrIV:903463-903464
chrIV:903880-903881
chrIV:904045-904046
chrIV:907339-907340
chrIV:907499-907500
chrIV:907652-907653
chrIV:908593-908594
chrIV:912050-912051
chrIV:912227-912228
chrIV:913245-913246
chrIV:915931-915932
chrIV:916483-916484
chrIV:919062-919063
chrIV:920111-920112
chrIV:924895-924896
chrIV:927755-927756
chrIV:927914-927915
chrIV:931370-931371
chrIV:932337-932338
chrIV:935362-935363
chrIV:935740-935741
chrIV:935901-935902
chrIV:938082-938083
chrIV:939541-939542
chrIV:940478-940479
chrIV:940650-940651
chrIV:941106-941107
chrIV:941278-941279
chrIV:942749-942750
chrIV:942914-942915
chrIV:943073-943074
chrIV:943846-943847
chrIV:944955-944956
chrIV:945535-945536
chrIV:945856-945857
chrIV:946901-946902
chrIV:947050-947051
chrIV:947222-947223
chrIV:949572-949573
chrIV:950103-950104
chrIV:950567-950568
chrIV:950727-950728
chrIV:950883-950884
chrIV:952465-952466
chrIV:952931-952932
chrIV:953280-953281
chrIV:962331-962332
chrIV:967649-967650
chrIV:968610-968611
chrIV:975605-975606
chrIV:975748-975749
chrIV:978883-978884
chrIV:979885-979886
chrIV:994124-994125
chrIV:997420-997421
chrIV:997880-997881
chrIV:998042-998043
chrIV:998183-998184
chrIV:999038-999039
chrIV:999211-999212
chrIV:1001859-1001860
chrIV:1003061-1003062
chrIV:1003200-1003201
chrIV:1003363-1003364
chrIV:1005130-1005131
chrIV:1005758-1005759
chrIV:1007393-1007394
chrIV:1012359-1012360
chrIV:1017419-1017420
chrIV:1019955-1019956
chrIV:1021163-1021164
chrIV:1022863-1022864
chrIV:1025450-1025451
chrIV:1028624-1028625
chrIV:1032674-1032675
chrIV:1032855-1032856
chrIV:1034351-1034352
chrIV:1035394-1035395
chrIV:1036023-1036024
chrIV:1036939-1036940
chrIV:1038250-1038251
chrIV:1038541-1038542
chrIV:1038832-1038833
chrIV:1039331-1039332
chrIV:1041140-1041141
chrIV:1052080-1052081
chrIV:1053371-1053372
chrIV:1053689-1053690
chrIV:1053893-1053894
chrIV:1054361-1054362
chrIV:1054510-1054511
chrIV:1055204-1055205
chrIV:1055360-1055361
chrIV:1055520-1055521
chrIV:1059191-1059192
chrIV:1060271-1060272
chrIV:1062323-1062324
chrIV:1062639-1062640
chrIV:1063327-1063328
chrIV:1063493-1063494
chrIV:1064800-1064801
chrIV:1067303-1067304
chrIV:1067451-1067452
chrIV:1071480-1071481
chrIV:1072380-1072381
chrIV:1073282-1073283
chrIV:1074843-1074844
chrIV:1075005-1075006
chrIV:1075179-1075180
chrIV:1077308-1077309
chrIV:1078269-1078270
chrIV:1082451-1082452
chrIV:1087003-1087004
chrIV:1088053-1088054
chrIV:1090427-1090428
chrIV:1090569-1090570
chrIV:1091527-1091528
chrIV:1092922-1092923
chrIV:1093381-1093382
chrIV:1093529-1093530
chrIV:1107597-1107598
chrIV:1107907-1107908
chrIV:1108286-1108287
chrIV:1108715-1108716
chrIV:1110959-1110960
chrIV:1111963-1111964
chrIV:1112111-1112112
chrIV:1113212-1113213
chrIV:1113360-1113361
chrIV:1113510-1113511
chrIV:1116033-1116034
chrIV:1116173-1116174
chrIV:1116485-1116486
chrIV:1117163-1117164
chrIV:1117320-1117321
chrIV:1117490-1117491
chrIV:1117651-1117652
chrIV:1117988-1117989
chrIV:1119399-1119400
chrIV:1123774-1123775
chrIV:1123930-1123931
chrIV:1124713-1124714
chrIV:1125524-1125525
chrIV:1127031-1127032
chrIV:1127366-1127367
chrIV:1128018-1128019
chrIV:1128177-1128178
chrIV:1129610-1129611
chrIV:1129787-1129788
chrIV:1129963-1129964
chrIV:1131034-1131035
chrIV:1131197-1131198
chrIV:1133948-1133949
chrIV:1135087-1135088
chrIV:1135258-1135259
chrIV:1135419-1135420
chrIV:1138967-1138968
chrIV:1141567-1141568
chrIV:1141737-1141738
chrIV:1141886-1141887
chrIV:1142047-1142048
chrIV:1143415-1143416
chrIV:1143604-1143605
chrIV:1143746-1143747
chrIV:1146683-1146684
chrIV:1146844-1146845
chrIV:1147970-1147971
chrIV:1148134-1148135
chrIV:1155087-1155088
chrIV:1169457-1169458
chrIV:1169597-1169598
chrIV:1170698-1170699
chrIV:1171346-1171347
chrIV:1172970-1172971
chrIV:1173122-1173123
chrIV:1173352-1173353
chrIV:1173555-1173556
chrIV:1173691-1173692
chrIV:1173878-1173879
chrIV:1174052-1174053
chrIV:1175198-1175199
chrIV:1178011-1178012
chrIV:1178174-1178175
chrIV:1179286-1179287
chrIV:1180099-1180100
chrIV:1182197-1182198
chrIV:1184670-1184671
chrIV:1184818-1184819
chrIV:1185850-1185851
chrIV:1186124-1186125
chrIV:1186474-1186475
chrIV:1186627-1186628
chrIV:1187102-1187103
chrIV:1188586-1188587
chrIV:1188754-1188755
chrIV:1188936-1188937
chrIV:1194208-1194209
chrIV:1196725-1196726
chrIV:1197756-1197757
chrIV:1197927-1197928
chrIV:1217948-1217949
chrIV:1219559-1219560
chrIV:1226168-1226169
chrIV:1226347-1226348
chrIV:1226515-1226516
chrIV:1227949-1227950
chrIV:1229422-1229423
chrIV:1230965-1230966
chrIV:1235838-1235839
chrIV:1249081-1249082
chrIV:1249269-1249270
chrIV:1249396-1249397
chrIV:1249759-1249760
chrIV:1250356-1250357
chrIV:1251307-1251308
chrIV:1251467-1251468
chrIV:1253061-1253062
chrIV:1253969-1253970
chrIV:1258267-1258268
chrIV:1260381-1260382
chrIV:1261181-1261182
chrIV:1261965-1261966
chrIV:1262294-1262295
chrIV:1265046-1265047
chrIV:1267432-1267433
chrIV:1267603-1267604
chrIV:1274345-1274346
chrIV:1280508-1280509
chrIV:1280670-1280671
chrIV:1280831-1280832
chrIV:1281344-1281345
chrIV:1282409-1282410
chrIV:1284981-1284982
chrIV:1286196-1286197
chrIV:1286856-1286857
chrIV:1287470-1287471
chrIV:1287643-1287644
chrIV:1287998-1287999
chrIV:1288550-1288551
chrIV:1288727-1288728
chrIV:1293752-1293753
chrIV:1294229-1294230
chrIV:1297818-1297819
chrIV:1303208-1303209
chrIV:1303380-1303381
chrIV:1303700-1303701
chrIV:1303891-1303892
chrIV:1306192-1306193
chrIV:1306537-1306538
chrIV:1306662-1306663
chrIV:1306815-1306816
chrIV:1307922-1307923
chrIV:1309013-1309014
chrIV:1309699-1309700
chrIV:1309839-1309840
chrIV:1310369-1310370
chrIV:1314155-1314156
chrIV:1314749-1314750
chrIV:1317503-1317504
chrIV:1317662-1317663
chrIV:1319475-1319476
chrIV:1320228-1320229
chrIV:1321802-1321803
chrIV:1322230-1322231
chrIV:1322715-1322716
chrIV:1324806-1324807
chrIV:1324949-1324950
chrIV:1325741-1325742
chrIV:1325955-1325956
chrIV:1328824-1328825
chrIV:1328988-1328989
chrIV:1329817-1329818
chrIV:1331175-1331176
chrIV:1331347-1331348
chrIV:1332337-1332338
chrIV:1333005-1333006
chrIV:1333446-1333447
chrIV:1333578-1333579
chrIV:1334937-1334938
chrIV:1335256-1335257
chrIV:1340125-1340126
chrIV:1340689-1340690
chrIV:1341830-1341831
chrIV:1342450-1342451
chrIV:1342623-1342624
chrIV:1342788-1342789
chrIV:1346046-1346047
chrIV:1347509-1347510
chrIV:1350263-1350264
chrIV:1355099-1355100
chrIV:1356050-1356051
chrIV:1356218-1356219
chrIV:1356408-1356409
chrIV:1357786-1357787
chrIV:1357949-1357950
chrIV:1358733-1358734
chrIV:1361470-1361471
chrIV:1366165-1366166
chrIV:1366501-1366502
chrIV:1367834-1367835
chrIV:1376628-1376629
chrIV:1379286-1379287
chrIV:1383159-1383160
chrIV:1383331-1383332
chrIV:1383486-1383487
chrIV:1384081-1384082
chrIV:1384247-1384248
chrIV:1384801-1384802
chrIV:1386997-1386998
chrIV:1388356-1388357
chrIV:1391268-1391269
chrIV:1391694-1391695
chrIV:1391857-1391858
chrIV:1393910-1393911
chrIV:1394067-1394068
chrIV:1394232-1394233
chrIV:1394416-1394417
chrIV:1394575-1394576
chrIV:1395055-1395056
chrIV:1395215-1395216
chrIV:1395380-1395381
chrIV:1395561-1395562
chrIV:1395742-1395743
chrIV:1396259-1396260
chrIV:1396425-1396426
chrIV:1397350-1397351
chrIV:1398620-1398621
chrIV:1399044-1399045
chrIV:1399215-1399216
chrIV:1399391-1399392
chrIV:1399554-1399555
chrIV:1405221-1405222
chrIV:1405383-1405384
chrIV:1413395-1413396
chrIV:1413594-1413595
chrIV:1416399-1416400
chrIV:1417353-1417354
chrIV:1417506-1417507
chrIV:1418766-1418767
chrIV:1419783-1419784
chrIV:1420113-1420114
chrIV:1427912-1427913
chrIV:1428084-1428085
chrIV:1428817-1428818
chrIV:1429534-1429535
chrIV:1430266-1430267
chrIV:1430440-1430441
chrIV:1430580-1430581
chrIV:1431199-1431200
chrIV:1431704-1431705
chrIV:1433805-1433806
chrIV:1433958-1433959
chrIV:1436646-1436647
chrIV:1439989-1439990
chrIV:1440149-1440150
chrIV:1440832-1440833
chrIV:1441007-1441008
chrIV:1441601-1441602
chrIV:1442754-1442755
chrIV:1443408-1443409
chrIV:1444793-1444794
chrIV:1445832-1445833
chrIV:1445988-1445989
chrIV:1446480-1446481
chrIV:1446651-1446652
chrIV:1446810-1446811
chrIV:1447403-1447404
chrIV:1447831-1447832
chrIV:1448000-1448001
chrIV:1450676-1450677
chrIV:1451426-1451427
chrIV:1451768-1451769
chrIV:1454090-1454091
chrIV:1455406-1455407
chrIV:1455571-1455572
chrIV:1455722-1455723
chrIV:1455897-1455898
chrIV:1460552-1460553
chrIV:1461349-1461350
chrIV:1462541-1462542
chrIV:1465579-1465580
chrIV:1465741-1465742
chrIV:1470215-1470216
chrIV:1471983-1471984
chrIV:1473008-1473009
chrIV:1473952-1473953
chrIV:1479791-1479792
chrIV:1479972-1479973
chrIV:1483127-1483128
chrIV:1483294-1483295
chrIV:1483468-1483469
chrIV:1484098-1484099
chrIV:1488837-1488838
chrIV:1492915-1492916
chrIV:1493446-1493447
chrIV:1493615-1493616
chrIV:1493793-1493794
chrIV:1497010-1497011
chrIV:1497181-1497182
chrIV:1510185-1510186
chrIV:1510335-1510336
chrIV:1510475-1510476
chrIV:1511410-1511411
chrIV:1516777-1516778
chrIV:1521191-1521192
chrIV:1521364-1521365
chrIV:1521528-1521529
chrIV:1521692-1521693
chrIV:1521851-1521852
chrIV:1522027-1522028
chrIV:1524254-1524255
chrIV:1524393-1524394
chrV:11093-11094
chrV:12539-12540
chrV:13310-13311
chrV:13646-13647
chrV:13798-13799
chrV:14435-14436
chrV:15450-15451
chrV:15610-15611
chrV:20822-20823
chrV:21950-21951
chrV:24736-24737
chrV:25591-25592
chrV:25753-25754
chrV:26339-26340
chrV:26514-26515
chrV:26878-26879
chrV:27050-27051
chrV:28789-28790
chrV:30563-30564
chrV:31069-31070
chrV:32207-32208
chrV:34605-34606
chrV:34781-34782
chrV:34944-34945
chrV:35106-35107
chrV:35272-35273
chrV:35443-35444
chrV:39618-39619
chrV:43773-43774
chrV:47661-47662
chrV:47803-47804
chrV:51248-51249
chrV:51402-51403
chrV:53041-53042
chrV:55639-55640
chrV:55773-55774
chrV:55941-55942
chrV:56720-56721
chrV:57248-57249
chrV:57401-57402
chrV:58090-58091
chrV:58379-58380
chrV:58541-58542
chrV:58707-58708
chrV:59982-59983
chrV:60205-60206
chrV:60702-60703
chrV:60875-60876
chrV:62116-62117
chrV:63192-63193
chrV:64378-64379
chrV:64994-64995
chrV:66795-66796
chrV:71148-71149
chrV:72622-72623
chrV:72794-72795
chrV:72968-72969
chrV:75420-75421
chrV:75595-75596
chrV:76012-76013
chrV:76816-76817
chrV:76972-76973
chrV:79056-79057
chrV:80643-80644
chrV:81016-81017
chrV:81563-81564
chrV:81752-81753
chrV:81917-81918
chrV:82069-82070
chrV:82208-82209
chrV:84638-84639
chrV:87753-87754
chrV:88212-88213
chrV:88784-88785
chrV:89468-89469
chrV:90771-90772
chrV:93769-93770
chrV:94564-94565
chrV:94727-94728
chrV:94891-94892
chrV:95354-95355
chrV:95711-95712
chrV:97088-97089
chrV:97247-97248
chrV:99085-99086
chrV:99283-99284
chrV:99437-99438
chrV:100929-100930
chrV:101227-101228
chrV:102166-102167
chrV:102966-102967
chrV:106574-106575
chrV:106714-106715
chrV:106864-106865
chrV:107706-107707
chrV:109434-109435
chrV:109889-109890
chrV:110385-110386
chrV:110551-110552
chrV:111873-111874
chrV:112005-112006
chrV:112221-112222
chrV:112956-112957
chrV:117357-117358
chrV:118264-118265
chrV:120162-120163
chrV:120585-120586
chrV:120750-120751
chrV:120924-120925
chrV:121096-121097
chrV:124562-124563
chrV:125827-125828
chrV:125993-125994
chrV:126181-126182
chrV:126353-126354
chrV:126632-126633
chrV:126795-126796
chrV:126980-126981
chrV:127117-127118
chrV:127314-127315
chrV:127603-127604
chrV:127827-127828
chrV:128303-128304
chrV:134513-134514
chrV:135971-135972
chrV:138338-138339
chrV:143177-143178
chrV:143411-143412
chrV:143568-143569
chrV:143736-143737
chrV:146585-146586
chrV:146754-146755
chrV:146971-146972
chrV:148369-148370
chrV:148531-148532
chrV:149196-149197
chrV:149689-149690
chrV:150315-150316
chrV:150477-150478
chrV:150637-150638
chrV:151554-151555
chrV:156323-156324
chrV:156964-156965
chrV:158065-158066
chrV:158935-158936
chrV:161175-161176
chrV:161797-161798
chrV:162267-162268
chrV:162431-162432
chrV:163079-163080
chrV:163245-163246
chrV:163406-163407
chrV:165031-165032
chrV:171685-171686
chrV:171827-171828
chrV:172118-172119
chrV:172811-172812
chrV:172972-172973
chrV:173135-173136
chrV:176622-176623
chrV:178993-178994
chrV:180129-180130
chrV:180307-180308
chrV:182610-182611
chrV:182778-182779
chrV:182962-182963
chrV:183431-183432
chrV:183602-183603
chrV:183901-183902
chrV:184043-184044
chrV:188319-188320
chrV:188490-188491
chrV:188653-188654
chrV:189927-189928
chrV:190538-190539
chrV:192909-192910
chrV:193080-193081
chrV:193776-193777
chrV:196351-196352
chrV:198080-198081
chrV:198232-198233
chrV:200653-200654
chrV:201102-201103
chrV:201271-201272
chrV:201435-201436
chrV:201577-201578
chrV:201717-201718
chrV:202320-202321
chrV:202490-202491
chrV:203682-203683
chrV:204613-204614
chrV:206216-206217
chrV:206638-206639
chrV:206808-206809
chrV:208975-208976
chrV:209132-209133
chrV:209784-209785
chrV:209941-209942
chrV:210697-210698
chrV:212741-212742
chrV:213028-213029
chrV:213182-213183
chrV:213643-213644
chrV:213823-213824
chrV:214228-214229
chrV:214566-214567
chrV:215027-215028
chrV:215191-215192
chrV:215383-215384
chrV:215704-215705
chrV:220622-220623
chrV:220782-220783
chrV:226313-226314
chrV:226455-226456
chrV:228633-228634
chrV:229471-229472
chrV:230088-230089
chrV:230273-230274
chrV:231073-231074
chrV:232018-232019
chrV:232584-232585
chrV:232754-232755
chrV:232927-232928
chrV:234899-234900
chrV:235080-235081
chrV:236002-236003
chrV:237494-237495
chrV:237794-237795
chrV:237933-237934
chrV:240763-240764
chrV:240948-240949
chrV:243475-243476
chrV:244977-244978
chrV:246099-246100
chrV:246277-246278
chrV:246461-246462
chrV:247235-247236
chrV:247577-247578
chrV:247909-247910
chrV:248071-248072
chrV:249263-249264
chrV:251027-251028
chrV:252186-252187
chrV:254687-254688
chrV:254849-254850
chrV:256621-256622
chrV:257516-257517
chrV:257688-257689
chrV:257855-257856
chrV:265206-265207
chrV:266541-266542
chrV:266683-266684
chrV:270821-270822
chrV:270971-270972
chrV:271154-271155
chrV:271518-271519
chrV:271792-271793
chrV:271929-271930
chrV:272670-272671
chrV:275331-275332
chrV:275505-275506
chrV:275664-275665
chrV:275844-275845
chrV:276006-276007
chrV:276558-276559
chrV:279101-279102
chrV:286384-286385
chrV:286704-286705
chrV:290236-290237
chrV:293749-293750
chrV:293901-293902
chrV:295638-295639
chrV:295789-295790
chrV:295973-295974
chrV:299798-299799
chrV:306487-306488
chrV:306664-306665
chrV:307658-307659
chrV:307818-307819
chrV:307979-307980
chrV:308142-308143
chrV:310504-310505
chrV:311066-311067
chrV:313433-313434
chrV:315065-315066
chrV:315185-315186
chrV:315658-315659
chrV:315828-315829
chrV:315980-315981
chrV:316327-316328
chrV:320472-320473
chrV:324642-324643
chrV:326388-326389
chrV:326542-326543
chrV:326693-326694
chrV:327445-327446
chrV:328806-328807
chrV:328992-328993
chrV:329154-329155
chrV:329273-329274
chrV:329605-329606
chrV:330906-330907
chrV:331857-331858
chrV:334323-334324
chrV:338265-338266
chrV:338752-338753
chrV:338882-338883
chrV:339030-339031
chrV:340296-340297
chrV:340469-340470
chrV:340631-340632
chrV:344929-344930
chrV:346994-346995
chrV:347479-347480
chrV:348233-348234
chrV:350783-350784
chrV:350955-350956
chrV:352965-352966
chrV:353128-353129
chrV:354798-354799
chrV:358421-358422
chrV:359048-359049
chrV:359714-359715
chrV:362732-362733
chrV:362873-362874
chrV:366427-366428
chrV:370541-370542
chrV:371648-371649
chrV:371822-371823
chrV:372648-372649
chrV:374041-374042
chrV:374191-374192
chrV:374342-374343
chrV:374518-374519
chrV:375339-375340
chrV:375774-375775
chrV:377229-377230
chrV:379161-379162
chrV:379664-379665
chrV:380847-380848
chrV:382034-382035
chrV:384432-384433
chrV:386501-386502
chrV:386669-386670
chrV:386838-386839
chrV:387535-387536
chrV:387694-387695
chrV:388696-388697
chrV:389481-389482
chrV:389654-389655
chrV:392972-392973
chrV:393182-393183
chrV:393648-393649
chrV:394871-394872
chrV:398852-398853
chrV:399026-399027
chrV:399603-399604
chrV:399750-399751
chrV:399959-399960
chrV:400163-400164
chrV:400342-400343
chrV:400494-400495
chrV:400824-400825
chrV:407534-407535
chrV:414034-414035
chrV:414848-414849
chrV:414990-414991
chrV:415857-415858
chrV:416021-416022
chrV:427276-427277
chrV:429782-429783
chrV:430277-430278
chrV:430435-430436
chrV:432481-432482
chrV:432642-432643
chrV:436298-436299
chrV:437468-437469
chrV:437619-437620
chrV:437800-437801
chrV:440388-440389
chrV:441331-441332
chrV:450968-450969
chrV:451141-451142
chrV:452273-452274
chrV:452447-452448
chrV:452602-452603
chrV:454540-454541
chrV:455737-455738
chrV:456836-456837
chrV:467316-467317
chrV:471324-471325
chrV:471951-471952
chrV:472301-472302
chrV:473614-473615
chrV:475218-475219
chrV:475366-475367
chrV:476770-476771
chrV:477254-477255
chrV:483339-483340
chrV:483498-483499
chrV:484163-484164
chrV:484961-484962
chrV:485112-485113
chrV:485288-485289
chrV:485458-485459
chrV:487541-487542
chrV:487703-487704
chrV:488183-488184
chrV:488803-488804
chrV:488975-488976
chrV:499257-499258
chrV:499368-499369
chrV:500805-500806
chrV:501165-501166
chrV:502548-502549
chrV:502715-502716
chrV:502881-502882
chrV:503290-503291
chrV:503424-503425
chrV:505948-505949
chrV:506120-506121
chrV:509702-509703
chrV:511694-511695
chrV:513344-513345
chrV:515341-515342
chrV:515492-515493
chrV:515652-515653
chrV:516382-516383
chrV:517014-517015
chrV:517874-517875
chrV:518855-518856
chrV:519523-519524
chrV:521842-521843
chrV:522332-522333
chrV:522491-522492
chrV:522651-522652
chrV:523512-523513
chrV:523967-523968
chrV:526119-526120
chrV:527351-527352
chrV:527716-527717
chrV:527870-527871
chrV:528335-528336
chrV:528496-528497
chrV:532512-532513
chrV:536938-536939
chrV:540213-540214
chrV:542022-542023
chrV:542326-542327
chrV:543742-543743
chrV:549938-549939
chrV:550112-550113
chrV:553422-553423
chrV:553571-553572
chrV:554367-554368
chrV:554536-554537
chrV:554707-554708
chrV:558030-558031
chrV:562063-562064
chrV:562258-562259
chrV:562762-562763
chrV:564246-564247
chrV:564601-564602
chrV:564759-564760
chrV:565868-565869
chrV:566040-566041
chrV:566354-566355
chrV:568052-568053
chrVI:4680-4681
chrVI:12263-12264
chrVI:16279-16280
chrVI:21846-21847
chrVI:22027-22028
chrVI:22509-22510
chrVI:23844-23845
chrVI:24913-24914
chrVI:28581-28582
chrVI:28757-28758
chrVI:28928-28929
chrVI:30274-30275
chrVI:31653-31654
chrVI:35218-35219
chrVI:39687-39688
chrVI:39840-39841
chrVI:40006-40007
chrVI:40162-40163
chrVI:40458-40459
chrVI:40917-40918
chrVI:41570-41571
chrVI:46713-46714
chrVI:46886-46887
chrVI:47372-47373
chrVI:48100-48101
chrVI:48272-48273
chrVI:48431-48432
chrVI:48786-48787
chrVI:49528-49529
chrVI:49678-49679
chrVI:49848-49849
chrVI:50008-50009
chrVI:50169-50170
chrVI:54675-54676
chrVI:54838-54839
chrVI:55661-55662
chrVI:55820-55821
chrVI:55972-55973
chrVI:56679-56680
chrVI:60170-60171
chrVI:60614-60615
chrVI:64423-64424
chrVI:68536-68537
chrVI:71449-71450
chrVI:72774-72775
chrVI:72936-72937
chrVI:73906-73907
chrVI:74228-74229
chrVI:77728-77729
chrVI:78290-78291
chrVI:78452-78453
chrVI:78625-78626
chrVI:78973-78974
chrVI:79141-79142
chrVI:79524-79525
chrVI:79698-79699
chrVI:79882-79883
chrVI:80412-80413
chrVI:80592-80593
chrVI:80760-80761
chrVI:83594-83595
chrVI:87115-87116
chrVI:87277-87278
chrVI:88267-88268
chrVI:90118-90119
chrVI:91185-91186
chrVI:91336-91337
chrVI:92568-92569
chrVI:93616-93617
chrVI:94218-94219
chrVI:94696-94697
chrVI:99214-99215
chrVI:99390-99391
chrVI:100899-100900
chrVI:101059-101060
chrVI:101620-101621
chrVI:101786-101787
chrVI:109269-109270
chrVI:109417-109418
chrVI:109763-109764
chrVI:113282-113283
chrVI:114246-114247
chrVI:114416-114417
chrVI:115243-115244
chrVI:115372-115373
chrVI:116493-116494
chrVI:116656-116657
chrVI:116798-116799
chrVI:118404-118405
chrVI:118559-118560
chrVI:119580-119581
chrVI:121677-121678
chrVI:123534-123535
chrVI:123717-123718
chrVI:124661-124662
chrVI:125447-125448
chrVI:128054-128055
chrVI:129732-129733
chrVI:129903-129904
chrVI:130536-130537
chrVI:130695-130696
chrVI:130845-130846
chrVI:135144-135145
chrVI:135295-135296
chrVI:135467-135468
chrVI:136145-136146
chrVI:136494-136495
chrVI:146428-146429
chrVI:146603-146604
chrVI:146745-146746
chrVI:146914-146915
chrVI:148209-148210
chrVI:148351-148352
chrVI:151488-151489
chrVI:153124-153125
chrVI:153746-153747
chrVI:153914-153915
chrVI:155011-155012
chrVI:155513-155514
chrVI:156680-156681
chrVI:156834-156835
chrVI:158929-158930
chrVI:159090-159091
chrVI:159508-159509
chrVI:159621-159622
chrVI:159937-159938
chrVI:161044-161045
chrVI:161208-161209
chrVI:161888-161889
chrVI:162068-162069
chrVI:163648-163649
chrVI:163777-163778
chrVI:164270-164271
chrVI:165838-165839
chrVI:167076-167077
chrVI:167235-167236
chrVI:168144-168145
chrVI:169070-169071
chrVI:169220-169221
chrVI:170050-170051
chrVI:170212-170213
chrVI:174415-174416
chrVI:181180-181181
chrVI:181503-181504
chrVI:182251-182252
chrVI:184889-184890
chrVI:185050-185051
chrVI:186037-186038
chrVI:191948-191949
chrVI:194187-194188
chrVI:194937-194938
chrVI:195468-195469
chrVI:196176-196177
chrVI:198539-198540
chrVI:198803-198804
chrVI:199111-199112
chrVI:202234-202235
chrVI:202395-202396
chrVI:202581-202582
chrVI:202743-202744
chrVI:203966-203967
chrVI:205291-205292
chrVI:207795-207796
chrVI:208123-208124
chrVI:209245-209246
chrVI:210932-210933
chrVI:211074-211075
chrVI:211394-211395
chrVI:212496-212497
chrVI:212624-212625
chrVI:214063-214064
chrVI:214634-214635
chrVI:217338-217339
chrVI:218121-218122
chrVI:218337-218338
chrVI:218620-218621
chrVI:219941-219942
chrVI:222262-222263
chrVI:228664-228665
chrVI:228816-228817
chrVI:228981-228982
chrVI:232630-232631
chrVI:232783-232784
chrVI:233445-233446
chrVI:238614-238615
chrVI:238765-238766
chrVI:238932-238933
chrVI:239122-239123
chrVI:242371-242372
chrVI:242548-242549
chrVI:242700-242701
chrVI:242853-242854
chrVI:243789-243790
chrVI:244489-244490
chrVI:244664-244665
chrVI:244981-244982
chrVI:245143-245144
chrVI:247093-247094
chrVI:251611-251612
chrVI:259055-259056
chrVI:259239-259240
chrVI:259404-259405
chrVI:268953-268954
chrVI:269480-269481
chrVI:269653-269654
chrVI:269901-269902
chrVII:6542-6543
chrVII:10018-10019
chrVII:10179-10180
chrVII:10669-10670
chrVII:11000-11001
chrVII:13625-13626
chrVII:13785-13786
chrVII:13923-13924
chrVII:14090-14091
chrVII:19125-19126
chrVII:19297-19298
chrVII:21922-21923
chrVII:26153-26154
chrVII:27023-27024
chrVII:27812-27813
chrVII:27972-27973
chrVII:29859-29860
chrVII:30382-30383
chrVII:36959-36960
chrVII:37482-37483
chrVII:38301-38302
chrVII:38610-38611
chrVII:39223-39224
chrVII:39409-39410
chrVII:40074-40075
chrVII:45036-45037
chrVII:48657-48658
chrVII:48813-48814
chrVII:49118-49119
chrVII:49269-49270
chrVII:50016-50017
chrVII:53245-53246
chrVII:53410-53411
chrVII:55769-55770
chrVII:57849-57850
chrVII:58008-58009
chrVII:58168-58169
chrVII:58578-58579
chrVII:58721-58722
chrVII:58880-58881
chrVII:59125-59126
chrVII:59476-59477
chrVII:62086-62087
chrVII:62246-62247
chrVII:63061-63062
chrVII:63422-63423
chrVII:63583-63584
chrVII:65869-65870
chrVII:66024-66025
chrVII:66358-66359
chrVII:66511-66512
chrVII:68257-68258
chrVII:69820-69821
chrVII:72796-72797
chrVII:73156-73157
chrVII:73549-73550
chrVII:74946-74947
chrVII:75129-75130
chrVII:76291-76292
chrVII:77195-77196
chrVII:81809-81810
chrVII:82089-82090
chrVII:83755-83756
chrVII:87263-87264
chrVII:87868-87869
chrVII:90228-90229
chrVII:90717-90718
chrVII:91651-91652
chrVII:93349-93350
chrVII:93804-93805
chrVII:97837-97838
chrVII:98112-98113
chrVII:98480-98481
chrVII:108172-108173
chrVII:110847-110848
chrVII:112874-112875
chrVII:113253-113254
chrVII:114532-114533
chrVII:114705-114706
chrVII:120255-120256
chrVII:120579-120580
chrVII:120731-120732
chrVII:120916-120917
chrVII:121818-121819
chrVII:121978-121979
chrVII:122789-122790
chrVII:124057-124058
chrVII:130705-130706
chrVII:130868-130869
chrVII:137156-137157
chrVII:139614-139615
chrVII:139809-139810
chrVII:140776-140777
chrVII:140939-140940
chrVII:141096-141097
chrVII:141593-141594
chrVII:142347-142348
chrVII:151076-151077
chrVII:151227-151228
chrVII:152444-152445
chrVII:154164-154165
chrVII:159026-159027
chrVII:163553-163554
chrVII:169788-169789
chrVII:172902-172903
chrVII:173960-173961
chrVII:174571-174572
chrVII:174734-174735
chrVII:176559-176560
chrVII:180894-180895
chrVII:181242-181243
chrVII:182569-182570
chrVII:182734-182735
chrVII:186699-186700
chrVII:190119-190120
chrVII:192947-192948
chrVII:193132-193133
chrVII:193735-193736
chrVII:195538-195539
chrVII:195684-195685
chrVII:195840-195841
chrVII:196327-196328
chrVII:196486-196487
chrVII:196770-196771
chrVII:199565-199566
chrVII:199715-199716
chrVII:199865-199866
chrVII:200026-200027
chrVII:200820-200821
chrVII:200973-200974
chrVII:202310-202311
chrVII:203065-203066
chrVII:203228-203229
chrVII:205214-205215
chrVII:205375-205376
chrVII:207845-207846
chrVII:211137-211138
chrVII:212494-212495
chrVII:213591-213592
chrVII:214348-214349
chrVII:214514-214515
chrVII:214681-214682
chrVII:214838-214839
chrVII:215716-215717
chrVII:216455-216456
chrVII:216610-216611
chrVII:216871-216872
chrVII:217866-217867
chrVII:223273-223274
chrVII:225553-225554
chrVII:226087-226088
chrVII:226548-226549
chrVII:230225-230226
chrVII:230410-230411
chrVII:230569-230570
chrVII:233468-233469
chrVII:233815-233816
chrVII:234005-234006
chrVII:234166-234167
chrVII:234893-234894
chrVII:235256-235257
chrVII:235800-235801
chrVII:236498-236499
chrVII:236816-236817
chrVII:237310-237311
chrVII:237468-237469
chrVII:237805-237806
chrVII:237955-237956
chrVII:238710-238711
chrVII:238884-238885
chrVII:240262-240263
chrVII:244302-244303
chrVII:244456-244457
chrVII:244988-244989
chrVII:245605-245606
chrVII:245767-245768
chrVII:249221-249222
chrVII:251557-251558
chrVII:262031-262032
chrVII:264744-264745
chrVII:264894-264895
chrVII:265560-265561
chrVII:265718-265719
chrVII:267874-267875
chrVII:268244-268245
chrVII:268384-268385
chrVII:269800-269801
chrVII:269941-269942
chrVII:270115-270116
chrVII:272870-272871
chrVII:275917-275918
chrVII:276544-276545
chrVII:278028-278029
chrVII:280333-280334
chrVII:282026-282027
chrVII:282134-282135
chrVII:283618-283619
chrVII:283781-283782
chrVII:284415-284416
chrVII:284748-284749
chrVII:286316-286317
chrVII:288991-288992
chrVII:289159-289160
chrVII:289340-289341
chrVII:290201-290202
chrVII:291329-291330
chrVII:292871-292872
chrVII:293494-293495
chrVII:293651-293652
chrVII:294556-294557
chrVII:294788-294789
chrVII:296100-296101
chrVII:297920-297921
chrVII:299385-299386
chrVII:299546-299547
chrVII:299716-299717
chrVII:299989-299990
chrVII:300678-300679
chrVII:300830-300831
chrVII:301120-301121
chrVII:301305-301306
chrVII:301465-301466
chrVII:302694-302695
chrVII:302885-302886
chrVII:303053-303054
chrVII:305792-305793
chrVII:306104-306105
chrVII:306756-306757
chrVII:307617-307618
chrVII:307767-307768
chrVII:307933-307934
chrVII:308116-308117
chrVII:308291-308292
chrVII:309313-309314
chrVII:313397-313398
chrVII:313560-313561
chrVII:313722-313723
chrVII:313882-313883
chrVII:314042-314043
chrVII:314185-314186
chrVII:314815-314816
chrVII:314978-314979
chrVII:316215-316216
chrVII:318584-318585
chrVII:318750-318751
chrVII:319279-319280
chrVII:321296-321297
chrVII:321775-321776
chrVII:321959-321960
chrVII:323124-323125
chrVII:323286-323287
chrVII:325598-325599
chrVII:328428-328429
chrVII:332811-332812
chrVII:333590-333591
chrVII:334120-334121
chrVII:334886-334887
chrVII:335050-335051
chrVII:335212-335213
chrVII:337408-337409
chrVII:338016-338017
chrVII:338178-338179
chrVII:341112-341113
chrVII:343811-343812
chrVII:345378-345379
chrVII:345544-345545
chrVII:349239-349240
chrVII:351610-351611
chrVII:351816-351817
chrVII:351973-351974
chrVII:352154-352155
chrVII:353370-353371
chrVII:353512-353513
chrVII:355341-355342
chrVII:355795-355796
chrVII:357489-357490
chrVII:357646-357647
chrVII:361533-361534
chrVII:362821-362822
chrVII:366018-366019
chrVII:368908-368909
chrVII:371005-371006
chrVII:371221-371222
chrVII:372576-372577
chrVII:373039-373040
chrVII:374812-374813
chrVII:375270-375271
chrVII:376871-376872
chrVII:377012-377013
chrVII:378475-378476
chrVII:379078-379079
chrVII:379438-379439
chrVII:380580-380581
chrVII:380778-380779
chrVII:380936-380937
chrVII:381694-381695
chrVII:382681-382682
chrVII:382836-382837
chrVII:382993-382994
chrVII:383502-383503
chrVII:383666-383667
chrVII:387427-387428
chrVII:387628-387629
chrVII:389559-389560
chrVII:389730-389731
chrVII:390153-390154
chrVII:390325-390326
chrVII:391648-391649
chrVII:392399-392400
chrVII:392582-392583
chrVII:393209-393210
chrVII:393359-393360
chrVII:395111-395112
chrVII:395429-395430
chrVII:395589-395590
chrVII:399550-399551
chrVII:402703-402704
chrVII:404429-404430
chrVII:405187-405188
chrVII:408831-408832
chrVII:409218-409219
chrVII:409362-409363
chrVII:410010-410011
chrVII:410913-410914
chrVII:411914-411915
chrVII:412064-412065
chrVII:414807-414808
chrVII:414950-414951
chrVII:415643-415644
chrVII:415901-415902
chrVII:416094-416095
chrVII:416710-416711
chrVII:417673-417674
chrVII:417820-417821
chrVII:418161-418162
chrVII:419782-419783
chrVII:420304-420305
chrVII:421381-421382
chrVII:422797-422798
chrVII:435253-435254
chrVII:435944-435945
chrVII:436612-436613
chrVII:436749-436750
chrVII:438242-438243
chrVII:438423-438424
chrVII:442806-442807
chrVII:443599-443600
chrVII:443784-443785
chrVII:443960-443961
chrVII:445616-445617
chrVII:447844-447845
chrVII:448015-448016
chrVII:448350-448351
chrVII:448524-448525
chrVII:448957-448958
chrVII:449224-449225
chrVII:449432-449433
chrVII:449589-449590
chrVII:449775-449776
chrVII:449922-449923
chrVII:450334-450335
chrVII:450968-450969
chrVII:451127-451128
chrVII:451269-451270
chrVII:451758-451759
chrVII:452372-452373
chrVII:452533-452534
chrVII:453352-453353
chrVII:453994-453995
chrVII:454389-454390
chrVII:454987-454988
chrVII:455156-455157
chrVII:458106-458107
chrVII:458290-458291
chrVII:458449-458450
chrVII:458626-458627
chrVII:459482-459483
chrVII:460558-460559
chrVII:461640-461641
chrVII:461809-461810
chrVII:462179-462180
chrVII:463697-463698
chrVII:465482-465483
chrVII:467408-467409
chrVII:467582-467583
chrVII:468447-468448
chrVII:478077-478078
chrVII:490028-490029
chrVII:490181-490182
chrVII:493400-493401
chrVII:493731-493732
chrVII:493882-493883
chrVII:494671-494672
chrVII:494829-494830
chrVII:495438-495439
chrVII:495699-495700
chrVII:496048-496049
chrVII:498398-498399
chrVII:500145-500146
chrVII:501619-501620
chrVII:503093-503094
chrVII:503274-503275
chrVII:503414-503415
chrVII:503731-503732
chrVII:504747-504748
chrVII:505061-505062
chrVII:505503-505504
chrVII:505671-505672
chrVII:506566-506567
chrVII:513365-513366
chrVII:513519-513520
chrVII:517929-517930
chrVII:518061-518062
chrVII:518739-518740
chrVII:519525-519526
chrVII:520287-520288
chrVII:522292-522293
chrVII:522452-522453
chrVII:523221-523222
chrVII:526495-526496
chrVII:527204-527205
chrVII:527997-527998
chrVII:529336-529337
chrVII:529491-529492
chrVII:529659-529660
chrVII:531451-531452
chrVII:533384-533385
chrVII:542424-542425
chrVII:542583-542584
chrVII:542745-542746
chrVII:546121-546122
chrVII:549829-549830
chrVII:553042-553043
chrVII:554705-554706
chrVII:558502-558503
chrVII:558818-558819
chrVII:561055-561056
chrVII:568008-568009
chrVII:576168-576169
chrVII:576327-576328
chrVII:577590-577591
chrVII:588805-588806
chrVII:590152-590153
chrVII:590311-590312
chrVII:595721-595722
chrVII:601855-601856
chrVII:601986-601987
chrVII:603794-603795
chrVII:605355-605356
chrVII:605950-605951
chrVII:606342-606343
chrVII:607581-607582
chrVII:616481-616482
chrVII:617661-617662
chrVII:617802-617803
chrVII:618805-618806
chrVII:618985-618986
chrVII:631746-631747
chrVII:633260-633261
chrVII:633421-633422
chrVII:633580-633581
chrVII:634624-634625
chrVII:634784-634785
chrVII:635887-635888
chrVII:636546-636547
chrVII:637422-637423
chrVII:638159-638160
chrVII:639167-639168
chrVII:639316-639317
chrVII:639515-639516
chrVII:641136-641137
chrVII:642192-642193
chrVII:642363-642364
chrVII:643397-643398
chrVII:644231-644232
chrVII:646129-646130
chrVII:646342-646343
chrVII:647103-647104
chrVII:647271-647272
chrVII:647429-647430
chrVII:652507-652508
chrVII:657834-657835
chrVII:659696-659697
chrVII:660275-660276
chrVII:660435-660436
chrVII:660582-660583
chrVII:661276-661277
chrVII:662450-662451
chrVII:662639-662640
chrVII:662947-662948
chrVII:663104-663105
chrVII:667160-667161
chrVII:671754-671755
chrVII:674639-674640
chrVII:675815-675816
chrVII:676750-676751
chrVII:678822-678823
chrVII:681405-681406
chrVII:681562-681563
chrVII:681746-681747
chrVII:687284-687285
chrVII:687472-687473
chrVII:687643-687644
chrVII:687900-687901
chrVII:688073-688074
chrVII:688224-688225
chrVII:688394-688395
chrVII:688544-688545
chrVII:689779-689780
chrVII:690881-690882
chrVII:692250-692251
chrVII:692755-692756
chrVII:695588-695589
chrVII:695766-695767
chrVII:695912-695913
chrVII:698203-698204
chrVII:699454-699455
chrVII:699628-699629
chrVII:699794-699795
chrVII:702278-702279
chrVII:706561-706562
chrVII:709498-709499
chrVII:713864-713865
chrVII:714038-714039
chrVII:716328-716329
chrVII:716460-716461
chrVII:717496-717497
chrVII:717684-717685
chrVII:718242-718243
chrVII:718423-718424
chrVII:720394-720395
chrVII:722929-722930
chrVII:725610-725611
chrVII:726263-726264
chrVII:726432-726433
chrVII:728937-728938
chrVII:729240-729241
chrVII:729375-729376
chrVII:731735-731736
chrVII:731885-731886
chrVII:732115-732116
chrVII:734141-734142
chrVII:740771-740772
chrVII:743620-743621
chrVII:743818-743819
chrVII:756296-756297
chrVII:756453-756454
chrVII:756968-756969
chrVII:757128-757129
chrVII:757270-757271
chrVII:757398-757399
chrVII:757987-757988
chrVII:758670-758671
chrVII:758818-758819
chrVII:758989-758990
chrVII:767526-767527
chrVII:767706-767707
chrVII:767857-767858
chrVII:768016-768017
chrVII:768322-768323
chrVII:769926-769927
chrVII:771084-771085
chrVII:776367-776368
chrVII:776552-776553
chrVII:777178-777179
chrVII:780540-780541
chrVII:780698-780699
chrVII:782112-782113
chrVII:782438-782439
chrVII:782572-782573
chrVII:782731-782732
chrVII:790881-790882
chrVII:791052-791053
chrVII:792369-792370
chrVII:792529-792530
chrVII:793467-793468
chrVII:793627-793628
chrVII:793796-793797
chrVII:793963-793964
chrVII:794102-794103
chrVII:800893-800894
chrVII:801053-801054
chrVII:805744-805745
chrVII:805884-805885
chrVII:824213-824214
chrVII:824335-824336
chrVII:824507-824508
chrVII:827544-827545
chrVII:827712-827713
chrVII:828027-828028
chrVII:829304-829305
chrVII:829456-829457
chrVII:831981-831982
chrVII:835698-835699
chrVII:836531-836532
chrVII:837305-837306
chrVII:837460-837461
chrVII:837770-837771
chrVII:837930-837931
chrVII:840058-840059
chrVII:840207-840208
chrVII:840383-840384
chrVII:841702-841703
chrVII:841865-841866
chrVII:842045-842046
chrVII:842381-842382
chrVII:842511-842512
chrVII:843253-843254
chrVII:843412-843413
chrVII:843571-843572
chrVII:844172-844173
chrVII:844509-844510
chrVII:845343-845344
chrVII:848905-848906
chrVII:849076-849077
chrVII:852715-852716
chrVII:852879-852880
chrVII:853052-853053
chrVII:853225-853226
chrVII:854416-854417
chrVII:854566-854567
chrVII:854749-854750
chrVII:858467-858468
chrVII:861252-861253
chrVII:861403-861404
chrVII:865567-865568
chrVII:865727-865728
chrVII:866883-866884
chrVII:867026-867027
chrVII:867794-867795
chrVII:868443-868444
chrVII:868901-868902
chrVII:869076-869077
chrVII:869374-869375
chrVII:869849-869850
chrVII:870574-870575
chrVII:870925-870926
chrVII:871422-871423
chrVII:871951-871952
chrVII:872113-872114
chrVII:873355-873356
chrVII:873868-873869
chrVII:874210-874211
chrVII:875567-875568
chrVII:876808-876809
chrVII:877280-877281
chrVII:878946-878947
chrVII:879270-879271
chrVII:879663-879664
chrVII:880798-880799
chrVII:880911-880912
chrVII:881082-881083
chrVII:881290-881291
chrVII:885140-885141
chrVII:885268-885269
chrVII:885430-885431
chrVII:885601-885602
chrVII:886970-886971
chrVII:887644-887645
chrVII:887802-887803
chrVII:891368-891369
chrVII:891878-891879
chrVII:892027-892028
chrVII:892186-892187
chrVII:892494-892495
chrVII:892649-892650
chrVII:893214-893215
chrVII:894843-894844
chrVII:897031-897032
chrVII:897674-897675
chrVII:897845-897846
chrVII:898041-898042
chrVII:902122-902123
chrVII:902529-902530
chrVII:904171-904172
chrVII:906098-906099
chrVII:911884-911885
chrVII:917629-917630
chrVII:918347-918348
chrVII:919132-919133
chrVII:919292-919293
chrVII:922690-922691
chrVII:922866-922867
chrVII:923347-923348
chrVII:923813-923814
chrVII:923971-923972
chrVII:924125-924126
chrVII:924292-924293
chrVII:924872-924873
chrVII:928508-928509
chrVII:930301-930302
chrVII:930635-930636
chrVII:936334-936335
chrVII:936677-936678
chrVII:937287-937288
chrVII:939950-939951
chrVII:941884-941885
chrVII:943996-943997
chrVII:944143-944144
chrVII:944314-944315
chrVII:945429-945430
chrVII:946951-946952
chrVII:947396-947397
chrVII:947555-947556
chrVII:947897-947898
chrVII:952533-952534
chrVII:952740-952741
chrVII:953034-953035
chrVII:953148-953149
chrVII:954661-954662
chrVII:954834-954835
chrVII:958267-958268
chrVII:964624-964625
chrVII:968252-968253
chrVII:969029-969030
chrVII:969200-969201
chrVII:972346-972347
chrVII:972508-972509
chrVII:976041-976042
chrVII:980816-980817
chrVII:981305-981306
chrVII:981947-981948
chrVII:982103-982104
chrVII:982558-982559
chrVII:984081-984082
chrVII:996420-996421
chrVII:998652-998653
chrVII:1002776-1002777
chrVII:1003535-1003536
chrVII:1003698-1003699
chrVII:1005409-1005410
chrVII:1005571-1005572
chrVII:1006703-1006704
chrVII:1006862-1006863
chrVII:1009754-1009755
chrVII:1009925-1009926
chrVII:1015938-1015939
chrVII:1016268-1016269
chrVII:1016416-1016417
chrVII:1016569-1016570
chrVII:1017151-1017152
chrVII:1017589-1017590
chrVII:1018708-1018709
chrVII:1018879-1018880
chrVII:1021205-1021206
chrVII:1022668-1022669
chrVII:1026491-1026492
chrVII:1027464-1027465
chrVII:1039086-1039087
chrVII:1040046-1040047
chrVII:1041923-1041924
chrVII:1042717-1042718
chrVII:1043462-1043463
chrVII:1045847-1045848
chrVII:1046018-1046019
chrVII:1046191-1046192
chrVII:1046354-1046355
chrVII:1047257-1047258
chrVII:1047405-1047406
chrVII:1054684-1054685
chrVII:1055184-1055185
chrVII:1057930-1057931
chrVII:1059426-1059427
chrVII:1059878-1059879
chrVII:1061265-1061266
chrVII:1062054-1062055
chrVII:1062965-1062966
chrVII:1063846-1063847
chrVII:1063996-1063997
chrVII:1064137-1064138
chrVII:1067867-1067868
chrVII:1069663-1069664
chrVII:1070943-1070944
chrVII:1075291-1075292
chrVII:1075465-1075466
chrVII:1077573-1077574
chrVII:1077738-1077739
chrVII:1079151-1079152
chrVII:1079314-1079315
chrVII:1079590-1079591
chrVII:1080774-1080775
chrVII:1080940-1080941
chrVIII:1854-1855
chrVIII:6630-6631
chrVIII:8061-8062
chrVIII:8232-8233
chrVIII:9090-9091
chrVIII:9944-9945
chrVIII:12356-12357
chrVIII:12516-12517
chrVIII:12958-12959
chrVIII:13128-13129
chrVIII:13751-13752
chrVIII:15182-15183
chrVIII:19345-19346
chrVIII:19941-19942
chrVIII:20809-20810
chrVIII:21952-21953
chrVIII:22114-22115
chrVIII:24804-24805
chrVIII:25161-25162
chrVIII:25343-25344
chrVIII:25496-25497
chrVIII:28152-28153
chrVIII:29748-29749
chrVIII:32663-32664
chrVIII:33986-33987
chrVIII:34155-34156
chrVIII:34420-34421
chrVIII:37324-37325
chrVIII:38972-38973
chrVIII:39132-39133
chrVIII:39292-39293
chrVIII:39472-39473
chrVIII:40260-40261
chrVIII:40431-40432
chrVIII:40572-40573
chrVIII:41811-41812
chrVIII:46527-46528
chrVIII:49306-49307
chrVIII:49480-49481
chrVIII:49776-49777
chrVIII:50060-50061
chrVIII:52079-52080
chrVIII:52396-52397
chrVIII:52558-52559
chrVIII:61587-61588
chrVIII:61738-61739
chrVIII:62236-62237
chrVIII:62381-62382
chrVIII:62543-62544
chrVIII:63118-63119
chrVIII:64068-64069
chrVIII:67190-67191
chrVIII:67919-67920
chrVIII:68088-68089
chrVIII:69188-69189
chrVIII:69337-69338
chrVIII:70303-70304
chrVIII:70478-70479
chrVIII:70647-70648
chrVIII:73150-73151
chrVIII:73339-73340
chrVIII:76446-76447
chrVIII:77113-77114
chrVIII:77535-77536
chrVIII:81370-81371
chrVIII:82232-82233
chrVIII:82411-82412
chrVIII:82567-82568
chrVIII:82739-82740
chrVIII:84146-84147
chrVIII:84802-84803
chrVIII:84969-84970
chrVIII:85145-85146
chrVIII:85680-85681
chrVIII:93041-93042
chrVIII:93470-93471
chrVIII:96860-96861
chrVIII:101497-101498
chrVIII:102776-102777
chrVIII:102958-102959
chrVIII:103733-103734
chrVIII:103910-103911
chrVIII:106725-106726
chrVIII:106861-106862
chrVIII:108901-108902
chrVIII:109051-109052
chrVIII:112500-112501
chrVIII:112672-112673
chrVIII:114012-114013
chrVIII:114157-114158
chrVIII:114852-114853
chrVIII:118007-118008
chrVIII:123311-123312
chrVIII:124232-124233
chrVIII:124946-124947
chrVIII:128286-128287
chrVIII:128448-128449
chrVIII:128780-128781
chrVIII:128967-128968
chrVIII:129501-129502
chrVIII:129663-129664
chrVIII:129862-129863
chrVIII:130004-130005
chrVIII:130331-130332
chrVIII:130930-130931
chrVIII:131090-131091
chrVIII:131279-131280
chrVIII:131441-131442
chrVIII:131696-131697
chrVIII:133215-133216
chrVIII:135616-135617
chrVIII:137175-137176
chrVIII:137327-137328
chrVIII:137451-137452
chrVIII:138145-138146
chrVIII:138479-138480
chrVIII:138895-138896
chrVIII:139055-139056
chrVIII:139229-139230
chrVIII:139390-139391
chrVIII:140054-140055
chrVIII:140452-140453
chrVIII:140712-140713
chrVIII:140907-140908
chrVIII:141081-141082
chrVIII:141252-141253
chrVIII:143079-143080
chrVIII:143916-143917
chrVIII:144451-144452
chrVIII:145042-145043
chrVIII:151990-151991
chrVIII:153771-153772
chrVIII:158044-158045
chrVIII:158369-158370
chrVIII:158853-158854
chrVIII:159011-159012
chrVIII:159621-159622
chrVIII:159979-159980
chrVIII:160146-160147
chrVIII:160308-160309
chrVIII:160926-160927
chrVIII:162934-162935
chrVIII:163087-163088
chrVIII:166812-166813
chrVIII:166954-166955
chrVIII:167283-167284
chrVIII:171259-171260
chrVIII:172604-172605
chrVIII:172779-172780
chrVIII:177824-177825
chrVIII:177976-177977
chrVIII:178395-178396
chrVIII:178923-178924
chrVIII:179860-179861
chrVIII:180602-180603
chrVIII:181346-181347
chrVIII:189340-189341
chrVIII:190524-190525
chrVIII:190700-190701
chrVIII:192598-192599
chrVIII:195639-195640
chrVIII:198020-198021
chrVIII:199010-199011
chrVIII:200665-200666
chrVIII:200825-200826
chrVIII:201879-201880
chrVIII:202052-202053
chrVIII:202220-202221
chrVIII:202385-202386
chrVIII:207715-207716
chrVIII:207875-207876
chrVIII:208034-208035
chrVIII:209909-209910
chrVIII:211816-211817
chrVIII:212437-212438
chrVIII:212667-212668
chrVIII:213062-213063
chrVIII:213218-213219
chrVIII:214223-214224
chrVIII:214399-214400
chrVIII:214522-214523
chrVIII:214665-214666
chrVIII:214807-214808
chrVIII:215060-215061
chrVIII:215216-215217
chrVIII:215823-215824
chrVIII:216058-216059
chrVIII:217192-217193
chrVIII:217348-217349
chrVIII:219213-219214
chrVIII:219346-219347
chrVIII:219506-219507
chrVIII:220763-220764
chrVIII:220927-220928
chrVIII:221107-221108
chrVIII:221951-221952
chrVIII:223232-223233
chrVIII:223399-223400
chrVIII:223568-223569
chrVIII:223965-223966
chrVIII:224123-224124
chrVIII:224316-224317
chrVIII:226501-226502
chrVIII:226821-226822
chrVIII:226990-226991
chrVIII:227140-227141
chrVIII:229807-229808
chrVIII:231511-231512
chrVIII:231649-231650
chrVIII:232108-232109
chrVIII:232272-232273
chrVIII:232794-232795
chrVIII:232912-232913
chrVIII:233092-233093
chrVIII:233624-233625
chrVIII:234910-234911
chrVIII:235097-235098
chrVIII:239649-239650
chrVIII:240419-240420
chrVIII:240864-240865
chrVIII:241027-241028
chrVIII:241188-241189
chrVIII:241358-241359
chrVIII:242902-242903
chrVIII:243076-243077
chrVIII:243204-243205
chrVIII:243509-243510
chrVIII:243679-243680
chrVIII:244942-244943
chrVIII:245336-245337
chrVIII:245499-245500
chrVIII:246360-246361
chrVIII:246519-246520
chrVIII:246702-246703
chrVIII:246846-246847
chrVIII:249318-249319
chrVIII:251298-251299
chrVIII:259402-259403
chrVIII:264664-264665
chrVIII:267522-267523
chrVIII:267691-267692
chrVIII:267868-267869
chrVIII:272664-272665
chrVIII:272826-272827
chrVIII:272976-272977
chrVIII:273108-273109
chrVIII:274244-274245
chrVIII:274416-274417
chrVIII:276517-276518
chrVIII:276963-276964
chrVIII:277266-277267
chrVIII:277406-277407
chrVIII:279555-279556
chrVIII:281680-281681
chrVIII:281831-281832
chrVIII:284241-284242
chrVIII:284882-284883
chrVIII:294918-294919
chrVIII:297726-297727
chrVIII:300238-300239
chrVIII:300828-300829
chrVIII:302276-302277
chrVIII:302460-302461
chrVIII:302894-302895
chrVIII:303408-303409
chrVIII:305301-305302
chrVIII:305450-305451
chrVIII:306813-306814
chrVIII:311492-311493
chrVIII:313635-313636
chrVIII:313799-313800
chrVIII:314678-314679
chrVIII:315499-315500
chrVIII:315661-315662
chrVIII:315802-315803
chrVIII:317251-317252
chrVIII:320388-320389
chrVIII:320713-320714
chrVIII:324728-324729
chrVIII:324892-324893
chrVIII:325744-325745
chrVIII:325925-325926
chrVIII:327541-327542
chrVIII:327708-327709
chrVIII:327887-327888
chrVIII:329973-329974
chrVIII:330121-330122
chrVIII:331689-331690
chrVIII:331877-331878
chrVIII:332489-332490
chrVIII:333256-333257
chrVIII:333610-333611
chrVIII:335202-335203
chrVIII:335361-335362
chrVIII:335554-335555
chrVIII:335699-335700
chrVIII:338227-338228
chrVIII:338388-338389
chrVIII:338706-338707
chrVIII:338918-338919
chrVIII:339753-339754
chrVIII:342518-342519
chrVIII:345594-345595
chrVIII:346189-346190
chrVIII:346380-346381
chrVIII:348667-348668
chrVIII:350119-350120
chrVIII:351789-351790
chrVIII:351937-351938
chrVIII:352093-352094
chrVIII:352295-352296
chrVIII:355872-355873
chrVIII:357949-357950
chrVIII:358893-358894
chrVIII:359064-359065
chrVIII:359230-359231
chrVIII:363568-363569
chrVIII:363708-363709
chrVIII:363856-363857
chrVIII:364025-364026
chrVIII:364195-364196
chrVIII:366626-366627
chrVIII:367607-367608
chrVIII:367748-367749
chrVIII:367900-367901
chrVIII:371078-371079
chrVIII:371241-371242
chrVIII:371413-371414
chrVIII:371553-371554
chrVIII:372155-372156
chrVIII:372775-372776
chrVIII:374053-374054
chrVIII:374215-374216
chrVIII:376185-376186
chrVIII:377504-377505
chrVIII:380717-380718
chrVIII:381068-381069
chrVIII:382400-382401
chrVIII:383611-383612
chrVIII:384111-384112
chrVIII:386399-386400
chrVIII:387396-387397
chrVIII:388210-388211
chrVIII:390938-390939
chrVIII:391109-391110
chrVIII:391421-391422
chrVIII:392816-392817
chrVIII:392945-392946
chrVIII:393105-393106
chrVIII:393728-393729
chrVIII:393899-393900
chrVIII:395014-395015
chrVIII:396117-396118
chrVIII:396441-396442
chrVIII:396588-396589
chrVIII:397231-397232
chrVIII:397385-397386
chrVIII:397583-397584
chrVIII:398803-398804
chrVIII:400598-400599
chrVIII:402523-402524
chrVIII:403656-403657
chrVIII:404009-404010
chrVIII:406264-406265
chrVIII:406444-406445
chrVIII:407222-407223
chrVIII:407868-407869
chrVIII:408031-408032
chrVIII:408193-408194
chrVIII:408814-408815
chrVIII:413114-413115
chrVIII:413287-413288
chrVIII:413450-413451
chrVIII:415770-415771
chrVIII:416110-416111
chrVIII:416463-416464
chrVIII:416622-416623
chrVIII:417085-417086
chrVIII:417260-417261
chrVIII:417683-417684
chrVIII:417867-417868
chrVIII:419885-419886
chrVIII:421097-421098
chrVIII:421258-421259
chrVIII:424917-424918
chrVIII:425127-425128
chrVIII:426514-426515
chrVIII:428541-428542
chrVIII:428699-428700
chrVIII:429839-429840
chrVIII:435057-435058
chrVIII:436142-436143
chrVIII:436315-436316
chrVIII:437437-437438
chrVIII:437966-437967
chrVIII:438115-438116
chrVIII:438928-438929
chrVIII:439069-439070
chrVIII:439498-439499
chrVIII:440397-440398
chrVIII:440561-440562
chrVIII:440727-440728
chrVIII:440888-440889
chrVIII:441720-441721
chrVIII:442323-442324
chrVIII:442481-442482
chrVIII:442671-442672
chrVIII:442830-442831
chrVIII:442999-443000
chrVIII:443795-443796
chrVIII:443970-443971
chrVIII:444807-444808
chrVIII:445096-445097
chrVIII:445311-445312
chrVIII:445472-445473
chrVIII:445748-445749
chrVIII:446071-446072
chrVIII:446236-446237
chrVIII:446417-446418
chrVIII:446591-446592
chrVIII:447116-447117
chrVIII:447302-447303
chrVIII:447456-447457
chrVIII:447633-447634
chrVIII:448265-448266
chrVIII:448413-448414
chrVIII:448579-448580
chrVIII:449201-449202
chrVIII:449373-449374
chrVIII:449880-449881
chrVIII:450040-450041
chrVIII:453113-453114
chrVIII:453576-453577
chrVIII:457398-457399
chrVIII:457593-457594
chrVIII:457756-457757
chrVIII:458664-458665
chrVIII:458834-458835
chrVIII:458997-458998
chrVIII:459285-459286
chrVIII:459826-459827
chrVIII:459999-460000
chrVIII:460489-460490
chrVIII:461427-461428
chrVIII:463134-463135
chrVIII:464273-464274
chrVIII:464433-464434
chrVIII:466336-466337
chrVIII:466486-466487
chrVIII:470412-470413
chrVIII:471400-471401
chrVIII:476647-476648
chrVIII:478106-478107
chrVIII:478255-478256
chrVIII:478404-478405
chrVIII:479284-479285
chrVIII:479749-479750
chrVIII:479926-479927
chrVIII:480069-480070
chrVIII:480220-480221
chrVIII:480376-480377
chrVIII:480555-480556
chrVIII:480729-480730
chrVIII:481012-481013
chrVIII:481178-481179
chrVIII:481339-481340
chrVIII:481679-481680
chrVIII:481835-481836
chrVIII:481995-481996
chrVIII:482371-482372
chrVIII:482847-482848
chrVIII:483016-483017
chrVIII:483641-483642
chrVIII:484252-484253
chrVIII:484423-484424
chrVIII:485410-485411
chrVIII:485650-485651
chrVIII:485812-485813
chrVIII:486114-486115
chrVIII:486611-486612
chrVIII:486835-486836
chrVIII:487019-487020
chrVIII:488794-488795
chrVIII:490812-490813
chrVIII:490972-490973
chrVIII:491467-491468
chrVIII:491625-491626
chrVIII:491917-491918
chrVIII:492086-492087
chrVIII:492243-492244
chrVIII:492416-492417
chrVIII:492548-492549
chrVIII:494064-494065
chrVIII:494231-494232
chrVIII:494404-494405
chrVIII:499098-499099
chrVIII:499259-499260
chrVIII:499432-499433
chrVIII:499931-499932
chrVIII:500271-500272
chrVIII:500597-500598
chrVIII:500770-500771
chrVIII:502036-502037
chrVIII:502195-502196
chrVIII:502401-502402
chrVIII:502764-502765
chrVIII:506474-506475
chrVIII:506648-506649
chrVIII:508004-508005
chrVIII:508175-508176
chrVIII:508502-508503
chrVIII:508654-508655
chrVIII:508960-508961
chrVIII:509796-509797
chrVIII:510616-510617
chrVIII:513337-513338
chrVIII:514147-514148
chrVIII:514347-514348
chrVIII:515802-515803
chrVIII:518371-518372
chrVIII:519763-519764
chrVIII:523902-523903
chrVIII:524065-524066
chrVIII:530726-530727
chrVIII:532940-532941
chrVIII:533131-533132
chrVIII:533303-533304
chrVIII:533463-533464
chrVIII:533993-533994
chrVIII:534173-534174
chrVIII:534344-534345
chrVIII:534834-534835
chrVIII:537358-537359
chrVIII:537511-537512
chrVIII:538699-538700
chrVIII:539528-539529
chrVIII:541304-541305
chrVIII:542265-542266
chrVIII:542413-542414
chrVIII:542583-542584
chrVIII:542778-542779
chrVIII:542928-542929
chrVIII:543073-543074
chrVIII:543239-543240
chrVIII:550733-550734
chrVIII:552005-552006
chrVIII:552173-552174
chrVIII:552518-552519
chrVIII:552678-552679
chrVIII:552870-552871
chrVIII:553710-553711
chrVIII:553894-553895
chrVIII:560488-560489
chrVIII:562461-562462
chrIX:20437-20438
chrIX:23971-23972
chrIX:25329-25330
chrIX:25759-25760
chrIX:31143-31144
chrIX:31853-31854
chrIX:32773-32774
chrIX:32933-32934
chrIX:42019-42020
chrIX:47358-47359
chrIX:47529-47530
chrIX:47725-47726
chrIX:48110-48111
chrIX:50655-50656
chrIX:55413-55414
chrIX:55565-55566
chrIX:56931-56932
chrIX:57520-57521
chrIX:57858-57859
chrIX:60307-60308
chrIX:60458-60459
chrIX:60629-60630
chrIX:60796-60797
chrIX:61572-61573
chrIX:61745-61746
chrIX:62391-62392
chrIX:63364-63365
chrIX:66733-66734
chrIX:67698-67699
chrIX:72556-72557
chrIX:73292-73293
chrIX:74406-74407
chrIX:74561-74562
chrIX:78195-78196
chrIX:82054-82055
chrIX:82251-82252
chrIX:82699-82700
chrIX:83315-83316
chrIX:83477-83478
chrIX:85126-85127
chrIX:85723-85724
chrIX:89528-89529
chrIX:89959-89960
chrIX:90141-90142
chrIX:90299-90300
chrIX:92610-92611
chrIX:94304-94305
chrIX:94469-94470
chrIX:94630-94631
chrIX:96242-96243
chrIX:98720-98721
chrIX:100150-100151
chrIX:100297-100298
chrIX:101614-101615
chrIX:101774-101775
chrIX:101936-101937
chrIX:104566-104567
chrIX:105628-105629
chrIX:107818-107819
chrIX:108323-108324
chrIX:108479-108480
chrIX:110968-110969
chrIX:111739-111740
chrIX:112961-112962
chrIX:113112-113113
chrIX:113748-113749
chrIX:113918-113919
chrIX:116637-116638
chrIX:116762-116763
chrIX:117141-117142
chrIX:120334-120335
chrIX:123744-123745
chrIX:126689-126690
chrIX:126833-126834
chrIX:127009-127010
chrIX:132701-132702
chrIX:134571-134572
chrIX:135821-135822
chrIX:141052-141053
chrIX:141221-141222
chrIX:142281-142282
chrIX:142431-142432
chrIX:143384-143385
chrIX:149514-149515
chrIX:150872-150873
chrIX:151032-151033
chrIX:152122-152123
chrIX:153058-153059
chrIX:156247-156248
chrIX:156392-156393
chrIX:156757-156758
chrIX:161274-161275
chrIX:162251-162252
chrIX:165394-165395
chrIX:166966-166967
chrIX:169413-169414
chrIX:169578-169579
chrIX:171914-171915
chrIX:172076-172077
chrIX:172246-172247
chrIX:172406-172407
chrIX:173426-173427
chrIX:173586-173587
chrIX:174218-174219
chrIX:174407-174408
chrIX:174717-174718
chrIX:174898-174899
chrIX:176557-176558
chrIX:176694-176695
chrIX:178366-178367
chrIX:178543-178544
chrIX:178691-178692
chrIX:183999-184000
chrIX:184169-184170
chrIX:184492-184493
chrIX:186679-186680
chrIX:187321-187322
chrIX:187522-187523
chrIX:187681-187682
chrIX:188161-188162
chrIX:188321-188322
chrIX:188495-188496
chrIX:188656-188657
chrIX:191134-191135
chrIX:192716-192717
chrIX:193477-193478
chrIX:193648-193649
chrIX:197128-197129
chrIX:197290-197291
chrIX:197451-197452
chrIX:198093-198094
chrIX:198264-198265
chrIX:199391-199392
chrIX:199847-199848
chrIX:201426-201427
chrIX:201707-201708
chrIX:205705-205706
chrIX:206103-206104
chrIX:206325-206326
chrIX:207167-207168
chrIX:207336-207337
chrIX:207601-207602
chrIX:207764-207765
chrIX:207928-207929
chrIX:208765-208766
chrIX:209688-209689
chrIX:211501-211502
chrIX:211653-211654
chrIX:211820-211821
chrIX:212670-212671
chrIX:212828-212829
chrIX:215452-215453
chrIX:215605-215606
chrIX:216689-216690
chrIX:216853-216854
chrIX:217206-217207
chrIX:217384-217385
chrIX:219525-219526
chrIX:219755-219756
chrIX:219887-219888
chrIX:220365-220366
chrIX:221791-221792
chrIX:222374-222375
chrIX:223325-223326
chrIX:223811-223812
chrIX:223983-223984
chrIX:224327-224328
chrIX:226696-226697
chrIX:228134-228135
chrIX:228313-228314
chrIX:230797-230798
chrIX:230911-230912
chrIX:231096-231097
chrIX:233163-233164
chrIX:234977-234978
chrIX:235134-235135
chrIX:236259-236260
chrIX:236423-236424
chrIX:237589-237590
chrIX:239199-239200
chrIX:239670-239671
chrIX:239860-239861
chrIX:240031-240032
chrIX:240193-240194
chrIX:241313-241314
chrIX:241444-241445
chrIX:241600-241601
chrIX:242241-242242
chrIX:243206-243207
chrIX:244132-244133
chrIX:244281-244282
chrIX:244907-244908
chrIX:245059-245060
chrIX:246670-246671
chrIX:250641-250642
chrIX:258844-258845
chrIX:260736-260737
chrIX:266895-266896
chrIX:267030-267031
chrIX:267201-267202
chrIX:267355-267356
chrIX:268649-268650
chrIX:270186-270187
chrIX:273478-273479
chrIX:274088-274089
chrIX:274244-274245
chrIX:274406-274407
chrIX:274568-274569
chrIX:274719-274720
chrIX:275141-275142
chrIX:275303-275304
chrIX:275490-275491
chrIX:276129-276130
chrIX:276698-276699
chrIX:276884-276885
chrIX:277044-277045
chrIX:281383-281384
chrIX:284730-284731
chrIX:284895-284896
chrIX:288315-288316
chrIX:289438-289439
chrIX:289898-289899
chrIX:292838-292839
chrIX:293817-293818
chrIX:298591-298592
chrIX:301149-301150
chrIX:301803-301804
chrIX:303243-303244
chrIX:303782-303783
chrIX:306812-306813
chrIX:306963-306964
chrIX:307927-307928
chrIX:308198-308199
chrIX:308369-308370
chrIX:308522-308523
chrIX:308700-308701
chrIX:308859-308860
chrIX:310059-310060
chrIX:310224-310225
chrIX:310375-310376
chrIX:314508-314509
chrIX:314677-314678
chrIX:315590-315591
chrIX:319891-319892
chrIX:320015-320016
chrIX:324707-324708
chrIX:326154-326155
chrIX:326506-326507
chrIX:329759-329760
chrIX:332198-332199
chrIX:332552-332553
chrIX:335058-335059
chrIX:337597-337598
chrIX:338544-338545
chrIX:338707-338708
chrIX:339531-339532
chrIX:339703-339704
chrIX:340738-340739
chrIX:341908-341909
chrIX:342680-342681
chrIX:342846-342847
chrIX:343473-343474
chrIX:344431-344432
chrIX:345217-345218
chrIX:345366-345367
chrIX:345939-345940
chrIX:346111-346112
chrIX:346316-346317
chrIX:346487-346488
chrIX:347455-347456
chrIX:347624-347625
chrIX:348155-348156
chrIX:348318-348319
chrIX:348479-348480
chrIX:348718-348719
chrIX:348860-348861
chrIX:351214-351215
chrIX:353121-353122
chrIX:353307-353308
chrIX:354242-354243
chrIX:354905-354906
chrIX:356433-356434
chrIX:356762-356763
chrIX:359459-359460
chrIX:359630-359631
chrIX:359791-359792
chrIX:360107-360108
chrIX:360271-360272
chrIX:361057-361058
chrIX:361218-361219
chrIX:361397-361398
chrIX:362281-362282
chrIX:363225-363226
chrIX:363382-363383
chrIX:367121-367122
chrIX:368528-368529
chrIX:369420-369421
chrIX:369744-369745
chrIX:371315-371316
chrIX:372661-372662
chrIX:372842-372843
chrIX:373446-373447
chrIX:373980-373981
chrIX:374133-374134
chrIX:374522-374523
chrIX:375419-375420
chrIX:375586-375587
chrIX:375732-375733
chrIX:375906-375907
chrIX:377725-377726
chrIX:378512-378513
chrIX:378687-378688
chrIX:378848-378849
chrIX:380212-380213
chrIX:389578-389579
chrIX:389761-389762
chrIX:389944-389945
chrIX:390116-390117
chrIX:396174-396175
chrIX:396357-396358
chrIX:396517-396518
chrIX:396686-396687
chrIX:397659-397660
chrIX:397823-397824
chrIX:398171-398172
chrIX:398926-398927
chrIX:400140-400141
chrIX:400299-400300
chrIX:400487-400488
chrIX:400648-400649
chrIX:402937-402938
chrIX:403866-403867
chrIX:404027-404028
chrIX:404206-404207
chrIX:404365-404366
chrIX:404522-404523
chrIX:405944-405945
chrIX:407077-407078
chrIX:407241-407242
chrIX:407408-407409
chrIX:408538-408539
chrIX:409241-409242
chrIX:409794-409795
chrIX:410887-410888
chrIX:411054-411055
chrIX:411252-411253
chrIX:411400-411401
chrIX:411852-411853
chrIX:412602-412603
chrIX:413452-413453
chrIX:414266-414267
chrIX:414591-414592
chrIX:414761-414762
chrIX:419771-419772
chrIX:420443-420444
chrIX:420608-420609
chrIX:420781-420782
chrIX:421355-421356
chrIX:422313-422314
chrIX:423106-423107
chrIX:423267-423268
chrIX:423440-423441
chrIX:424041-424042
chrIX:424201-424202
chrIX:424935-424936
chrIX:425089-425090
chrIX:425658-425659
chrIX:426358-426359
chrIX:428565-428566
chrIX:430226-430227
chrIX:431742-431743
chrIX:431917-431918
chrIX:433868-433869
chrIX:434048-434049
chrIX:434932-434933
chrIX:437950-437951
chrIX:438401-438402
chrIX:438543-438544
chrX:425-426
chrX:613-614
chrX:1188-1189
chrX:1879-1880
chrX:2130-2131
chrX:2328-2329
chrX:2451-2452
chrX:3570-3571
chrX:7972-7973
chrX:8137-8138
chrX:8306-8307
chrX:9196-9197
chrX:9350-9351
chrX:9972-9973
chrX:10468-10469
chrX:10943-10944
chrX:11884-11885
chrX:12032-12033
chrX:13691-13692
chrX:13853-13854
chrX:16260-16261
chrX:19678-19679
chrX:21305-21306
chrX:22397-22398
chrX:26074-26075
chrX:32752-32753
chrX:33838-33839
chrX:37956-37957
chrX:38299-38300
chrX:38459-38460
chrX:40404-40405
chrX:40563-40564
chrX:41067-41068
chrX:41202-41203
chrX:41682-41683
chrX:42184-42185
chrX:42338-42339
chrX:43010-43011
chrX:47227-47228
chrX:47876-47877
chrX:48049-48050
chrX:48221-48222
chrX:49066-49067
chrX:49232-49233
chrX:49408-49409
chrX:49729-49730
chrX:50069-50070
chrX:50250-50251
chrX:52961-52962
chrX:54415-54416
chrX:54575-54576
chrX:55250-55251
chrX:55567-55568
chrX:56091-56092
chrX:57911-57912
chrX:58066-58067
chrX:58226-58227
chrX:58400-58401
chrX:59326-59327
chrX:59656-59657
chrX:59802-59803
chrX:59955-59956
chrX:60103-60104
chrX:60388-60389
chrX:61536-61537
chrX:62090-62091
chrX:63365-63366
chrX:63547-63548
chrX:64140-64141
chrX:64308-64309
chrX:64989-64990
chrX:65280-65281
chrX:65439-65440
chrX:71576-71577
chrX:71722-71723
chrX:79385-79386
chrX:80317-80318
chrX:82804-82805
chrX:83443-83444
chrX:83609-83610
chrX:83770-83771
chrX:84041-84042
chrX:84200-84201
chrX:84871-84872
chrX:86990-86991
chrX:87168-87169
chrX:88350-88351
chrX:89270-89271
chrX:89480-89481
chrX:94196-94197
chrX:94378-94379
chrX:95202-95203
chrX:95374-95375
chrX:95542-95543
chrX:96334-96335
chrX:96910-96911
chrX:103796-103797
chrX:105148-105149
chrX:112266-112267
chrX:112595-112596
chrX:118092-118093
chrX:118251-118252
chrX:121201-121202
chrX:127145-127146
chrX:130590-130591
chrX:134907-134908
chrX:137554-137555
chrX:137713-137714
chrX:140753-140754
chrX:144710-144711
chrX:155999-156000
chrX:158351-158352
chrX:158539-158540
chrX:158688-158689
chrX:160885-160886
chrX:163342-163343
chrX:163529-163530
chrX:165020-165021
chrX:165154-165155
chrX:165907-165908
chrX:167823-167824
chrX:176841-176842
chrX:179627-179628
chrX:184661-184662
chrX:184837-184838
chrX:184995-184996
chrX:186032-186033
chrX:186345-186346
chrX:186516-186517
chrX:187113-187114
chrX:187277-187278
chrX:187438-187439
chrX:190733-190734
chrX:190905-190906
chrX:191900-191901
chrX:192037-192038
chrX:193124-193125
chrX:196425-196426
chrX:196573-196574
chrX:197536-197537
chrX:205627-205628
chrX:205807-205808
chrX:205958-205959
chrX:208020-208021
chrX:209019-209020
chrX:209255-209256
chrX:210945-210946
chrX:211118-211119
chrX:211281-211282
chrX:211446-211447
chrX:212998-212999
chrX:216511-216512
chrX:216832-216833
chrX:223317-223318
chrX:223491-223492
chrX:227499-227500
chrX:230542-230543
chrX:230886-230887
chrX:231484-231485
chrX:231629-231630
chrX:233619-233620
chrX:233789-233790
chrX:235131-235132
chrX:236136-236137
chrX:237273-237274
chrX:237436-237437
chrX:237609-237610
chrX:238946-238947
chrX:239367-239368
chrX:239534-239535
chrX:243529-243530
chrX:244375-244376
chrX:244532-244533
chrX:245171-245172
chrX:245760-245761
chrX:246057-246058
chrX:246652-246653
chrX:246804-246805
chrX:247404-247405
chrX:247578-247579
chrX:249741-249742
chrX:253493-253494
chrX:253775-253776
chrX:253935-253936
chrX:254105-254106
chrX:255437-255438
chrX:256056-256057
chrX:256238-256239
chrX:256573-256574
chrX:257450-257451
chrX:257617-257618
chrX:257973-257974
chrX:258123-258124
chrX:264112-264113
chrX:271856-271857
chrX:272021-272022
chrX:273138-273139
chrX:273288-273289
chrX:273620-273621
chrX:273777-273778
chrX:276444-276445
chrX:276928-276929
chrX:277056-277057
chrX:279001-279002
chrX:284738-284739
chrX:285651-285652
chrX:287577-287578
chrX:288894-288895
chrX:289250-289251
chrX:289881-289882
chrX:292366-292367
chrX:292765-292766
chrX:292935-292936
chrX:293949-293950
chrX:295397-295398
chrX:295872-295873
chrX:302178-302179
chrX:302669-302670
chrX:304295-304296
chrX:304463-304464
chrX:304895-304896
chrX:305687-305688
chrX:305858-305859
chrX:311702-311703
chrX:311859-311860
chrX:312020-312021
chrX:313283-313284
chrX:315190-315191
chrX:316287-316288
chrX:316450-316451
chrX:317476-317477
chrX:317840-317841
chrX:320189-320190
chrX:320340-320341
chrX:322332-322333
chrX:323549-323550
chrX:327224-327225
chrX:327534-327535
chrX:327698-327699
chrX:328104-328105
chrX:328271-328272
chrX:329837-329838
chrX:330912-330913
chrX:332147-332148
chrX:332764-332765
chrX:333553-333554
chrX:334477-334478
chrX:334636-334637
chrX:334777-334778
chrX:334950-334951
chrX:336221-336222
chrX:336382-336383
chrX:340330-340331
chrX:340511-340512
chrX:342839-342840
chrX:343016-343017
chrX:343459-343460
chrX:344509-344510
chrX:345545-345546
chrX:346167-346168
chrX:346327-346328
chrX:351203-351204
chrX:351815-351816
chrX:352404-352405
chrX:352747-352748
chrX:353059-353060
chrX:353932-353933
chrX:356403-356404
chrX:356574-356575
chrX:357114-357115
chrX:359514-359515
chrX:359677-359678
chrX:360368-360369
chrX:364602-364603
chrX:364780-364781
chrX:364923-364924
chrX:365286-365287
chrX:365766-365767
chrX:366105-366106
chrX:366288-366289
chrX:366453-366454
chrX:366573-366574
chrX:366723-366724
chrX:368917-368918
chrX:369402-369403
chrX:370687-370688
chrX:372423-372424
chrX:375268-375269
chrX:375439-375440
chrX:378068-378069
chrX:378231-378232
chrX:378916-378917
chrX:380469-380470
chrX:380840-380841
chrX:381010-381011
chrX:388053-388054
chrX:388188-388189
chrX:390538-390539
chrX:390705-390706
chrX:393072-393073
chrX:393363-393364
chrX:393492-393493
chrX:394285-394286
chrX:394457-394458
chrX:394616-394617
chrX:395414-395415
chrX:400692-400693
chrX:401962-401963
chrX:402111-402112
chrX:403984-403985
chrX:405814-405815
chrX:407574-407575
chrX:407716-407717
chrX:407910-407911
chrX:408068-408069
chrX:408220-408221
chrX:408898-408899
chrX:410807-410808
chrX:410987-410988
chrX:411384-411385
chrX:413199-413200
chrX:413371-413372
chrX:414586-414587
chrX:418393-418394
chrX:418559-418560
chrX:419821-419822
chrX:419999-420000
chrX:421495-421496
chrX:421663-421664
chrX:421947-421948
chrX:422116-422117
chrX:422446-422447
chrX:422606-422607
chrX:423640-423641
chrX:423794-423795
chrX:425594-425595
chrX:425743-425744
chrX:426059-426060
chrX:429285-429286
chrX:435513-435514
chrX:437300-437301
chrX:438406-438407
chrX:439038-439039
chrX:439209-439210
chrX:439719-439720
chrX:440049-440050
chrX:441689-441690
chrX:443346-443347
chrX:443505-443506
chrX:443818-443819
chrX:444632-444633
chrX:445124-445125
chrX:445285-445286
chrX:445477-445478
chrX:445635-445636
chrX:449580-449581
chrX:449729-449730
chrX:450308-450309
chrX:450475-450476
chrX:450638-450639
chrX:451768-451769
chrX:457359-457360
chrX:458174-458175
chrX:458359-458360
chrX:458607-458608
chrX:458768-458769
chrX:459804-459805
chrX:459998-459999
chrX:460167-460168
chrX:461046-461047
chrX:461385-461386
chrX:461558-461559
chrX:461829-461830
chrX:461974-461975
chrX:463217-463218
chrX:463622-463623
chrX:463951-463952
chrX:465384-465385
chrX:465869-465870
chrX:467945-467946
chrX:468265-468266
chrX:468519-468520
chrX:468916-468917
chrX:469058-469059
chrX:470608-470609
chrX:470768-470769
chrX:471125-471126
chrX:485936-485937
chrX:486118-486119
chrX:486703-486704
chrX:486884-486885
chrX:487056-487057
chrX:488563-488564
chrX:489858-489859
chrX:490030-490031
chrX:490674-490675
chrX:491282-491283
chrX:491456-491457
chrX:491620-491621
chrX:496268-496269
chrX:497720-497721
chrX:502503-502504
chrX:502820-502821
chrX:502978-502979
chrX:503161-503162
chrX:503325-503326
chrX:504181-504182
chrX:504652-504653
chrX:505308-505309
chrX:506451-506452
chrX:506788-506789
chrX:506978-506979
chrX:507139-507140
chrX:507310-507311
chrX:508084-508085
chrX:508247-508248
chrX:509360-509361
chrX:510447-510448
chrX:512932-512933
chrX:514382-514383
chrX:514544-514545
chrX:514702-514703
chrX:514861-514862
chrX:515170-515171
chrX:515815-515816
chrX:518176-518177
chrX:518330-518331
chrX:522241-522242
chrX:522392-522393
chrX:522536-522537
chrX:522707-522708
chrX:523518-523519
chrX:524223-524224
chrX:526543-526544
chrX:530231-530232
chrX:530406-530407
chrX:530781-530782
chrX:533759-533760
chrX:534194-534195
chrX:534880-534881
chrX:535378-535379
chrX:536166-536167
chrX:536324-536325
chrX:538801-538802
chrX:538959-538960
chrX:539492-539493
chrX:539671-539672
chrX:539982-539983
chrX:542137-542138
chrX:542467-542468
chrX:544088-544089
chrX:545030-545031
chrX:547445-547446
chrX:548847-548848
chrX:549031-549032
chrX:549187-549188
chrX:550948-550949
chrX:551110-551111
chrX:552542-552543
chrX:552703-552704
chrX:553992-553993
chrX:554145-554146
chrX:554646-554647
chrX:554807-554808
chrX:555360-555361
chrX:555922-555923
chrX:556079-556080
chrX:556231-556232
chrX:557185-557186
chrX:557336-557337
chrX:560104-560105
chrX:561106-561107
chrX:561887-561888
chrX:562631-562632
chrX:564579-564580
chrX:567042-567043
chrX:567659-567660
chrX:567819-567820
chrX:567993-567994
chrX:568332-568333
chrX:569768-569769
chrX:570103-570104
chrX:570296-570297
chrX:570461-570462
chrX:572818-572819
chrX:573525-573526
chrX:573696-573697
chrX:573973-573974
chrX:574489-574490
chrX:576431-576432
chrX:578170-578171
chrX:580546-580547
chrX:581270-581271
chrX:581430-581431
chrX:581601-581602
chrX:582001-582002
chrX:582173-582174
chrX:583180-583181
chrX:583343-583344
chrX:583509-583510
chrX:583905-583906
chrX:584073-584074
chrX:584546-584547
chrX:584727-584728
chrX:588010-588011
chrX:592777-592778
chrX:592950-592951
chrX:593722-593723
chrX:593893-593894
chrX:594081-594082
chrX:595406-595407
chrX:595586-595587
chrX:597508-597509
chrX:597670-597671
chrX:601535-601536
chrX:603510-603511
chrX:603670-603671
chrX:608768-608769
chrX:609482-609483
chrX:609907-609908
chrX:611890-611891
chrX:612365-612366
chrX:613243-613244
chrX:614081-614082
chrX:614231-614232
chrX:614397-614398
chrX:615021-615022
chrX:615184-615185
chrX:615623-615624
chrX:615808-615809
chrX:616933-616934
chrX:618542-618543
chrX:622363-622364
chrX:627495-627496
chrX:631903-631904
chrX:632018-632019
chrX:632213-632214
chrX:632374-632375
chrX:633706-633707
chrX:633882-633883
chrX:634612-634613
chrX:635928-635929
chrX:637073-637074
chrX:637242-637243
chrX:637403-637404
chrX:638306-638307
chrX:638830-638831
chrX:638991-638992
chrX:639990-639991
chrX:641569-641570
chrX:642368-642369
chrX:643934-643935
chrX:645028-645029
chrX:645187-645188
chrX:645360-645361
chrX:645531-645532
chrX:645681-645682
chrX:652401-652402
chrX:653527-653528
chrX:653708-653709
chrX:653873-653874
chrX:654857-654858
chrX:656589-656590
chrX:656933-656934
chrX:658115-658116
chrX:658267-658268
chrX:658441-658442
chrX:664276-664277
chrX:665627-665628
chrX:667017-667018
chrX:667698-667699
chrX:667835-667836
chrX:669092-669093
chrX:669687-669688
chrX:669834-669835
chrX:670366-670367
chrX:670687-670688
chrX:673611-673612
chrX:675239-675240
chrX:675347-675348
chrX:676287-676288
chrX:676441-676442
chrX:676595-676596
chrX:676762-676763
chrX:677326-677327
chrX:678165-678166
chrX:678330-678331
chrX:678498-678499
chrX:679079-679080
chrX:679268-679269
chrX:680234-680235
chrX:680407-680408
chrX:682767-682768
chrX:684289-684290
chrX:685241-685242
chrX:690387-690388
chrX:691761-691762
chrX:692094-692095
chrX:696100-696101
chrX:698494-698495
chrX:699413-699414
chrX:699987-699988
chrX:700146-700147
chrX:700615-700616
chrX:701068-701069
chrX:701240-701241
chrX:701407-701408
chrX:705983-705984
chrX:708118-708119
chrX:708933-708934
chrX:709303-709304
chrX:711173-711174
chrX:711353-711354
chrX:711539-711540
chrX:712458-712459
chrX:712621-712622
chrX:715702-715703
chrX:718578-718579
chrX:724956-724957
chrX:725770-725771
chrX:725929-725930
chrX:726651-726652
chrX:727558-727559
chrX:728503-728504
chrX:728869-728870
chrX:732175-732176
chrX:732344-732345
chrX:732855-732856
chrX:733031-733032
chrX:733534-733535
chrX:733886-733887
chrX:734071-734072
chrX:734576-734577
chrX:734747-734748
chrX:734907-734908
chrX:735085-735086
chrX:735252-735253
chrX:736205-736206
chrX:736367-736368
chrX:738090-738091
chrX:740199-740200
chrX:740369-740370
chrXI:2080-2081
chrXI:2850-2851
chrXI:5146-5147
chrXI:5526-5527
chrXI:6319-6320
chrXI:7177-7178
chrXI:8638-8639
chrXI:11738-11739
chrXI:13837-13838
chrXI:14013-14014
chrXI:14187-14188
chrXI:14745-14746
chrXI:15231-15232
chrXI:17568-17569
chrXI:17920-17921
chrXI:22803-22804
chrXI:25354-25355
chrXI:26203-26204
chrXI:27669-27670
chrXI:30536-30537
chrXI:31232-31233
chrXI:33145-33146
chrXI:33304-33305
chrXI:33465-33466
chrXI:33766-33767
chrXI:33920-33921
chrXI:34100-34101
chrXI:35214-35215
chrXI:36886-36887
chrXI:37048-37049
chrXI:38018-38019
chrXI:39162-39163
chrXI:42705-42706
chrXI:47964-47965
chrXI:48195-48196
chrXI:48358-48359
chrXI:48538-48539
chrXI:48989-48990
chrXI:49150-49151
chrXI:49311-49312
chrXI:49464-49465
chrXI:49774-49775
chrXI:50237-50238
chrXI:50391-50392
chrXI:52142-52143
chrXI:53265-53266
chrXI:53719-53720
chrXI:53889-53890
chrXI:54028-54029
chrXI:60537-60538
chrXI:62465-62466
chrXI:62661-62662
chrXI:62823-62824
chrXI:63003-63004
chrXI:63332-63333
chrXI:65241-65242
chrXI:65702-65703
chrXI:70957-70958
chrXI:72486-72487
chrXI:73538-73539
chrXI:74051-74052
chrXI:75020-75021
chrXI:75299-75300
chrXI:75822-75823
chrXI:76006-76007
chrXI:76507-76508
chrXI:77657-77658
chrXI:77816-77817
chrXI:78470-78471
chrXI:78625-78626
chrXI:79045-79046
chrXI:80395-80396
chrXI:80537-80538
chrXI:81050-81051
chrXI:81228-81229
chrXI:81391-81392
chrXI:82309-82310
chrXI:82450-82451
chrXI:83553-83554
chrXI:83898-83899
chrXI:84972-84973
chrXI:85133-85134
chrXI:87711-87712
chrXI:88032-88033
chrXI:89788-89789
chrXI:90774-90775
chrXI:90947-90948
chrXI:93133-93134
chrXI:96921-96922
chrXI:98786-98787
chrXI:98930-98931
chrXI:102825-102826
chrXI:106277-106278
chrXI:107500-107501
chrXI:107658-107659
chrXI:107816-107817
chrXI:111947-111948
chrXI:113835-113836
chrXI:114539-114540
chrXI:114866-114867
chrXI:118132-118133
chrXI:120780-120781
chrXI:120950-120951
chrXI:121296-121297
chrXI:121439-121440
chrXI:122091-122092
chrXI:126857-126858
chrXI:127722-127723
chrXI:127887-127888
chrXI:128051-128052
chrXI:128990-128991
chrXI:130779-130780
chrXI:130933-130934
chrXI:132117-132118
chrXI:135490-135491
chrXI:138801-138802
chrXI:146472-146473
chrXI:146644-146645
chrXI:147405-147406
chrXI:148087-148088
chrXI:148228-148229
chrXI:148386-148387
chrXI:148555-148556
chrXI:148736-148737
chrXI:149968-149969
chrXI:150117-150118
chrXI:153466-153467
chrXI:153914-153915
chrXI:154243-154244
chrXI:154811-154812
chrXI:155007-155008
chrXI:155168-155169
chrXI:155328-155329
chrXI:156570-156571
chrXI:160824-160825
chrXI:161138-161139
chrXI:161564-161565
chrXI:161717-161718
chrXI:162867-162868
chrXI:163346-163347
chrXI:168466-168467
chrXI:170274-170275
chrXI:170434-170435
chrXI:170599-170600
chrXI:172325-172326
chrXI:173225-173226
chrXI:173561-173562
chrXI:173735-173736
chrXI:173896-173897
chrXI:174821-174822
chrXI:175001-175002
chrXI:176333-176334
chrXI:176500-176501
chrXI:179981-179982
chrXI:180194-180195
chrXI:182191-182192
chrXI:182982-182983
chrXI:183144-183145
chrXI:183302-183303
chrXI:184831-184832
chrXI:184989-184990
chrXI:185552-185553
chrXI:186625-186626
chrXI:187878-187879
chrXI:188195-188196
chrXI:188392-188393
chrXI:189530-189531
chrXI:189705-189706
chrXI:190306-190307
chrXI:190939-190940
chrXI:191101-191102
chrXI:191281-191282
chrXI:194439-194440
chrXI:194622-194623
chrXI:195242-195243
chrXI:195401-195402
chrXI:195720-195721
chrXI:195891-195892
chrXI:196354-196355
chrXI:196499-196500
chrXI:201253-201254
chrXI:201413-201414
chrXI:201609-201610
chrXI:202538-202539
chrXI:202709-202710
chrXI:202869-202870
chrXI:203692-203693
chrXI:204929-204930
chrXI:206212-206213
chrXI:207709-207710
chrXI:210694-210695
chrXI:211343-211344
chrXI:212662-212663
chrXI:213942-213943
chrXI:214104-214105
chrXI:216055-216056
chrXI:216355-216356
chrXI:217439-217440
chrXI:217600-217601
chrXI:218396-218397
chrXI:222074-222075
chrXI:222574-222575
chrXI:222727-222728
chrXI:223793-223794
chrXI:223937-223938
chrXI:224103-224104
chrXI:224281-224282
chrXI:224441-224442
chrXI:228155-228156
chrXI:229734-229735
chrXI:229894-229895
chrXI:234616-234617
chrXI:235086-235087
chrXI:235247-235248
chrXI:235711-235712
chrXI:236728-236729
chrXI:238805-238806
chrXI:240595-240596
chrXI:247191-247192
chrXI:247364-247365
chrXI:248598-248599
chrXI:248774-248775
chrXI:249108-249109
chrXI:254321-254322
chrXI:254483-254484
chrXI:255110-255111
chrXI:255275-255276
chrXI:256331-256332
chrXI:257101-257102
chrXI:257244-257245
chrXI:258092-258093
chrXI:258265-258266
chrXI:265598-265599
chrXI:269303-269304
chrXI:269485-269486
chrXI:272053-272054
chrXI:273007-273008
chrXI:273171-273172
chrXI:273914-273915
chrXI:274881-274882
chrXI:275761-275762
chrXI:275932-275933
chrXI:279542-279543
chrXI:279686-279687
chrXI:282162-282163
chrXI:288282-288283
chrXI:288444-288445
chrXI:289377-289378
chrXI:289536-289537
chrXI:291131-291132
chrXI:291762-291763
chrXI:293703-293704
chrXI:294811-294812
chrXI:295657-295658
chrXI:295830-295831
chrXI:296597-296598
chrXI:296783-296784
chrXI:296933-296934
chrXI:297075-297076
chrXI:297225-297226
chrXI:301189-301190
chrXI:303853-303854
chrXI:307503-307504
chrXI:310997-310998
chrXI:314910-314911
chrXI:324734-324735
chrXI:333651-333652
chrXI:333811-333812
chrXI:334469-334470
chrXI:334640-334641
chrXI:338598-338599
chrXI:342095-342096
chrXI:346106-346107
chrXI:346274-346275
chrXI:346425-346426
chrXI:346585-346586
chrXI:347050-347051
chrXI:347214-347215
chrXI:347548-347549
chrXI:347736-347737
chrXI:348522-348523
chrXI:348840-348841
chrXI:349028-349029
chrXI:349174-349175
chrXI:349658-349659
chrXI:349946-349947
chrXI:351344-351345
chrXI:351527-351528
chrXI:351668-351669
chrXI:352328-352329
chrXI:352473-352474
chrXI:352624-352625
chrXI:360058-360059
chrXI:361328-361329
chrXI:361496-361497
chrXI:362092-362093
chrXI:363170-363171
chrXI:365611-365612
chrXI:365794-365795
chrXI:365934-365935
chrXI:366267-366268
chrXI:366411-366412
chrXI:366732-366733
chrXI:373507-373508
chrXI:373674-373675
chrXI:373841-373842
chrXI:374002-374003
chrXI:374745-374746
chrXI:377249-377250
chrXI:379148-379149
chrXI:380879-380880
chrXI:381028-381029
chrXI:385953-385954
chrXI:386111-386112
chrXI:387001-387002
chrXI:387161-387162
chrXI:387500-387501
chrXI:387660-387661
chrXI:388142-388143
chrXI:390213-390214
chrXI:391953-391954
chrXI:392116-392117
chrXI:392547-392548
chrXI:392718-392719
chrXI:393741-393742
chrXI:393927-393928
chrXI:395344-395345
chrXI:396600-396601
chrXI:396766-396767
chrXI:396934-396935
chrXI:397381-397382
chrXI:398050-398051
chrXI:400219-400220
chrXI:400395-400396
chrXI:400767-400768
chrXI:401758-401759
chrXI:401920-401921
chrXI:402542-402543
chrXI:402714-402715
chrXI:403222-403223
chrXI:403719-403720
chrXI:403869-403870
chrXI:404977-404978
chrXI:405128-405129
chrXI:405315-405316
chrXI:407194-407195
chrXI:408673-408674
chrXI:408858-408859
chrXI:409009-409010
chrXI:409959-409960
chrXI:410137-410138
chrXI:416075-416076
chrXI:416754-416755
chrXI:416915-416916
chrXI:417847-417848
chrXI:418006-418007
chrXI:418470-418471
chrXI:419907-419908
chrXI:421548-421549
chrXI:421710-421711
chrXI:424631-424632
chrXI:424793-424794
chrXI:424954-424955
chrXI:425270-425271
chrXI:425769-425770
chrXI:425939-425940
chrXI:430436-430437
chrXI:433948-433949
chrXI:434106-434107
chrXI:434399-434400
chrXI:434566-434567
chrXI:435749-435750
chrXI:438064-438065
chrXI:438262-438263
chrXI:438411-438412
chrXI:438963-438964
chrXI:442742-442743
chrXI:443820-443821
chrXI:450063-450064
chrXI:450835-450836
chrXI:451014-451015
chrXI:451194-451195
chrXI:455173-455174
chrXI:455355-455356
chrXI:455893-455894
chrXI:456078-456079
chrXI:457157-457158
chrXI:458224-458225
chrXI:458988-458989
chrXI:459158-459159
chrXI:460454-460455
chrXI:460616-460617
chrXI:461112-461113
chrXI:464448-464449
chrXI:466650-466651
chrXI:469905-469906
chrXI:473089-473090
chrXI:473263-473264
chrXI:475080-475081
chrXI:475259-475260
chrXI:475399-475400
chrXI:475538-475539
chrXI:476468-476469
chrXI:476647-476648
chrXI:477284-477285
chrXI:477605-477606
chrXI:477758-477759
chrXI:479374-479375
chrXI:479707-479708
chrXI:481134-481135
chrXI:482492-482493
chrXI:482663-482664
chrXI:482826-482827
chrXI:483001-483002
chrXI:483153-483154
chrXI:483422-483423
chrXI:483582-483583
chrXI:483754-483755
chrXI:485149-485150
chrXI:487034-487035
chrXI:487967-487968
chrXI:488144-488145
chrXI:489019-489020
chrXI:489178-489179
chrXI:489521-489522
chrXI:489685-489686
chrXI:490483-490484
chrXI:490654-490655
chrXI:491966-491967
chrXI:492295-492296
chrXI:492799-492800
chrXI:492965-492966
chrXI:494255-494256
chrXI:494414-494415
chrXI:496151-496152
chrXI:499295-499296
chrXI:499471-499472
chrXI:499803-499804
chrXI:500281-500282
chrXI:500453-500454
chrXI:505620-505621
chrXI:505809-505810
chrXI:505941-505942
chrXI:506284-506285
chrXI:506729-506730
chrXI:506893-506894
chrXI:507057-507058
chrXI:508114-508115
chrXI:508279-508280
chrXI:509572-509573
chrXI:510250-510251
chrXI:510422-510423
chrXI:510986-510987
chrXI:511980-511981
chrXI:512812-512813
chrXI:513912-513913
chrXI:514190-514191
chrXI:514359-514360
chrXI:515798-515799
chrXI:520144-520145
chrXI:521535-521536
chrXI:521698-521699
chrXI:523638-523639
chrXI:523791-523792
chrXI:523948-523949
chrXI:524521-524522
chrXI:525475-525476
chrXI:526124-526125
chrXI:526285-526286
chrXI:526466-526467
chrXI:527410-527411
chrXI:527583-527584
chrXI:527989-527990
chrXI:528146-528147
chrXI:529067-529068
chrXI:529216-529217
chrXI:530080-530081
chrXI:530456-530457
chrXI:531032-531033
chrXI:531193-531194
chrXI:532064-532065
chrXI:532622-532623
chrXI:532763-532764
chrXI:536190-536191
chrXI:544556-544557
chrXI:544834-544835
chrXI:547586-547587
chrXI:547745-547746
chrXI:548205-548206
chrXI:548369-548370
chrXI:548521-548522
chrXI:549170-549171
chrXI:549604-549605
chrXI:550271-550272
chrXI:555146-555147
chrXI:561763-561764
chrXI:561910-561911
chrXI:562078-562079
chrXI:562550-562551
chrXI:562703-562704
chrXI:565698-565699
chrXI:570735-570736
chrXI:571682-571683
chrXI:572505-572506
chrXI:572661-572662
chrXI:573808-573809
chrXI:573965-573966
chrXI:576942-576943
chrXI:578066-578067
chrXI:582418-582419
chrXI:582581-582582
chrXI:583162-583163
chrXI:583324-583325
chrXI:583766-583767
chrXI:586462-586463
chrXI:587053-587054
chrXI:589231-589232
chrXI:589395-589396
chrXI:591148-591149
chrXI:591899-591900
chrXI:592042-592043
chrXI:592215-592216
chrXI:592350-592351
chrXI:592522-592523
chrXI:592822-592823
chrXI:592986-592987
chrXI:593176-593177
chrXI:593331-593332
chrXI:593483-593484
chrXI:595443-595444
chrXI:595615-595616
chrXI:597242-597243
chrXI:597401-597402
chrXI:597943-597944
chrXI:598078-598079
chrXI:598239-598240
chrXI:598581-598582
chrXI:598721-598722
chrXI:598889-598890
chrXI:599304-599305
chrXI:599471-599472
chrXI:599892-599893
chrXI:600057-600058
chrXI:600236-600237
chrXI:600381-600382
chrXI:600561-600562
chrXI:603699-603700
chrXI:605088-605089
chrXI:607394-607395
chrXI:607592-607593
chrXI:607761-607762
chrXI:619840-619841
chrXI:622959-622960
chrXI:626745-626746
chrXI:626925-626926
chrXI:634776-634777
chrXI:634926-634927
chrXI:638184-638185
chrXI:639120-639121
chrXI:639939-639940
chrXI:640580-640581
chrXI:640740-640741
chrXI:640901-640902
chrXI:641070-641071
chrXI:642354-642355
chrXI:642518-642519
chrXI:642683-642684
chrXI:643355-643356
chrXI:644375-644376
chrXI:644558-644559
chrXI:646820-646821
chrXI:648426-648427
chrXI:650696-650697
chrXI:651218-651219
chrXI:653145-653146
chrXI:653277-653278
chrXI:654659-654660
chrXI:659201-659202
chrXI:659349-659350
chrXI:660220-660221
chrXI:660396-660397
chrXI:660557-660558
chrXI:663004-663005
chrXI:663929-663930
chrXI:664089-664090
chrXI:665489-665490
chrXI:665648-665649
chrXI:666634-666635
chrXI:666752-666753
chrXII:5735-5736
chrXII:11237-11238
chrXII:13504-13505
chrXII:13666-13667
chrXII:13957-13958
chrXII:14133-14134
chrXII:14317-14318
chrXII:15485-15486
chrXII:15970-15971
chrXII:17215-17216
chrXII:17373-17374
chrXII:17535-17536
chrXII:18138-18139
chrXII:18319-18320
chrXII:18481-18482
chrXII:19540-19541
chrXII:20190-20191
chrXII:20506-20507
chrXII:21288-21289
chrXII:21460-21461
chrXII:23862-23863
chrXII:24014-24015
chrXII:26272-26273
chrXII:26606-26607
chrXII:26764-26765
chrXII:27102-27103
chrXII:27451-27452
chrXII:28117-28118
chrXII:34717-34718
chrXII:34887-34888
chrXII:35045-35046
chrXII:37403-37404
chrXII:37730-37731
chrXII:38771-38772
chrXII:38947-38948
chrXII:39123-39124
chrXII:40690-40691
chrXII:45909-45910
chrXII:46058-46059
chrXII:47206-47207
chrXII:48111-48112
chrXII:48270-48271
chrXII:49190-49191
chrXII:49926-49927
chrXII:53437-53438
chrXII:53772-53773
chrXII:53942-53943
chrXII:54241-54242
chrXII:54401-54402
chrXII:56671-56672
chrXII:61618-61619
chrXII:63393-63394
chrXII:63707-63708
chrXII:65012-65013
chrXII:66211-66212
chrXII:67098-67099
chrXII:67906-67907
chrXII:68056-68057
chrXII:68229-68230
chrXII:72323-72324
chrXII:72499-72500
chrXII:72655-72656
chrXII:72811-72812
chrXII:73781-73782
chrXII:76148-76149
chrXII:76303-76304
chrXII:77245-77246
chrXII:77419-77420
chrXII:79541-79542
chrXII:79706-79707
chrXII:79858-79859
chrXII:80866-80867
chrXII:81039-81040
chrXII:87897-87898
chrXII:98508-98509
chrXII:100157-100158
chrXII:100846-100847
chrXII:101005-101006
chrXII:101167-101168
chrXII:102756-102757
chrXII:102903-102904
chrXII:111221-111222
chrXII:111863-111864
chrXII:112028-112029
chrXII:112216-112217
chrXII:112408-112409
chrXII:113008-113009
chrXII:118020-118021
chrXII:118531-118532
chrXII:118674-118675
chrXII:120914-120915
chrXII:121072-121073
chrXII:121368-121369
chrXII:121508-121509
chrXII:123962-123963
chrXII:126483-126484
chrXII:126924-126925
chrXII:127088-127089
chrXII:127545-127546
chrXII:127714-127715
chrXII:127865-127866
chrXII:128024-128025
chrXII:128186-128187
chrXII:128359-128360
chrXII:128659-128660
chrXII:129888-129889
chrXII:130108-130109
chrXII:130632-130633
chrXII:130793-130794
chrXII:131721-131722
chrXII:131884-131885
chrXII:133397-133398
chrXII:134698-134699
chrXII:135673-135674
chrXII:135810-135811
chrXII:135990-135991
chrXII:136169-136170
chrXII:136735-136736
chrXII:137065-137066
chrXII:143380-143381
chrXII:143543-143544
chrXII:143698-143699
chrXII:144030-144031
chrXII:147249-147250
chrXII:147433-147434
chrXII:147875-147876
chrXII:148045-148046
chrXII:149218-149219
chrXII:149385-149386
chrXII:153620-153621
chrXII:154386-154387
chrXII:154900-154901
chrXII:155825-155826
chrXII:155990-155991
chrXII:156168-156169
chrXII:157566-157567
chrXII:158170-158171
chrXII:158357-158358
chrXII:159425-159426
chrXII:163696-163697
chrXII:165799-165800
chrXII:165962-165963
chrXII:166124-166125
chrXII:166592-166593
chrXII:166758-166759
chrXII:167457-167458
chrXII:167615-167616
chrXII:168152-168153
chrXII:168319-168320
chrXII:169053-169054
chrXII:169224-169225
chrXII:169384-169385
chrXII:169518-169519
chrXII:173993-173994
chrXII:174497-174498
chrXII:174659-174660
chrXII:174831-174832
chrXII:175247-175248
chrXII:175391-175392
chrXII:175562-175563
chrXII:175721-175722
chrXII:177835-177836
chrXII:178002-178003
chrXII:178155-178156
chrXII:179101-179102
chrXII:179446-179447
chrXII:180399-180400
chrXII:180564-180565
chrXII:180730-180731
chrXII:181199-181200
chrXII:183047-183048
chrXII:183396-183397
chrXII:183954-183955
chrXII:185971-185972
chrXII:186421-186422
chrXII:189661-189662
chrXII:190473-190474
chrXII:190876-190877
chrXII:192233-192234
chrXII:192593-192594
chrXII:192742-192743
chrXII:194168-194169
chrXII:194766-194767
chrXII:196342-196343
chrXII:196531-196532
chrXII:197376-197377
chrXII:198050-198051
chrXII:200078-200079
chrXII:203702-203703
chrXII:205312-205313
chrXII:205854-205855
chrXII:206322-206323
chrXII:206485-206486
chrXII:209263-209264
chrXII:211047-211048
chrXII:212939-212940
chrXII:213110-213111
chrXII:213414-213415
chrXII:214091-214092
chrXII:214252-214253
chrXII:214444-214445
chrXII:221449-221450
chrXII:221595-221596
chrXII:221786-221787
chrXII:222940-222941
chrXII:223086-223087
chrXII:223605-223606
chrXII:223772-223773
chrXII:223971-223972
chrXII:225066-225067
chrXII:225823-225824
chrXII:228129-228130
chrXII:230038-230039
chrXII:230214-230215
chrXII:232011-232012
chrXII:237717-237718
chrXII:239335-239336
chrXII:239522-239523
chrXII:240786-240787
chrXII:240958-240959
chrXII:241160-241161
chrXII:241321-241322
chrXII:245020-245021
chrXII:245171-245172
chrXII:245587-245588
chrXII:246432-246433
chrXII:246636-246637
chrXII:246788-246789
chrXII:249740-249741
chrXII:249911-249912
chrXII:251497-251498
chrXII:251668-251669
chrXII:252473-252474
chrXII:252623-252624
chrXII:252793-252794
chrXII:254053-254054
chrXII:255452-255453
chrXII:261771-261772
chrXII:264747-264748
chrXII:265635-265636
chrXII:265807-265808
chrXII:268377-268378
chrXII:269112-269113
chrXII:269261-269262
chrXII:269428-269429
chrXII:269600-269601
chrXII:269965-269966
chrXII:270108-270109
chrXII:270257-270258
chrXII:270746-270747
chrXII:271923-271924
chrXII:273223-273224
chrXII:273362-273363
chrXII:273511-273512
chrXII:274321-274322
chrXII:277627-277628
chrXII:277937-277938
chrXII:278103-278104
chrXII:278264-278265
chrXII:278438-278439
chrXII:278600-278601
chrXII:278900-278901
chrXII:279071-279072
chrXII:279383-279384
chrXII:279566-279567
chrXII:280974-280975
chrXII:281373-281374
chrXII:288350-288351
chrXII:288551-288552
chrXII:290543-290544
chrXII:290694-290695
chrXII:290855-290856
chrXII:292771-292772
chrXII:293094-293095
chrXII:294344-294345
chrXII:298128-298129
chrXII:299676-299677
chrXII:300106-300107
chrXII:300841-300842
chrXII:302232-302233
chrXII:302401-302402
chrXII:302553-302554
chrXII:302904-302905
chrXII:309805-309806
chrXII:314355-314356
chrXII:314517-314518
chrXII:316110-316111
chrXII:316283-316284
chrXII:316995-316996
chrXII:323896-323897
chrXII:324060-324061
chrXII:324221-324222
chrXII:324556-324557
chrXII:329722-329723
chrXII:329875-329876
chrXII:331288-331289
chrXII:331445-331446
chrXII:331637-331638
chrXII:331788-331789
chrXII:331947-331948
chrXII:343018-343019
chrXII:343412-343413
chrXII:343574-343575
chrXII:343745-343746
chrXII:344163-344164
chrXII:344825-344826
chrXII:344985-344986
chrXII:345312-345313
chrXII:345638-345639
chrXII:345786-345787
chrXII:349732-349733
chrXII:349909-349910
chrXII:351007-351008
chrXII:351355-351356
chrXII:360224-360225
chrXII:363161-363162
chrXII:363315-363316
chrXII:363467-363468
chrXII:365750-365751
chrXII:365925-365926
chrXII:377136-377137
chrXII:378188-378189
chrXII:378361-378362
chrXII:378530-378531
chrXII:378681-378682
chrXII:379022-379023
chrXII:380121-380122
chrXII:381035-381036
chrXII:381203-381204
chrXII:383998-383999
chrXII:384176-384177
chrXII:384339-384340
chrXII:384520-384521
chrXII:384947-384948
chrXII:389320-389321
chrXII:391328-391329
chrXII:391497-391498
chrXII:391895-391896
chrXII:392413-392414
chrXII:392574-392575
chrXII:395054-395055
chrXII:396157-396158
chrXII:396307-396308
chrXII:398194-398195
chrXII:398698-398699
chrXII:398872-398873
chrXII:399035-399036
chrXII:399660-399661
chrXII:399852-399853
chrXII:400004-400005
chrXII:402122-402123
chrXII:404027-404028
chrXII:406526-406527
chrXII:406670-406671
chrXII:406865-406866
chrXII:407345-407346
chrXII:407506-407507
chrXII:407650-407651
chrXII:408164-408165
chrXII:408420-408421
chrXII:408594-408595
chrXII:408758-408759
chrXII:409641-409642
chrXII:410918-410919
chrXII:412320-412321
chrXII:417864-417865
chrXII:418049-418050
chrXII:418652-418653
chrXII:419629-419630
chrXII:419945-419946
chrXII:422948-422949
chrXII:423282-423283
chrXII:425753-425754
chrXII:427341-427342
chrXII:428684-428685
chrXII:431636-431637
chrXII:432367-432368
chrXII:432530-432531
chrXII:434286-434287
chrXII:439691-439692
chrXII:445972-445973
chrXII:447987-447988
chrXII:448147-448148
chrXII:449020-449021
chrXII:450230-450231
chrXII:469734-469735
chrXII:491278-491279
chrXII:492752-492753
chrXII:495038-495039
chrXII:495624-495625
chrXII:496299-496300
chrXII:497511-497512
chrXII:500118-500119
chrXII:500884-500885
chrXII:501494-501495
chrXII:501817-501818
chrXII:502584-502585
chrXII:502746-502747
chrXII:504425-504426
chrXII:504586-504587
chrXII:504749-504750
chrXII:504911-504912
chrXII:505081-505082
chrXII:506745-506746
chrXII:506915-506916
chrXII:509635-509636
chrXII:509795-509796
chrXII:509966-509967
chrXII:517023-517024
chrXII:517344-517345
chrXII:517518-517519
chrXII:517700-517701
chrXII:518284-518285
chrXII:518446-518447
chrXII:519409-519410
chrXII:522083-522084
chrXII:522665-522666
chrXII:522835-522836
chrXII:523778-523779
chrXII:523927-523928
chrXII:524066-524067
chrXII:524270-524271
chrXII:525067-525068
chrXII:525537-525538
chrXII:525680-525681
chrXII:527703-527704
chrXII:528429-528430
chrXII:529731-529732
chrXII:530223-530224
chrXII:532214-532215
chrXII:533135-533136
chrXII:533295-533296
chrXII:534228-534229
chrXII:537272-537273
chrXII:537442-537443
chrXII:537613-537614
chrXII:540079-540080
chrXII:542796-542797
chrXII:546273-546274
chrXII:549516-549517
chrXII:551689-551690
chrXII:551854-551855
chrXII:552290-552291
chrXII:552449-552450
chrXII:552610-552611
chrXII:554021-554022
chrXII:554190-554191
chrXII:555609-555610
chrXII:556954-556955
chrXII:557118-557119
chrXII:557281-557282
chrXII:557774-557775
chrXII:558887-558888
chrXII:559990-559991
chrXII:561548-561549
chrXII:562315-562316
chrXII:562795-562796
chrXII:563105-563106
chrXII:565147-565148
chrXII:566097-566098
chrXII:566267-566268
chrXII:567555-567556
chrXII:567736-567737
chrXII:568789-568790
chrXII:570225-570226
chrXII:571360-571361
chrXII:572867-572868
chrXII:580458-580459
chrXII:580618-580619
chrXII:580899-580900
chrXII:581584-581585
chrXII:581747-581748
chrXII:584927-584928
chrXII:586535-586536
chrXII:586729-586730
chrXII:589693-589694
chrXII:590860-590861
chrXII:593477-593478
chrXII:605950-605951
chrXII:607939-607940
chrXII:608088-608089
chrXII:608854-608855
chrXII:609368-609369
chrXII:609964-609965
chrXII:612609-612610
chrXII:614741-614742
chrXII:614906-614907
chrXII:619284-619285
chrXII:620463-620464
chrXII:620615-620616
chrXII:622231-622232
chrXII:623764-623765
chrXII:624343-624344
chrXII:626579-626580
chrXII:626737-626738
chrXII:626910-626911
chrXII:627325-627326
chrXII:630198-630199
chrXII:631111-631112
chrXII:631742-631743
chrXII:642765-642766
chrXII:643547-643548
chrXII:644377-644378
chrXII:647252-647253
chrXII:650229-650230
chrXII:655218-655219
chrXII:655393-655394
chrXII:655500-655501
chrXII:655661-655662
chrXII:657299-657300
chrXII:661866-661867
chrXII:662546-662547
chrXII:662686-662687
chrXII:665343-665344
chrXII:665495-665496
chrXII:668219-668220
chrXII:668581-668582
chrXII:669501-669502
chrXII:670447-670448
chrXII:676228-676229
chrXII:679595-679596
chrXII:679757-679758
chrXII:679926-679927
chrXII:680201-680202
chrXII:684818-684819
chrXII:685916-685917
chrXII:686082-686083
chrXII:686723-686724
chrXII:686873-686874
chrXII:687044-687045
chrXII:687209-687210
chrXII:689668-689669
chrXII:691263-691264
chrXII:691892-691893
chrXII:692051-692052
chrXII:692371-692372
chrXII:693580-693581
chrXII:693727-693728
chrXII:696402-696403
chrXII:696570-696571
chrXII:696731-696732
chrXII:697532-697533
chrXII:699264-699265
chrXII:700212-700213
chrXII:700388-700389
chrXII:700816-700817
chrXII:702544-702545
chrXII:706463-706464
chrXII:706738-706739
chrXII:707568-707569
chrXII:708673-708674
chrXII:713677-713678
chrXII:714052-714053
chrXII:714207-714208
chrXII:714538-714539
chrXII:714869-714870
chrXII:715457-715458
chrXII:718962-718963
chrXII:719124-719125
chrXII:719286-719287
chrXII:719838-719839
chrXII:720017-720018
chrXII:720213-720214
chrXII:720365-720366
chrXII:722080-722081
chrXII:722221-722222
chrXII:735493-735494
chrXII:740986-740987
chrXII:741168-741169
chrXII:741335-741336
chrXII:743045-743046
chrXII:743207-743208
chrXII:743366-743367
chrXII:743523-743524
chrXII:744812-744813
chrXII:745935-745936
chrXII:746873-746874
chrXII:747034-747035
chrXII:751430-751431
chrXII:751596-751597
chrXII:755957-755958
chrXII:756085-756086
chrXII:758271-758272
chrXII:760193-760194
chrXII:761651-761652
chrXII:766764-766765
chrXII:766955-766956
chrXII:767108-767109
chrXII:769696-769697
chrXII:770393-770394
chrXII:771376-771377
chrXII:771517-771518
chrXII:773148-773149
chrXII:776776-776777
chrXII:776978-776979
chrXII:777148-777149
chrXII:777478-777479
chrXII:777827-777828
chrXII:778102-778103
chrXII:778593-778594
chrXII:778752-778753
chrXII:779366-779367
chrXII:788166-788167
chrXII:788349-788350
chrXII:788926-788927
chrXII:791563-791564
chrXII:802042-802043
chrXII:804795-804796
chrXII:804946-804947
chrXII:805128-805129
chrXII:805858-805859
chrXII:806017-806018
chrXII:810617-810618
chrXII:811565-811566
chrXII:811726-811727
chrXII:814718-814719
chrXII:816965-816966
chrXII:824624-824625
chrXII:825067-825068
chrXII:826151-826152
chrXII:827407-827408
chrXII:832119-832120
chrXII:834578-834579
chrXII:834731-834732
chrXII:834893-834894
chrXII:837136-837137
chrXII:837326-837327
chrXII:840442-840443
chrXII:840590-840591
chrXII:840752-840753
chrXII:841500-841501
chrXII:841654-841655
chrXII:843277-843278
chrXII:843439-843440
chrXII:843598-843599
chrXII:846219-846220
chrXII:848575-848576
chrXII:848768-848769
chrXII:849491-849492
chrXII:850544-850545
chrXII:850702-850703
chrXII:850864-850865
chrXII:851023-851024
chrXII:851199-851200
chrXII:853625-853626
chrXII:857717-857718
chrXII:858301-858302
chrXII:862107-862108
chrXII:862270-862271
chrXII:862726-862727
chrXII:862901-862902
chrXII:863070-863071
chrXII:864912-864913
chrXII:865063-865064
chrXII:866675-866676
chrXII:867597-867598
chrXII:869427-869428
chrXII:870877-870878
chrXII:871018-871019
chrXII:871180-871181
chrXII:871351-871352
chrXII:874280-874281
chrXII:874461-874462
chrXII:875100-875101
chrXII:879740-879741
chrXII:879901-879902
chrXII:880071-880072
chrXII:883796-883797
chrXII:885746-885747
chrXII:885911-885912
chrXII:886072-886073
chrXII:891112-891113
chrXII:892352-892353
chrXII:893106-893107
chrXII:893248-893249
chrXII:893650-893651
chrXII:893811-893812
chrXII:893974-893975
chrXII:896673-896674
chrXII:898292-898293
chrXII:902182-902183
chrXII:907237-907238
chrXII:907867-907868
chrXII:909307-909308
chrXII:910307-910308
chrXII:911826-911827
chrXII:912146-912147
chrXII:912308-912309
chrXII:912739-912740
chrXII:914723-914724
chrXII:916777-916778
chrXII:918042-918043
chrXII:924285-924286
chrXII:926042-926043
chrXII:926438-926439
chrXII:926823-926824
chrXII:928793-928794
chrXII:928949-928950
chrXII:929105-929106
chrXII:929991-929992
chrXII:930165-930166
chrXII:933182-933183
chrXII:936250-936251
chrXII:936553-936554
chrXII:936712-936713
chrXII:937861-937862
chrXII:938019-938020
chrXII:938196-938197
chrXII:938554-938555
chrXII:939763-939764
chrXII:942799-942800
chrXII:944162-944163
chrXII:946379-946380
chrXII:947388-947389
chrXII:949195-949196
chrXII:953533-953534
chrXII:957643-957644
chrXII:958411-958412
chrXII:958575-958576
chrXII:958747-958748
chrXII:959705-959706
chrXII:959876-959877
chrXII:960564-960565
chrXII:961658-961659
chrXII:962098-962099
chrXII:963780-963781
chrXII:963937-963938
chrXII:966673-966674
chrXII:973580-973581
chrXII:973916-973917
chrXII:974081-974082
chrXII:981504-981505
chrXII:982000-982001
chrXII:982177-982178
chrXII:982346-982347
chrXII:982511-982512
chrXII:983600-983601
chrXII:986663-986664
chrXII:986831-986832
chrXII:987102-987103
chrXII:987279-987280
chrXII:987949-987950
chrXII:988568-988569
chrXII:993369-993370
chrXII:994024-994025
chrXII:997773-997774
chrXII:1000808-1000809
chrXII:1000968-1000969
chrXII:1010204-1010205
chrXII:1010734-1010735
chrXII:1011103-1011104
chrXII:1013584-1013585
chrXII:1013736-1013737
chrXII:1014633-1014634
chrXII:1014803-1014804
chrXII:1014973-1014974
chrXII:1015785-1015786
chrXII:1016283-1016284
chrXII:1018575-1018576
chrXII:1021096-1021097
chrXII:1021246-1021247
chrXII:1021744-1021745
chrXII:1022088-1022089
chrXII:1022526-1022527
chrXII:1022694-1022695
chrXII:1022867-1022868
chrXII:1029063-1029064
chrXII:1029204-1029205
chrXII:1029389-1029390
chrXII:1030068-1030069
chrXII:1030232-1030233
chrXII:1030424-1030425
chrXII:1031007-1031008
chrXII:1031884-1031885
chrXII:1032831-1032832
chrXII:1035433-1035434
chrXII:1035596-1035597
chrXII:1035766-1035767
chrXII:1055089-1055090
chrXII:1056739-1056740
chrXII:1057348-1057349
chrXII:1057512-1057513
chrXII:1058902-1058903
chrXII:1060696-1060697
chrXII:1060858-1060859
chrXII:1062230-1062231
chrXII:1062396-1062397
chrXII:1063920-1063921
chrXII:1064049-1064050
chrXII:1065066-1065067
chrXII:1066721-1066722
chrXIII:5761-5762
chrXIII:5909-5910
chrXIII:10463-10464
chrXIII:11817-11818
chrXIII:14208-14209
chrXIII:14554-14555
chrXIII:19112-19113
chrXIII:19458-19459
chrXIII:19608-19609
chrXIII:19768-19769
chrXIII:20451-20452
chrXIII:21175-21176
chrXIII:21333-21334
chrXIII:22310-22311
chrXIII:22470-22471
chrXIII:22812-22813
chrXIII:23004-23005
chrXIII:23170-23171
chrXIII:23305-23306
chrXIII:23505-23506
chrXIII:23665-23666
chrXIII:24186-24187
chrXIII:25314-25315
chrXIII:29381-29382
chrXIII:30726-30727
chrXIII:32078-32079
chrXIII:32264-32265
chrXIII:32953-32954
chrXIII:34307-34308
chrXIII:34486-34487
chrXIII:34654-34655
chrXIII:36049-36050
chrXIII:39077-39078
chrXIII:41793-41794
chrXIII:42279-42280
chrXIII:42430-42431
chrXIII:42738-42739
chrXIII:43068-43069
chrXIII:44043-44044
chrXIII:44205-44206
chrXIII:44372-44373
chrXIII:44523-44524
chrXIII:44676-44677
chrXIII:45068-45069
chrXIII:45253-45254
chrXIII:45600-45601
chrXIII:45753-45754
chrXIII:46311-46312
chrXIII:47160-47161
chrXIII:47467-47468
chrXIII:47685-47686
chrXIII:50785-50786
chrXIII:50961-50962
chrXIII:51948-51949
chrXIII:52291-52292
chrXIII:53451-53452
chrXIII:54196-54197
chrXIII:54371-54372
chrXIII:56070-56071
chrXIII:57192-57193
chrXIII:57355-57356
chrXIII:58326-58327
chrXIII:58501-58502
chrXIII:58664-58665
chrXIII:59095-59096
chrXIII:61616-61617
chrXIII:61786-61787
chrXIII:61944-61945
chrXIII:64658-64659
chrXIII:65756-65757
chrXIII:66579-66580
chrXIII:67363-67364
chrXIII:68653-68654
chrXIII:68830-68831
chrXIII:73293-73294
chrXIII:76285-76286
chrXIII:77972-77973
chrXIII:78163-78164
chrXIII:78989-78990
chrXIII:79147-79148
chrXIII:79311-79312
chrXIII:80099-80100
chrXIII:80273-80274
chrXIII:80637-80638
chrXIII:80967-80968
chrXIII:81746-81747
chrXIII:81905-81906
chrXIII:82075-82076
chrXIII:82667-82668
chrXIII:83112-83113
chrXIII:83272-83273
chrXIII:83946-83947
chrXIII:90371-90372
chrXIII:92412-92413
chrXIII:94198-94199
chrXIII:94482-94483
chrXIII:94633-94634
chrXIII:94953-94954
chrXIII:95104-95105
chrXIII:95278-95279
chrXIII:96262-96263
chrXIII:96961-96962
chrXIII:97117-97118
chrXIII:97297-97298
chrXIII:97911-97912
chrXIII:98238-98239
chrXIII:98564-98565
chrXIII:98722-98723
chrXIII:98875-98876
chrXIII:99069-99070
chrXIII:99213-99214
chrXIII:100659-100660
chrXIII:100839-100840
chrXIII:101852-101853
chrXIII:102043-102044
chrXIII:105020-105021
chrXIII:105803-105804
chrXIII:105991-105992
chrXIII:108020-108021
chrXIII:108328-108329
chrXIII:108490-108491
chrXIII:108750-108751
chrXIII:108908-108909
chrXIII:109067-109068
chrXIII:110625-110626
chrXIII:111194-111195
chrXIII:111373-111374
chrXIII:111514-111515
chrXIII:112612-112613
chrXIII:112750-112751
chrXIII:112949-112950
chrXIII:115739-115740
chrXIII:120066-120067
chrXIII:120662-120663
chrXIII:120834-120835
chrXIII:120995-120996
chrXIII:121180-121181
chrXIII:121301-121302
chrXIII:123852-123853
chrXIII:124004-124005
chrXIII:125129-125130
chrXIII:125300-125301
chrXIII:126109-126110
chrXIII:126275-126276
chrXIII:127526-127527
chrXIII:129366-129367
chrXIII:130780-130781
chrXIII:130930-130931
chrXIII:131430-131431
chrXIII:135189-135190
chrXIII:135496-135497
chrXIII:135650-135651
chrXIII:137682-137683
chrXIII:137831-137832
chrXIII:139672-139673
chrXIII:139844-139845
chrXIII:140007-140008
chrXIII:140453-140454
chrXIII:140617-140618
chrXIII:141606-141607
chrXIII:141775-141776
chrXIII:142191-142192
chrXIII:142362-142363
chrXIII:142514-142515
chrXIII:142826-142827
chrXIII:143001-143002
chrXIII:143159-143160
chrXIII:144177-144178
chrXIII:144348-144349
chrXIII:144879-144880
chrXIII:145049-145050
chrXIII:145250-145251
chrXIII:145384-145385
chrXIII:145558-145559
chrXIII:145742-145743
chrXIII:145916-145917
chrXIII:150492-150493
chrXIII:152558-152559
chrXIII:152743-152744
chrXIII:154815-154816
chrXIII:155088-155089
chrXIII:156081-156082
chrXIII:157389-157390
chrXIII:157752-157753
chrXIII:160296-160297
chrXIII:160464-160465
chrXIII:160631-160632
chrXIII:162589-162590
chrXIII:165740-165741
chrXIII:166598-166599
chrXIII:167293-167294
chrXIII:167894-167895
chrXIII:168320-168321
chrXIII:170554-170555
chrXIII:171556-171557
chrXIII:171726-171727
chrXIII:172812-172813
chrXIII:172963-172964
chrXIII:177821-177822
chrXIII:177969-177970
chrXIII:178141-178142
chrXIII:179060-179061
chrXIII:179237-179238
chrXIII:181000-181001
chrXIII:181434-181435
chrXIII:181609-181610
chrXIII:182192-182193
chrXIII:183081-183082
chrXIII:184110-184111
chrXIII:190394-190395
chrXIII:191044-191045
chrXIII:191187-191188
chrXIII:191693-191694
chrXIII:191874-191875
chrXIII:192187-192188
chrXIII:192357-192358
chrXIII:193974-193975
chrXIII:194143-194144
chrXIII:194336-194337
chrXIII:195242-195243
chrXIII:195454-195455
chrXIII:195613-195614
chrXIII:195760-195761
chrXIII:196667-196668
chrXIII:203529-203530
chrXIII:204191-204192
chrXIII:204629-204630
chrXIII:204928-204929
chrXIII:205096-205097
chrXIII:205820-205821
chrXIII:208147-208148
chrXIII:208290-208291
chrXIII:208452-208453
chrXIII:208838-208839
chrXIII:213776-213777
chrXIII:213927-213928
chrXIII:215509-215510
chrXIII:215837-215838
chrXIII:215978-215979
chrXIII:216440-216441
chrXIII:216599-216600
chrXIII:216765-216766
chrXIII:217328-217329
chrXIII:217498-217499
chrXIII:217659-217660
chrXIII:218169-218170
chrXIII:220851-220852
chrXIII:223167-223168
chrXIII:223371-223372
chrXIII:223669-223670
chrXIII:225033-225034
chrXIII:225184-225185
chrXIII:227674-227675
chrXIII:227842-227843
chrXIII:228003-228004
chrXIII:228500-228501
chrXIII:230244-230245
chrXIII:230387-230388
chrXIII:230572-230573
chrXIII:231500-231501
chrXIII:231646-231647
chrXIII:233051-233052
chrXIII:233487-233488
chrXIII:233658-233659
chrXIII:233831-233832
chrXIII:234005-234006
chrXIII:235563-235564
chrXIII:237078-237079
chrXIII:237236-237237
chrXIII:239731-239732
chrXIII:240767-240768
chrXIII:242047-242048
chrXIII:242217-242218
chrXIII:242847-242848
chrXIII:243012-243013
chrXIII:243262-243263
chrXIII:243420-243421
chrXIII:243742-243743
chrXIII:244837-244838
chrXIII:244978-244979
chrXIII:247226-247227
chrXIII:248354-248355
chrXIII:248535-248536
chrXIII:255584-255585
chrXIII:259389-259390
chrXIII:259542-259543
chrXIII:260756-260757
chrXIII:260931-260932
chrXIII:265628-265629
chrXIII:265931-265932
chrXIII:267124-267125
chrXIII:267281-267282
chrXIII:267422-267423
chrXIII:269440-269441
chrXIII:270333-270334
chrXIII:273579-273580
chrXIII:273731-273732
chrXIII:274316-274317
chrXIII:274464-274465
chrXIII:275372-275373
chrXIII:275512-275513
chrXIII:276181-276182
chrXIII:276342-276343
chrXIII:277969-277970
chrXIII:278761-278762
chrXIII:278932-278933
chrXIII:279118-279119
chrXIII:279272-279273
chrXIII:290498-290499
chrXIII:294734-294735
chrXIII:295616-295617
chrXIII:295939-295940
chrXIII:296266-296267
chrXIII:296412-296413
chrXIII:296589-296590
chrXIII:296764-296765
chrXIII:301422-301423
chrXIII:303166-303167
chrXIII:303367-303368
chrXIII:303503-303504
chrXIII:304119-304120
chrXIII:305482-305483
chrXIII:307404-307405
chrXIII:307556-307557
chrXIII:307756-307757
chrXIII:308114-308115
chrXIII:308447-308448
chrXIII:310589-310590
chrXIII:311842-311843
chrXIII:312459-312460
chrXIII:312630-312631
chrXIII:312790-312791
chrXIII:312932-312933
chrXIII:316096-316097
chrXIII:318873-318874
chrXIII:319035-319036
chrXIII:320827-320828
chrXIII:321357-321358
chrXIII:322122-322123
chrXIII:322954-322955
chrXIII:324388-324389
chrXIII:324524-324525
chrXIII:329521-329522
chrXIII:330040-330041
chrXIII:336832-336833
chrXIII:336978-336979
chrXIII:338280-338281
chrXIII:343338-343339
chrXIII:346105-346106
chrXIII:346266-346267
chrXIII:354217-354218
chrXIII:359429-359430
chrXIII:359608-359609
chrXIII:359786-359787
chrXIII:363503-363504
chrXIII:365749-365750
chrXIII:365911-365912
chrXIII:366553-366554
chrXIII:366715-366716
chrXIII:367692-367693
chrXIII:368522-368523
chrXIII:369186-369187
chrXIII:369522-369523
chrXIII:369982-369983
chrXIII:370165-370166
chrXIII:370326-370327
chrXIII:370944-370945
chrXIII:374225-374226
chrXIII:378747-378748
chrXIII:382385-382386
chrXIII:383148-383149
chrXIII:383658-383659
chrXIII:387658-387659
chrXIII:389711-389712
chrXIII:389872-389873
chrXIII:391850-391851
chrXIII:392001-392002
chrXIII:392145-392146
chrXIII:392943-392944
chrXIII:397552-397553
chrXIII:399283-399284
chrXIII:401162-401163
chrXIII:402099-402100
chrXIII:402260-402261
chrXIII:402712-402713
chrXIII:406488-406489
chrXIII:406671-406672
chrXIII:406842-406843
chrXIII:407333-407334
chrXIII:407490-407491
chrXIII:407952-407953
chrXIII:410569-410570
chrXIII:410944-410945
chrXIII:411282-411283
chrXIII:412548-412549
chrXIII:412709-412710
chrXIII:413131-413132
chrXIII:419910-419911
chrXIII:421325-421326
chrXIII:421490-421491
chrXIII:421652-421653
chrXIII:424189-424190
chrXIII:424357-424358
chrXIII:424529-424530
chrXIII:425991-425992
chrXIII:426153-426154
chrXIII:428998-428999
chrXIII:435429-435430
chrXIII:435591-435592
chrXIII:437021-437022
chrXIII:443721-443722
chrXIII:444382-444383
chrXIII:444502-444503
chrXIII:444660-444661
chrXIII:444848-444849
chrXIII:445614-445615
chrXIII:453348-453349
chrXIII:454371-454372
chrXIII:454986-454987
chrXIII:455154-455155
chrXIII:456190-456191
chrXIII:456853-456854
chrXIII:460963-460964
chrXIII:461957-461958
chrXIII:462130-462131
chrXIII:462314-462315
chrXIII:462466-462467
chrXIII:466338-466339
chrXIII:480009-480010
chrXIII:481016-481017
chrXIII:481194-481195
chrXIII:486779-486780
chrXIII:486940-486941
chrXIII:487407-487408
chrXIII:487568-487569
chrXIII:490272-490273
chrXIII:492850-492851
chrXIII:493010-493011
chrXIII:493322-493323
chrXIII:493465-493466
chrXIII:494242-494243
chrXIII:494424-494425
chrXIII:494599-494600
chrXIII:494954-494955
chrXIII:495127-495128
chrXIII:495783-495784
chrXIII:497281-497282
chrXIII:501122-501123
chrXIII:501880-501881
chrXIII:502161-502162
chrXIII:502330-502331
chrXIII:502484-502485
chrXIII:502634-502635
chrXIII:502794-502795
chrXIII:502985-502986
chrXIII:503146-503147
chrXIII:503327-503328
chrXIII:503935-503936
chrXIII:504096-504097
chrXIII:504271-504272
chrXIII:504413-504414
chrXIII:504595-504596
chrXIII:505536-505537
chrXIII:510175-510176
chrXIII:512960-512961
chrXIII:514616-514617
chrXIII:514985-514986
chrXIII:515137-515138
chrXIII:518109-518110
chrXIII:518750-518751
chrXIII:518913-518914
chrXIII:519838-519839
chrXIII:520182-520183
chrXIII:521655-521656
chrXIII:521809-521810
chrXIII:523068-523069
chrXIII:523230-523231
chrXIII:523403-523404
chrXIII:523688-523689
chrXIII:524017-524018
chrXIII:524554-524555
chrXIII:525312-525313
chrXIII:525473-525474
chrXIII:527816-527817
chrXIII:527983-527984
chrXIII:531291-531292
chrXIII:531737-531738
chrXIII:534561-534562
chrXIII:534975-534976
chrXIII:535139-535140
chrXIII:535298-535299
chrXIII:536400-536401
chrXIII:539875-539876
chrXIII:540043-540044
chrXIII:543663-543664
chrXIII:543837-543838
chrXIII:544625-544626
chrXIII:544995-544996
chrXIII:545339-545340
chrXIII:547860-547861
chrXIII:548021-548022
chrXIII:548814-548815
chrXIII:548975-548976
chrXIII:549123-549124
chrXIII:554218-554219
chrXIII:555693-555694
chrXIII:558370-558371
chrXIII:563117-563118
chrXIII:563437-563438
chrXIII:568932-568933
chrXIII:569934-569935
chrXIII:570632-570633
chrXIII:571351-571352
chrXIII:571679-571680
chrXIII:573271-573272
chrXIII:573453-573454
chrXIII:574151-574152
chrXIII:574298-574299
chrXIII:574466-574467
chrXIII:575068-575069
chrXIII:575245-575246
chrXIII:575398-575399
chrXIII:576757-576758
chrXIII:577107-577108
chrXIII:577264-577265
chrXIII:578050-578051
chrXIII:582854-582855
chrXIII:583211-583212
chrXIII:583367-583368
chrXIII:583536-583537
chrXIII:583688-583689
chrXIII:583857-583858
chrXIII:585966-585967
chrXIII:586151-586152
chrXIII:586311-586312
chrXIII:587035-587036
chrXIII:591744-591745
chrXIII:592545-592546
chrXIII:592710-592711
chrXIII:593721-593722
chrXIII:594916-594917
chrXIII:595070-595071
chrXIII:595887-595888
chrXIII:598790-598791
chrXIII:599124-599125
chrXIII:602237-602238
chrXIII:602398-602399
chrXIII:606267-606268
chrXIII:606609-606610
chrXIII:606790-606791
chrXIII:616816-616817
chrXIII:616982-616983
chrXIII:617349-617350
chrXIII:618058-618059
chrXIII:619921-619922
chrXIII:620089-620090
chrXIII:620268-620269
chrXIII:620440-620441
chrXIII:627537-627538
chrXIII:628360-628361
chrXIII:628540-628541
chrXIII:629203-629204
chrXIII:629390-629391
chrXIII:629529-629530
chrXIII:631148-631149
chrXIII:631641-631642
chrXIII:631810-631811
chrXIII:631973-631974
chrXIII:635333-635334
chrXIII:635635-635636
chrXIII:638525-638526
chrXIII:638708-638709
chrXIII:638868-638869
chrXIII:639028-639029
chrXIII:640390-640391
chrXIII:641691-641692
chrXIII:643037-643038
chrXIII:644862-644863
chrXIII:645034-645035
chrXIII:645223-645224
chrXIII:645847-645848
chrXIII:647109-647110
chrXIII:647741-647742
chrXIII:650221-650222
chrXIII:658832-658833
chrXIII:659032-659033
chrXIII:659206-659207
chrXIII:659679-659680
chrXIII:659854-659855
chrXIII:660013-660014
chrXIII:660195-660196
chrXIII:660353-660354
chrXIII:664836-664837
chrXIII:664990-664991
chrXIII:668812-668813
chrXIII:669322-669323
chrXIII:671180-671181
chrXIII:680784-680785
chrXIII:683295-683296
chrXIII:683453-683454
chrXIII:683616-683617
chrXIII:683776-683777
chrXIII:684775-684776
chrXIII:687087-687088
chrXIII:687692-687693
chrXIII:688648-688649
chrXIII:692288-692289
chrXIII:692463-692464
chrXIII:692963-692964
chrXIII:693551-693552
chrXIII:693723-693724
chrXIII:693897-693898
chrXIII:694055-694056
chrXIII:694786-694787
chrXIII:694934-694935
chrXIII:695095-695096
chrXIII:695847-695848
chrXIII:696030-696031
chrXIII:696325-696326
chrXIII:696487-696488
chrXIII:696951-696952
chrXIII:697115-697116
chrXIII:697595-697596
chrXIII:700350-700351
chrXIII:700498-700499
chrXIII:702086-702087
chrXIII:704467-704468
chrXIII:705748-705749
chrXIII:705899-705900
chrXIII:706379-706380
chrXIII:706538-706539
chrXIII:707293-707294
chrXIII:714796-714797
chrXIII:715081-715082
chrXIII:715837-715838
chrXIII:716721-716722
chrXIII:716892-716893
chrXIII:717052-717053
chrXIII:717204-717205
chrXIII:719370-719371
chrXIII:719511-719512
chrXIII:720466-720467
chrXIII:720875-720876
chrXIII:721769-721770
chrXIII:721917-721918
chrXIII:722220-722221
chrXIII:722799-722800
chrXIII:723730-723731
chrXIII:725121-725122
chrXIII:730827-730828
chrXIII:731763-731764
chrXIII:733534-733535
chrXIII:733709-733710
chrXIII:735610-735611
chrXIII:735781-735782
chrXIII:736390-736391
chrXIII:736547-736548
chrXIII:738469-738470
chrXIII:739203-739204
chrXIII:742059-742060
chrXIII:742260-742261
chrXIII:742381-742382
chrXIII:742553-742554
chrXIII:743007-743008
chrXIII:743170-743171
chrXIII:743451-743452
chrXIII:745474-745475
chrXIII:745636-745637
chrXIII:746446-746447
chrXIII:746606-746607
chrXIII:746765-746766
chrXIII:746970-746971
chrXIII:749691-749692
chrXIII:750125-750126
chrXIII:750417-750418
chrXIII:752647-752648
chrXIII:754206-754207
chrXIII:757462-757463
chrXIII:757611-757612
chrXIII:761505-761506
chrXIII:765298-765299
chrXIII:767229-767230
chrXIII:767396-767397
chrXIII:767569-767570
chrXIII:768929-768930
chrXIII:769291-769292
chrXIII:769611-769612
chrXIII:771359-771360
chrXIII:773412-773413
chrXIII:776019-776020
chrXIII:778637-778638
chrXIII:778790-778791
chrXIII:783818-783819
chrXIII:783970-783971
chrXIII:784721-784722
chrXIII:786488-786489
chrXIII:787273-787274
chrXIII:793259-793260
chrXIII:794327-794328
chrXIII:794476-794477
chrXIII:795083-795084
chrXIII:795236-795237
chrXIII:795969-795970
chrXIII:796312-796313
chrXIII:797722-797723
chrXIII:800290-800291
chrXIII:803890-803891
chrXIII:804047-804048
chrXIII:804230-804231
chrXIII:805671-805672
chrXIII:805866-805867
chrXIII:806000-806001
chrXIII:807072-807073
chrXIII:807906-807907
chrXIII:808057-808058
chrXIII:809136-809137
chrXIII:811335-811336
chrXIII:813317-813318
chrXIII:813602-813603
chrXIII:813780-813781
chrXIII:813951-813952
chrXIII:815113-815114
chrXIII:817928-817929
chrXIII:819020-819021
chrXIII:819358-819359
chrXIII:819639-819640
chrXIII:819756-819757
chrXIII:820210-820211
chrXIII:820368-820369
chrXIII:820546-820547
chrXIII:820718-820719
chrXIII:820885-820886
chrXIII:821534-821535
chrXIII:822364-822365
chrXIII:823595-823596
chrXIII:826077-826078
chrXIII:826393-826394
chrXIII:826564-826565
chrXIII:827026-827027
chrXIII:827504-827505
chrXIII:827821-827822
chrXIII:828988-828989
chrXIII:831233-831234
chrXIII:834932-834933
chrXIII:835082-835083
chrXIII:835370-835371
chrXIII:835524-835525
chrXIII:836268-836269
chrXIII:836623-836624
chrXIII:837174-837175
chrXIII:841183-841184
chrXIII:841346-841347
chrXIII:842136-842137
chrXIII:843715-843716
chrXIII:845022-845023
chrXIII:845170-845171
chrXIII:846107-846108
chrXIII:846281-846282
chrXIII:846422-846423
chrXIII:846590-846591
chrXIII:848314-848315
chrXIII:848890-848891
chrXIII:850793-850794
chrXIII:851078-851079
chrXIII:856277-856278
chrXIII:856437-856438
chrXIII:856607-856608
chrXIII:857183-857184
chrXIII:857789-857790
chrXIII:857952-857953
chrXIII:859767-859768
chrXIII:860311-860312
chrXIII:863234-863235
chrXIII:866243-866244
chrXIII:868486-868487
chrXIII:868658-868659
chrXIII:869297-869298
chrXIII:869466-869467
chrXIII:869647-869648
chrXIII:873033-873034
chrXIII:873224-873225
chrXIII:873696-873697
chrXIII:873856-873857
chrXIII:874020-874021
chrXIII:874182-874183
chrXIII:875051-875052
chrXIII:875226-875227
chrXIII:875515-875516
chrXIII:875852-875853
chrXIII:879471-879472
chrXIII:883840-883841
chrXIII:890032-890033
chrXIII:891223-891224
chrXIII:891667-891668
chrXIII:891825-891826
chrXIII:891988-891989
chrXIII:892165-892166
chrXIII:895736-895737
chrXIII:895897-895898
chrXIII:896208-896209
chrXIII:896363-896364
chrXIII:896503-896504
chrXIII:896679-896680
chrXIII:897100-897101
chrXIII:898591-898592
chrXIII:898762-898763
chrXIII:898943-898944
chrXIII:899606-899607
chrXIII:899929-899930
chrXIII:900630-900631
chrXIII:901690-901691
chrXIII:911713-911714
chrXIII:911862-911863
chrXIII:912031-912032
chrXIII:919983-919984
chrXIII:920494-920495
chrXIV:7501-7502
chrXIV:7669-7670
chrXIV:7822-7823
chrXIV:7962-7963
chrXIV:8120-8121
chrXIV:8401-8402
chrXIV:8559-8560
chrXIV:8712-8713
chrXIV:8862-8863
chrXIV:11333-11334
chrXIV:11656-11657
chrXIV:14007-14008
chrXIV:14167-14168
chrXIV:15925-15926
chrXIV:18797-18798
chrXIV:18957-18958
chrXIV:19117-19118
chrXIV:21358-21359
chrXIV:21956-21957
chrXIV:22290-22291
chrXIV:22451-22452
chrXIV:22624-22625
chrXIV:23246-23247
chrXIV:24068-24069
chrXIV:25817-25818
chrXIV:28189-28190
chrXIV:28360-28361
chrXIV:30177-30178
chrXIV:31022-31023
chrXIV:31178-31179
chrXIV:32266-32267
chrXIV:32418-32419
chrXIV:33872-33873
chrXIV:34028-34029
chrXIV:34732-34733
chrXIV:37828-37829
chrXIV:40036-40037
chrXIV:40204-40205
chrXIV:40375-40376
chrXIV:40819-40820
chrXIV:40989-40990
chrXIV:41628-41629
chrXIV:43928-43929
chrXIV:44068-44069
chrXIV:47352-47353
chrXIV:48985-48986
chrXIV:51310-51311
chrXIV:51492-51493
chrXIV:51656-51657
chrXIV:52244-52245
chrXIV:52411-52412
chrXIV:52838-52839
chrXIV:53012-53013
chrXIV:53189-53190
chrXIV:53366-53367
chrXIV:57512-57513
chrXIV:57677-57678
chrXIV:58337-58338
chrXIV:58489-58490
chrXIV:59159-59160
chrXIV:59299-59300
chrXIV:65434-65435
chrXIV:66650-66651
chrXIV:66810-66811
chrXIV:67127-67128
chrXIV:67457-67458
chrXIV:74592-74593
chrXIV:74955-74956
chrXIV:75772-75773
chrXIV:76083-76084
chrXIV:76401-76402
chrXIV:77024-77025
chrXIV:79373-79374
chrXIV:79564-79565
chrXIV:79887-79888
chrXIV:80051-80052
chrXIV:82260-82261
chrXIV:82409-82410
chrXIV:83492-83493
chrXIV:83664-83665
chrXIV:84661-84662
chrXIV:84955-84956
chrXIV:85456-85457
chrXIV:85617-85618
chrXIV:85809-85810
chrXIV:85985-85986
chrXIV:86418-86419
chrXIV:86579-86580
chrXIV:86735-86736
chrXIV:86906-86907
chrXIV:87063-87064
chrXIV:90213-90214
chrXIV:90374-90375
chrXIV:90536-90537
chrXIV:91209-91210
chrXIV:91339-91340
chrXIV:92918-92919
chrXIV:97541-97542
chrXIV:97871-97872
chrXIV:98053-98054
chrXIV:98202-98203
chrXIV:98373-98374
chrXIV:98722-98723
chrXIV:98884-98885
chrXIV:99034-99035
chrXIV:100675-100676
chrXIV:100834-100835
chrXIV:101199-101200
chrXIV:103549-103550
chrXIV:104309-104310
chrXIV:104478-104479
chrXIV:109672-109673
chrXIV:109834-109835
chrXIV:110010-110011
chrXIV:110159-110160
chrXIV:116156-116157
chrXIV:118320-118321
chrXIV:123053-123054
chrXIV:123196-123197
chrXIV:124261-124262
chrXIV:136243-136244
chrXIV:136393-136394
chrXIV:138736-138737
chrXIV:141141-141142
chrXIV:141312-141313
chrXIV:144920-144921
chrXIV:145082-145083
chrXIV:145891-145892
chrXIV:146054-146055
chrXIV:146217-146218
chrXIV:146377-146378
chrXIV:148393-148394
chrXIV:148588-148589
chrXIV:148729-148730
chrXIV:151634-151635
chrXIV:155402-155403
chrXIV:159899-159900
chrXIV:160825-160826
chrXIV:164765-164766
chrXIV:164931-164932
chrXIV:165102-165103
chrXIV:166479-166480
chrXIV:166652-166653
chrXIV:170356-170357
chrXIV:170514-170515
chrXIV:171911-171912
chrXIV:172074-172075
chrXIV:176597-176598
chrXIV:180790-180791
chrXIV:182905-182906
chrXIV:183072-183073
chrXIV:183549-183550
chrXIV:183708-183709
chrXIV:183859-183860
chrXIV:184008-184009
chrXIV:188051-188052
chrXIV:188198-188199
chrXIV:188669-188670
chrXIV:189025-189026
chrXIV:189466-189467
chrXIV:190384-190385
chrXIV:190746-190747
chrXIV:191577-191578
chrXIV:191751-191752
chrXIV:191902-191903
chrXIV:192069-192070
chrXIV:195879-195880
chrXIV:197015-197016
chrXIV:199654-199655
chrXIV:199804-199805
chrXIV:199977-199978
chrXIV:202408-202409
chrXIV:202560-202561
chrXIV:202722-202723
chrXIV:202892-202893
chrXIV:203888-203889
chrXIV:205840-205841
chrXIV:206362-206363
chrXIV:206513-206514
chrXIV:206966-206967
chrXIV:207128-207129
chrXIV:207298-207299
chrXIV:207472-207473
chrXIV:207612-207613
chrXIV:207931-207932
chrXIV:208093-208094
chrXIV:211957-211958
chrXIV:213112-213113
chrXIV:214914-214915
chrXIV:219806-219807
chrXIV:226149-226150
chrXIV:226300-226301
chrXIV:226453-226454
chrXIV:226782-226783
chrXIV:226941-226942
chrXIV:227128-227129
chrXIV:227563-227564
chrXIV:235181-235182
chrXIV:235344-235345
chrXIV:238748-238749
chrXIV:242495-242496
chrXIV:244628-244629
chrXIV:244928-244929
chrXIV:245091-245092
chrXIV:245258-245259
chrXIV:245945-245946
chrXIV:246802-246803
chrXIV:246973-246974
chrXIV:247158-247159
chrXIV:253410-253411
chrXIV:255255-255256
chrXIV:255426-255427
chrXIV:263887-263888
chrXIV:264049-264050
chrXIV:264940-264941
chrXIV:265118-265119
chrXIV:265298-265299
chrXIV:268466-268467
chrXIV:268595-268596
chrXIV:270376-270377
chrXIV:270545-270546
chrXIV:271226-271227
chrXIV:271402-271403
chrXIV:271562-271563
chrXIV:286788-286789
chrXIV:286930-286931
chrXIV:287832-287833
chrXIV:288012-288013
chrXIV:288169-288170
chrXIV:288653-288654
chrXIV:288812-288813
chrXIV:288985-288986
chrXIV:289340-289341
chrXIV:289511-289512
chrXIV:292367-292368
chrXIV:293362-293363
chrXIV:293686-293687
chrXIV:294847-294848
chrXIV:295514-295515
chrXIV:296133-296134
chrXIV:297901-297902
chrXIV:298064-298065
chrXIV:298924-298925
chrXIV:303013-303014
chrXIV:304273-304274
chrXIV:304445-304446
chrXIV:305940-305941
chrXIV:306281-306282
chrXIV:306444-306445
chrXIV:306768-306769
chrXIV:306947-306948
chrXIV:307573-307574
chrXIV:309236-309237
chrXIV:310752-310753
chrXIV:313577-313578
chrXIV:315113-315114
chrXIV:316920-316921
chrXIV:317237-317238
chrXIV:317398-317399
chrXIV:317564-317565
chrXIV:317760-317761
chrXIV:318448-318449
chrXIV:320997-320998
chrXIV:321182-321183
chrXIV:321323-321324
chrXIV:323240-323241
chrXIV:323389-323390
chrXIV:324342-324343
chrXIV:325409-325410
chrXIV:329561-329562
chrXIV:329731-329732
chrXIV:330103-330104
chrXIV:330481-330482
chrXIV:330641-330642
chrXIV:331965-331966
chrXIV:332805-332806
chrXIV:334527-334528
chrXIV:338553-338554
chrXIV:338712-338713
chrXIV:339774-339775
chrXIV:340667-340668
chrXIV:341792-341793
chrXIV:344053-344054
chrXIV:344488-344489
chrXIV:346666-346667
chrXIV:346819-346820
chrXIV:346984-346985
chrXIV:349554-349555
chrXIV:351089-351090
chrXIV:351239-351240
chrXIV:354171-354172
chrXIV:354644-354645
chrXIV:354803-354804
chrXIV:364341-364342
chrXIV:365451-365452
chrXIV:366230-366231
chrXIV:366477-366478
chrXIV:367077-367078
chrXIV:372673-372674
chrXIV:372845-372846
chrXIV:375443-375444
chrXIV:377965-377966
chrXIV:384295-384296
chrXIV:384474-384475
chrXIV:384623-384624
chrXIV:384791-384792
chrXIV:386252-386253
chrXIV:391270-391271
chrXIV:394247-394248
chrXIV:394687-394688
chrXIV:394849-394850
chrXIV:395392-395393
chrXIV:399694-399695
chrXIV:399847-399848
chrXIV:400021-400022
chrXIV:400355-400356
chrXIV:408813-408814
chrXIV:408987-408988
chrXIV:411234-411235
chrXIV:412933-412934
chrXIV:416005-416006
chrXIV:417150-417151
chrXIV:418327-418328
chrXIV:419176-419177
chrXIV:419325-419326
chrXIV:419643-419644
chrXIV:419806-419807
chrXIV:420801-420802
chrXIV:422620-422621
chrXIV:424395-424396
chrXIV:428454-428455
chrXIV:432196-432197
chrXIV:433193-433194
chrXIV:433512-433513
chrXIV:434850-434851
chrXIV:435007-435008
chrXIV:435526-435527
chrXIV:439711-439712
chrXIV:442098-442099
chrXIV:444967-444968
chrXIV:445125-445126
chrXIV:445755-445756
chrXIV:446235-446236
chrXIV:446387-446388
chrXIV:447023-447024
chrXIV:450265-450266
chrXIV:450407-450408
chrXIV:450569-450570
chrXIV:451865-451866
chrXIV:452026-452027
chrXIV:452482-452483
chrXIV:456467-456468
chrXIV:456618-456619
chrXIV:457687-457688
chrXIV:459113-459114
chrXIV:461833-461834
chrXIV:465904-465905
chrXIV:466295-466296
chrXIV:467388-467389
chrXIV:467893-467894
chrXIV:468060-468061
chrXIV:469609-469610
chrXIV:471412-471413
chrXIV:471730-471731
chrXIV:473722-473723
chrXIV:474089-474090
chrXIV:475867-475868
chrXIV:476290-476291
chrXIV:476442-476443
chrXIV:476606-476607
chrXIV:477229-477230
chrXIV:483687-483688
chrXIV:483836-483837
chrXIV:484345-484346
chrXIV:485589-485590
chrXIV:485765-485766
chrXIV:485924-485925
chrXIV:486957-486958
chrXIV:487118-487119
chrXIV:487812-487813
chrXIV:487963-487964
chrXIV:488577-488578
chrXIV:489915-489916
chrXIV:490340-490341
chrXIV:490508-490509
chrXIV:491666-491667
chrXIV:492619-492620
chrXIV:496106-496107
chrXIV:496274-496275
chrXIV:497276-497277
chrXIV:497438-497439
chrXIV:497614-497615
chrXIV:497780-497781
chrXIV:498118-498119
chrXIV:498267-498268
chrXIV:501468-501469
chrXIV:502238-502239
chrXIV:504142-504143
chrXIV:504275-504276
chrXIV:507793-507794
chrXIV:510046-510047
chrXIV:510217-510218
chrXIV:511356-511357
chrXIV:511829-511830
chrXIV:514770-514771
chrXIV:514918-514919
chrXIV:515355-515356
chrXIV:515514-515515
chrXIV:519769-519770
chrXIV:522457-522458
chrXIV:522636-522637
chrXIV:522786-522787
chrXIV:522948-522949
chrXIV:523631-523632
chrXIV:525598-525599
chrXIV:525766-525767
chrXIV:526067-526068
chrXIV:526249-526250
chrXIV:526604-526605
chrXIV:527239-527240
chrXIV:532864-532865
chrXIV:533024-533025
chrXIV:534477-534478
chrXIV:534610-534611
chrXIV:534788-534789
chrXIV:537752-537753
chrXIV:541375-541376
chrXIV:541518-541519
chrXIV:551367-551368
chrXIV:551527-551528
chrXIV:552797-552798
chrXIV:553008-553009
chrXIV:553912-553913
chrXIV:554627-554628
chrXIV:555384-555385
chrXIV:557071-557072
chrXIV:564379-564380
chrXIV:564568-564569
chrXIV:564869-564870
chrXIV:565085-565086
chrXIV:565234-565235
chrXIV:565723-565724
chrXIV:565874-565875
chrXIV:566563-566564
chrXIV:566693-566694
chrXIV:566867-566868
chrXIV:567375-567376
chrXIV:567560-567561
chrXIV:568765-568766
chrXIV:570941-570942
chrXIV:572069-572070
chrXIV:579096-579097
chrXIV:579279-579280
chrXIV:579867-579868
chrXIV:580179-580180
chrXIV:580357-580358
chrXIV:582105-582106
chrXIV:582606-582607
chrXIV:582785-582786
chrXIV:583068-583069
chrXIV:584337-584338
chrXIV:587464-587465
chrXIV:587630-587631
chrXIV:588285-588286
chrXIV:590160-590161
chrXIV:590354-590355
chrXIV:590702-590703
chrXIV:590842-590843
chrXIV:591000-591001
chrXIV:591447-591448
chrXIV:592697-592698
chrXIV:593149-593150
chrXIV:593320-593321
chrXIV:593880-593881
chrXIV:594011-594012
chrXIV:594179-594180
chrXIV:596356-596357
chrXIV:598044-598045
chrXIV:599666-599667
chrXIV:600182-600183
chrXIV:603397-603398
chrXIV:603715-603716
chrXIV:606615-606616
chrXIV:607286-607287
chrXIV:612650-612651
chrXIV:612793-612794
chrXIV:620759-620760
chrXIV:623286-623287
chrXIV:624081-624082
chrXIV:635127-635128
chrXIV:635976-635977
chrXIV:636565-636566
chrXIV:636716-636717
chrXIV:639625-639626
chrXIV:639785-639786
chrXIV:639959-639960
chrXIV:641076-641077
chrXIV:641981-641982
chrXIV:642147-642148
chrXIV:642814-642815
chrXIV:643157-643158
chrXIV:643331-643332
chrXIV:645119-645120
chrXIV:646769-646770
chrXIV:647746-647747
chrXIV:647917-647918
chrXIV:648253-648254
chrXIV:650215-650216
chrXIV:653873-653874
chrXIV:656041-656042
chrXIV:656704-656705
chrXIV:660299-660300
chrXIV:660467-660468
chrXIV:661101-661102
chrXIV:663110-663111
chrXIV:663249-663250
chrXIV:663422-663423
chrXIV:665683-665684
chrXIV:667755-667756
chrXIV:667927-667928
chrXIV:668079-668080
chrXIV:668386-668387
chrXIV:668548-668549
chrXIV:668895-668896
chrXIV:670438-670439
chrXIV:670600-670601
chrXIV:671226-671227
chrXIV:671383-671384
chrXIV:671857-671858
chrXIV:674346-674347
chrXIV:675627-675628
chrXIV:675801-675802
chrXIV:676655-676656
chrXIV:677663-677664
chrXIV:677823-677824
chrXIV:678307-678308
chrXIV:678782-678783
chrXIV:678942-678943
chrXIV:679267-679268
chrXIV:679430-679431
chrXIV:679611-679612
chrXIV:679783-679784
chrXIV:680095-680096
chrXIV:684857-684858
chrXIV:685020-685021
chrXIV:685191-685192
chrXIV:685341-685342
chrXIV:685501-685502
chrXIV:685662-685663
chrXIV:686108-686109
chrXIV:686281-686282
chrXIV:686452-686453
chrXIV:686946-686947
chrXIV:687121-687122
chrXIV:687288-687289
chrXIV:687451-687452
chrXIV:687868-687869
chrXIV:688043-688044
chrXIV:689615-689616
chrXIV:689763-689764
chrXIV:689955-689956
chrXIV:691044-691045
chrXIV:693876-693877
chrXIV:694047-694048
chrXIV:695163-695164
chrXIV:695786-695787
chrXIV:695951-695952
chrXIV:696283-696284
chrXIV:698160-698161
chrXIV:699891-699892
chrXIV:700754-700755
chrXIV:700865-700866
chrXIV:701026-701027
chrXIV:701297-701298
chrXIV:701469-701470
chrXIV:702410-702411
chrXIV:702744-702745
chrXIV:703785-703786
chrXIV:703968-703969
chrXIV:705118-705119
chrXIV:705600-705601
chrXIV:705739-705740
chrXIV:706525-706526
chrXIV:706852-706853
chrXIV:707786-707787
chrXIV:707945-707946
chrXIV:708698-708699
chrXIV:709008-709009
chrXIV:711798-711799
chrXIV:713127-713128
chrXIV:714073-714074
chrXIV:714223-714224
chrXIV:714912-714913
chrXIV:715445-715446
chrXIV:718067-718068
chrXIV:720079-720080
chrXIV:720240-720241
chrXIV:720541-720542
chrXIV:723954-723955
chrXIV:724855-724856
chrXIV:725051-725052
chrXIV:725385-725386
chrXIV:727689-727690
chrXIV:728804-728805
chrXIV:729108-729109
chrXIV:730232-730233
chrXIV:733437-733438
chrXIV:734032-734033
chrXIV:734206-734207
chrXIV:734370-734371
chrXIV:734529-734530
chrXIV:735624-735625
chrXIV:736293-736294
chrXIV:736453-736454
chrXIV:742557-742558
chrXIV:743408-743409
chrXIV:744181-744182
chrXIV:744358-744359
chrXIV:747404-747405
chrXIV:747574-747575
chrXIV:747922-747923
chrXIV:748720-748721
chrXIV:749522-749523
chrXIV:749711-749712
chrXIV:753326-753327
chrXIV:755397-755398
chrXIV:756254-756255
chrXIV:756725-756726
chrXIV:767307-767308
chrXIV:767638-767639
chrXIV:767815-767816
chrXIV:767977-767978
chrXIV:768481-768482
chrXIV:768642-768643
chrXIV:768803-768804
chrXIV:771354-771355
chrXIV:773938-773939
chrXIV:775030-775031
chrXIV:775208-775209
chrXIV:775534-775535
chrXIV:778212-778213
chrXIV:779435-779436
chrXIV:781230-781231
chrXIV:781859-781860
chrXIV:783047-783048
chrXIV:783214-783215
chrXV:81-82
chrXV:1433-1434
chrXV:1602-1603
chrXV:2336-2337
chrXV:3490-3491
chrXV:3703-3704
chrXV:3823-3824
chrXV:4324-4325
chrXV:5007-5008
chrXV:5196-5197
chrXV:5362-5363
chrXV:7285-7286
chrXV:7616-7617
chrXV:8837-8838
chrXV:9528-9529
chrXV:9671-9672
chrXV:14436-14437
chrXV:17123-17124
chrXV:17295-17296
chrXV:17632-17633
chrXV:25454-25455
chrXV:26193-26194
chrXV:29316-29317
chrXV:29490-29491
chrXV:29702-29703
chrXV:35292-35293
chrXV:35446-35447
chrXV:36237-36238
chrXV:39201-39202
chrXV:39362-39363
chrXV:39540-39541
chrXV:41811-41812
chrXV:44526-44527
chrXV:46308-46309
chrXV:47261-47262
chrXV:47413-47414
chrXV:47582-47583
chrXV:47845-47846
chrXV:48496-48497
chrXV:48647-48648
chrXV:52471-52472
chrXV:53417-53418
chrXV:54272-54273
chrXV:54424-54425
chrXV:54564-54565
chrXV:55589-55590
chrXV:56086-56087
chrXV:56683-56684
chrXV:56842-56843
chrXV:58107-58108
chrXV:58279-58280
chrXV:58438-58439
chrXV:59035-59036
chrXV:61548-61549
chrXV:64030-64031
chrXV:64190-64191
chrXV:65771-65772
chrXV:65935-65936
chrXV:66106-66107
chrXV:66255-66256
chrXV:70485-70486
chrXV:74530-74531
chrXV:74861-74862
chrXV:75033-75034
chrXV:75197-75198
chrXV:75359-75360
chrXV:76103-76104
chrXV:76977-76978
chrXV:77892-77893
chrXV:78020-78021
chrXV:78603-78604
chrXV:78779-78780
chrXV:78940-78941
chrXV:84157-84158
chrXV:84324-84325
chrXV:84903-84904
chrXV:85036-85037
chrXV:85179-85180
chrXV:85932-85933
chrXV:86104-86105
chrXV:88101-88102
chrXV:90623-90624
chrXV:90975-90976
chrXV:94410-94411
chrXV:99076-99077
chrXV:99286-99287
chrXV:100027-100028
chrXV:100186-100187
chrXV:101025-101026
chrXV:106577-106578
chrXV:106742-106743
chrXV:107070-107071
chrXV:107243-107244
chrXV:107574-107575
chrXV:107734-107735
chrXV:108084-108085
chrXV:108238-108239
chrXV:111677-111678
chrXV:111836-111837
chrXV:112257-112258
chrXV:112971-112972
chrXV:113314-113315
chrXV:113477-113478
chrXV:113651-113652
chrXV:114878-114879
chrXV:115016-115017
chrXV:115568-115569
chrXV:117276-117277
chrXV:117438-117439
chrXV:119653-119654
chrXV:119780-119781
chrXV:120036-120037
chrXV:120177-120178
chrXV:120621-120622
chrXV:120734-120735
chrXV:120841-120842
chrXV:120967-120968
chrXV:133189-133190
chrXV:133346-133347
chrXV:133497-133498
chrXV:134885-134886
chrXV:135869-135870
chrXV:137114-137115
chrXV:137763-137764
chrXV:138192-138193
chrXV:138353-138354
chrXV:138852-138853
chrXV:139254-139255
chrXV:139418-139419
chrXV:139594-139595
chrXV:140345-140346
chrXV:140504-140505
chrXV:140828-140829
chrXV:140995-140996
chrXV:141164-141165
chrXV:142067-142068
chrXV:143146-143147
chrXV:143297-143298
chrXV:143437-143438
chrXV:143766-143767
chrXV:143929-143930
chrXV:144384-144385
chrXV:144562-144563
chrXV:145480-145481
chrXV:145962-145963
chrXV:146797-146798
chrXV:147380-147381
chrXV:147550-147551
chrXV:147708-147709
chrXV:148192-148193
chrXV:148355-148356
chrXV:149030-149031
chrXV:149184-149185
chrXV:149364-149365
chrXV:151725-151726
chrXV:152209-152210
chrXV:153948-153949
chrXV:154396-154397
chrXV:154586-154587
chrXV:156541-156542
chrXV:156715-156716
chrXV:157779-157780
chrXV:158176-158177
chrXV:161498-161499
chrXV:162560-162561
chrXV:164002-164003
chrXV:164186-164187
chrXV:165837-165838
chrXV:166010-166011
chrXV:176047-176048
chrXV:176187-176188
chrXV:180915-180916
chrXV:181261-181262
chrXV:181425-181426
chrXV:182212-182213
chrXV:182707-182708
chrXV:183502-183503
chrXV:184790-184791
chrXV:184966-184967
chrXV:186413-186414
chrXV:186591-186592
chrXV:187046-187047
chrXV:187232-187233
chrXV:190275-190276
chrXV:192406-192407
chrXV:193112-193113
chrXV:193282-193283
chrXV:193956-193957
chrXV:194135-194136
chrXV:194306-194307
chrXV:195494-195495
chrXV:195654-195655
chrXV:195833-195834
chrXV:196137-196138
chrXV:196560-196561
chrXV:196725-196726
chrXV:198369-198370
chrXV:198550-198551
chrXV:199310-199311
chrXV:199655-199656
chrXV:201617-201618
chrXV:202336-202337
chrXV:202901-202902
chrXV:203948-203949
chrXV:205702-205703
chrXV:206558-206559
chrXV:206701-206702
chrXV:207587-207588
chrXV:209780-209781
chrXV:210117-210118
chrXV:210711-210712
chrXV:212245-212246
chrXV:212434-212435
chrXV:212767-212768
chrXV:213076-213077
chrXV:215182-215183
chrXV:215817-215818
chrXV:215970-215971
chrXV:217611-217612
chrXV:218040-218041
chrXV:222650-222651
chrXV:222809-222810
chrXV:222987-222988
chrXV:223417-223418
chrXV:223566-223567
chrXV:226022-226023
chrXV:226974-226975
chrXV:227152-227153
chrXV:227312-227313
chrXV:228035-228036
chrXV:228904-228905
chrXV:230229-230230
chrXV:230393-230394
chrXV:235505-235506
chrXV:235797-235798
chrXV:236122-236123
chrXV:239251-239252
chrXV:240093-240094
chrXV:242735-242736
chrXV:244444-244445
chrXV:247491-247492
chrXV:248618-248619
chrXV:248767-248768
chrXV:249121-249122
chrXV:249268-249269
chrXV:249965-249966
chrXV:250687-250688
chrXV:250838-250839
chrXV:251693-251694
chrXV:251852-251853
chrXV:252025-252026
chrXV:252312-252313
chrXV:257278-257279
chrXV:267041-267042
chrXV:267371-267372
chrXV:268347-268348
chrXV:268507-268508
chrXV:269216-269217
chrXV:270384-270385
chrXV:270730-270731
chrXV:270887-270888
chrXV:271053-271054
chrXV:271219-271220
chrXV:271387-271388
chrXV:273405-273406
chrXV:275948-275949
chrXV:278559-278560
chrXV:278867-278868
chrXV:279228-279229
chrXV:279398-279399
chrXV:279716-279717
chrXV:281727-281728
chrXV:281871-281872
chrXV:282020-282021
chrXV:283979-283980
chrXV:284138-284139
chrXV:284915-284916
chrXV:285255-285256
chrXV:290136-290137
chrXV:290288-290289
chrXV:291749-291750
chrXV:291946-291947
chrXV:298236-298237
chrXV:300952-300953
chrXV:301759-301760
chrXV:302462-302463
chrXV:303742-303743
chrXV:308762-308763
chrXV:310688-310689
chrXV:311890-311891
chrXV:312052-312053
chrXV:312210-312211
chrXV:318401-318402
chrXV:318913-318914
chrXV:320887-320888
chrXV:322976-322977
chrXV:324209-324210
chrXV:325524-325525
chrXV:326396-326397
chrXV:327029-327030
chrXV:330064-330065
chrXV:331586-331587
chrXV:332819-332820
chrXV:333767-333768
chrXV:333938-333939
chrXV:334098-334099
chrXV:336973-336974
chrXV:337141-337142
chrXV:337767-337768
chrXV:341935-341936
chrXV:345300-345301
chrXV:348926-348927
chrXV:350239-350240
chrXV:353167-353168
chrXV:353332-353333
chrXV:353504-353505
chrXV:354403-354404
chrXV:354573-354574
chrXV:355276-355277
chrXV:358099-358100
chrXV:358299-358300
chrXV:358431-358432
chrXV:360790-360791
chrXV:360961-360962
chrXV:361427-361428
chrXV:361596-361597
chrXV:361944-361945
chrXV:371864-371865
chrXV:373112-373113
chrXV:373282-373283
chrXV:374778-374779
chrXV:374976-374977
chrXV:384155-384156
chrXV:389683-389684
chrXV:389859-389860
chrXV:394105-394106
chrXV:394915-394916
chrXV:395090-395091
chrXV:398354-398355
chrXV:400533-400534
chrXV:401574-401575
chrXV:403432-403433
chrXV:404069-404070
chrXV:404713-404714
chrXV:404870-404871
chrXV:405200-405201
chrXV:405988-405989
chrXV:406151-406152
chrXV:406310-406311
chrXV:419738-419739
chrXV:421483-421484
chrXV:421647-421648
chrXV:425923-425924
chrXV:426072-426073
chrXV:428493-428494
chrXV:432671-432672
chrXV:432823-432824
chrXV:436274-436275
chrXV:437158-437159
chrXV:438165-438166
chrXV:438332-438333
chrXV:438506-438507
chrXV:438884-438885
chrXV:439640-439641
chrXV:439773-439774
chrXV:439932-439933
chrXV:440519-440520
chrXV:440692-440693
chrXV:440965-440966
chrXV:441144-441145
chrXV:441751-441752
chrXV:441941-441942
chrXV:444877-444878
chrXV:445057-445058
chrXV:445495-445496
chrXV:446084-446085
chrXV:446242-446243
chrXV:450236-450237
chrXV:453895-453896
chrXV:454714-454715
chrXV:456786-456787
chrXV:457389-457390
chrXV:457589-457590
chrXV:458582-458583
chrXV:459065-459066
chrXV:460439-460440
chrXV:460691-460692
chrXV:465382-465383
chrXV:466927-466928
chrXV:467096-467097
chrXV:467265-467266
chrXV:467426-467427
chrXV:468904-468905
chrXV:469093-469094
chrXV:471451-471452
chrXV:471615-471616
chrXV:471912-471913
chrXV:472888-472889
chrXV:473033-473034
chrXV:473374-473375
chrXV:474073-474074
chrXV:474238-474239
chrXV:474806-474807
chrXV:478356-478357
chrXV:478519-478520
chrXV:478692-478693
chrXV:478851-478852
chrXV:484715-484716
chrXV:486760-486761
chrXV:487851-487852
chrXV:488865-488866
chrXV:489413-489414
chrXV:490352-490353
chrXV:490503-490504
chrXV:493386-493387
chrXV:496661-496662
chrXV:498939-498940
chrXV:500856-500857
chrXV:500997-500998
chrXV:501821-501822
chrXV:510843-510844
chrXV:513867-513868
chrXV:514058-514059
chrXV:515642-515643
chrXV:516335-516336
chrXV:517825-517826
chrXV:518179-518180
chrXV:519747-519748
chrXV:519894-519895
chrXV:523802-523803
chrXV:523953-523954
chrXV:524720-524721
chrXV:524884-524885
chrXV:525673-525674
chrXV:528620-528621
chrXV:529068-529069
chrXV:531070-531071
chrXV:531642-531643
chrXV:532605-532606
chrXV:533407-533408
chrXV:533575-533576
chrXV:534535-534536
chrXV:536634-536635
chrXV:536792-536793
chrXV:540069-540070
chrXV:540243-540244
chrXV:540393-540394
chrXV:542406-542407
chrXV:542916-542917
chrXV:543051-543052
chrXV:543190-543191
chrXV:543389-543390
chrXV:543537-543538
chrXV:543687-543688
chrXV:543848-543849
chrXV:544195-544196
chrXV:545164-545165
chrXV:545337-545338
chrXV:545618-545619
chrXV:547020-547021
chrXV:550080-550081
chrXV:551411-551412
chrXV:558956-558957
chrXV:559132-559133
chrXV:561421-561422
chrXV:561958-561959
chrXV:568741-568742
chrXV:569062-569063
chrXV:570673-570674
chrXV:571298-571299
chrXV:571469-571470
chrXV:573285-573286
chrXV:580945-580946
chrXV:583200-583201
chrXV:586869-586870
chrXV:587067-587068
chrXV:587210-587211
chrXV:588414-588415
chrXV:592213-592214
chrXV:592411-592412
chrXV:592564-592565
chrXV:594899-594900
chrXV:595068-595069
chrXV:599493-599494
chrXV:599675-599676
chrXV:599881-599882
chrXV:600143-600144
chrXV:600391-600392
chrXV:600551-600552
chrXV:600784-600785
chrXV:601721-601722
chrXV:601891-601892
chrXV:602031-602032
chrXV:602835-602836
chrXV:603464-603465
chrXV:604603-604604
chrXV:606627-606628
chrXV:606756-606757
chrXV:607877-607878
chrXV:609449-609450
chrXV:609625-609626
chrXV:611573-611574
chrXV:613030-613031
chrXV:613360-613361
chrXV:614452-614453
chrXV:616426-616427
chrXV:624714-624715
chrXV:624862-624863
chrXV:626661-626662
chrXV:628696-628697
chrXV:629104-629105
chrXV:629264-629265
chrXV:633416-633417
chrXV:633820-633821
chrXV:633983-633984
chrXV:634339-634340
chrXV:634500-634501
chrXV:635476-635477
chrXV:637848-637849
chrXV:641789-641790
chrXV:641962-641963
chrXV:642724-642725
chrXV:642886-642887
chrXV:644931-644932
chrXV:645080-645081
chrXV:645212-645213
chrXV:650714-650715
chrXV:653941-653942
chrXV:654736-654737
chrXV:655684-655685
chrXV:656314-656315
chrXV:661532-661533
chrXV:661704-661705
chrXV:664717-664718
chrXV:667060-667061
chrXV:668242-668243
chrXV:668583-668584
chrXV:677405-677406
chrXV:685919-685920
chrXV:686089-686090
chrXV:686261-686262
chrXV:687824-687825
chrXV:688994-688995
chrXV:689140-689141
chrXV:689638-689639
chrXV:689969-689970
chrXV:691803-691804
chrXV:693284-693285
chrXV:694705-694706
chrXV:695150-695151
chrXV:695293-695294
chrXV:699888-699889
chrXV:702387-702388
chrXV:702529-702530
chrXV:703222-703223
chrXV:704876-704877
chrXV:705007-705008
chrXV:705145-705146
chrXV:705494-705495
chrXV:705645-705646
chrXV:705807-705808
chrXV:706147-706148
chrXV:706350-706351
chrXV:706508-706509
chrXV:706690-706691
chrXV:706939-706940
chrXV:707080-707081
chrXV:707228-707229
chrXV:707434-707435
chrXV:707595-707596
chrXV:707755-707756
chrXV:707906-707907
chrXV:708044-708045
chrXV:708198-708199
chrXV:708356-708357
chrXV:708595-708596
chrXV:708706-708707
chrXV:708877-708878
chrXV:709047-709048
chrXV:709407-709408
chrXV:709559-709560
chrXV:713186-713187
chrXV:716148-716149
chrXV:716303-716304
chrXV:717283-717284
chrXV:717457-717458
chrXV:720528-720529
chrXV:721031-721032
chrXV:722124-722125
chrXV:727043-727044
chrXV:730699-730700
chrXV:731976-731977
chrXV:732483-732484
chrXV:732805-732806
chrXV:732966-732967
chrXV:733130-733131
chrXV:737635-737636
chrXV:739821-739822
chrXV:741398-741399
chrXV:741549-741550
chrXV:741712-741713
chrXV:745779-745780
chrXV:745942-745943
chrXV:746951-746952
chrXV:747104-747105
chrXV:747261-747262
chrXV:747863-747864
chrXV:749435-749436
chrXV:749623-749624
chrXV:751232-751233
chrXV:755860-755861
chrXV:760258-760259
chrXV:760937-760938
chrXV:761085-761086
chrXV:761255-761256
chrXV:761945-761946
chrXV:762099-762100
chrXV:763776-763777
chrXV:763937-763938
chrXV:764459-764460
chrXV:767316-767317
chrXV:776219-776220
chrXV:776377-776378
chrXV:777603-777604
chrXV:781346-781347
chrXV:784078-784079
chrXV:784257-784258
chrXV:784426-784427
chrXV:785048-785049
chrXV:787351-787352
chrXV:790216-790217
chrXV:792695-792696
chrXV:792863-792864
chrXV:793490-793491
chrXV:794816-794817
chrXV:796351-796352
chrXV:796518-796519
chrXV:796675-796676
chrXV:801318-801319
chrXV:801490-801491
chrXV:801793-801794
chrXV:801976-801977
chrXV:803269-803270
chrXV:803851-803852
chrXV:804016-804017
chrXV:804177-804178
chrXV:804753-804754
chrXV:806329-806330
chrXV:806490-806491
chrXV:807475-807476
chrXV:811034-811035
chrXV:811194-811195
chrXV:816314-816315
chrXV:820593-820594
chrXV:821157-821158
chrXV:821310-821311
chrXV:821793-821794
chrXV:822801-822802
chrXV:826816-826817
chrXV:826999-827000
chrXV:831558-831559
chrXV:833267-833268
chrXV:833415-833416
chrXV:842864-842865
chrXV:843015-843016
chrXV:843167-843168
chrXV:843475-843476
chrXV:843614-843615
chrXV:844196-844197
chrXV:844377-844378
chrXV:845097-845098
chrXV:847899-847900
chrXV:848818-848819
chrXV:849194-849195
chrXV:850313-850314
chrXV:851348-851349
chrXV:851508-851509
chrXV:853698-853699
chrXV:859527-859528
chrXV:866366-866367
chrXV:867090-867091
chrXV:867265-867266
chrXV:868494-868495
chrXV:868672-868673
chrXV:869553-869554
chrXV:870135-870136
chrXV:870304-870305
chrXV:870768-870769
chrXV:871920-871921
chrXV:875738-875739
chrXV:879510-879511
chrXV:883655-883656
chrXV:889192-889193
chrXV:891174-891175
chrXV:891301-891302
chrXV:892891-892892
chrXV:894040-894041
chrXV:894201-894202
chrXV:896040-896041
chrXV:897147-897148
chrXV:897671-897672
chrXV:899304-899305
chrXV:899783-899784
chrXV:899932-899933
chrXV:902041-902042
chrXV:903386-903387
chrXV:907002-907003
chrXV:907188-907189
chrXV:910200-910201
chrXV:914496-914497
chrXV:914655-914656
chrXV:914833-914834
chrXV:914985-914986
chrXV:915157-915158
chrXV:916028-916029
chrXV:916190-916191
chrXV:916504-916505
chrXV:916839-916840
chrXV:917826-917827
chrXV:919517-919518
chrXV:920553-920554
chrXV:920901-920902
chrXV:922705-922706
chrXV:923515-923516
chrXV:925896-925897
chrXV:926062-926063
chrXV:926679-926680
chrXV:926853-926854
chrXV:928991-928992
chrXV:929482-929483
chrXV:930310-930311
chrXV:938123-938124
chrXV:939396-939397
chrXV:940211-940212
chrXV:942731-942732
chrXV:942865-942866
chrXV:943051-943052
chrXV:943370-943371
chrXV:944170-944171
chrXV:945094-945095
chrXV:947727-947728
chrXV:948701-948702
chrXV:949788-949789
chrXV:949941-949942
chrXV:950924-950925
chrXV:954484-954485
chrXV:954636-954637
chrXV:954799-954800
chrXV:954962-954963
chrXV:955296-955297
chrXV:956190-956191
chrXV:957380-957381
chrXV:958723-958724
chrXV:958872-958873
chrXV:959882-959883
chrXV:960052-960053
chrXV:960486-960487
chrXV:961239-961240
chrXV:962402-962403
chrXV:962564-962565
chrXV:963335-963336
chrXV:963814-963815
chrXV:964956-964957
chrXV:969831-969832
chrXV:969993-969994
chrXV:970483-970484
chrXV:970679-970680
chrXV:970903-970904
chrXV:971411-971412
chrXV:971604-971605
chrXV:971954-971955
chrXV:972103-972104
chrXV:972216-972217
chrXV:972404-972405
chrXV:972555-972556
chrXV:972726-972727
chrXV:972884-972885
chrXV:973082-973083
chrXV:973371-973372
chrXV:973611-973612
chrXV:973893-973894
chrXV:974042-974043
chrXV:974163-974164
chrXV:974342-974343
chrXV:974482-974483
chrXV:974634-974635
chrXV:974743-974744
chrXV:974875-974876
chrXV:975040-975041
chrXV:975165-975166
chrXV:975434-975435
chrXV:975786-975787
chrXV:975902-975903
chrXV:980443-980444
chrXV:981868-981869
chrXV:982039-982040
chrXV:982201-982202
chrXV:992077-992078
chrXV:994673-994674
chrXV:995937-995938
chrXV:996096-996097
chrXV:996911-996912
chrXV:998690-998691
chrXV:998883-998884
chrXV:999032-999033
chrXV:1001286-1001287
chrXV:1001452-1001453
chrXV:1008469-1008470
chrXV:1010522-1010523
chrXV:1010663-1010664
chrXV:1011591-1011592
chrXV:1011771-1011772
chrXV:1011932-1011933
chrXV:1012583-1012584
chrXV:1014488-1014489
chrXV:1014681-1014682
chrXV:1014851-1014852
chrXV:1015701-1015702
chrXV:1017167-1017168
chrXV:1018613-1018614
chrXV:1020509-1020510
chrXV:1023875-1023876
chrXV:1024359-1024360
chrXV:1024898-1024899
chrXV:1025051-1025052
chrXV:1025237-1025238
chrXV:1027006-1027007
chrXV:1027519-1027520
chrXV:1027686-1027687
chrXV:1029390-1029391
chrXV:1030638-1030639
chrXV:1030788-1030789
chrXV:1031120-1031121
chrXV:1031747-1031748
chrXV:1031909-1031910
chrXV:1032410-1032411
chrXV:1032575-1032576
chrXV:1033384-1033385
chrXV:1033551-1033552
chrXV:1036315-1036316
chrXV:1042290-1042291
chrXV:1042512-1042513
chrXV:1044311-1044312
chrXV:1046398-1046399
chrXV:1047972-1047973
chrXV:1048131-1048132
chrXV:1048913-1048914
chrXV:1049430-1049431
chrXV:1049576-1049577
chrXV:1049728-1049729
chrXV:1050056-1050057
chrXV:1050207-1050208
chrXV:1051622-1051623
chrXV:1055705-1055706
chrXV:1056790-1056791
chrXV:1056989-1056990
chrXV:1058213-1058214
chrXV:1058363-1058364
chrXV:1058662-1058663
chrXV:1059245-1059246
chrXV:1059421-1059422
chrXV:1059614-1059615
chrXV:1062684-1062685
chrXV:1067872-1067873
chrXV:1068663-1068664
chrXV:1071302-1071303
chrXV:1074381-1074382
chrXV:1080673-1080674
chrXV:1085070-1085071
chrXV:1085212-1085213
chrXV:1085414-1085415
chrXV:1085911-1085912
chrXV:1086077-1086078
chrXV:1086205-1086206
chrXV:1086352-1086353
chrXV:1086462-1086463
chrXV:1086606-1086607
chrXV:1086755-1086756
chrXV:1086958-1086959
chrXV:1087100-1087101
chrXV:1089340-1089341
chrXV:1090851-1090852
chrXVI:7287-7288
chrXVI:7460-7461
chrXVI:8047-8048
chrXVI:8206-8207
chrXVI:8369-8370
chrXVI:8550-8551
chrXVI:9761-9762
chrXVI:10121-10122
chrXVI:10293-10294
chrXVI:10464-10465
chrXVI:10656-10657
chrXVI:10817-10818
chrXVI:10989-10990
chrXVI:11150-11151
chrXVI:12061-12062
chrXVI:14031-14032
chrXVI:15167-15168
chrXVI:18631-18632
chrXVI:18758-18759
chrXVI:26515-26516
chrXVI:29218-29219
chrXVI:31177-31178
chrXVI:31334-31335
chrXVI:31478-31479
chrXVI:31648-31649
chrXVI:31949-31950
chrXVI:32098-32099
chrXVI:32239-32240
chrXVI:34827-34828
chrXVI:35413-35414
chrXVI:39267-39268
chrXVI:39743-39744
chrXVI:43981-43982
chrXVI:44142-44143
chrXVI:44298-44299
chrXVI:46148-46149
chrXVI:46321-46322
chrXVI:46953-46954
chrXVI:49418-49419
chrXVI:49567-49568
chrXVI:49728-49729
chrXVI:52315-52316
chrXVI:52969-52970
chrXVI:53130-53131
chrXVI:53662-53663
chrXVI:56894-56895
chrXVI:57224-57225
chrXVI:57394-57395
chrXVI:57670-57671
chrXVI:57821-57822
chrXVI:57938-57939
chrXVI:58086-58087
chrXVI:58233-58234
chrXVI:58401-58402
chrXVI:58801-58802
chrXVI:58915-58916
chrXVI:59049-59050
chrXVI:60452-60453
chrXVI:60607-60608
chrXVI:60725-60726
chrXVI:60868-60869
chrXVI:61035-61036
chrXVI:61439-61440
chrXVI:61599-61600
chrXVI:61749-61750
chrXVI:61905-61906
chrXVI:62018-62019
chrXVI:62170-62171
chrXVI:62374-62375
chrXVI:62499-62500
chrXVI:62638-62639
chrXVI:63422-63423
chrXVI:63580-63581
chrXVI:64297-64298
chrXVI:65876-65877
chrXVI:68530-68531
chrXVI:69499-69500
chrXVI:69980-69981
chrXVI:72661-72662
chrXVI:74479-74480
chrXVI:77205-77206
chrXVI:78499-78500
chrXVI:79231-79232
chrXVI:79774-79775
chrXVI:79948-79949
chrXVI:80254-80255
chrXVI:80584-80585
chrXVI:80723-80724
chrXVI:81452-81453
chrXVI:81677-81678
chrXVI:85128-85129
chrXVI:85299-85300
chrXVI:85765-85766
chrXVI:85938-85939
chrXVI:86518-86519
chrXVI:86678-86679
chrXVI:86829-86830
chrXVI:87705-87706
chrXVI:87859-87860
chrXVI:88011-88012
chrXVI:90944-90945
chrXVI:92187-92188
chrXVI:94159-94160
chrXVI:94621-94622
chrXVI:94948-94949
chrXVI:101924-101925
chrXVI:102073-102074
chrXVI:102556-102557
chrXVI:102724-102725
chrXVI:103342-103343
chrXVI:103525-103526
chrXVI:103816-103817
chrXVI:103966-103967
chrXVI:104635-104636
chrXVI:105294-105295
chrXVI:107811-107812
chrXVI:108070-108071
chrXVI:109437-109438
chrXVI:117236-117237
chrXVI:118462-118463
chrXVI:121078-121079
chrXVI:121947-121948
chrXVI:126898-126899
chrXVI:128815-128816
chrXVI:128988-128989
chrXVI:130262-130263
chrXVI:135257-135258
chrXVI:136281-136282
chrXVI:138037-138038
chrXVI:138850-138851
chrXVI:139010-139011
chrXVI:142832-142833
chrXVI:142986-142987
chrXVI:143163-143164
chrXVI:143607-143608
chrXVI:147431-147432
chrXVI:147594-147595
chrXVI:148246-148247
chrXVI:149117-149118
chrXVI:149244-149245
chrXVI:150626-150627
chrXVI:150802-150803
chrXVI:152155-152156
chrXVI:152338-152339
chrXVI:152478-152479
chrXVI:152629-152630
chrXVI:152952-152953
chrXVI:153129-153130
chrXVI:153674-153675
chrXVI:153848-153849
chrXVI:155698-155699
chrXVI:156651-156652
chrXVI:156814-156815
chrXVI:158711-158712
chrXVI:159870-159871
chrXVI:160025-160026
chrXVI:163301-163302
chrXVI:163453-163454
chrXVI:164483-164484
chrXVI:164778-164779
chrXVI:165412-165413
chrXVI:166123-166124
chrXVI:166284-166285
chrXVI:166454-166455
chrXVI:166810-166811
chrXVI:167092-167093
chrXVI:167925-167926
chrXVI:169726-169727
chrXVI:169889-169890
chrXVI:172242-172243
chrXVI:174514-174515
chrXVI:176784-176785
chrXVI:177536-177537
chrXVI:177745-177746
chrXVI:178847-178848
chrXVI:179603-179604
chrXVI:179772-179773
chrXVI:179942-179943
chrXVI:180106-180107
chrXVI:180940-180941
chrXVI:181100-181101
chrXVI:183074-183075
chrXVI:185714-185715
chrXVI:190487-190488
chrXVI:190804-190805
chrXVI:191001-191002
chrXVI:191163-191164
chrXVI:191600-191601
chrXVI:192385-192386
chrXVI:192704-192705
chrXVI:193050-193051
chrXVI:198253-198254
chrXVI:199916-199917
chrXVI:200921-200922
chrXVI:205413-205414
chrXVI:205574-205575
chrXVI:205890-205891
chrXVI:209331-209332
chrXVI:215943-215944
chrXVI:217686-217687
chrXVI:217844-217845
chrXVI:218006-218007
chrXVI:218196-218197
chrXVI:218974-218975
chrXVI:219148-219149
chrXVI:225311-225312
chrXVI:225459-225460
chrXVI:229831-229832
chrXVI:230158-230159
chrXVI:230662-230663
chrXVI:231471-231472
chrXVI:235462-235463
chrXVI:236934-236935
chrXVI:240185-240186
chrXVI:240367-240368
chrXVI:241341-241342
chrXVI:242059-242060
chrXVI:242223-242224
chrXVI:242514-242515
chrXVI:243400-243401
chrXVI:243557-243558
chrXVI:245007-245008
chrXVI:246051-246052
chrXVI:246234-246235
chrXVI:246981-246982
chrXVI:247148-247149
chrXVI:247439-247440
chrXVI:247640-247641
chrXVI:248455-248456
chrXVI:251738-251739
chrXVI:252774-252775
chrXVI:254754-254755
chrXVI:254923-254924
chrXVI:258077-258078
chrXVI:263653-263654
chrXVI:263812-263813
chrXVI:263974-263975
chrXVI:266816-266817
chrXVI:268972-268973
chrXVI:269336-269337
chrXVI:270128-270129
chrXVI:273404-273405
chrXVI:273584-273585
chrXVI:273754-273755
chrXVI:274447-274448
chrXVI:275401-275402
chrXVI:277837-277838
chrXVI:284664-284665
chrXVI:285937-285938
chrXVI:286605-286606
chrXVI:288051-288052
chrXVI:288389-288390
chrXVI:288886-288887
chrXVI:289045-289046
chrXVI:289209-289210
chrXVI:290246-290247
chrXVI:290722-290723
chrXVI:290895-290896
chrXVI:291486-291487
chrXVI:291639-291640
chrXVI:292092-292093
chrXVI:292253-292254
chrXVI:292413-292414
chrXVI:292870-292871
chrXVI:294706-294707
chrXVI:299389-299390
chrXVI:299557-299558
chrXVI:300010-300011
chrXVI:300191-300192
chrXVI:303480-303481
chrXVI:305447-305448
chrXVI:307923-307924
chrXVI:309417-309418
chrXVI:310394-310395
chrXVI:310550-310551
chrXVI:310740-310741
chrXVI:311022-311023
chrXVI:318467-318468
chrXVI:319763-319764
chrXVI:320100-320101
chrXVI:320429-320430
chrXVI:321500-321501
chrXVI:322607-322608
chrXVI:325951-325952
chrXVI:326121-326122
chrXVI:326293-326294
chrXVI:329754-329755
chrXVI:329929-329930
chrXVI:330079-330080
chrXVI:335022-335023
chrXVI:336125-336126
chrXVI:336282-336283
chrXVI:339182-339183
chrXVI:342188-342189
chrXVI:342989-342990
chrXVI:344741-344742
chrXVI:348678-348679
chrXVI:349592-349593
chrXVI:349742-349743
chrXVI:355227-355228
chrXVI:355389-355390
chrXVI:358554-358555
chrXVI:358733-358734
chrXVI:359073-359074
chrXVI:359234-359235
chrXVI:359394-359395
chrXVI:359803-359804
chrXVI:359958-359959
chrXVI:360207-360208
chrXVI:360543-360544
chrXVI:360696-360697
chrXVI:360864-360865
chrXVI:361878-361879
chrXVI:362048-362049
chrXVI:362376-362377
chrXVI:362540-362541
chrXVI:364584-364585
chrXVI:365307-365308
chrXVI:367822-367823
chrXVI:368094-368095
chrXVI:368806-368807
chrXVI:368953-368954
chrXVI:370493-370494
chrXVI:370643-370644
chrXVI:370961-370962
chrXVI:371131-371132
chrXVI:371460-371461
chrXVI:371615-371616
chrXVI:372691-372692
chrXVI:373815-373816
chrXVI:378406-378407
chrXVI:381880-381881
chrXVI:384006-384007
chrXVI:385632-385633
chrXVI:386129-386130
chrXVI:387132-387133
chrXVI:387312-387313
chrXVI:387594-387595
chrXVI:389835-389836
chrXVI:392427-392428
chrXVI:394190-394191
chrXVI:398547-398548
chrXVI:398725-398726
chrXVI:399230-399231
chrXVI:400301-400302
chrXVI:409270-409271
chrXVI:409431-409432
chrXVI:409590-409591
chrXVI:409743-409744
chrXVI:409915-409916
chrXVI:410665-410666
chrXVI:410977-410978
chrXVI:415504-415505
chrXVI:416123-416124
chrXVI:416928-416929
chrXVI:417745-417746
chrXVI:418376-418377
chrXVI:418536-418537
chrXVI:418695-418696
chrXVI:420957-420958
chrXVI:422450-422451
chrXVI:424939-424940
chrXVI:428298-428299
chrXVI:428834-428835
chrXVI:429281-429282
chrXVI:429442-429443
chrXVI:436103-436104
chrXVI:436432-436433
chrXVI:436935-436936
chrXVI:437119-437120
chrXVI:437685-437686
chrXVI:437858-437859
chrXVI:438381-438382
chrXVI:438611-438612
chrXVI:440757-440758
chrXVI:440907-440908
chrXVI:441396-441397
chrXVI:442808-442809
chrXVI:442971-442972
chrXVI:443133-443134
chrXVI:443291-443292
chrXVI:443454-443455
chrXVI:447093-447094
chrXVI:448901-448902
chrXVI:454448-454449
chrXVI:454591-454592
chrXVI:458321-458322
chrXVI:458494-458495
chrXVI:458951-458952
chrXVI:459122-459123
chrXVI:460183-460184
chrXVI:462740-462741
chrXVI:463190-463191
chrXVI:463330-463331
chrXVI:463492-463493
chrXVI:463624-463625
chrXVI:466211-466212
chrXVI:466758-466759
chrXVI:467891-467892
chrXVI:470108-470109
chrXVI:471062-471063
chrXVI:471203-471204
chrXVI:475388-475389
chrXVI:476143-476144
chrXVI:478813-478814
chrXVI:480007-480008
chrXVI:480160-480161
chrXVI:480714-480715
chrXVI:483441-483442
chrXVI:484640-484641
chrXVI:485928-485929
chrXVI:486419-486420
chrXVI:486580-486581
chrXVI:495864-495865
chrXVI:496033-496034
chrXVI:496192-496193
chrXVI:496355-496356
chrXVI:496513-496514
chrXVI:497521-497522
chrXVI:500039-500040
chrXVI:501547-501548
chrXVI:506223-506224
chrXVI:506393-506394
chrXVI:506851-506852
chrXVI:507374-507375
chrXVI:510934-510935
chrXVI:511094-511095
chrXVI:511261-511262
chrXVI:511441-511442
chrXVI:514072-514073
chrXVI:514856-514857
chrXVI:516695-516696
chrXVI:516844-516845
chrXVI:519496-519497
chrXVI:519704-519705
chrXVI:520186-520187
chrXVI:529048-529049
chrXVI:530160-530161
chrXVI:532650-532651
chrXVI:534530-534531
chrXVI:535332-535333
chrXVI:535502-535503
chrXVI:537440-537441
chrXVI:537747-537748
chrXVI:538084-538085
chrXVI:538735-538736
chrXVI:543664-543665
chrXVI:543833-543834
chrXVI:544392-544393
chrXVI:547532-547533
chrXVI:554790-554791
chrXVI:556583-556584
chrXVI:556730-556731
chrXVI:558465-558466
chrXVI:560606-560607
chrXVI:560749-560750
chrXVI:562229-562230
chrXVI:562399-562400
chrXVI:564224-564225
chrXVI:564388-564389
chrXVI:564862-564863
chrXVI:565020-565021
chrXVI:565328-565329
chrXVI:565487-565488
chrXVI:568157-568158
chrXVI:568483-568484
chrXVI:568956-568957
chrXVI:570074-570075
chrXVI:570605-570606
chrXVI:571978-571979
chrXVI:573411-573412
chrXVI:573733-573734
chrXVI:577639-577640
chrXVI:578188-578189
chrXVI:579135-579136
chrXVI:579389-579390
chrXVI:580539-580540
chrXVI:580711-580712
chrXVI:580873-580874
chrXVI:581045-581046
chrXVI:585099-585100
chrXVI:590191-590192
chrXVI:590330-590331
chrXVI:591551-591552
chrXVI:592594-592595
chrXVI:593573-593574
chrXVI:593724-593725
chrXVI:594738-594739
chrXVI:596268-596269
chrXVI:596712-596713
chrXVI:596881-596882
chrXVI:598014-598015
chrXVI:598174-598175
chrXVI:598375-598376
chrXVI:599245-599246
chrXVI:599416-599417
chrXVI:599584-599585
chrXVI:606181-606182
chrXVI:606329-606330
chrXVI:606489-606490
chrXVI:608536-608537
chrXVI:608694-608695
chrXVI:609730-609731
chrXVI:610036-610037
chrXVI:612221-612222
chrXVI:612361-612362
chrXVI:612553-612554
chrXVI:616203-616204
chrXVI:616871-616872
chrXVI:617051-617052
chrXVI:619339-619340
chrXVI:619515-619516
chrXVI:628230-628231
chrXVI:631857-631858
chrXVI:632030-632031
chrXVI:633167-633168
chrXVI:634460-634461
chrXVI:634628-634629
chrXVI:634820-634821
chrXVI:635138-635139
chrXVI:637055-637056
chrXVI:638648-638649
chrXVI:638819-638820
chrXVI:640182-640183
chrXVI:640756-640757
chrXVI:643182-643183
chrXVI:644011-644012
chrXVI:644150-644151
chrXVI:644545-644546
chrXVI:649110-649111
chrXVI:652628-652629
chrXVI:655882-655883
chrXVI:656044-656045
chrXVI:656207-656208
chrXVI:656376-656377
chrXVI:659368-659369
chrXVI:659519-659520
chrXVI:659720-659721
chrXVI:659862-659863
chrXVI:660023-660024
chrXVI:662560-662561
chrXVI:664338-664339
chrXVI:664529-664530
chrXVI:664989-664990
chrXVI:665153-665154
chrXVI:666300-666301
chrXVI:666479-666480
chrXVI:667072-667073
chrXVI:667233-667234
chrXVI:670708-670709
chrXVI:671302-671303
chrXVI:671464-671465
chrXVI:671637-671638
chrXVI:672668-672669
chrXVI:673883-673884
chrXVI:674053-674054
chrXVI:677849-677850
chrXVI:684944-684945
chrXVI:690356-690357
chrXVI:692261-692262
chrXVI:693580-693581
chrXVI:693736-693737
chrXVI:694242-694243
chrXVI:696189-696190
chrXVI:699164-699165
chrXVI:699327-699328
chrXVI:703585-703586
chrXVI:703762-703763
chrXVI:704311-704312
chrXVI:704462-704463
chrXVI:704867-704868
chrXVI:705026-705027
chrXVI:705215-705216
chrXVI:706489-706490
chrXVI:706666-706667
chrXVI:707072-707073
chrXVI:707249-707250
chrXVI:707426-707427
chrXVI:707891-707892
chrXVI:709505-709506
chrXVI:709688-709689
chrXVI:710284-710285
chrXVI:711691-711692
chrXVI:712038-712039
chrXVI:712192-712193
chrXVI:712680-712681
chrXVI:713636-713637
chrXVI:717638-717639
chrXVI:719944-719945
chrXVI:720829-720830
chrXVI:721003-721004
chrXVI:727665-727666
chrXVI:727825-727826
chrXVI:729196-729197
chrXVI:730681-730682
chrXVI:730850-730851
chrXVI:733932-733933
chrXVI:737147-737148
chrXVI:738293-738294
chrXVI:740075-740076
chrXVI:741789-741790
chrXVI:746492-746493
chrXVI:746640-746641
chrXVI:746804-746805
chrXVI:747449-747450
chrXVI:748652-748653
chrXVI:751745-751746
chrXVI:753760-753761
chrXVI:756226-756227
chrXVI:757378-757379
chrXVI:758041-758042
chrXVI:758183-758184
chrXVI:759163-759164
chrXVI:759312-759313
chrXVI:759926-759927
chrXVI:761041-761042
chrXVI:761277-761278
chrXVI:764659-764660
chrXVI:767308-767309
chrXVI:768905-768906
chrXVI:770194-770195
chrXVI:770580-770581
chrXVI:774088-774089
chrXVI:774248-774249
chrXVI:776455-776456
chrXVI:778250-778251
chrXVI:778446-778447
chrXVI:778592-778593
chrXVI:778762-778763
chrXVI:781346-781347
chrXVI:784225-784226
chrXVI:789201-789202
chrXVI:791878-791879
chrXVI:792040-792041
chrXVI:792216-792217
chrXVI:792417-792418
chrXVI:794124-794125
chrXVI:797094-797095
chrXVI:797262-797263
chrXVI:799398-799399
chrXVI:800768-800769
chrXVI:801646-801647
chrXVI:801804-801805
chrXVI:802841-802842
chrXVI:804742-804743
chrXVI:804911-804912
chrXVI:805112-805113
chrXVI:805228-805229
chrXVI:805424-805425
chrXVI:805589-805590
chrXVI:806149-806150
chrXVI:806320-806321
chrXVI:806565-806566
chrXVI:806726-806727
chrXVI:806849-806850
chrXVI:806987-806988
chrXVI:807113-807114
chrXVI:807371-807372
chrXVI:807535-807536
chrXVI:807695-807696
chrXVI:807818-807819
chrXVI:808142-808143
chrXVI:808283-808284
chrXVI:808405-808406
chrXVI:808571-808572
chrXVI:808723-808724
chrXVI:808931-808932
chrXVI:809079-809080
chrXVI:809196-809197
chrXVI:809778-809779
chrXVI:809956-809957
chrXVI:810344-810345
chrXVI:810502-810503
chrXVI:813904-813905
chrXVI:814067-814068
chrXVI:814516-814517
chrXVI:814678-814679
chrXVI:814837-814838
chrXVI:818336-818337
chrXVI:818499-818500
chrXVI:818685-818686
chrXVI:818858-818859
chrXVI:823447-823448
chrXVI:831963-831964
chrXVI:833695-833696
chrXVI:833833-833834
chrXVI:835600-835601
chrXVI:836151-836152
chrXVI:836292-836293
chrXVI:836998-836999
chrXVI:837987-837988
chrXVI:838174-838175
chrXVI:838455-838456
chrXVI:858600-858601
chrXVI:859412-859413
chrXVI:859554-859555
chrXVI:864867-864868
chrXVI:864977-864978
chrXVI:865317-865318
chrXVI:869363-869364
chrXVI:869515-869516
chrXVI:869656-869657
chrXVI:869818-869819
chrXVI:870690-870691
chrXVI:870873-870874
chrXVI:873086-873087
chrXVI:877525-877526
chrXVI:877698-877699
chrXVI:880661-880662
chrXVI:881208-881209
chrXVI:881369-881370
chrXVI:881663-881664
chrXVI:881810-881811
chrXVI:881969-881970
chrXVI:882307-882308
chrXVI:884662-884663
chrXVI:885959-885960
chrXVI:887478-887479
chrXVI:888223-888224
chrXVI:888380-888381
chrXVI:888536-888537
chrXVI:889305-889306
chrXVI:889486-889487
chrXVI:890431-890432
chrXVI:891581-891582
chrXVI:891750-891751
chrXVI:893171-893172
chrXVI:893364-893365
chrXVI:893524-893525
chrXVI:896005-896006
chrXVI:898708-898709
chrXVI:906373-906374
chrXVI:907134-907135
chrXVI:907481-907482
chrXVI:907639-907640
chrXVI:907802-907803
chrXVI:907968-907969
chrXVI:908108-908109
chrXVI:910139-910140
chrXVI:914161-914162
chrXVI:914322-914323
chrXVI:918691-918692
chrXVI:918850-918851
chrXVI:919682-919683
chrXVI:919840-919841
chrXVI:922274-922275
chrXVI:922425-922426
chrXVI:922594-922595
chrXVI:922970-922971
chrXVI:923118-923119
chrXVI:923608-923609
chrXVI:923785-923786
chrXVI:924207-924208
chrXVI:924368-924369
chrXVI:924555-924556
chrXVI:924729-924730
chrXVI:924901-924902
chrXVI:925060-925061
chrXVI:926144-926145
chrXVI:929820-929821
chrXVI:929983-929984
chrXVI:930134-930135
chrXVI:931617-931618
chrXVI:931929-931930
chrXVI:932117-932118
chrXVI:934043-934044
chrXVI:934201-934202
chrXVI:935855-935856
chrXVI:937015-937016
chrXVI:937176-937177
chrXVI:941023-941024
chrXVI:941182-941183
chrXVI:942322-942323
